# Supplementary material for: Transcriptomic analysis predicts the risk of progression of premalignant lesions in human tongue
Source: Discov Oncol. 2023 Feb 23;14:24. doi: 10.1007/s12672-023-00629-y (PMC9950315; doi:10.1007/s12672-023-00629-y)
Supplement: Supplementary file 3 — (XLSX 7390 KB) [file 12672_2023_629_MOESM3_ESM.xlsx]

## Sheet: Average_OPMD_Margin_Log2
Supplementary Table S1
	Average Human Tongue Oral Potentially Malignant Disorders (OPMD) vs. Margin (normal) q<0.05
gene	baseMean	log2FoldChange	lfcSE	pvalue	padj	chr	transcript_id
ZIC5	13.1534	3.85838	0.803089	1.45334e-09	7.89115e-07	chr13	NM_033132
C1orf68	369.601	3.79307	0.862139	7.40623e-09	3.016e-06	chr1	NM_001024679
LCE1F	335.494	3.62768	0.888212	3.16382e-08	1.0965e-05	chr1	NM_178354
SERPINB12	679.767	3.42082	0.495383	7.22573e-14	1.47125e-10	chr18	NM_080474
EN1	27.8863	3.31699	0.628856	1.25443e-09	7.29762e-07	chr2	NM_001426
LCE3C	582.24	3.2371	0.496462	1.40844e-12	2.08564e-09	chr1	NM_178434
LCE2D	157.219	3.18029	0.844673	2.5743e-07	6.4512e-05	chr1	NM_178430
ZIC2	16.534	3.10009	0.558252	5.03004e-10	3.41393e-07	chr13	NM_007129
FER1L6	55.089	2.99043	0.45959	2.33361e-12	2.92402e-09	chr8	NM_001039112
NEU2	19.0717	2.97267	0.623495	2.24295e-08	7.9425e-06	chr2	NM_005383
WNT2	10.3517	2.80019	0.667988	1.99066e-07	5.22996e-05	chr7	NR_024047,NM_003391
KHDC1L	47.8472	2.77741	0.590419	3.68394e-08	1.22465e-05	chr6	NM_001126063
CDSN	9356.55	2.7367	0.664146	2.64286e-07	6.52266e-05	chr6,chr6_cox_hap2,chr6_dbb_hap3,chr6_mann_hap4,chr6_mcf_hap5,chr6_qbl_hap6	NM_001264
ABCA12	955.551	2.71836	0.365927	5.04798e-15	2.74088e-11	chr2	NM_173076,NM_015657
LCE3A	1208.11	2.71556	0.451	5.84924e-11	5.29323e-08	chr1	NM_178431
LCE1B	222.629	2.66534	1.01486	4.7085e-06	0.000614279	chr1	NM_178349
ASPRV1	1730.42	2.61852	0.750814	1.39073e-06	0.000243587	chr2	NM_152792
CPA6	14.7299	2.60453	0.945325	4.71972e-06	0.000614279	chr8	NM_020361
IGJ	1162.88	2.54038	0.955017	6.07811e-06	0.000742808	chr4	NM_144646
LCE1C	239.35	2.44983	0.945251	7.95078e-06	0.000899377	chr1	NM_178351,NM_001276331
LCE2C	194.757	2.37757	1.02755	1.25926e-05	0.00124212	chr1	NM_178429
APCDD1L	47.8648	2.37658	0.446443	2.74716e-09	1.31613e-06	chr20	NM_153360
PRR9	445.866	2.31842	0.779777	5.38208e-06	0.000674375	chr1	NM_001195571
PNPLA1	90.7599	2.30423	0.514876	1.07483e-07	3.07156e-05	chr6	NM_001145717,NM_001145716,NM_173676
CHST2	409.708	2.28161	0.440287	5.37593e-09	2.25906e-06	chr3	NM_004267
CREG2	17.1624	2.27863	0.915768	1.24159e-05	0.00123318	chr2	NM_153836
TRPV3	374.717	2.27272	0.317361	3.20289e-14	1.3043e-10	chr17	NM_145068,NM_001258205
AZGP1	276.41	2.18393	0.624344	1.97049e-06	0.000314679	chr7	NM_001185
PSORS1C2	289.007	2.18172	0.53086	3.67345e-07	8.31067e-05	chr6,chr6_cox_hap2,chr6_dbb_hap3,chr6_mann_hap4,chr6_mcf_hap5,chr6_qbl_hap6	NM_014069
LCE1E	93.5692	2.16268	1.28746	2.71782e-05	0.00209813	chr1	NM_178353
POSTN	2586.64	2.16237	0.943206	1.96395e-05	0.00166794	chr13	NM_001135934,NM_001135935,NM_001135936,NM_006475
ATP2C2	256.009	2.13975	0.342693	1.38048e-11	1.60619e-08	chr16	NM_014861
KPRP	4497	2.08786	0.427288	1.94135e-08	7.02725e-06	chr1	NM_001025231
C6orf223	24.9454	2.07271	0.634436	3.52009e-06	0.000507423	chr6	NM_001171992,NM_153246
IL36G	1825.59	2.06155	0.399443	5.40877e-09	2.25906e-06	chr2	NM_019618
SPAG17	426.571	2.04983	0.445645	6.27869e-08	1.89396e-05	chr1	NM_206996
HOXA1	25.9562	2.04438	0.826685	1.75425e-05	0.00157562	chr7	NM_005522,NM_153620
CCR8	16.994	2.03835	0.685176	6.76816e-06	0.000793141	chr3	NM_005201
VNN3	53.2059	1.99131	0.63996	5.14001e-06	0.000659257	chr6	NR_028291,NR_028290
CHRNA9	14.8789	1.98229	1.12335	4.75653e-05	0.00305923	chr4	NM_017581
CNGB1	40.2915	1.9681	0.571653	2.35184e-06	0.000357576	chr16	NM_001297,NM_001135639
SPINK6	1207.21	1.96687	1.18079	5.0742e-05	0.00320363	chr5	NM_001195290,NM_205841
LCE2B	289.739	1.94887	1.16852	5.33533e-05	0.00330446	chr1	NM_014357
C9orf84	7.68817	1.92168	1.01835	4.9234e-05	0.00312052	chr9	NM_173521,NM_001080551
LIPM	52.2629	1.91596	0.57764	3.22067e-06	0.000472626	chr10	NM_001128215
KLK14	625.664	1.91588	0.323467	8.42804e-11	6.86422e-08	chr19	NM_022046
ZIC1	20.4761	1.91005	0.831526	2.75057e-05	0.00210824	chr3	NM_003412
APCDD1L-AS1	31.9978	1.89002	0.763843	2.02842e-05	0.00168576	chr20	NR_034147
BPIFC	373.276	1.86942	0.362785	5.01835e-09	2.2093e-06	chr22	NM_174932
LIPG	123.396	1.8644	0.542418	2.37082e-06	0.000357576	chr18	NM_006033
LCE3E	5293.44	1.82891	0.336653	1.21002e-09	7.29762e-07	chr1	NM_178435
TREX2	324.552	1.81803	0.339753	1.82743e-09	9.60228e-07	chrX	NM_080701
PAPL	337.261	1.81487	0.55662	3.69249e-06	0.000527605	chr19	NM_001004318
SLC28A3	226.158	1.81371	0.294865	2.0508e-11	2.08784e-08	chr9	NM_022127,NM_001199633,NR_037638
CNTNAP2	242.019	1.79511	0.49542	1.40889e-06	0.000244142	chr7	NM_014141
CPA3	541.992	1.76776	0.442836	4.61208e-07	0.000102913	chr3	NM_001870
DMRTA1	38.7929	1.7374	0.547135	4.52689e-06	0.000604415	chr9	NM_022160
HOXA7	26.8413	1.73051	0.9669	7.76224e-05	0.00430065	chr7	NM_006896
PLA2G4D	1105.8	1.72057	0.376928	5.82576e-08	1.79049e-05	chr15	NM_178034
NLRP10	8.69493	1.71197	1.05664	9.68579e-05	0.00489975	chr11	NM_176821
ADAM23	399.464	1.71181	0.431476	4.80408e-07	0.000105748	chr2	NM_003812
SLC6A14	750.779	1.67839	0.359388	3.68248e-08	1.22465e-05	chrX	NM_007231
GREM1	520.084	1.66334	0.487605	2.39519e-06	0.000357939	chr15	NM_013372,NM_001191323,NM_001191322
CD1B	85.7093	1.6603	0.708068	3.08539e-05	0.00228445	chr1	NM_001764
HOXC13	62.172	1.65315	0.747214	4.07423e-05	0.00277793	chr12	NM_017410
EN2	8.43671	1.63766	1.0819	0.000123189	0.00581631	chr7	NM_001427
AQP5	109.145	1.63262	1.22618	0.000121708	0.00577987	chr12	NM_001651
TGM6	35.8417	1.62962	1.06607	0.000124275	0.00583022	chr20	NM_001254734,NM_198994
HAL	253.522	1.61735	0.530661	6.11064e-06	0.000742808	chr12	NM_001258333,NM_002108,NM_001258334
KLK9	966.252	1.58997	0.289611	7.67777e-10	5.00253e-07	chr19	NM_012315
CCL20	32.7586	1.58825	0.7973	6.67214e-05	0.00388216	chr2	NM_004591,NM_001130046
SEMA3C	514.837	1.56939	0.496187	4.4757e-06	0.000604415	chr7	NM_006379
SPINK13	15.9548	1.55749	1.1721	0.00015514	0.00672096	chr5	NM_001040129
CXCL9	4199.44	1.54028	0.804191	8.1279e-05	0.00440252	chr4	NM_002416
RPTN	7426.59	1.53698	0.333424	4.02115e-08	1.31001e-05	chr1	NM_001122965
PNLIPRP3	285.07	1.51484	0.480528	4.49447e-06	0.000604415	chr10	NM_001011709
SHISA2	26.6994	1.49302	0.58068	1.96602e-05	0.00166794	chr13	NM_001007538
HEPHL1	4882.65	1.49143	0.252127	7.02411e-11	6.02188e-08	chr11	NM_001098672
ESYT3	315.118	1.48087	0.309109	1.7669e-08	6.54113e-06	chr3	NM_031913
GPR39	30.855	1.45987	0.531048	1.26584e-05	0.00124212	chr2	NM_001508
NRCAM	126.322	1.45627	0.409163	1.35375e-06	0.00024232	chr7	NM_001193584,NM_001037132,NM_001193582,NM_001193583,NM_005010
PTPRZ1	923.405	1.45069	0.268958	1.06343e-09	6.66241e-07	chr7	NM_002851,NM_001206838,NM_001206839
GJA3	52.8978	1.45017	0.48317	6.5419e-06	0.000772181	chr13	NM_021954
TNFRSF9	96.5353	1.43631	0.621894	3.72766e-05	0.00263999	chr1	NM_001561
CSMD2	24.8338	1.42877	0.808832	0.000122875	0.00581631	chr1	NM_052896
SCNN1D	300.853	1.42672	0.508204	1.08313e-05	0.00113827	chr1	NR_037668,NM_001130413
LOX	407.045	1.41839	0.700146	7.21845e-05	0.00406856	chr5	NM_002317,NM_001178102
ADAMTS12	126.091	1.41827	0.617976	3.88667e-05	0.00269459	chr5	NM_030955
AZGP1P1	12.6998	1.40709	1.18306	0.000224418	0.00841098	chr7	NR_036679
SH2D5	45.7598	1.40157	0.775663	0.00011698	0.00570507	chr1	NM_001103160,NM_001103161
KRT37	15.1728	1.39824	1.20287	0.000222107	0.00841098	chr17	NM_003770
HMGA2	22.5805	1.3968	0.592408	3.36717e-05	0.00243768	chr12	NM_003483,NM_003484
LCE1A	207.131	1.39099	1.24932	0.000203326	0.00801865	chr1	NM_178348
SPINK9	111.602	1.37616	1.08297	0.000259221	0.00932108	chr5	NM_001040433
ELK2AP	1568.45	1.36789	1.19689	0.000240647	0.00882862	chr14	NR_046211
MIR31HG	108.765	1.36767	0.358892	5.46678e-07	0.00011142	chr9	NR_027054
CCL18	1360.23	1.34366	0.631734	6.01798e-05	0.00360393	chr17	NM_002988
CNTN1	450.037	1.34254	0.317975	1.25132e-07	3.51426e-05	chr12	NM_001256064,NM_175038,NM_001843,NM_001256063
ITGA4	179.245	1.33837	0.364965	8.32746e-07	0.000161483	chr2	NM_000885
LIPN	52.291	1.3327	0.370625	1.03694e-06	0.000196403	chr10	NM_001102469
ENAH	1715.81	1.33066	0.312565	1.07104e-07	3.07156e-05	chr1	NM_018212,NM_001008493
NFE2L3	179.94	1.32872	0.505489	1.70202e-05	0.00154884	chr7	NM_004289
SNX10	71.0376	1.31562	0.503444	1.77014e-05	0.00157562	chr7	NM_001199837,NM_001199838,NM_013322,NM_001199835,NR_037670
SERPINB3	6808.97	1.29504	0.381086	1.82676e-06	0.000300567	chr18	NM_006919
C1orf110	30.0149	1.28506	0.812709	0.000212128	0.00821565	chr1	NM_178550
CHRDL2	28.8239	1.27458	0.818551	0.000225485	0.00842415	chr11	NM_015424
GRIA3	24.707	1.27165	0.5945	6.08801e-05	0.00362291	chrX	NM_007325,NM_000828,NM_001256743
KRT24	60.66	1.2706	0.899901	0.000290282	0.00993645	chr17	NM_019016
SERPINB7	1216.54	1.26655	0.608444	7.04166e-05	0.00398269	chr18	NM_001261830,NM_001261831,NM_001040147,NM_003784
KRT75	4856.35	1.25403	0.849754	0.000269812	0.00945109	chr12	NM_004693
FAM89A	224.36	1.25086	0.358576	1.28548e-06	0.000232657	chr1	NM_198552
LIPK	168.3	1.24831	0.320784	3.29269e-07	7.66209e-05	chr10	NM_001080518
CD180	38.1049	1.23611	0.622352	9.09982e-05	0.0047206	chr5	NM_005582
PLA2G2F	193.423	1.23438	0.539511	4.22461e-05	0.00282027	chr1	NM_022819
TNC	5362.3	1.22941	0.328302	5.24918e-07	0.000111044	chr9	NM_002160
SLC18A2	51.462	1.2138	0.505332	3.12902e-05	0.00230627	chr10	NM_003054
HOXC6	10.6158	1.21292	1.19683	0.000331522	0.0107359	chr12	NM_004503,NM_153693
TBX18	82.5589	1.20544	0.594041	8.36675e-05	0.00446839	chr6	NM_001080508
LCE6A	88.0544	1.20379	1.17278	0.000360307	0.0113302	chr1	NM_001128600
CLEC12A	24.3043	1.19878	0.86912	0.000349056	0.0111925	chr12	NM_201623,NM_138337,NM_001207010
PAX6	10.9289	1.1985	0.728255	0.000209441	0.00816675	chr11	NM_001127612,NM_001604,NM_001258462,NM_001258463,NM_001258464,NM_001258465,NM_000280
PCSK1	20.9371	1.19676	0.782313	0.000267411	0.00942826	chr5	NM_001177876,NM_001177875,NM_000439
LRRC15	634.917	1.19364	0.528405	4.62934e-05	0.0030163	chr3	NM_130830,NM_001135057
SLC15A1	162.336	1.18105	0.498527	3.44397e-05	0.00248225	chr13	NM_005073
LCE2A	302.27	1.16363	1.18979	0.0003689	0.0115115	chr1	NM_178428
MYO3B	93.097	1.16077	0.407521	8.54319e-06	0.00093396	chr2	NM_138995,NR_045682,NR_045683,NM_001083615,NR_045684
NLGN4X	44.673	1.14882	0.636237	0.000153612	0.00667251	chrX	NM_020742,NM_181332
SKAP2	246.907	1.14402	0.349378	2.16814e-06	0.000333178	chr7	NM_003930
CHST1	74.1138	1.14343	0.629008	0.000149985	0.00654987	chr11	NM_003654
MYO1B	1171.59	1.14123	0.226413	2.04185e-09	1.00787e-06	chr2	NM_001130158,NM_012223,NM_001161819
HYAL4	8.88793	1.13391	0.904716	0.000475686	0.0135582	chr7	NM_012269
PRKACB	241.829	1.13197	0.265352	5.62618e-08	1.7624e-05	chr1	NM_001242858,NM_001242860,NM_001242861,NM_207578,NM_001242859,NM_001242862,NM_002731,NM_182948,NM_001242857
TNFSF13B	119.97	1.13059	0.430502	1.64531e-05	0.00150564	chr13	NM_006573,NM_001145645
LOC285629	66.1866	1.11972	0.596837	0.000132971	0.00610129	chr5	NR_027111
WISP3	37.7575	1.11059	0.697053	0.000265784	0.00941499	chr6	NM_198239,NM_003880
PI15	19.2666	1.10994	0.821957	0.000433854	0.0129223	chr8	NM_015886
COL3A1	41576.7	1.10764	0.647476	0.000203055	0.00801865	chr2	NM_000090
COL4A1	2247.45	1.10526	0.535996	8.27027e-05	0.00444602	chr13	NM_001845
FRMPD1	51.2962	1.10345	0.536862	8.433e-05	0.00448051	chr9	NM_014907
ADAMDEC1	122.796	1.09844	0.795334	0.000420056	0.012694	chr8	NM_014479,NM_001145271,NM_001145272
ASPN	712.446	1.0971	0.895328	0.000535039	0.0145012	chr9	NM_001193335,NM_017680
DOCK11	393.776	1.0964	0.360728	4.40924e-06	0.000603547	chrX	NM_144658
FAM198B	450.112	1.09543	0.44682	2.7568e-05	0.00210824	chr4	NM_001031700,NM_016613,NM_001128424
LINC-ROR	54.2449	1.0921	0.445772	2.77179e-05	0.0021098	chr18	NR_048536
TENM2	1164.82	1.07254	0.295706	5.42405e-07	0.00011142	chr5	NM_001122679
ALOX12B	2535.97	1.07168	0.349468	3.91468e-06	0.000549709	chr17	NM_001139
COL5A2	3170.95	1.06698	0.611138	0.000196386	0.00784053	chr2	NM_000393
ICOS	64.0646	1.06568	0.72474	0.000373371	0.0116066	chr2	NM_012092
HRNR	100.622	1.06405	1.21986	0.000359055	0.0113232	chr1	NM_001009931
MS4A2	93.6494	1.06143	0.606734	0.000196078	0.00784053	chr11	NM_001256916,NM_000139
NAPEPLD	82.3085	1.06099	0.349117	4.24195e-06	0.000585569	chr7	NM_198990,NM_001122838
KLK4	38.055	1.06072	0.582146	0.000163114	0.00702902	chr19	NM_004917
ELOVL7	243.375	1.04758	0.321693	1.967e-06	0.000314679	chr5	NM_001104558,NM_024930
CACNA1G	57.8242	1.04751	0.467796	5.2303e-05	0.00326423	chr17	NR_046057,NM_001256334,NR_046055,NR_046054,NM_001256330,NM_001256331,NM_001256332,NM_001256333,NR_046058,NM_198377,NM_198376,NR_046056,NM_198379,NM_198378,NM_198396,NM_001256361,NM_001256360,NM_001256327,NM_001256326,NM_001256325,NM_001256324,NM_001256329,NM_001256328,NM_018896,NM_198386,NM_198387,NM_198384,NM_198385,NM_198382,NM_198383,NM_198380,NM_198388,NM_001256359
GALNT6	340.8	1.0353	0.60541	0.000224288	0.00841098	chr12	NM_007210
MRGPRX3	207.034	1.01472	0.560847	0.000178868	0.0074472	chr11	NM_054031
SIGLEC6	23.5818	1.01264	0.736439	0.000500885	0.0139469	chr19	NM_001177547,NM_198845,NM_198846,NM_001177549,NM_001177548,NM_001245
WFDC5	825.998	1.01138	0.421346	3.28486e-05	0.00238871	chr20	NM_145652
C1QTNF6	308.139	1.00889	0.639266	0.000322482	0.0106119	chr22	NM_182486,NM_031910
ITK	163.143	1.00307	0.40728	2.71221e-05	0.00209813	chr5	NM_005546
PGBD5	313.783	1.00254	0.342023	5.80107e-06	0.00071586	chr1	NM_001258311
LSAMP	105.271	0.999684	0.509834	0.000120883	0.00577987	chr3	NM_002338
RIMS3	931.876	0.999651	0.42846	4.06222e-05	0.00277793	chr1	NM_014747
SLC40A1	1553.28	0.998445	0.354896	8.65115e-06	0.000939457	chr2	NM_014585
ZAN	7.72892	0.99598	0.986729	0.000788496	0.0182182	chr7	NM_173059,NM_003386
NELL1	78.9317	0.99476	0.843845	0.000724256	0.0172225	chr11	NM_201551,NM_006157
CTHRC1	223.345	0.992864	0.737077	0.000550834	0.0148062	chr8	NM_001256099,NM_138455
TMEM86A	350.792	0.989982	0.515492	0.000136842	0.00615766	chr11	NM_153347
MMP12	353.558	0.98763	0.90011	0.000800546	0.0183663	chr11	NM_002426
KRTDAP	17958	0.969996	0.434194	5.6186e-05	0.00343916	chr19	NM_001244847,NM_207392
SLC26A9	227.563	0.965683	0.28319	9.67018e-07	0.000185315	chr1	NM_052934,NM_134325
COL8A1	258.694	0.963884	0.667545	0.000476772	0.0135582	chr3	NM_020351,NM_001850
CLEC7A	372.94	0.963352	0.477428	0.000107484	0.0053378	chr12	NM_197949,NM_197948,NM_197954,NM_022570,NM_197950,NM_197947
TMEM45A	1271.01	0.962092	0.579088	0.000284378	0.0097933	chr3	NM_018004
DLX6	17.004	0.95233	0.722079	0.000634208	0.0158933	chr7	NM_005222
C1orf186	67.5217	0.95074	0.572217	0.000289956	0.00993645	chr1	NM_001007544
IL4I1	123.776	0.949603	0.594924	0.000342428	0.0110452	chr19	NM_001258017,NR_047577,NM_172374,NM_152899,NM_001258018
GJA1	6148.17	0.949098	0.286625	1.37798e-06	0.000243587	chr6	NM_000165
ALOXE3	756.356	0.946101	0.365061	1.82098e-05	0.00160335	chr17	NM_001165960,NM_021628
SLC39A6	1530.97	0.944202	0.322956	5.77358e-06	0.00071586	chr18	NM_012319,NM_001099406
IGFN1	36.0201	0.941945	0.865335	0.000917821	0.0200291	chr1	NM_001164586
MAGEL2	34.1227	0.934178	0.699187	0.000637875	0.0159606	chr15	NM_019066
SLC16A1	659.813	0.927731	0.311596	4.73058e-06	0.000614279	chr1	NM_003051,NM_001166496
TIFAB	74.7069	0.921826	0.614662	0.000456457	0.01323	chr5	NM_001099221
HOXC4	13.6466	0.914142	0.963308	0.00101836	0.0211582	chr12	NM_153633,NM_014620
ALDH1L2	194.757	0.909467	0.415489	6.9011e-05	0.00393049	chr12	NR_027752,NM_001034173
IL7R	449.039	0.904829	0.422814	8.0772e-05	0.00440252	chr5	NM_002185
CCR1	138.124	0.904793	0.535136	0.000292517	0.00994742	chr3	NM_001295
DSG1	25042.9	0.90406	0.351514	1.99426e-05	0.0016783	chr18	NM_001942
CELSR3	151.516	0.900943	0.539583	0.000311511	0.0104193	chr3	NM_001407
F2RL2	289.811	0.897989	0.428203	9.30376e-05	0.00477769	chr5	NM_001256566,NM_004101
DDX60L	328.918	0.895587	0.387445	4.77036e-05	0.00305923	chr4	NM_001012967
LILRA4	73.5533	0.892842	0.811525	0.0010432	0.0214014	chr19	NM_012276
RIMBP2	76.3159	0.89193	0.375073	3.86128e-05	0.00269459	chr12	NM_015347
FCGR3A	432.487	0.88594	0.530246	0.000320208	0.0105964	chr1	NM_000569,NM_001127593,NM_001127592,NM_001127595,NM_001127596
SOX21	294.662	0.88204	0.330379	1.44766e-05	0.00139521	chr13	NM_007084
SUCNR1	14.9158	0.879058	0.714612	0.000890554	0.0196561	chr3	NM_033050
CYP24A1	118.831	0.878815	0.623113	0.000616391	0.015627	chr20	NM_001128915,NM_000782
PLEKHG4B	37.8328	0.873477	0.439374	0.000134741	0.00613071	chr5	NM_052909
ABCC4	165.79	0.861333	0.25049	7.68264e-07	0.000150774	chr13	NM_001105515,NM_005845
CD209	226.601	0.857822	0.447721	0.000171821	0.00730757	chr19	NM_021155,NM_001144893,NM_001144897,NM_001144896,NM_001144895,NM_001144894,NR_026692,NM_001144899
CSF2RB	643.349	0.857268	0.34535	2.85718e-05	0.00215466	chr22	NM_000395
PNMA5	9.72015	0.854859	0.947666	0.00122638	0.0235295	chrX	NM_001184924,NM_052926,NM_001103151,NM_001103150
LRRN3	13.1157	0.849691	0.669593	0.000892626	0.0196752	chr7	NM_001099658,NM_018334,NM_001099660
KCTD4	27.1334	0.84594	0.646004	0.000830751	0.0188207	chr13	NM_198404
ST8SIA4	127.024	0.843239	0.298024	8.48621e-06	0.00093396	chr5	NM_005668,NM_175052
SCRN1	1158.17	0.840671	0.296424	8.30973e-06	0.000920797	chr7	NM_001145513,NM_001145515,NM_001145514,NM_014766
CA2	394.614	0.834788	0.43074	0.000169393	0.00724213	chr8	NM_000067
SORCS2	363.029	0.831877	0.2556	1.655e-06	0.000277921	chr4	NM_020777
GLIPR1	318.467	0.831594	0.348867	4.17517e-05	0.00282027	chr12	NM_006851
HTR3A	132.292	0.831344	0.621391	0.00081281	0.0184914	chr11	NM_000869,NM_213621,NM_001161772,NR_046363
S100A7A	3457.2	0.829471	0.928608	0.00134986	0.0251865	chr1	NM_176823
DDX60	662.542	0.824926	0.479098	0.000320708	0.0105964	chr4	NM_017631
ZSCAN12P1	14.753	0.823213	0.671774	0.00104126	0.0213884	chr6	NR_024063
PCDH17	38.4938	0.8219	0.596156	0.00076218	0.0178831	chr13	NM_001040429
SNCAIP	117.472	0.821619	0.425246	0.00017786	0.0074472	chr5	NM_005460,NM_001242935
EFR3B	145.313	0.815985	0.422047	0.000179676	0.0074472	chr2	NM_014971
SESN3	1241.69	0.814302	0.31057	1.89843e-05	0.00163617	chr11	NM_144665,NM_001271594
CTSC	3393.25	0.814079	0.361932	6.76782e-05	0.00388216	chr11	NM_001114173,NM_148170,NM_001814
NEFL	632.14	0.813078	0.372067	8.3369e-05	0.0044671	chr8	NM_006158
SAMSN1	147.677	0.8072	0.528387	0.000557453	0.0149077	chr21	NM_001256370,NM_022136
TNIP3	49.2171	0.803639	0.756831	0.0014221	0.0259401	chr4	NM_001244764,NM_024873,NM_001128843
FAT1	2936.26	0.801811	0.327594	3.59769e-05	0.00257029	chr4	NM_005245
CCR4	68.759	0.798188	0.619269	0.000986083	0.0207792	chr3	NM_005508
WISP1	176.184	0.79448	0.630767	0.00105741	0.0215033	chr8	NM_001204870,NR_037944,NM_001204869,NM_003882,NM_080838
HTR7	42.4061	0.792681	0.671084	0.00123074	0.0235575	chr10	NM_000872,NM_019860,NM_019859
SPARC	16365.2	0.787619	0.522034	0.00061687	0.015627	chr5	NM_003118
LYPD6	32.5831	0.787234	0.346325	6.71958e-05	0.00388216	chr2	NM_001195685,NM_194317
MMP16	60.6237	0.786664	0.613242	0.00103221	0.0213069	chr8	NM_005941
LRP12	173.961	0.786509	0.295917	1.78875e-05	0.00158353	chr8	NM_001135703,NM_013437
AFF2	11.8954	0.782597	0.650317	0.00121874	0.0234935	chrX	NM_001169125,NM_002025,NM_001169124,NM_001170628,NM_001169122,NM_001169123
POU3F1	283.698	0.777719	0.524703	0.000677354	0.0165667	chr1	NM_002699
ABCG4	147.572	0.772129	0.337937	6.76857e-05	0.00388216	chr11	NM_022169,NM_001142505
RMDN2	39.8142	0.772092	0.352744	9.24491e-05	0.00477667	chr2	NM_001170793,NM_001170792,NM_001170791,NM_144713
XKRX	169.941	0.770694	0.297809	2.41186e-05	0.00189101	chrX	NM_212559
EPHB2	178.536	0.767382	0.509038	0.000656961	0.016288	chr1	NM_017449,NM_004442
MMP9	1329.95	0.766231	0.732202	0.00163332	0.0280704	chr20	NM_004994
SULF1	829.507	0.765026	0.473238	0.000502232	0.0139605	chr8	NM_015170,NM_001128204,NM_001128205,NM_001128206
LCE1D	35.1975	0.764656	1.03581	0.00106044	0.0215232	chr1	NM_178352
ANKRD50	381.053	0.760467	0.280419	1.5985e-05	0.00147794	chr4	NM_020337,NM_001167882
NAV3	133.701	0.759007	0.497168	0.000643152	0.016068	chr12	NM_014903
TRIM9	20.1087	0.757289	0.506101	0.000696684	0.0168123	chr14	NM_052978,NM_015163
TLR8	103.052	0.757222	0.516399	0.00074906	0.0176577	chrX	NM_138636
PROC	13.0403	0.757171	0.544927	0.000895935	0.0196948	chr2	NM_000312
PCDHGB2	32.5136	0.757103	0.519092	0.000763467	0.0178831	chr5	NM_018923,NM_032096
LOC728606	10.302	0.756449	0.492603	0.000634107	0.0158933	chr18	NR_024259
PAX5	17.4492	0.75211	0.979467	0.00140687	0.0258349	chr9	NM_016734
FLG2	740.912	0.750695	0.778903	0.00185554	0.0301947	chr1	NM_001014342
TGFB3	746.403	0.749143	0.478717	0.000603222	0.015495	chr14	NM_003239
CDK14	107.558	0.748264	0.445896	0.000450708	0.0132043	chr7	NM_012395
CLIC4	1149.97	0.743027	0.346358	0.000117392	0.00570807	chr1	NM_013943
NREP	1107.89	0.742838	0.469209	0.000588036	0.0152905	chr5	NM_001142479,NM_001142481,NM_004772,NM_001142482,NM_001142483,NM_001142480,NM_001142478,NM_001142477,NM_001142476,NM_001142475,NM_001142474
CD84	373.182	0.742533	0.437089	0.000434736	0.0129223	chr1	NM_001184879,NM_003874,NM_001184881,NM_001184882
COL5A1	3722.64	0.741172	0.578974	0.00119371	0.0232065	chr9	NM_000093
LTBP1	1788.17	0.738104	0.393698	0.000270353	0.00945109	chr2	NM_001166264,NM_206943,NM_001166266,NM_000627,NM_001166265
ELF5	80.5272	0.735601	0.34462	0.000124915	0.00583022	chr11	NM_001422,NM_001243080,NM_001243081,NM_198381
BAI2	44.7241	0.734496	0.499241	0.000797362	0.018345	chr1	NM_001703
SAMD9L	696.875	0.734394	0.338982	0.000113511	0.00558607	chr7	NM_152703
SLAMF8	505.627	0.732462	0.475179	0.000676642	0.0165667	chr1	NM_020125
NCKAP1L	555.934	0.731715	0.387778	0.000267274	0.00942826	chr12	NM_005337,NM_001184976
ZNF827	131.873	0.731483	0.388696	0.000271436	0.00946771	chr4	NM_178835
PPFIA2	13.0212	0.726611	0.588657	0.00137221	0.0254132	chr12	NR_038265,NM_003625,NM_001220476,NM_001220477,NM_001220474,NM_001220475,NM_001220473,NM_001220479,NM_001220478,NM_001220480
PCDHB14	129.021	0.725698	0.35869	0.000182955	0.00754471	chr5	NM_018934
PXDN	688.439	0.724635	0.500254	0.0008703	0.0193401	chr2	NM_012293
CPZ	125.568	0.724634	0.495384	0.000841587	0.01889	chr4	NM_003652,NM_001014448,NM_001014447
CARD18	63.5122	0.724363	0.670888	0.00180054	0.0298454	chr11	NM_021571
SLC41A2	48.9993	0.722936	0.569687	0.00129734	0.0246011	chr12	NM_032148
EGLN3	713.33	0.722	0.30792	6.71946e-05	0.00388216	chr14	NM_022073
S100A7	42696.1	0.71975	0.73344	0.00205187	0.0320201	chr1	NM_002963
MARCKSL1	804.966	0.714419	0.410118	0.000428724	0.0128609	chr1	NR_052852,NM_023009
HOXC9	8.39608	0.711074	0.960209	0.00159057	0.02771	chr12	NM_006897
GPR171	17.7003	0.710298	0.656428	0.00188473	0.0305264	chr3	NM_013308
MYH10	850.507	0.709315	0.263322	2.14959e-05	0.00177739	chr17	NM_001256012,NM_001256095,NM_005964
HKDC1	37.927	0.708626	0.642335	0.00183687	0.0301015	chr10	NM_025130
SLAMF7	784.278	0.706038	0.411031	0.000473129	0.0135499	chr1	NM_021181
TESPA1	86.8974	0.705898	0.452908	0.000714041	0.0171044	chr12	NM_001098815,NM_001261844,NM_001136030,NM_014796
ESRG	560.504	0.704891	0.40794	0.000462485	0.0133335	chr3	NR_027122
GPR34	72.2747	0.703587	0.451861	0.000723089	0.0172199	chrX	NM_005300,NM_001097579
CYBB	929.795	0.703218	0.360222	0.000248295	0.00900774	chrX	NM_000397
TTYH3	941.984	0.702202	0.387744	0.000372743	0.0116066	chr7	NM_025250
CDK15	16.819	0.701567	0.521702	0.00119388	0.0232065	chr2	NM_001261435,NM_139158,NM_001261436
FCHSD1	1279.4	0.700008	0.391423	0.000400448	0.0122196	chr5	NM_033449
KRT17	96967.1	0.699852	0.436292	0.000652136	0.0162178	chr17	NM_000422
GATA3	103.454	0.697643	0.52071	0.00122424	0.0235161	chr10	NM_002051,NM_001002295
DERL3	74.8165	0.696188	0.701185	0.0022157	0.0334714	chr22	NM_198440,NM_001135751,NM_001002862
STAT1	4901.84	0.69397	0.377234	0.000356637	0.0112801	chr2	NM_139266,NM_007315
PGLYRP4	500.844	0.68718	0.330469	0.000183585	0.00755155	chr1	NM_020393
CD80	26.688	0.68619	0.695779	0.00231633	0.0343945	chr3	NM_005191
P2RY14	144.492	0.684688	0.36868	0.000354212	0.011269	chr3	NM_014879,NM_001081455
KCND2	9.63635	0.683999	0.767568	0.0024663	0.0353952	chr7	NM_012281
LRRC8D	481.473	0.683166	0.196796	1.26029e-06	0.000230662	chr1	NM_018103,NM_001134479
GPRIN3	55.2347	0.683107	0.413148	0.000616172	0.015627	chr4	NM_198281
COL12A1	2258.03	0.680703	0.524982	0.00142855	0.0259706	chr6	NM_004370,NM_080645
LURAP1L	157.873	0.679824	0.484485	0.00114093	0.0225541	chr9	NM_203403
ECM2	317.327	0.679788	0.438974	0.000812461	0.0184914	chr9	NM_001393,NM_001197295,NM_001197296
FOXP3	135.947	0.678562	0.530411	0.00149185	0.0265873	chrX	NM_001114377,NM_014009
C5orf20	123.608	0.678254	0.446415	0.00087754	0.0193952	chr5	NM_130848
EPSTI1	637.189	0.677786	0.455055	0.000943885	0.0201903	chr13	NM_001002264,NM_033255
BTLA	27.6992	0.677669	0.711805	0.00246558	0.0353952	chr3	NM_181780,NM_001085357
BCMO1	80.9573	0.676849	0.454309	0.000946704	0.0201903	chr16	NM_017429
TMEM200A	57.8371	0.676156	0.419098	0.000703027	0.0169152	chr6	NM_001258277,NM_001258276,NM_052913,NM_001258278
ANKRD29	284.367	0.671932	0.301369	0.000125865	0.00585777	chr18	NM_173505
RFTN1	1200.65	0.67139	0.338215	0.000262905	0.00938463	chr3	NM_015150
HOXD10	67.3226	0.670737	0.562683	0.00181715	0.0299894	chr2	NM_002148
ELAVL2	14.3487	0.670421	0.757315	0.00261338	0.0366345	chr9	NM_004432,NM_001171197,NM_001171195
VCAN	1606.81	0.669778	0.507138	0.0014188	0.0259395	chr5	NM_001126336,NM_004385,NM_001164097,NM_001164098
ADAMTS2	1085.68	0.667041	0.566296	0.00189062	0.0305264	chr5	NM_021599,NM_014244
PYHIN1	32.2948	0.666209	0.529597	0.00163345	0.0280704	chr1	NM_152501,NM_198930,NM_198928,NM_198929
EVI2A	123.459	0.665397	0.379557	0.000515128	0.0142219	chr17	NM_001003927,NM_014210
SQLE	1363.32	0.66288	0.223965	1.11702e-05	0.00116572	chr8	NM_003129
COL4A6	93.0054	0.661229	0.405133	0.000717465	0.017111	chrX	NM_033641,NM_001847
BIRC3	434.945	0.659583	0.385904	0.000594355	0.0153674	chr11	NM_001165,NM_182962
CPS1	149.499	0.659353	0.215675	8.00786e-06	0.000899587	chr2	NM_001875,NM_001122634,NM_001122633
LCP1	3648	0.658367	0.351577	0.000386622	0.0119371	chr13	NM_002298
LOC100505702	89.7831	0.648748	0.338219	0.000359391	0.0113232	chr4	NR_038306,NR_038307,NR_038304,NR_038305,NR_038303,NR_038308
ODC1	1558.2	0.647937	0.319687	0.000265879	0.00941499	chr2	NM_002539
SCN3B	101.445	0.647209	0.385396	0.000682085	0.0166325	chr11	NM_001040151,NM_018400
IFIT1	704.982	0.646717	0.389387	0.000716282	0.0171078	chr10	NM_001270930,NM_001270927,NM_001270929,NM_001270928,NM_001548
AMPD3	847.689	0.646331	0.244338	3.88747e-05	0.00269459	chr11	NM_001025389,NM_001172431,NM_001172430,NM_001025390,NM_000480
IKZF1	326.368	0.646122	0.358338	0.000497972	0.0139372	chr7	NM_006060,NM_001220768,NM_001220769,NM_001220771,NM_001220770,NM_001220773,NM_001220765,NM_001220775,NM_001220774,NM_001220776,NM_001220766,NM_001220767,NM_001220772
NETO2	240.607	0.642922	0.236736	3.14483e-05	0.00230748	chr16	NM_018092,NM_001201477
CCR7	231.233	0.64227	0.409454	0.000917535	0.0200291	chr17	NM_001838
DLX1	68.966	0.642257	0.411101	0.000931499	0.0200438	chr2	NM_178120,NM_001038493
PIK3CG	97.2074	0.642201	0.369806	0.000604998	0.015495	chr7	NM_002649
CCL13	374.295	0.642139	0.438399	0.00116848	0.0228993	chr17	NM_005408
IL12RB2	99.534	0.641398	0.443554	0.00122267	0.0235136	chr1	NR_047584,NR_047583,NM_001559,NM_001258215,NM_001258214,NM_001258216
LYPD5	2519.61	0.640794	0.328552	0.000344203	0.0110805	chr19	NM_001031749,NM_182573
DTHD1	24.6208	0.640205	0.430917	0.00112447	0.0225231	chr4	NM_001170700,NR_073198
ST8SIA2	40.9315	0.639034	0.611652	0.0026046	0.0366059	chr15	NM_006011
SPIRE1	480.108	0.637542	0.219805	1.73126e-05	0.0015667	chr18	NM_001128626,NM_020148,NM_001128627
FPR3	642.928	0.637232	0.309077	0.000257042	0.00926318	chr19	NM_002030
FZD2	76.1997	0.634814	0.411179	0.00100911	0.0210422	chr17	NM_001466
CD28	80.0388	0.63459	0.490762	0.00174036	0.0291354	chr2	NM_006139,NM_001243078,NM_001243077
OAS2	1767.4	0.634059	0.372061	0.000686309	0.0166434	chr12	NM_016817,NM_002535,NM_001032731
FAM155B	11.5066	0.633938	0.510786	0.00192927	0.0309006	chrX	NM_015686
LPXN	222.529	0.633635	0.323463	0.000351093	0.0112136	chr11	NM_004811,NM_001143995
CD226	39.2008	0.632563	0.352435	0.000548711	0.0147968	chr18	NM_006566
SELP	275.942	0.631434	0.325414	0.000374478	0.0116188	chr1	NM_003005
SPRR2G	18020	0.63072	0.457859	0.00149044	0.0265873	chr1	NM_001014291
CXCL14	17609.9	0.629876	0.341715	0.00049086	0.0137993	chr5	NM_004887
P2RY10	46.6778	0.62941	0.504085	0.00194035	0.0309593	chrX	NM_014499,NM_198333
ARG1	369.367	0.625286	0.509275	0.00205421	0.0320201	chr6	NM_000045,NM_001244438
DSC1	346.245	0.622681	0.462794	0.001654	0.0282867	chr18	NM_004948,NM_024421
GPR153	667.787	0.619782	0.207644	1.53202e-05	0.00144249	chr1	NM_207370
ADAMTS15	56.9185	0.619729	0.33788	0.000534541	0.0145012	chr11	NM_139055
RASSF2	795.249	0.618521	0.290276	0.000239697	0.00881359	chr20	NM_170774,NM_014737
DNMT3B	82.3754	0.617425	0.383489	0.000945907	0.0201903	chr20	NM_006892,NM_175850,NM_001207056,NM_001207055,NM_175848,NM_175849
NOX4	32.8832	0.616972	0.4326	0.0014362	0.0259937	chr11	NM_001143836,NM_001143837,NM_016931,NR_026571
MCTP1	144.627	0.616918	0.406285	0.00117244	0.0229266	chr5	NM_024717,NM_001002796
CYP39A1	83.3557	0.616773	0.275926	0.000179425	0.0074472	chr6	NM_016593
EREG	743.857	0.613207	0.366733	0.000835007	0.0188636	chr4	NM_001432
SLC30A1	170.517	0.610994	0.257486	0.000124738	0.00583022	chr1	NM_021194
FYB	316.081	0.610916	0.440944	0.00161306	0.0278634	chr5	NM_199335,NM_001465,NM_001243093
IL2RA	125.555	0.606177	0.473938	0.0020395	0.0319437	chr10	NM_000417
RGL1	620.209	0.605893	0.22203	4.25231e-05	0.00282718	chr1	NM_015149
GALNT10	731.501	0.605414	0.258723	0.000144415	0.00644485	chr5	NM_198321
CXCL10	1272.14	0.605277	0.68178	0.00348177	0.0433452	chr4	NM_001565
RPS6KC1	357.278	0.604949	0.151298	3.41537e-07	7.83562e-05	chr1	NM_012424,NM_001136138
PCDHGC5	19.702	0.604089	0.544861	0.00276163	0.0378423	chr5	NM_032407,NM_018929
TFAP2E	40.8548	0.603283	0.427758	0.00159277	0.0277186	chr1	NM_178548
THSD1	214.322	0.602546	0.272081	0.000213335	0.00822684	chr13	NM_199263,NM_018676
DPF1	20.0256	0.602372	0.638822	0.00340867	0.0429087	chr19	NM_001135156,NM_004647,NM_001135155
BEND6	24.4106	0.602132	0.598935	0.0032049	0.0414651	chr6	NM_152731
FAP	172.736	0.601093	0.559701	0.00294609	0.0391108	chr2	NM_004460
PTPN22	67.1261	0.600772	0.353605	0.000843088	0.01889	chr1	NM_012411,NM_001193431,NM_015967
EPB41L4B	328.199	0.598412	0.288685	0.000327634	0.0107163	chr9	NM_018424,NM_019114
IL1RL1	22.7028	0.597658	0.646774	0.00353317	0.0438323	chr2	NM_016232,NM_003856
STEAP1B	18.8014	0.596568	0.605136	0.00335843	0.0425053	chr7	NM_001164460,NM_207342
ARSJ	87.0851	0.596123	0.361233	0.000973976	0.020604	chr4	NM_024590
ENPEP	93.1764	0.595982	0.456438	0.00203861	0.0319437	chr4	NM_001977
FBXO45	635.185	0.595338	0.240152	0.000104166	0.00518886	chr3	NM_001105573
ITGAV	1199.72	0.594243	0.352079	0.000902021	0.0197753	chr2	NM_002210,NM_001145000,NM_001144999
NDRG4	1046.21	0.592573	0.282401	0.00032005	0.0105964	chr16	NM_001242833,NM_001242836,NM_022910,NM_001242834,NM_001242835,NM_001130487,NR_040072,NM_020465
COL4A2	2697.64	0.592142	0.401819	0.00148036	0.0264984	chr13	NM_001846
GRIN2A	31.1603	0.591111	0.533801	0.00293813	0.0391108	chr16	NM_001134408,NM_001134407,NM_000833
GSDMA	962.912	0.589589	0.343222	0.000865545	0.0193051	chr17	NM_178171
COL1A1	39113	0.589036	0.618341	0.0035919	0.0443246	chr17	NM_000088
OASL	371.478	0.588966	0.564633	0.00324793	0.0417115	chr12	NM_198213,NM_003733,NM_001261825
COL1A2	26609	0.58831	0.498318	0.00265111	0.037036	chr7	NM_000089
SEL1L3	430.701	0.58723	0.356791	0.00104011	0.0213884	chr4	NM_015187
SNX20	87.1813	0.586185	0.345238	0.000927752	0.0200438	chr16	NM_153337,NM_182854,NM_001144972
OSR2	191.479	0.585682	0.435244	0.00199157	0.0315615	chr8	NM_053001,NM_001142462
SERPINB4	1251.56	0.58562	0.405275	0.00163139	0.0280704	chr18	NM_002974
MGC45800	20.8509	0.585292	0.546672	0.00318418	0.0412298	chr4	NR_027107
GOLM1	425.437	0.584437	0.387772	0.00144061	0.0260445	chr9	NM_177937,NM_016548
KLHL4	26.8293	0.583857	0.513104	0.00290277	0.0388843	chrX	NM_019117,NM_057162
GPR137B	329.952	0.583722	0.236637	0.000121157	0.00577987	chr1	NM_003272
PLA2G4E	1894.41	0.583263	0.236278	0.000121066	0.00577987	chr15	NM_001206670
PMEPA1	656.421	0.583258	0.360268	0.00113421	0.0225231	chr20	NM_020182,NM_199169,NM_001255976,NM_199170,NM_199171
SLC39A10	129.532	0.582463	0.366727	0.0012211	0.0235113	chr2	NM_020342,NM_001127257
SLA2	90.703	0.58186	0.324812	0.000764643	0.0178831	chr20	NM_175077,NM_032214
JMY	426.47	0.580823	0.232014	0.000111848	0.00553766	chr5	NM_152405
KIAA1644	280.065	0.580578	0.376887	0.00137229	0.0254132	chr22	NM_001099294
HK2	2438.95	0.580363	0.259445	0.000242566	0.00887902	chr2	NM_000189
LOC100506060	204.639	0.580341	0.348097	0.00103554	0.0213248	chr16	NR_033959
PTPRC	1210.75	0.580326	0.346695	0.00101982	0.0211615	chr1	NM_080921,NR_052021,NM_002838,NM_001267798
F5	82.5659	0.579786	0.398676	0.00165494	0.0282867	chr1	NM_000130
FMNL2	395.085	0.579731	0.265729	0.000284135	0.0097933	chr2	NM_052905
MAPK6	2195.2	0.578784	0.290569	0.000474143	0.0135499	chr15	NM_002748
CLCA2	9728.45	0.576262	0.179613	1.18002e-05	0.00118664	chr1	NM_006536
CXCR6	148.366	0.575718	0.482209	0.00276128	0.0378423	chr3	NM_006564
ACSBG1	17.7342	0.575216	0.526928	0.00324483	0.0417115	chr15	NM_015162,NM_001199377
GPRIN1	131.855	0.574506	0.306882	0.000662942	0.0164113	chr5	NM_052899
FBLIM1	1306.04	0.574104	0.254566	0.000244337	0.00892378	chr1	NM_001024215,NM_001024216,NM_017556
TDO2	23.3753	0.573553	0.611151	0.00391009	0.0465921	chr4	NM_005651
PDE5A	151.738	0.573202	0.39845	0.00177633	0.0296158	chr4	NM_033437,NM_033430,NM_001083
CD33	69.7687	0.572203	0.346611	0.00113477	0.0225231	chr19	NM_001772,NM_001177608,NM_001082618
EMB	275.355	0.57105	0.280787	0.000453771	0.01323	chr5	NM_198449
OAS3	2464.45	0.57011	0.282268	0.000474152	0.0135499	chr12	NM_006187
BICD1	81.1258	0.568645	0.274684	0.000421656	0.0126957	chr12	NM_001714,NM_001003398
CDH11	450.653	0.56478	0.436883	0.00246572	0.0353952	chr16	NM_001797
TMEM123	1899.55	0.563855	0.201756	5.54768e-05	0.00341004	chr11	NM_052932
CCDC88A	317.855	0.562276	0.262012	0.000366515	0.011459	chr2	NM_001135597,NM_001254943,NM_018084
CAMSAP2	1086.91	0.561201	0.210583	8.55538e-05	0.00452463	chr1	NM_203459
FNDC3B	536.934	0.560919	0.345106	0.00129722	0.0246011	chr3	NM_001135095,NM_022763
MZB1	138.624	0.560918	0.813485	0.00347911	0.0433452	chr5	NM_016459
LOC728752	182.621	0.557043	0.306552	0.000866352	0.0193051	chr19	NR_036504
THY1	1649.04	0.556532	0.446118	0.0027955	0.0381355	chr11	NM_006288
HLA-DQA1	3226.11	0.555117	0.295817	0.000765212	0.0178831	chr6	NM_002122
CMPK2	189.459	0.554811	0.415584	0.00241876	0.0350559	chr2	NM_207315,NM_001256478,NM_001256477,NR_046236
PAPSS2	148.702	0.55279	0.33898	0.00135812	0.0252828	chr10	NM_001015880,NM_004670
MICAL2	355.493	0.55214	0.297658	0.000825261	0.0187485	chr11	NM_014632
PRND	25.8521	0.551406	0.513475	0.00375061	0.0454828	chr20	NM_012409
SFTPA1	12.2968	0.550771	0.467525	0.00323363	0.0416389	chr10	NM_005411,NM_001093770,NM_001164644,NM_001164645,NM_001164646,NM_001164647
ZNF469	159.7	0.550616	0.591965	0.00440528	0.0498762	chr16	NM_001127464
PCDH12	158.94	0.550271	0.357067	0.00166834	0.0284344	chr5	NM_016580
PI3	34520.6	0.54992	0.438071	0.00286424	0.0386779	chr20	NM_002638
CCR5	325.23	0.549875	0.387687	0.00213331	0.0326286	chr3	NM_000579,NM_001100168
HTRA3	519.933	0.549513	0.469259	0.00329193	0.0419251	chr4	NM_053044
FAM124B	30.8136	0.549372	0.367076	0.00183653	0.0301015	chr2	NM_001122779,NM_024785
COL10A1	21.8805	0.548802	0.570058	0.00432213	0.0492842	chr6	NM_000493
KDELR3	177.324	0.547346	0.41951	0.00267002	0.0371998	chr22	NM_016657,NM_006855
RNF19A	780.854	0.546901	0.203131	9.3968e-05	0.00479743	chr8	NM_183419,NM_015435
LCP2	420.423	0.546636	0.364161	0.0018542	0.0301947	chr5	NM_005565
RAB7L1	315.631	0.546021	0.247253	0.000365355	0.0114447	chr1	NM_003929,NM_001135662,NM_001135663,NM_001135664
ENTPD7	319.889	0.545321	0.206899	0.000113328	0.00558607	chr10	NM_020354
SLC4A7	153.71	0.54505	0.319839	0.00122795	0.0235318	chr3	NM_003615,NM_001258380,NM_001258379
NRK	66.9035	0.544915	0.786529	0.00393901	0.0467315	chrX	NM_198465
SDK1	326.029	0.543768	0.378148	0.00213773	0.0326428	chr7	NM_152744,NM_001079653
SH2B3	482.204	0.543519	0.280848	0.00073591	0.0174044	chr12	NM_005475
NAV1	1235.8	0.543329	0.260414	0.000511312	0.0141405	chr1	NM_001167738,NM_020443
GLI2	120.285	0.543114	0.344124	0.00162597	0.0280566	chr2	NM_005270
DCBLD1	133.968	0.543085	0.220527	0.000190701	0.00770799	chr6	NM_173674
TMCC3	356.823	0.542826	0.176457	2.98364e-05	0.00222938	chr12	NM_020698
CHST11	369.262	0.542734	0.304172	0.00104819	0.0214399	chr12	NM_001173982,NM_018413
MINPP1	99.1807	0.542679	0.311476	0.00115099	0.022698	chr10	NM_001178118,NM_001178117,NM_004897
KRT42P	82.6192	0.542093	0.390065	0.00236619	0.0345987	chr17	NR_033415
MRC1	46.804	0.541758	0.475838	0.00360806	0.044423	chr10	NM_002438
HLA-DQA2	234.449	0.541533	0.326568	0.00139236	0.0256852	chr6,chr6_apd_hap1,chr6_cox_hap2,chr6_dbb_hap3,chr6_mann_hap4,chr6_mcf_hap5,chr6_qbl_hap6,chr6_ssto_hap7	NM_020056
IGSF10	455.067	0.540921	0.374758	0.00215617	0.0328857	chr3	NM_001178145,NM_001178146,NM_178822
LOC648987	56.4126	0.539943	0.307245	0.0011384	0.0225315	chr5	NR_034085,NR_034086
ZNF281	120.385	0.539469	0.322574	0.00137293	0.0254132	chr1	NM_012482
AKR1B15	238.761	0.539376	0.245703	0.000404784	0.0123013	chr7	NM_001080538
GBP5	769.302	0.539372	0.462925	0.00351514	0.0437085	chr1	NM_052942,NM_001134486
BTN3A3	540.188	0.538493	0.202733	0.000116371	0.0056924	chr6	NM_197974,NM_006994,NM_001242803
PIEZO2	100.556	0.537406	0.431662	0.00313614	0.0407373	chr18	NM_022068
IFIT3	845.944	0.537049	0.331622	0.00156247	0.0274004	chr10	NM_001549,NM_001031683
NTS	63.5684	0.536892	0.508935	0.00415122	0.0481276	chr12	NM_006183
ARHGAP28	52.1581	0.536735	0.451738	0.00344575	0.0431421	chr18	NM_001010000
COL6A3	8223.57	0.53611	0.465144	0.00364849	0.0446173	chr2	NM_004369,NM_057164,NM_057165,NM_057166,NM_057167
LY96	28.8843	0.535725	0.441107	0.00332662	0.042202	chr8	NM_015364,NM_001195797
LOC100129269	188.641	0.532811	0.397609	0.00274691	0.0378423	chr1	NR_034126
BCAT1	81.1519	0.532795	0.363806	0.00218983	0.033254	chr12	NM_001178094,NM_005504,NM_001178091,NM_001178092,NM_001178093
CBX2	220.198	0.532651	0.189103	7.81437e-05	0.00431486	chr17	NM_005189,NM_032647
KBTBD6	133.187	0.53204	0.245479	0.000468991	0.0134734	chr13	NM_152903
GFPT2	183.979	0.530897	0.381662	0.002541	0.0361378	chr5	NM_005110
LHX4	20.1219	0.529906	0.497068	0.00425318	0.0488231	chr1	NM_033343
ARHGEF6	438.832	0.529477	0.312545	0.00142047	0.0259395	chrX	NM_004840
CRMP1	303.598	0.529373	0.315207	0.00146573	0.0263814	chr4	NM_001313,NM_001014809
ELN	1710.63	0.528893	0.463919	0.0038722	0.0462815	chr7	NM_001081752,NM_001081753,NM_001081754,NM_001081755,NM_000501
PCDHGA12	28.6139	0.528081	0.334976	0.00182479	0.0300287	chr5	NM_003735,NM_032094
SEPT11	890.773	0.527357	0.213944	0.000228837	0.00851034	chr4	NM_018243
SEC24D	806.937	0.526558	0.228304	0.000350691	0.0112136	chr4	NM_014822
LAX1	52.5125	0.525786	0.403853	0.0030678	0.0399451	chr1	NM_017773,NM_001136190
LEPREL4	267.443	0.525378	0.249417	0.000583832	0.0152404	chr17	NM_006455
FMNL3	584.766	0.525228	0.306973	0.00142039	0.0259395	chr12	NM_175736,NM_198900
CSGALNACT1	366.538	0.524522	0.344995	0.00209053	0.0323694	chr8	NM_001130518,NR_024040,NM_018371
SLAMF6	116.565	0.523037	0.41385	0.00332345	0.0421977	chr1	NM_001184714,NM_001184715,NM_001184716,NM_052931
HEPH	258.6	0.522594	0.393366	0.00299561	0.0393512	chrX	NM_014799,NM_001130860,NM_138737
DYRK3	69.9316	0.522222	0.24909	0.000617993	0.0156312	chr1	NM_003582,NM_001004023
FAT3	10.3297	0.521949	0.450127	0.00392267	0.0466738	chr11	NM_001008781
CMA1	95.4684	0.521707	0.386147	0.00289998	0.0388788	chr14	NM_001836
C10orf99	5323.83	0.520756	0.271778	0.000950182	0.020232	chr10	NM_207373
PNPLA3	26.8142	0.520523	0.460124	0.00411689	0.0479342	chr22	NM_025225
CLIC2	370.92	0.519301	0.282232	0.00113836	0.0225315	chrX	NM_001289
PLA2G4F	1057.19	0.519123	0.254513	0.00072944	0.0172953	chr15	NM_213600,NR_033151
SLFN5	680.765	0.518581	0.199424	0.000176763	0.00744002	chr17	NM_144975
PIK3AP1	160.709	0.51595	0.401852	0.0033691	0.042575	chr10	NM_152309
CCDC109B	286.097	0.515581	0.239419	0.000579782	0.015159	chr4	NM_017918
LIMA1	1897.01	0.514308	0.221825	0.000392669	0.0120229	chr12	NM_001243775,NM_016357,NM_001113547,NM_001113546
CALCRL	266.728	0.513299	0.352942	0.00256841	0.0363167	chr2	NM_001271751,NM_005795
FAM43A	1482.24	0.51018	0.223857	0.0004551	0.01323	chr3	NM_153690
IGSF3	2723.17	0.509934	0.163232	4.20979e-05	0.00282027	chr1	NM_001007237,NM_001542
KLRB1	62.8601	0.509626	0.446573	0.00433773	0.0494107	chr12	NM_002258
TNFRSF8	40.306	0.508308	0.431211	0.00415103	0.0481276	chr1	NM_152942,NM_001243
ADAMTS7	124.749	0.507805	0.377209	0.00321895	0.0415408	chr15	NM_014272
ITGA1	190.695	0.505576	0.413159	0.00395894	0.046885	chr5	NM_181501
LDLRAD4	349.593	0.505052	0.303161	0.00184969	0.0301947	chr18	NM_001276251,NM_004338,NM_001003675,NM_001003674,NM_001276249,NM_181483,NM_181482,NM_181481
CD36	544.6	0.504837	0.381474	0.00341144	0.0429104	chr7	NM_000072,NM_001001548,NM_001127444,NM_001001547,NM_001127443
PARP14	1894.35	0.504153	0.282306	0.00146973	0.0263996	chr3	NM_017554
P4HA1	325.095	0.502852	0.159197	4.21116e-05	0.00282027	chr10	NM_001142595,NM_001142596,NM_001017962,NM_000917
SLC8A1	125.181	0.502371	0.286187	0.00158921	0.02771	chr2	NM_001112802,NM_001112801,NM_001112800,NM_021097,NM_001252624
NRIP1	717.445	0.501729	0.259918	0.001114	0.0224025	chr21	NM_003489
IQGAP2	263.447	0.501691	0.285604	0.00159556	0.0277219	chr5	NM_006633
MSN	7586.75	0.501262	0.171345	8.88833e-05	0.00465143	chrX	NM_002444
GPX8	337.156	0.500946	0.2786	0.00147831	0.0264909	chr5	NM_001008397
SIRPG	87.4681	0.500259	0.413805	0.00418972	0.0483331	chr20	NM_018556,NM_080816,NM_001039508
GOLGA7B	566.391	0.499228	0.249555	0.000983377	0.020765	chr10	NM_001010917
C2	608.128	0.49805	0.34636	0.00296871	0.0392205	chr6,chr6_cox_hap2,chr6_dbb_hap3,chr6_mann_hap4,chr6_mcf_hap5,chr6_qbl_hap6,chr6_ssto_hap7	NM_000063,NM_001145903,NM_001178063,NR_073063
PON2	362.761	0.496317	0.166686	8.19683e-05	0.00442113	chr7	NM_001018161,NM_000305
FLT3	47.7702	0.496089	0.329326	0.00268011	0.0372813	chr13	NM_004119
CPA4	867.75	0.496058	0.342274	0.00295805	0.0392205	chr7	NM_001163446,NM_016352
LPHN2	1458.75	0.495984	0.17394	0.000119594	0.00577987	chr1	NM_012302
SPON1	443.772	0.49493	0.382609	0.00383504	0.045933	chr11	NM_006108
HSPA13	170.246	0.493337	0.196084	0.000311035	0.0104193	chr21	NM_006948
WDFY1	772.691	0.493081	0.203178	0.000391322	0.0120042	chr2	NM_020830
IL2RB	453.799	0.492366	0.402141	0.0043236	0.0492842	chr22	NM_000878
MPEG1	1358.8	0.491911	0.292269	0.0020162	0.0317598	chr11	NM_001039396
CERCAM	703.624	0.491606	0.356716	0.00344386	0.0431421	chr9	NM_016174
SPTLC3	518.065	0.490553	0.162732	8.0137e-05	0.00439512	chr20	NM_018327
CMAHP	117.406	0.490244	0.220942	0.000668718	0.0165042	chr6	NR_002174,NR_027626
CTSO	429.936	0.489929	0.233114	0.000874617	0.0193922	chr4	NM_001334
PANX1	429.884	0.489797	0.203589	0.000430572	0.0128926	chr11	NM_015368
ITGA6	4198.8	0.48977	0.295974	0.00216799	0.0330041	chr2	NM_000210,NM_001079818
ARHGAP31	668.866	0.48912	0.156625	5.86697e-05	0.00353952	chr3	NM_020754
PRRX1	1526.96	0.487996	0.336814	0.0031581	0.0409573	chr1	NM_022716,NM_006902
KBTBD7	89.2237	0.487731	0.171277	0.000136845	0.00615766	chr13	NM_032138
PARP9	1863.12	0.486925	0.281703	0.00194054	0.0309593	chr3	NM_031458,NM_001146106,NM_001146105,NM_001146104,NM_001146103,NM_001146102
TRANK1	516.276	0.486469	0.231906	0.00091881	0.0200291	chr3	NM_014831
NCDN	432.406	0.486295	0.189657	0.000302699	0.0102296	chr1	NM_014284,NM_001014839,NM_001014841
SDR9C7	1411.19	0.486179	0.208496	0.000540118	0.0146146	chr12	NM_148897
GNPDA2	127.329	0.486116	0.174572	0.00016755	0.00718214	chr4	NM_138335,NR_073095,NR_073094,NM_001270880,NM_001270881
KIAA1199	414.783	0.485863	0.200893	0.000439714	0.0130465	chr15	NM_018689
PHLDB2	335.504	0.485457	0.360561	0.00379464	0.0456843	chr3	NM_001134437,NM_145753,NM_001134438,NM_001134439
FAM69A	150.801	0.483927	0.241412	0.0011551	0.0227515	chr1	NM_001252269,NM_001252271,NM_001006605,NM_001252273,NM_001252270
PYY2	52.125	0.48377	0.78829	0.00425808	0.0488449	chr17	NR_003064
ZNF518B	157.065	0.483116	0.204978	0.000529501	0.0144559	chr4	NM_053042
DPP4	140.009	0.482487	0.294633	0.00239327	0.0349318	chr2	NM_001935
FMO5	46.6379	0.481188	0.245254	0.00130125	0.0246466	chr1	NM_001144830,NM_001461,NM_001144829
PGM2L1	126.552	0.480109	0.284645	0.00224054	0.0335729	chr11	NM_173582
MSR1	139.824	0.479776	0.269505	0.00188995	0.0305264	chr8	NM_002445,NM_138716,NM_138715
SLC2A1	5844.99	0.477706	0.20467	0.000600342	0.015495	chr1	NM_006516
BTN3A1	758.768	0.477094	0.21625	0.000810673	0.0184914	chr6	NM_194441,NM_001145009,NM_001145008,NM_007048
ZNFX1	1620.3	0.477006	0.20162	0.000562123	0.0149138	chr20	NM_021035
IL36RN	7545.01	0.476647	0.260684	0.00178144	0.0296706	chr2	NM_012275,NM_173170
SLC2A9	101.672	0.476565	0.190741	0.000409673	0.0124268	chr4	NM_020041,NM_001001290
STEAP1	84.6252	0.473483	0.330339	0.00365308	0.0446399	chr7	NM_012449
GNG2	315.61	0.473432	0.257273	0.00180293	0.0298454	chr14	NM_001243773,NM_053064,NM_001243774
SH3PXD2B	1137.31	0.473041	0.256679	0.00180114	0.0298454	chr5	NM_001017995
C12orf23	110.629	0.471319	0.283359	0.0025456	0.0361378	chr12	NM_152261
GNA12	736.78	0.471219	0.212289	0.000847835	0.0189703	chr7	NM_007353
SNX18	419.573	0.471081	0.16534	0.000175297	0.00739746	chr5	NM_052870,NM_001145427,NM_001102575
ITGA8	104.524	0.471064	0.339304	0.00399406	0.0471546	chr10	NM_003638
SELE	361.658	0.468978	0.238572	0.00148467	0.0265464	chr1	NM_000450
PIK3R3	317.248	0.468409	0.231431	0.00132987	0.024903	chr1	NM_001114172,NM_003629
CASK	749.985	0.466972	0.144521	5.93001e-05	0.00356435	chrX	NM_003688,NM_001126055,NM_001126054
ATP2C1	1208.62	0.466616	0.163823	0.000188075	0.00762106	chr3	NM_001199185,NM_001199184,NM_001199183,NM_001199182,NM_001199181,NM_001199179,NM_001199180,NM_001001485,NM_001001486,NM_001001487,NM_014382
RAP1B	1277.08	0.465569	0.203924	0.000792609	0.0182614	chr12	NM_001251918,NM_001251921,NM_001251917,NM_015646,NM_001251922,NM_001010942
C1orf216	188.707	0.46513	0.231895	0.00143466	0.0259937	chr1	NM_152374
CFI	246.294	0.464748	0.234319	0.00150674	0.0268232	chr4	NM_000204
APP	6923.13	0.464346	0.191325	0.000577956	0.0151356	chr21	NM_201413,NM_000484,NM_001136016,NM_001204303,NM_001204301,NM_001136129,NM_001204302,NM_001136131,NM_001136130,NM_201414
MFHAS1	425.05	0.464338	0.21009	0.000946239	0.0201903	chr8	NM_004225
CALU	2168.21	0.463997	0.196989	0.000686619	0.0166434	chr7	NM_001219,NM_001199674,NR_074086,NM_001199671,NM_001199673,NM_001199672,NM_001130674
CD200R1	39.3765	0.460551	0.282199	0.00298864	0.0393024	chr3	NM_138806,NM_138939,NM_170780,NM_138940
ARL5A	439.592	0.460459	0.189849	0.000612477	0.0156129	chr2	NM_012097,NM_001037174,NM_177985
FAM84A	1662.25	0.459312	0.171324	0.000330093	0.0107163	chr2	NM_145175
RNF2	220.701	0.459179	0.140246	5.84718e-05	0.00353952	chr1	NM_007212
PXK	187.953	0.459166	0.181206	0.000480221	0.0136004	chr3	NM_017771
PDPN	501.388	0.458908	0.256917	0.00233234	0.0345085	chr1	NM_001006625,NM_006474,NM_001006624,NM_198389
NEDD1	256.154	0.458889	0.207229	0.00100684	0.0210263	chr12	NM_152905,NM_001135175,NM_001135176,NM_001135177
TUBB3	416.337	0.458104	0.284293	0.00316842	0.0410584	chr16	NM_001197181,NM_006086
UBE2Q2	505.14	0.457494	0.221487	0.00139724	0.0257172	chr15	NM_001145335,NM_173469
ANTXR2	572.825	0.456635	0.270756	0.00284005	0.0384551	chr4	NM_001145794,NM_058172
PLA2G2D	320.434	0.454807	0.792686	0.00402526	0.0474096	chr1	NM_001271814,NM_012400
RASGRP1	386.889	0.454256	0.259413	0.00260983	0.0366162	chr15	NM_005739,NM_001128602
IFIT2	278.489	0.45421	0.242789	0.00211162	0.0325106	chr10	NM_001547
YOD1	913.665	0.452385	0.183565	0.000625861	0.0157812	chr1	NM_018566,NM_001276320
MICALCL	144.17	0.450969	0.226897	0.00176516	0.0294899	chr11	NM_032867
SSFA2	2268.68	0.450543	0.1957	0.000930363	0.0200438	chr2	NM_006751,NM_001130445
PLEKHA2	565.582	0.450535	0.140203	8.13375e-05	0.00440252	chr8	NM_021623
KCTD12	975.257	0.448914	0.297311	0.00406269	0.0477125	chr13	NM_138444
BBS5	882.164	0.448301	0.30371	0.00429526	0.0490986	chr2	NM_152384
S100A12	1142.01	0.445538	0.278745	0.00367469	0.0448367	chr1	NM_005621
CPVL	844.988	0.444848	0.249571	0.00274721	0.0378423	chr7	NM_031311,NM_019029
FOXN2	157.109	0.444718	0.25495	0.00293324	0.0391108	chr2	NM_002158
CIB2	203.847	0.443007	0.27097	0.0035653	0.0440966	chr15	NM_001271889,NM_001271888,NM_006383
AGPS	790.506	0.44207	0.170364	0.000529816	0.0144559	chr2	NM_003659
PEAK1	748.344	0.441545	0.259336	0.00325349	0.0417292	chr15	NM_024776
SNX30	384.376	0.441482	0.147143	0.000178894	0.0074472	chr9	NM_001012994
EML1	622.564	0.437106	0.225321	0.00228857	0.0340755	chr14	NM_004434,NM_001008707
NEK7	506.47	0.436786	0.177372	0.000785882	0.018194	chr1	NM_133494
TRAM2	566.996	0.435229	0.252539	0.00337772	0.0426179	chr6	NM_012288
ATP2B1	669.413	0.434821	0.158887	0.000410839	0.0124389	chr12	NM_001682,NM_001001323
FCHSD2	455.857	0.433956	0.168315	0.000621512	0.0156958	chr11	NM_014824
RAB23	170.094	0.433673	0.273349	0.00423606	0.0486909	chr6	NM_016277,NM_183227
APOL6	1376.37	0.432955	0.212022	0.00200031	0.0316648	chr22	NM_030641
RAB31	2009.86	0.432734	0.203461	0.00170499	0.02875	chr18	NM_006868
F13A1	2645.39	0.432626	0.272199	0.0042658	0.048861	chr6	NM_000129
ATP10D	1159.01	0.43029	0.194159	0.00147406	0.0264438	chr4	NM_020453
SPIN4	71.5765	0.430119	0.189285	0.00131526	0.024746	chrX	NM_001012968
TSHZ2	387.972	0.429296	0.228284	0.00279771	0.0381355	chr20	NM_001193421,NM_173485
RBPJ	892.428	0.428751	0.127131	6.76069e-05	0.00388216	chr4	NM_203284,NM_015874,NM_203283,NM_005349
KCNQ1	94.3173	0.428194	0.228803	0.00288012	0.0387081	chr11	NM_000218,NR_040711
LRRC8B	312.875	0.427523	0.218747	0.00251655	0.0359895	chr1	NM_015350,NM_001134476
CDC14B	279.398	0.426849	0.181739	0.00116964	0.0228993	chr9	NM_001077181,NM_003671,NM_033331
CECR1	776.131	0.426599	0.260051	0.00422768	0.0486333	chr22	NM_177405,NM_017424
MLF1	153.911	0.425723	0.206087	0.00210418	0.0325106	chr3	NM_001130157,NM_001130156,NM_001195433,NM_001195432,NM_022443,NM_001195434
XPR1	442.619	0.4255	0.170638	0.000860227	0.0192212	chr1	NM_001135669,NM_004736
CD86	215.973	0.423602	0.258505	0.00438366	0.0498241	chr3	NM_006889,NM_001206924,NM_176892,NM_175862,NM_001206925
MTMR2	528.753	0.421775	0.125289	7.64138e-05	0.00426269	chr11	NM_201278,NM_016156,NM_001243571,NM_201281
PDGFC	202.067	0.420835	0.242695	0.00392742	0.0466962	chr4	NM_016205,NR_036641
EPAS1	3260.91	0.420764	0.222243	0.00304672	0.0397533	chr2	NM_001430
STK4	743.474	0.419808	0.130904	0.000131967	0.00607236	chr20	NM_006282
ZSCAN31	243.316	0.419616	0.230248	0.00347117	0.0432939	chr6	NM_030899,NM_001243242,NM_001243243,NM_001243241,NM_001243244,NM_001135216
GOSR1	1967.5	0.418411	0.195612	0.0020209	0.0317746	chr17	NM_001007024,NM_001007025,NM_004871
IFI16	2516.24	0.417463	0.171531	0.00110755	0.0223002	chr1	NM_005531,NM_001206567
SGPP2	451.568	0.417409	0.19443	0.00201801	0.0317598	chr2	NM_152386
USP38	650.491	0.417311	0.153204	0.000549576	0.0147968	chr4	NM_032557
HTATSF1P2	98.7484	0.416144	0.221815	0.0033237	0.0421977	chr6	NR_033884
STEAP4	1194.48	0.416073	0.203264	0.00247709	0.0354875	chr7	NM_024636,NM_001205316,NM_001205315
PTPLAD2	81.5891	0.415794	0.237997	0.00409006	0.0477927	chr9	NM_001010915
GNAI1	546.743	0.415536	0.204136	0.00254678	0.0361378	chr7	NM_001256414,NM_002069
CCPG1	72.9728	0.415512	0.224042	0.00346948	0.0432939	chr15	NM_001204450,NM_001204451,NM_004748,NM_020739
ETS1	1601.37	0.414962	0.237451	0.00412831	0.0480329	chr11	NM_001162422,NM_005238,NM_001143820
ACSL4	470.656	0.413739	0.202574	0.00257681	0.0364039	chrX	NM_022977,NM_004458
LRRC8C	237.236	0.413086	0.215119	0.003213	0.0415369	chr1	NM_032270
PARP8	301.699	0.412956	0.169747	0.0011838	0.0230934	chr5	NM_024615,NM_001178055,NM_001178056
SNPH	108.103	0.412582	0.234677	0.00418291	0.0483331	chr20	NM_014723
LDOC1L	545.479	0.410773	0.213292	0.00328024	0.0419073	chr22	NM_032287
TLK1	608.387	0.410156	0.155891	0.000771349	0.0179562	chr2	NM_012290,NM_001136555,NM_001136554
SFXN3	746.886	0.409647	0.170145	0.00131248	0.0247442	chr10	NM_030971
ZNF532	1129.04	0.409619	0.202257	0.00280787	0.0382261	chr18	NM_018181
SLC25A24	331.268	0.409564	0.12012	7.84964e-05	0.00431969	chr1	NM_213651,NM_013386
LYN	502.891	0.408956	0.197612	0.00261701	0.0366539	chr8	NM_002350,NM_001111097
GNS	1512.73	0.407187	0.150157	0.000656182	0.016288	chr12	NM_002076
ABCG1	725.538	0.407125	0.221989	0.00398679	0.0471269	chr21	NM_004915,NM_207174,NM_016818,NM_207628,NM_207629,NM_207627
TBCEL	182.554	0.406499	0.181684	0.00196456	0.0311897	chr11	NM_001130047,NM_152715
MYO5A	1610.97	0.403615	0.224193	0.00438932	0.0498241	chr15	NM_001142495,NM_000259
ZNF286A	85.9133	0.401795	0.184491	0.00235787	0.0345987	chr17	NM_001130842,NM_020652
CDC42EP2	166.487	0.4016	0.217639	0.00420536	0.0484565	chr11	NM_006779
GTDC1	235.322	0.401407	0.158924	0.001127	0.0225231	chr2	NM_001006636,NM_024659,NM_001164629
IRAK2	452.212	0.401216	0.156907	0.0010493	0.0214399	chr3	NM_001570
C11orf63	125.944	0.400815	0.202658	0.00342968	0.0430955	chr11	NM_024806,NM_199124
PDK3	439.228	0.400613	0.185489	0.00248121	0.0355153	chrX	NM_005391,NM_001142386
ROBO1	1159.1	0.400182	0.215772	0.00422151	0.0485966	chr3	NM_002941,NM_001145845,NM_133631
GALNT7	374.541	0.400145	0.187168	0.00260258	0.0366059	chr4	NM_017423
FSCN1	3534.26	0.399168	0.181728	0.0023588	0.0345987	chr7	NM_003088
RB1	804.095	0.398033	0.188145	0.00279302	0.0381355	chr13	NM_000321
CCND2	955.685	0.397284	0.186754	0.00276135	0.0378423	chr12	NM_001759
ADAM17	535.151	0.396949	0.141786	0.000601207	0.015495	chr2	NM_003183
SLC12A2	228.588	0.396608	0.208117	0.00408301	0.0477722	chr5	NR_046207,NM_001046,NM_001256461
FOXRED2	342.211	0.39634	0.204949	0.00391609	0.0466295	chr22	NM_001102371,NM_024955
SPRED1	351.245	0.395021	0.185211	0.00282004	0.038302	chr15	NM_152594
DTX3L	1226.44	0.392842	0.183978	0.00289291	0.0388196	chr3	NM_138287
ATP2B4	3722.48	0.392817	0.154237	0.00120984	0.0233774	chr1	NM_001001396,NM_001684
JAZF1	177.325	0.392471	0.198265	0.00382603	0.0458589	chr7	NM_175061
TDP2	519.288	0.391938	0.161285	0.00160336	0.0277546	chr6	NM_016614
KIFAP3	561.543	0.3917	0.176775	0.00252039	0.0360128	chr1	NM_001204517,NM_001204516,NM_014970,NM_001204514
SKIL	285.381	0.39011	0.195511	0.00384715	0.0460443	chr3	NM_001145098,NM_001145097,NM_001248008,NM_005414
SUSD1	135.982	0.390093	0.186833	0.00327615	0.0418879	chr9	NM_022486
ZNF627	164.186	0.388921	0.158725	0.00159798	0.0277219	chr19	NM_145295
ANKEF1	222.324	0.387017	0.142866	0.000875578	0.0193922	chr20	NM_198798,NM_022096
UBTD2	312.78	0.385944	0.165057	0.00212801	0.0326278	chr5	NM_152277
ARHGAP18	253.885	0.382441	0.165365	0.00235663	0.0345987	chr6	NM_033515
AMMECR1	613.16	0.379505	0.189093	0.00435897	0.0495832	chrX	NM_001171689,NM_015365,NM_001025580
TRUB1	225.99	0.37926	0.152073	0.00165106	0.0282798	chr10	NM_139169
TRAM1	1400.64	0.379245	0.180968	0.00375089	0.0454828	chr8	NM_014294
INPP4A	364.271	0.378671	0.150284	0.00156675	0.0274417	chr2	NM_001134225,NM_001134224,NM_001566,NM_004027
PPT1	1583.97	0.378009	0.127455	0.00048497	0.0136909	chr1	NM_001142604,NM_000310
KLF12	165.063	0.377991	0.168823	0.00291112	0.0389487	chr13	NM_007249
TPBG	605.482	0.377224	0.163529	0.00256346	0.0363098	chr6	NM_001166392,NM_006670
UBXN4	1671.93	0.376822	0.161701	0.00245338	0.0353343	chr2	NM_014607
WWTR1	1553.09	0.375662	0.112146	0.000148521	0.00653855	chr3	NM_001168278,NM_001168280,NM_015472
IL1R1	1391.44	0.375405	0.159303	0.00236574	0.0345987	chr2	NM_000877
SRPK2	700.742	0.375255	0.163426	0.00269178	0.0374116	chr7	NM_182692,NM_182691
LPCAT2	422.242	0.374977	0.149582	0.00169717	0.0286775	chr16	NM_017839
ELOVL5	579.968	0.373773	0.173075	0.0035958	0.0443392	chr6	NM_001242830,NM_001242831,NM_001242828,NM_021814
IFNAR2	240.68	0.370975	0.151088	0.00201729	0.0317598	chr21	NM_207585,NM_207584,NM_000874
ERAP1	857.537	0.370827	0.166474	0.00328445	0.0419249	chr5	NM_001198541,NM_001040458,NM_016442
LPP	1205.57	0.368117	0.147811	0.00193164	0.0309081	chr3	NM_005578,NM_001167671,NM_001167672
SLC30A7	218.223	0.368009	0.158548	0.00281898	0.038302	chr1	NM_133496,NM_001144884
PIGK	232.706	0.366884	0.172267	0.00417593	0.0483109	chr1	NM_005482
TMEM126B	186.958	0.366787	0.144161	0.00172945	0.0290048	chr11	NM_001256547,NM_001256546,NM_001193537,NM_001193538,NM_018480
CAMK2D	832.176	0.364568	0.157215	0.00296557	0.0392205	chr4	NM_001221,NM_172115,NM_172114,NM_172127,NM_172129,NM_172128
MTSS1	1480.83	0.364445	0.155579	0.00282503	0.038302	chr8	NM_014751
USB1	789.467	0.363845	0.144161	0.00188687	0.0305264	chr16	NM_001195302,NM_001204911,NM_024598
DCAF17	222.425	0.363673	0.169037	0.00418959	0.0483331	chr2	NR_028482,NM_001164821,NM_025000
VCPIP1	304.269	0.362755	0.14136	0.00172701	0.0290013	chr8	NM_025054
GPR161	272.008	0.362555	0.163728	0.00376953	0.0454828	chr1	NM_001267609,NM_153832,NM_001267613,NM_001267612,NM_001267611,NM_001267610,NM_001267614
NOD2	563.368	0.360604	0.139259	0.00167561	0.0284906	chr16	NM_022162
NDE1	662.195	0.360118	0.16472	0.00411389	0.0479336	chr16	NM_001143979,NM_017668
AFAP1L2	844.613	0.359269	0.128822	0.00101019	0.0210422	chr10	NM_032550,NM_001001936
PLEKHA3	125.196	0.358449	0.164878	0.00430664	0.0491597	chr2	NM_019091
ID2	803.138	0.357923	0.12741	0.000970517	0.0205575	chr2	NM_002166
PDP1	339.308	0.357316	0.12992	0.00114905	0.0226871	chr8	NM_001161779,NM_001161780,NM_018444,NM_001161781
LMAN1	1415.37	0.357258	0.145399	0.00240279	0.0350035	chr18	NM_005570
SLC36A1	500.098	0.35641	0.13835	0.00182506	0.0300287	chr5	NM_078483
POLK	197.47	0.355858	0.14207	0.00218606	0.0332481	chr5	NM_016218
CDK17	347.497	0.355842	0.16231	0.00430389	0.0491597	chr12	NM_001170464,NM_002595
ZNF22	195.023	0.355522	0.128614	0.00113024	0.0225231	chr10	NM_006963
PDE8A	412.641	0.355366	0.11239	0.00034763	0.0111687	chr15	NM_173454,NM_001243137,NM_002605
BMP2K	610.583	0.353438	0.154044	0.00361458	0.0444385	chr4	NM_198892,NM_017593
PCYT1A	956.405	0.351937	0.115688	0.000525798	0.0143945	chr3	NM_005017
PRKRIR	456.16	0.34761	0.151583	0.0039053	0.0465691	chr11	NM_004705
RORA	934.888	0.34396	0.123307	0.0012047	0.0233333	chr15	NM_134262,NM_002943,NM_134260,NM_134261
ZNF512	365.107	0.342854	0.120928	0.00107215	0.0216948	chr2	NM_001271287,NM_001271318,NM_001271289,NM_001271288,NM_032434,NM_001271286
GZF1	197.802	0.340983	0.135898	0.00259301	0.0365692	chr20	NM_022482
ARMC1	316.357	0.340148	0.138905	0.00302553	0.0395924	chr8	NM_018120
NRBF2	686.699	0.338455	0.115339	0.000841947	0.01889	chr10	NM_030759
MTDH	2078.26	0.335186	0.128926	0.0022086	0.0334038	chr8	NM_178812
KIAA1324L	132.414	0.32846	0.136096	0.00376651	0.0454828	chr7	NR_030672,NM_001142749,NM_152748
PKNOX1	297.283	0.324505	0.110534	0.000965183	0.0204712	chr21	NM_004571
NLK	156.546	0.322912	0.129203	0.00325708	0.0417423	chr17	NM_016231
TBL1XR1	838.165	0.32118	0.130277	0.00360664	0.044423	chr3	NM_024665
YTHDF3	918.263	0.320801	0.121575	0.00232695	0.0345085	chr8	NM_152758
SLC25A32	202.376	0.315508	0.120039	0.0025231	0.03602	chr8	NM_030780
RASSF3	362.307	0.308186	0.119623	0.00311096	0.0404425	chr12	NM_178169,NR_040718
ATP6AP2	1566.82	0.307705	0.119079	0.00306264	0.0399098	chrX	NM_005765
CREB1	633.157	0.301742	0.120582	0.00400616	0.047253	chr2	NM_004379,NM_134442
RLIM	662.935	0.29978	0.116183	0.00333253	0.042244	chrX	NM_183353,NM_016120
SHC1	2242.97	0.298791	0.0977728	0.000834791	0.0188636	chr1	NM_001130040,NM_183001,NM_001202859,NM_001130041,NM_003029
TMEM230	968.621	0.297405	0.111011	0.00260375	0.0366059	chr20	NM_001009923,NM_014145,NM_001009925,NM_001009924
MPZL1	2583.3	0.290337	0.100218	0.0014654	0.0263814	chr1	NM_003953,NM_001146191,NM_024569
KIAA1598	617.206	0.288975	0.107842	0.00279403	0.0381355	chr10	NM_018330,NM_001258298,NM_001258300,NM_001258299,NM_001127211
ACLY	1654.11	0.284027	0.106295	0.00297191	0.0392205	chr17	NM_198830,NM_001096
ERLEC1	727.884	0.267614	0.101484	0.00371968	0.04525	chr2	NM_001127398,NM_001127397,NM_015701
GIT2	902.507	0.266454	0.102217	0.00408052	0.0477722	chr12	NM_057169,NM_014776,NM_057170,NM_001135213,NM_139201,NM_001135214
MLEC	2501.78	0.261477	0.0952918	0.00286114	0.0386779	chr12	NM_014730
YWHAH	1532.05	0.252918	0.092181	0.00303093	0.0396234	chr22	NM_003405
KIAA0141	788.336	-0.256527	0.0913531	0.002446	0.0352592	chr5	NM_014773,NM_001142603
FOXRED1	361.338	-0.265356	0.0988201	0.00329929	0.041986	chr11	NR_037648,NR_037647,NM_017547
MAN2C1	1152.75	-0.270488	0.10457	0.00418418	0.0483331	chr15	NM_001256495,NM_001256494,NM_006715,NM_001256496
PARP2	362.713	-0.272039	0.105211	0.00414664	0.0481276	chr14	NM_001042618,NM_005484
MAPKAPK5	419.203	-0.272374	0.101518	0.00315449	0.040943	chr12	NM_139078,NM_003668
NUP85	601.222	-0.273767	0.0906098	0.00112501	0.0225231	chr17	NM_024844
TRIM28	3936.61	-0.277276	0.101017	0.00254688	0.0361378	chr19	NM_005762
MCM3	1366.06	-0.278433	0.0954725	0.00151275	0.0268596	chr6	NM_001270472,NM_002388
UPF3A	857.429	-0.280323	0.100804	0.0022405	0.0335729	chr13	NM_080687,NM_023011
ITFG3	1628.01	-0.283502	0.100454	0.00193549	0.0309394	chr16	NM_032039
AIFM1	646.965	-0.288222	0.104154	0.00219053	0.033254	chrX	NM_001130847,NM_001130846,NM_004208,NM_145812,NM_145813
IDH3G	959.268	-0.292074	0.116128	0.00423867	0.0486909	chrX	NM_174869,NM_004135
NUP93	684.039	-0.297209	0.0950971	0.000675624	0.0165667	chr16	NM_001242796,NM_001242795,NM_014669
INPP1	891.95	-0.306764	0.108846	0.00161245	0.0278634	chr2	NM_001128928,NM_002194
EXOSC7	494.541	-0.30777	0.124308	0.00403889	0.0475111	chr3	NM_015004,NR_023353
THOP1	663.398	-0.308469	0.122548	0.00361477	0.0444385	chr19	NM_003249
NASP	1420.14	-0.308698	0.118498	0.00286927	0.0386901	chr1	NM_001195193,NM_002482,NM_152298
GRHPR	1484.5	-0.310077	0.122291	0.00339405	0.0427907	chr9	NM_012203
METTL7A	903.291	-0.311061	0.126233	0.00402209	0.0474066	chr12	NM_014033
EMD	1106.23	-0.311327	0.119032	0.0027208	0.0377184	chrX	NM_000117
MRPS18B	1205.78	-0.312075	0.123356	0.00337592	0.0426179	chr6,chr6_cox_hap2,chr6_dbb_hap3,chr6_mann_hap4,chr6_mcf_hap5,chr6_qbl_hap6,chr6_ssto_hap7	NM_014046
HDAC11	525.664	-0.313372	0.126976	0.0038914	0.0464374	chr3	NM_001136041,NM_024827
PIGQ	495.516	-0.314055	0.126315	0.00369273	0.0449894	chr16	NM_004204,NM_148920
FUK	285.093	-0.314743	0.126381	0.00362904	0.0444819	chr16	NM_145059
KLF6	4977.72	-0.315723	0.122585	0.00289318	0.0388196	chr10	NM_001160125,NM_001160124,NM_001300,NR_027653
RHOT2	1137.2	-0.316135	0.128088	0.00377982	0.0455732	chr16	NM_138769
AFG3L2	1787.17	-0.316228	0.115852	0.00190119	0.0306013	chr18	NM_006796
ZNF446	155.501	-0.317021	0.125778	0.00328727	0.0419249	chr19	NM_017908
RBM23	1481.45	-0.317747	0.105375	0.000806106	0.0184419	chr14	NM_001077351,NM_001077352,NM_018107
POLRMT	739.812	-0.318124	0.104533	0.00073618	0.0174044	chr19	NM_005035
LMF1	198.518	-0.31864	0.126501	0.00324544	0.0417115	chr16	NR_033646,NR_033645,NR_036442,NM_022773
MGAT4B	1594.19	-0.319907	0.12214	0.00247314	0.0354621	chr5	NM_054013,NM_014275
TMEM129	773.269	-0.321317	0.130468	0.00362386	0.0444819	chr4	NM_138385,NM_001127266
STOML2	1413.22	-0.321663	0.129078	0.00336097	0.0425053	chr9	NM_013442
CLUH	2736.56	-0.321847	0.125325	0.002769	0.0379027	chr17	NM_015229
LEMD2	1051.16	-0.322015	0.120173	0.00205928	0.0320685	chr6	NM_001143944,NM_181336
RABL6	2251.19	-0.32217	0.111471	0.00113128	0.0225231	chr9	NM_024718,NM_001173989,NM_001173988
RMDN3	572.347	-0.323882	0.113939	0.00127915	0.0243982	chr15	NM_018145
GRN	12742.5	-0.324066	0.136855	0.00439869	0.0498762	chr17	NM_002087
PDCD7	430.999	-0.32638	0.124924	0.00235187	0.0345987	chr15	NM_005707
GGA1	1241.18	-0.327404	0.121335	0.00185138	0.0301947	chr22	NM_001001561,NM_001001560,NM_001172687,NM_001172688,NM_013365
EVA1C	312.987	-0.327405	0.138915	0.00434279	0.0494337	chr21	NM_058187
THAP4	997.584	-0.328192	0.115041	0.00118935	0.0231739	chr2	NM_015963,NM_001164356
DUS1L	1438.49	-0.329145	0.122662	0.001893	0.0305297	chr17	NM_022156
DECR1	1053.15	-0.329219	0.125665	0.00223904	0.0335729	chr8	NM_001359
RRP1	635.176	-0.329605	0.126226	0.00228019	0.0340128	chr21	NM_003683
MTG1	487.583	-0.331124	0.132265	0.00294469	0.0391108	chr10	NM_138384
PTGES2	997.017	-0.333746	0.11742	0.00115814	0.0227837	chr9	NM_001256335,NM_025072,NM_198938
MRPS25	644.196	-0.335312	0.140609	0.00371695	0.04525	chr3	NM_022497
MCM7	1634.95	-0.335972	0.108213	0.000511303	0.0141405	chr7	NM_182776,NM_005916
CUL9	761.99	-0.33655	0.141823	0.00376098	0.0454828	chr6	NM_015089
ARL16	320.158	-0.336902	0.133744	0.00265422	0.0370477	chr17	NM_001040025
DHX35	242.29	-0.337672	0.110546	0.000588565	0.0152905	chr20	NR_033905,NM_001190809,NM_021931
GNB2	5014.73	-0.337968	0.138044	0.00310847	0.0404424	chr7	NM_005273
C12orf10	487.771	-0.338104	0.124753	0.00159817	0.0277219	chr12	NM_021640
TBC1D10A	861.572	-0.338878	0.141846	0.00352702	0.0437893	chr22	NM_001204240,NM_031937
PHKG2	418.931	-0.339314	0.145895	0.00403971	0.0475111	chr16	NM_001172432,NM_000294
CCDC94	405.055	-0.339542	0.124647	0.00151503	0.0268596	chr19	NM_018074
PLEKHG3	840.216	-0.33978	0.145818	0.00397806	0.0470579	chr14	NM_015549
KLF4	5655.94	-0.339832	0.147934	0.00426937	0.048861	chr9	NM_004235
DCAF11	2002.99	-0.340324	0.122382	0.00128471	0.024441	chr14	NR_028099,NM_001163484,NM_181357,NM_025230,NR_028100
C19orf48	572.949	-0.341611	0.134045	0.00233652	0.0345085	chr19	NM_199249,NM_199250
INPP5E	280.395	-0.341908	0.129046	0.00179968	0.0298454	chr9	NM_019892
EZR	10713	-0.342615	0.132009	0.00205247	0.0320201	chr6	NM_001111077,NM_003379
STXBP2	1357.01	-0.342725	0.151164	0.00438695	0.0498241	chr19	NM_006949,NM_001127396,NM_001272034,NR_073560
CDK10	581.269	-0.342836	0.134834	0.00233672	0.0345085	chr16	NM_001098533,NM_001160367,NM_052987,NR_027702,NR_027703,NM_052988
FLYWCH2	324.462	-0.343089	0.139298	0.00282475	0.038302	chr16	NM_001142499,NM_138439,NM_001142500
DRG2	562.014	-0.343103	0.105792	0.000303487	0.010235	chr17	NM_001388
MRPS2	582.779	-0.343196	0.128635	0.00168935	0.0286337	chr9	NR_051970,NM_016034,NR_051967,NR_051969,NR_051968
RFNG	519.315	-0.343537	0.129096	0.00171352	0.0288361	chr17	NM_002917
EML3	1377.61	-0.343674	0.147318	0.00376904	0.0454828	chr11	NM_153265
INTS10	1173.89	-0.345135	0.117312	0.000766498	0.0178875	chr8	NM_018142
SNRNP70	2267.04	-0.345161	0.129809	0.00169106	0.0286337	chr19	NM_003089
SELO	460.155	-0.346526	0.13989	0.00262041	0.03667	chr22	NM_031454
PAQR7	1066.46	-0.346657	0.133207	0.001923	0.0308305	chr1	NM_178422
TMEM55B	659.221	-0.347617	0.146376	0.00327149	0.0418612	chr14	NM_144568,NM_001100814
PRKCZ	608.747	-0.347775	0.148274	0.00348326	0.0433452	chr1	NM_002744,NM_001242874,NM_001033581,NM_001033582
ELMO3	591.456	-0.348291	0.134185	0.00191883	0.030794	chr16	NM_024712
NARFL	388.989	-0.348425	0.120676	0.000867928	0.0193138	chr16	NM_022493
CPSF4	435.315	-0.348902	0.142728	0.00274755	0.0378423	chr7	NM_006693,NM_001081559
CIRBP	3159.78	-0.349003	0.130067	0.00151703	0.0268596	chr19	NR_023313,NM_001280,NR_023312
GTPBP3	280.016	-0.349058	0.115829	0.000592253	0.0153618	chr19	NM_133644,NM_001195422,NM_001128855,NM_032620
KIF22	748.645	-0.349231	0.124142	0.00106235	0.0215232	chr16	NM_001256270,NM_007317,NM_001256269
ALDH4A1	1517.55	-0.349393	0.154527	0.00408168	0.0477722	chr1	NM_170726,NM_001161504,NM_003748
UBAC1	1239.04	-0.350627	0.115933	0.000563215	0.0149138	chr9	NM_016172
MRPL4	919.817	-0.351685	0.139771	0.00224079	0.0335729	chr19	NM_015956,NM_146387,NM_146388
MGC21881	101.056	-0.353647	0.148374	0.00297362	0.0392205	chr9	NR_015363
EIF1	10307.8	-0.354066	0.143177	0.00241107	0.0350035	chr17	NM_005801
RARG	5172.12	-0.354576	0.141262	0.00219374	0.0332718	chr12	NM_001243732,NM_000966,NM_001042728,NM_001243730,NM_001243731
MOB2	999.751	-0.355728	0.141263	0.00212052	0.0325861	chr11	NM_001172223,NM_053005
TRPT1	384.537	-0.356384	0.144932	0.00241898	0.0350559	chr11	NM_001160392,NM_001160389,NM_001033678,NM_031472,NM_001160393,NM_001160390
DEAF1	749.352	-0.35693	0.131708	0.00128589	0.024441	chr11	NM_021008
TBL3	787.302	-0.357475	0.144829	0.00233469	0.0345085	chr16	NM_006453
C21orf33	1361.61	-0.357485	0.135495	0.00153962	0.027083	chr21	NM_198155,NM_004649
CAPN10	295.176	-0.3577	0.165057	0.00440755	0.0498762	chr2	NM_023083,NM_023085
PACSIN3	1432.94	-0.357738	0.161896	0.00405727	0.0476832	chr11	NM_001184974,NM_001184975,NM_016223
ERBB2	5919	-0.358089	0.126646	0.000920519	0.0200291	chr17	NM_001005862,NM_004448
ZNF414	168.578	-0.359175	0.144168	0.00216413	0.0329762	chr19	NM_001146175,NM_032370
TMEM109	2984.47	-0.360539	0.154439	0.00302613	0.0395924	chr11	NM_024092
TBKBP1	297.178	-0.361184	0.161031	0.00362754	0.0444819	chr17	NM_014726
SAT2	441.527	-0.361478	0.149961	0.00253069	0.0360651	chr17	NM_133491
COX19	268.945	-0.36152	0.115403	0.000356102	0.0112801	chr7	NM_001031617
CD9	14265.4	-0.361677	0.15925	0.0034037	0.0428793	chr12	NM_001769
PXMP2	184.956	-0.361711	0.16066	0.00354137	0.0438672	chr12	NM_018663
RPS15	8034.35	-0.361835	0.165969	0.00406753	0.0477143	chr19	NM_001018
AP1G2	1317.97	-0.363211	0.131273	0.0010226	0.0211721	chr14	NM_003917
RPL10	26556.1	-0.363404	0.156367	0.00297931	0.0392321	chrX	NM_006013,NM_001256580,NM_001256577
BAIAP2L1	904.068	-0.363411	0.164973	0.00381132	0.0457162	chr7	NM_018842
C1orf172	398.257	-0.363935	0.16809	0.0040687	0.0477143	chr1	NM_152365
ZNF839	191.679	-0.364496	0.134931	0.00119859	0.0232426	chr14	NM_001267828,NM_018335,NM_001267827
GLTPD1	1413.45	-0.364507	0.170672	0.0042656	0.048861	chr1	NM_001029885
RPL18A	18300.9	-0.364896	0.1526	0.00252595	0.0360291	chr19	NM_000980
MSRA	217.484	-0.365267	0.160581	0.00322095	0.0415408	chr8	NM_001199729,NM_001135670,NM_001135671,NM_012331
HSPE1	530.307	-0.365994	0.141644	0.00158622	0.0276934	chr2	NM_002157
RPP25L	284.662	-0.36655	0.144595	0.00177394	0.0296062	chr9	NM_148178,NM_148179
KAZN	1676.08	-0.366598	0.168802	0.00387549	0.0462815	chr1	NM_201628,NM_001018001,NM_001017999,NM_001018000,NM_015209
TTC7A	1666.97	-0.367844	0.155847	0.00259864	0.0366059	chr2	NM_020458
RPL10A	15472.8	-0.36792	0.173249	0.00416367	0.0482033	chr6	NM_007104
MIB2	746.097	-0.368406	0.135225	0.00107378	0.0217008	chr1	NM_001170687,NM_001170686,NM_001170689,NM_001170688,NM_080875,NR_033183
FAM46B	5463.56	-0.368549	0.165982	0.00343556	0.0431138	chr1	NM_052943
GTF2H4	287.502	-0.369104	0.12279	0.000480926	0.0136004	chr6,chr6_cox_hap2,chr6_dbb_hap3,chr6_mann_hap4,chr6_mcf_hap5,chr6_qbl_hap6	NM_001517
SNF8	850.871	-0.369219	0.14697	0.00180884	0.0299128	chr17	NM_007241
OSTF1	1922.92	-0.3694	0.161014	0.00292659	0.0390748	chr9	NM_012383
ZFP36L1	7380.31	-0.369866	0.146736	0.00175816	0.0294031	chr14	NM_004926,NM_001244698,NM_001244701
PRRG2	260.724	-0.37026	0.178531	0.00440921	0.0498762	chr19	NM_000951
RNF43	546.193	-0.370673	0.155292	0.00236092	0.0345987	chr17	NM_017763
HRAS	1367.36	-0.370979	0.139673	0.00124091	0.0237243	chr11	NM_176795,NM_001130442,NM_005343
PAOX	232.979	-0.371394	0.162712	0.00291791	0.0389909	chr10	NM_207127,NM_152911,NM_207128
LAMB3	3755.83	-0.371408	0.127251	0.000604195	0.015495	chr1	NM_001127641,NM_001017402,NM_000228
MAFK	618.366	-0.372163	0.109883	0.000136361	0.00615766	chr7	NM_002360
MYEOV2	827.291	-0.372176	0.177271	0.00410446	0.0478922	chr2	NM_001163424,NM_138336
A4GALT	640.145	-0.372351	0.157513	0.00242674	0.0351058	chr22	NM_017436
CIDEB	838.374	-0.372716	0.173803	0.0037528	0.0454828	chr14	NM_014430
DOK4	1303.07	-0.373459	0.114977	0.000213782	0.00822684	chr16	NM_018110
DTX2	1421.06	-0.373509	0.180728	0.00427147	0.048861	chr7	NM_020892,NM_001102594,NM_001102595,NM_001102596
SLC9A3R1	8871.75	-0.373589	0.164213	0.00287582	0.0386997	chr17	NM_004252
DCTN3	1072.64	-0.373693	0.156211	0.00224069	0.0335729	chr9	NM_024348,NM_007234
C17orf89	299.999	-0.373737	0.173434	0.00362923	0.0444819	chr17	NM_001086521
NOL12	473.056	-0.373944	0.159084	0.00244404	0.0352592	chr22	NM_024313
UCKL1	679.567	-0.373992	0.138258	0.00105166	0.0214399	chr20	NM_017859,NM_001193379
STRA13	569.744	-0.374178	0.1439	0.00136925	0.0254132	chr17	NM_144998,NM_001271007,NM_001271006
COPE	2649.75	-0.374179	0.15372	0.00202776	0.031821	chr19	NM_199444,NM_199442,NM_007263
CHMP2A	2827.56	-0.374615	0.177303	0.00387483	0.0462815	chr19	NM_198426,NM_014453
CROCC	452.196	-0.375665	0.159275	0.00234694	0.0345987	chr1	NM_014675
ESRRA	1280.1	-0.375729	0.146054	0.00143587	0.0259937	chr11	NM_004451
RMND5B	1416.48	-0.376624	0.174236	0.00344503	0.0431421	chr5	NM_022762
POC1A	141.694	-0.376839	0.166205	0.00279413	0.0381355	chr3	NM_015426,NM_001161580,NM_001161581
MRPL38	811.035	-0.376971	0.117076	0.000224616	0.00841098	chr17	NM_032478
GINS2	153.227	-0.377813	0.166014	0.00271006	0.0376015	chr16	NM_016095
RPS9	13816.5	-0.378378	0.17853	0.00363616	0.0445333	chr19	NM_001013
HMGB2	1433.83	-0.378876	0.15037	0.00156271	0.0274004	chr4	NM_001130689,NM_001130688,NM_002129
C21orf2	166.763	-0.379227	0.181489	0.00379304	0.0456843	chr21	NM_001271441,NM_001271440,NM_001271442,NM_004928
FAM98C	281.241	-0.379652	0.177562	0.00345215	0.0431559	chr19	NM_174905
PIGZ	81.3747	-0.380077	0.157285	0.00194723	0.0310053	chr3	NM_025163
C15orf40	211.345	-0.380204	0.179081	0.00352226	0.0437636	chr15	NR_027649,NR_027650,NM_001160114,NM_001160115,NM_001160116,NM_001160113,NM_144597
PGLS	1190.22	-0.380486	0.162324	0.00226683	0.0338755	chr19	NM_012088
ZNF585A	102.862	-0.380658	0.180117	0.00356273	0.0440966	chr19	NM_152655,NM_199126
PLIN3	4759.32	-0.380906	0.168411	0.00267197	0.0371998	chr19	NM_005817,NM_001164189,NM_001164194
ARHGEF19	472.841	-0.381144	0.182906	0.00373225	0.0453691	chr1	NM_153213
RPL3	41485.4	-0.381612	0.172825	0.00294262	0.0391108	chr22	NM_001033853,NM_000967
MAFF	1195.74	-0.382104	0.183152	0.00366735	0.0447807	chr22	NM_001161573,NM_001161572,NM_001161574,NM_012323
CDK5RAP3	1441.85	-0.382221	0.150609	0.00143032	0.0259738	chr17	NM_176096
CAPN1	12462.3	-0.382249	0.170649	0.00273974	0.0378423	chr11	NR_040008,NM_005186,NM_001198869,NM_001198868
CITED4	831.641	-0.382792	0.179015	0.00330483	0.0420237	chr1	NM_133467
PPP1R37	621.403	-0.383116	0.129246	0.000456294	0.01323	chr19	NM_019121
EDF1	5150.73	-0.383966	0.184047	0.0035748	0.044147	chr9	NM_003792,NM_153200
RALGPS1	297.6	-0.384079	0.158762	0.00183201	0.0301015	chr9	NM_001190728,NM_001190729,NM_001190730,NM_014636
COA3	1351.87	-0.384305	0.153197	0.0014896	0.0265873	chr17	NM_001040431
EPB49	588.739	-0.384976	0.192689	0.00410744	0.0478927	chr8	NM_001978,NM_001114135,NM_001114137,NM_001114136,NM_001114139,NM_001114138
OGFRL1	446.551	-0.385743	0.166433	0.00222801	0.0335727	chr6	NM_024576
GCNT2	69.1688	-0.386296	0.195815	0.00420637	0.0484565	chr6	NM_145649,NM_001491,NM_145655
PPP1R13L	3554.64	-0.387511	0.156506	0.00153681	0.0270678	chr19	NM_001142502,NM_006663
ACBD4	132.762	-0.388156	0.164829	0.00199185	0.0315615	chr17	NM_024722,NM_001135707,NM_001135706,NM_001135705,NM_001135704
ZNF554	147.449	-0.388412	0.154689	0.00139987	0.0257365	chr19	NM_001102651
UBB	9291.71	-0.388979	0.180064	0.00291236	0.0389487	chr17	NM_018955
TMCO4	312.805	-0.389374	0.162528	0.00179283	0.0298298	chr1	NM_181719
ATP5I	2254.03	-0.390288	0.186178	0.00321836	0.0415408	chr4	NM_007100,NR_033743
EFS	1456.6	-0.391211	0.140831	0.00068968	0.0166927	chr14	NM_032459,NM_005864
DUS3L	386.068	-0.391221	0.141882	0.000728299	0.0172934	chr19	NM_020175,NM_001161619
RPLP2	9709.84	-0.391278	0.189377	0.00335091	0.042444	chr11	NM_001004
WIBG	1129.94	-0.391346	0.178199	0.00263178	0.0367974	chr12	NM_032345,NM_001143853
NHP2	1557.49	-0.391444	0.171595	0.00221924	0.0334714	chr5	NM_017838,NM_001034833
NDUFB8	1705.09	-0.39189	0.157225	0.00139213	0.0256852	chr10	NM_005004
CLK1	1232.08	-0.391934	0.145147	0.000837276	0.0188636	chr2	NR_027856,NM_001162407,NR_027855,NM_004071
MRPL52	672.86	-0.392624	0.172411	0.00220069	0.0333152	chr14	NM_181304,NM_181305,NM_181306,NM_181307,NM_180982,NM_178336
HSD17B10	2023.53	-0.39298	0.167561	0.00190066	0.0306013	chrX	NM_001037811,NM_004493
PHLDB3	1190.17	-0.393067	0.148004	0.000923136	0.0200291	chr19	NM_198850
CCDC64B	2313.67	-0.393176	0.2041	0.00413447	0.0480702	chr16	NM_001103175
RNPEPL1	2270.67	-0.393244	0.157043	0.00133008	0.024903	chr2	NM_018226
C11orf83	307.907	-0.393686	0.18621	0.00297282	0.0392205	chr11	NM_001085372
B3GALT4	489.276	-0.393821	0.182757	0.00275116	0.0378423	chr6,chr6_cox_hap2,chr6_dbb_hap3,chr6_mcf_hap5,chr6_qbl_hap6	NM_003782
NDOR1	1566.53	-0.39441	0.18782	0.00302097	0.0395924	chr9	NM_001144026,NM_001144027,NM_014434,NM_001144028
FRS3	62.906	-0.394483	0.185551	0.00287711	0.0386997	chr6	NM_006653
CDK2AP2	844.076	-0.394486	0.171595	0.00205089	0.0320201	chr11	NR_073484,NM_005851,NM_001271849
PPDPF	8523.46	-0.395673	0.196054	0.00343145	0.0430955	chr20	NM_024299
FIZ1	226.258	-0.395788	0.159528	0.00135376	0.0252304	chr19	NM_032836
NRARP	681.002	-0.396507	0.140486	0.000568715	0.0149416	chr9	NM_001004354
RPL14	11650.1	-0.396673	0.178136	0.00230144	0.0342358	chr3	NM_001034996,NM_003973
NDUFS3	1131.58	-0.396847	0.166621	0.00166485	0.0284264	chr11	NM_004551
PLS1	190.257	-0.39779	0.190963	0.00297338	0.0392205	chr3	NM_001145319,NM_001172312,NM_002670
CYTH2	1549.51	-0.397939	0.132329	0.000330258	0.0107163	chr19	NM_017457,NM_004228
JUND	2539.37	-0.398198	0.210451	0.00408538	0.0477722	chr19	NM_005354
ABHD14B	1027.74	-0.398348	0.170774	0.00181089	0.0299164	chr3	NM_032750,NM_001254753,NM_001146314
ETHE1	1400.92	-0.398571	0.208457	0.00393837	0.0467315	chr19	NM_014297
NDUFA11	2404.55	-0.400228	0.194971	0.00303629	0.0396617	chr19	NR_034166,NM_175614,NM_001193375
SLC4A11	301.868	-0.400478	0.183992	0.00240713	0.0350035	chr20	NM_001174090,NM_001174089,NM_032034
LIG1	511.057	-0.401259	0.142224	0.000533903	0.0145012	chr19	NM_000234
BOC	1485.54	-0.401416	0.208959	0.00373816	0.0454071	chr3	NM_033254
NDUFS8	1014.13	-0.401767	0.154167	0.000924667	0.0200291	chr11	NM_002496
UBXN11	175.427	-0.401886	0.182494	0.00224628	0.0335993	chr1	NM_145345,NM_183008,NM_001077262
SCNN1A	6126.53	-0.402205	0.196323	0.00297717	0.0392321	chr12	NM_001159576,NM_001159575,NM_001038
GTF3C5	1106.47	-0.402555	0.122005	0.000124787	0.00583022	chr9	NM_001122823,NM_012087
PHC1	1036.7	-0.402988	0.212488	0.00380977	0.0457162	chr12	NM_004426
RPL7A	31581.2	-0.403104	0.18448	0.00228333	0.0340286	chr9	NM_000972
ARHGEF5	438.982	-0.403339	0.148067	0.000671394	0.0165452	chr7	NM_005435
MPND	336.957	-0.403541	0.171962	0.00163366	0.0280704	chr19	NM_001159846,NM_032868
MAOB	681.615	-0.40384	0.216519	0.00396057	0.046885	chrX	NM_000898
PEMT	302.689	-0.403914	0.144887	0.000562945	0.0149138	chr17	NM_007169,NM_001267552,NM_001267551,NM_148172,NM_148173
HSPB1	47822.8	-0.404529	0.190866	0.00253602	0.0361095	chr7	NM_001540
SERPINB6	2745.72	-0.404867	0.204717	0.00324955	0.0417115	chr6	NM_004568,NM_001271823,NM_001271822,NM_001271825,NM_001271824,NM_001195291
PAK6	939.26	-0.405043	0.163783	0.00120959	0.0233774	chr15	NM_001128628,NM_001128629,NM_020168
PRX	133.693	-0.40544	0.178505	0.00186159	0.030263	chr19	NM_181882,NM_020956
LRRC45	281.207	-0.406526	0.142984	0.000467011	0.0134402	chr17	NM_144999
SLC25A5	5999.14	-0.406532	0.142064	0.000443864	0.0131372	chrX	NM_001152
RASSF7	503.871	-0.406988	0.199021	0.00280905	0.0382261	chr11	NM_001143994,NM_001143993,NM_003475
ZNRF1	994.317	-0.407019	0.203143	0.00301987	0.0395924	chr16	NM_032268
POLR2J	404.1	-0.407645	0.176851	0.00168341	0.0285935	chr7	NM_006234
AES	6822.25	-0.407941	0.160367	0.000984136	0.020765	chr19	NM_198970,NM_198969,NM_001130
RPL13	24655.7	-0.407988	0.198882	0.00273949	0.0378423	chr16	NM_001243130,NM_000977,NM_001243131,NM_033251
MRPL41	509.422	-0.408298	0.203312	0.00294481	0.0391108	chr9	NM_032477
FBXW4	1139.76	-0.408945	0.154273	0.000747144	0.017638	chr10	NM_022039
CLASRP	573.187	-0.409124	0.197152	0.00258421	0.0364768	chr19	NM_007056
FAM73B	564.192	-0.409468	0.148569	0.000565825	0.0149138	chr9	NM_032809
ZNF219	860.79	-0.409921	0.148598	0.000558433	0.0149077	chr14	NM_016423,NM_001101672,NM_001102454
RPL23AP82	80.4346	-0.411125	0.195509	0.00238983	0.034913	chr22	NR_026982,NR_026981
GSTO2	314.695	-0.411584	0.184341	0.00184714	0.0301947	chr10	NM_001191013,NM_183239,NM_001191015,NM_001191014
COX4I1	6718.21	-0.411901	0.182044	0.00173078	0.0290048	chr16	NM_001861
GALE	967.64	-0.411965	0.193979	0.00227182	0.0339191	chr1	NM_001008216,NM_000403,NM_001127621
WASH1	147.673	-0.412519	0.165045	0.00102293	0.0211721	chr9	NM_182905
ZBTB42	271.545	-0.41308	0.20157	0.0025675	0.0363167	chr14	NM_001137601
SLC1A3	639.186	-0.414325	0.223794	0.00354029	0.0438672	chr5	NM_001166695,NM_001166696,NM_004172
HN1	2892.27	-0.414594	0.180124	0.00153709	0.0270678	chr17	NM_016185,NM_001002032,NM_001002033
SLC25A29	286.4	-0.416657	0.17155	0.00113299	0.0225231	chr14	NM_001039355
SH3GLB2	3494.22	-0.416838	0.186903	0.00172541	0.0290013	chr9	NM_020145
ADCK1	149.192	-0.416967	0.12845	0.000121384	0.00577987	chr14	NM_020421,NM_001142545
ALKBH7	552.978	-0.417322	0.21337	0.0028628	0.0386779	chr19	NM_032306
HES4	146.164	-0.41773	0.202736	0.00236377	0.0345987	chr1	NM_021170,NM_001142467
SNHG7	546.749	-0.418317	0.167475	0.000944763	0.0201903	chr9	NR_024543,NR_024542,NR_003672
MEGF6	1461.44	-0.41875	0.167312	0.000927962	0.0200438	chr1	NM_001409
POLR2I	593.536	-0.418814	0.162827	0.000786333	0.018194	chr19	NM_006233
SSNA1	985.175	-0.418971	0.156464	0.000603893	0.015495	chr9	NM_003731
EIF4EBP1	1230.36	-0.420495	0.17991	0.00131161	0.0247442	chr8	NM_004095
DHRS12	180.246	-0.420638	0.185504	0.00151622	0.0268596	chr13	NM_001270424,NM_001031719,NM_024705
CCDC84	174.967	-0.420758	0.200878	0.00213009	0.0326278	chr11	NM_198489
QARS	4815.4	-0.421107	0.145495	0.000328479	0.0107163	chr3	NM_005051,NM_001272073,NR_073590
MT1E	497.625	-0.421252	0.168615	0.000904582	0.0198048	chr16	NM_175617
GSTP1	20215.4	-0.421418	0.17145	0.000990534	0.020846	chr11	NM_000852
FBXW9	197.772	-0.421617	0.168773	0.000900194	0.0197618	chr19	NM_032301
ABCB8	714.91	-0.421715	0.125236	7.62423e-05	0.00426269	chr7	NM_007188
PGAP3	807.217	-0.422541	0.17257	0.000995926	0.0208781	chr17	NM_033419
FAM86EP	63.5073	-0.423017	0.203449	0.00212699	0.0326278	chr4	NR_024253
DLL1	402.169	-0.423096	0.211672	0.0024621	0.0353952	chr6	NM_005618
RAD9A	355.755	-0.42342	0.142931	0.000261775	0.00937156	chr11	NM_001243224,NM_004584
LPCAT4	637.75	-0.423913	0.194023	0.00171363	0.0288361	chr15	NM_153613
ZFYVE21	1079.41	-0.424093	0.144528	0.000280842	0.00975402	chr14	NM_024071,NM_001198953
CBR3-AS1	122.569	-0.424677	0.242313	0.00364629	0.0446173	chr21	NR_038894,NR_038892,NR_038893
P4HTM	210.157	-0.425897	0.17753	0.00106122	0.0215232	chr3	NM_177938,NM_177939
IFI27L1	144.055	-0.42599	0.177287	0.00105083	0.0214399	chr14	NM_206949,NM_145249
COX8A	3146.87	-0.426254	0.188271	0.0014122	0.0258756	chr11	NM_004074
NPAS2	915.556	-0.426429	0.218448	0.00256246	0.0363098	chr2	NM_002518
CCDC12	787.402	-0.426702	0.170909	0.000839362	0.0188845	chr3	NM_144716
ILVBL	1069.35	-0.426937	0.141379	0.000210319	0.00817632	chr19	NM_006844
AMN	59.933	-0.427376	0.223052	0.00269615	0.0374404	chr14	NM_030943
CIB1	1452.05	-0.427671	0.175822	0.000959815	0.0203839	chr15	NM_006384
HS3ST1	284.326	-0.427973	0.183595	0.00119605	0.0232211	chr4	NM_005114
NUDT14	235.585	-0.428131	0.165985	0.000674876	0.0165667	chr14	NM_177533
RPS8	23812.7	-0.428476	0.203215	0.00187041	0.030376	chr1	NM_001012
CLYBL	158.678	-0.429043	0.210792	0.00213125	0.0326278	chr13	NM_206808
HAUS5	328.951	-0.429137	0.160461	0.000524846	0.0143945	chr19	NM_015302
NUCB2	2324.1	-0.429264	0.257209	0.00393247	0.0467221	chr11	NM_005013
RAPGEF3	660.802	-0.42936	0.226973	0.00274276	0.0378423	chr12	NM_001098532,NM_001098531,NM_006105
DHRS4L2	278.061	-0.430028	0.176894	0.000930958	0.0200438	chr14	NM_198083,NM_001193637,NM_001193636,NM_001193635
DDT	368.597	-0.43016	0.179256	0.000997185	0.0208781	chr22	NM_001355,NM_001084392
NT5M	37.6614	-0.430162	0.219467	0.00240923	0.0350035	chr17	NM_020201
ENDOG	211.273	-0.430234	0.207264	0.00194508	0.0310013	chr9	NM_004435
FUT3	2440.24	-0.430377	0.228902	0.00276224	0.0378423	chr19	NM_001097641,NM_001097640,NM_001097639,NM_000149
FKBPL	346.261	-0.430416	0.194171	0.00146997	0.0263996	chr6,chr6_cox_hap2,chr6_dbb_hap3,chr6_mcf_hap5	NM_022110
ZNF692	374.91	-0.430958	0.247513	0.00344894	0.0431488	chr1	NM_001193328,NM_001136036,NM_017865
ADAMTSL5	257.837	-0.431136	0.201527	0.00169973	0.0286912	chr19	NM_213604
LMAN2	3711.21	-0.431199	0.162975	0.000547364	0.0147861	chr5	NM_006816
NDUFB11	1250.63	-0.43193	0.212786	0.00207369	0.0321698	chrX	NM_019056,NM_001135998
ABCA7	695.06	-0.432333	0.150252	0.000291601	0.00994742	chr19	NM_019112
GRTP1	186.576	-0.432441	0.191474	0.00131116	0.0247442	chr13	NM_024719
FRAT2	494.468	-0.432788	0.142057	0.000178071	0.0074472	chr10	NM_012083
PIN4	372.275	-0.433242	0.182285	0.00100462	0.0210068	chrX	NR_033187,NM_001170747,NM_006223
S100A13	1135.62	-0.433641	0.247604	0.00328934	0.0419249	chr1	NM_005979,NM_001024210,NM_001024211,NM_001024212,NM_001024213
TMEM147	1412.03	-0.434478	0.180509	0.00092251	0.0200291	chr19	NM_032635,NM_001242597,NM_001242598
ANXA11	7307.17	-0.43476	0.24082	0.00297211	0.0392205	chr10	NM_145869,NM_145868,NM_001157
VPS9D1	600.283	-0.434845	0.168332	0.000606006	0.0154964	chr16	NM_004913
RHOD	4602.43	-0.434911	0.216211	0.00206461	0.0320902	chr11	NM_014578
RNF208	304.838	-0.438051	0.201913	0.0014586	0.0263113	chr9	NM_031297
MFSD2A	551.011	-0.439232	0.142829	0.000148285	0.00653855	chr1	NM_001136493,NM_032793
GATM	585.782	-0.439275	0.215442	0.00185412	0.0301947	chr15	NM_001482
C8orf82	360.771	-0.439387	0.207809	0.00159976	0.0277219	chr8	NM_001001795
ZBTB7C	2486.3	-0.439595	0.200791	0.00137216	0.0254132	chr18	NM_001039360
QTRT1	424.496	-0.440669	0.137098	9.44938e-05	0.00479743	chr19	NM_031209
SMIM4	171.296	-0.440845	0.228233	0.00221836	0.0334714	chr3	NM_001124767
VWA2	120.534	-0.440874	0.225904	0.00213824	0.0326428	chr10	NM_001272046
RPL28	16577.8	-0.441474	0.193424	0.00110015	0.0221786	chr19	NM_001136135,NM_000991,NM_001136137,NM_001136136,NM_001136134
KIAA1522	3856.96	-0.441844	0.12589	3.47405e-05	0.0024929	chr1	NM_020888,NM_001198973,NM_001198972
CEP76	283.981	-0.442311	0.225064	0.00204837	0.0320201	chr18	NM_001271989,NR_073537,NM_024899
FBL	2663.38	-0.442353	0.183002	0.000805785	0.0184419	chr19	NM_001436
SPSB3	1140.33	-0.4425	0.223976	0.00200463	0.0316865	chr16	NM_080861
C7orf43	349.536	-0.442622	0.192641	0.00104786	0.0214399	chr7	NM_018275
TECR	7315.58	-0.44516	0.18645	0.000828556	0.0187971	chr19	NR_038104,NM_138501,NR_038103
PI4KAP2	92.3624	-0.445502	0.282719	0.00380573	0.0457162	chr22	NR_003700
RECQL5	856.395	-0.445606	0.205286	0.00131561	0.024746	chr17	NM_001003715,NM_001003716,NM_004259
HERC2P4	48.9732	-0.446491	0.295137	0.00414174	0.0481204	chr16	NR_002827
PHLDA1	2344.83	-0.446577	0.200725	0.00116012	0.0227951	chr12	NM_007350
RPS12	16674.4	-0.446717	0.199946	0.00113521	0.0225231	chr6	NM_001016
CLIC3	4146.86	-0.447371	0.230893	0.00202596	0.031821	chr9	NM_004669
LRRFIP2	2269.62	-0.447437	0.180331	0.000645569	0.0161036	chr3	NM_017724,NM_006309,NM_001134369
NT5DC2	1905.26	-0.448369	0.207819	0.00130321	0.024655	chr3	NM_001134231,NM_022908
AGPAT2	1192.26	-0.449167	0.162972	0.000315011	0.0105148	chr9	NM_006412,NM_001012727
PPT2	382.426	-0.449211	0.198559	0.00103336	0.0213069	chr6,chr6_apd_hap1,chr6_cox_hap2,chr6_dbb_hap3,chr6_mann_hap4,chr6_mcf_hap5,chr6_qbl_hap6,chr6_ssto_hap7	NM_138717,NM_005155,NM_001204103
MYL5	161.94	-0.45029	0.185247	0.000697845	0.0168154	chr4	NM_002477
UBALD1	565.798	-0.450747	0.198419	0.000991813	0.020846	chr16	NM_145253
PAX9	3136.94	-0.450996	0.304698	0.0041621	0.0482033	chr14	NM_006194
LCAT	112.047	-0.451513	0.219111	0.00152104	0.0269015	chr16	NM_000229
D2HGDH	454.688	-0.451943	0.174224	0.000459418	0.0132685	chr2	NM_152783
HINT2	310.874	-0.452072	0.187287	0.000707867	0.0170048	chr9	NM_032593
LOC729732	91.5327	-0.453208	0.241396	0.00211054	0.0325106	chr8	NR_047662
TM4SF1	6082.39	-0.453234	0.241351	0.00210818	0.0325106	chr3	NM_014220
GSR	1125.12	-0.455259	0.274727	0.00302567	0.0395924	chr8	NM_001195103,NM_001195102,NM_000637,NM_001195104
ADM	820.733	-0.455558	0.208973	0.00113177	0.0225231	chr11	NM_001124
ACADVL	7929.73	-0.45572	0.18764	0.000649494	0.0161768	chr17	NM_001270447,NM_001033859,NM_000018,NM_001270448
NDUFV1	2116.45	-0.455976	0.12792	2.29667e-05	0.00186121	chr11	NM_007103,NM_001166102
CSTB	177484	-0.456401	0.267776	0.00276226	0.0378423	chr21	NM_000100
SNHG5	2035.49	-0.456463	0.256676	0.00242933	0.0351121	chr6	NR_003038
EIF3K	3580.22	-0.456553	0.178899	0.000476938	0.0135582	chr19	NM_013234
TRNP1	513.367	-0.456828	0.236171	0.00181985	0.0300035	chr1	NM_001013642
ETFB	1625.63	-0.457639	0.184116	0.000552133	0.0148166	chr19	NM_001985,NM_001014763
LOC728554	176.898	-0.45787	0.214827	0.00121587	0.023466	chr5	NR_003615
CREB3L4	147.395	-0.458567	0.193165	0.000708837	0.0170048	chr1	NM_130898,NM_001255979,NM_001255978,NM_001255980,NM_001255981,NR_045658
MRPL23	724.953	-0.458909	0.189336	0.000628263	0.0158173	chr11	NM_021134
DANCR	676.214	-0.458994	0.196705	0.000773076	0.0179638	chr4	NR_024031
ACAP3	2084.94	-0.459996	0.160264	0.00019564	0.00784053	chr1	NM_030649
AQP3	50557.8	-0.460451	0.163096	0.00022148	0.00840952	chr9	NM_004925
C6orf136	292.954	-0.460572	0.168287	0.000279522	0.00972891	chr6,chr6_cox_hap2,chr6_dbb_hap3,chr6_mann_hap4,chr6_mcf_hap5,chr6_qbl_hap6,chr6_ssto_hap7	NM_145029,NM_001161376,NM_001109938
TAZ	425.952	-0.461156	0.130156	2.28037e-05	0.00185725	chrX	NM_181313,NR_024048,NM_181312,NM_181311,NM_000116
POLR2J4	428.638	-0.461348	0.227058	0.00142548	0.0259561	chr7	NR_003655
HES1	748.867	-0.461532	0.180216	0.000434042	0.0129223	chr3	NM_005524
NDUFS7	950.071	-0.462486	0.180607	0.00042839	0.0128609	chr19	NM_024407
C19orf57	84.6238	-0.462527	0.171825	0.000305881	0.0102897	chr19	NM_024323
NR2F6	1130.53	-0.46294	0.1824	0.000450313	0.0132043	chr19	NM_005234
RPS28	8711.14	-0.463757	0.192512	0.00060808	0.0155251	chr19	NM_001031
KLHL17	191.012	-0.463776	0.238718	0.00165016	0.0282798	chr1	NM_198317
MRPL12	949.157	-0.464457	0.156947	0.000141591	0.00633618	chr17	NM_002949
DHRS11	342.125	-0.465243	0.201715	0.000755178	0.0177505	chr17	NM_024308
FAM171A2	81.9037	-0.465356	0.281832	0.00275795	0.0378423	chr17	NM_198475
LOC100505666	70.0219	-0.465764	0.197893	0.000673137	0.016563	chr1	NR_040772,NR_040773
LINC00476	95.5877	-0.467487	0.18792	0.000477838	0.0135601	chr9	NR_023390,NR_023389
KCNJ14	29.7851	-0.467505	0.303974	0.00326109	0.0417609	chr19	NM_013348,NM_170720
ATG4D	800.876	-0.467988	0.133812	2.39638e-05	0.00189101	chr19	NM_032885
SERTAD3	381.401	-0.469164	0.150982	8.44446e-05	0.00448051	chr19	NM_013368,NM_203344
CCNB1IP1	438.621	-0.469247	0.169252	0.000222926	0.00841098	chr14	NM_021178,NM_182849,NM_182852
ZNF544	454.963	-0.470246	0.132307	1.89118e-05	0.00163617	chr19	NM_014480
KIAA1211L	867.019	-0.470493	0.263762	0.00206788	0.0321103	chr2	NM_207362
SERPINB1	13325.5	-0.470853	0.242158	0.00151566	0.0268596	chr6	NR_073112,NR_073111,NM_030666
VPS37B	2884.88	-0.472114	0.250076	0.00166903	0.0284344	chr12	NM_024667
CASP9	295.803	-0.472373	0.167373	0.00018535	0.00758585	chr1	NM_032996,NM_001229
METTL17	626.098	-0.473008	0.130977	1.47282e-05	0.00139521	chr14	NM_022734,NM_001029991
GJB4	97.592	-0.473444	0.269198	0.00209972	0.0324808	chr1	NM_153212
ANXA1	191582	-0.474167	0.278319	0.00230373	0.0342385	chr9	NM_000700
PDCD4	5267.93	-0.475325	0.23209	0.00116558	0.0228748	chr10	NM_014456,NM_145341,NM_001199492
BAG1	2249.09	-0.475597	0.162399	0.000130359	0.00601535	chr9	NM_001172415,NM_004323
CES3	125.803	-0.475691	0.336185	0.00368989	0.0449885	chr16	NM_001185177,NM_001185176,NM_024922
REEP4	1536.28	-0.475846	0.166341	0.000157829	0.00681932	chr8	NM_025232
GLTSCR2	4701.36	-0.476983	0.199231	0.000525662	0.0143945	chr19	NM_015710
SPTBN5	174.119	-0.478383	0.289015	0.00241094	0.0350035	chr15	NM_016642
SMPD2	789.466	-0.478785	0.216905	0.000791567	0.0182614	chr6	NM_003080
GADD45G	102.123	-0.479039	0.306962	0.00282639	0.038302	chr9	NM_006705
FAM129B	37347.8	-0.480026	0.268076	0.00184818	0.0301947	chr9	NM_022833,NM_001035534
BLOC1S1	475.481	-0.480167	0.275441	0.00201773	0.0317598	chr12	NR_037656,NR_037655,NR_037657,NM_001487
TRIP10	4786.77	-0.480405	0.217413	0.000771644	0.0179562	chr19	NM_004240
WDR34	763.143	-0.481174	0.176868	0.000215085	0.00823536	chr9	NM_052844
DAPK2	273.342	-0.481948	0.117656	1.94295e-06	0.000314679	chr15	NM_014326
NDUFS6	1097.56	-0.482106	0.175763	0.000199558	0.00792504	chr5	NM_004553
THOC3	195.081	-0.483186	0.233364	0.00101288	0.0210712	chr5	NM_032361
C15orf62	656.718	-0.483264	0.251697	0.00138515	0.0256103	chr15	NM_001130448
GIPC1	7949.42	-0.48344	0.199215	0.000445192	0.0131372	chr19	NM_202494,NM_202469,NM_005716,NM_202470,NM_202468
MXD3	157.907	-0.484478	0.223066	0.000798535	0.018346	chr5	NM_001142935,NM_031300
TBX3	644.323	-0.484596	0.358904	0.00379757	0.0456858	chr12	NM_016569,NM_005996
LLGL2	2189.95	-0.484598	0.195771	0.000388493	0.0119625	chr17	NM_001031803,NM_001015002,NM_004524
SPHK1	1049.57	-0.48491	0.237405	0.00105405	0.0214618	chr17	NM_021972,NM_182965,NM_001142601,NM_001142602
COQ4	805.613	-0.485533	0.17655	0.00018601	0.00759378	chr9	NM_016035
LOC645638	1793.41	-0.487215	0.338731	0.00323367	0.0416389	chr17	NR_030732
ESPL1	1159.34	-0.487285	0.300845	0.00236435	0.0345987	chr12	NM_012291
SLC4A5	41.2259	-0.48776	0.318751	0.00275749	0.0378423	chr2	NM_021196,NM_133478
PMM1	1111.73	-0.490882	0.284955	0.00188876	0.0305264	chr22	NM_002676
LRFN2	23.4112	-0.491224	0.371137	0.00376306	0.0454828	chr6	NM_020737
PRICKLE4	277.576	-0.491384	0.23934	0.000956747	0.0203452	chr6	NM_013397
PLEKHG6	2045.25	-0.492246	0.263967	0.0014084	0.0258349	chr12	NM_001144857,NM_018173,NM_001144856
BEX4	750.933	-0.494115	0.322708	0.00260836	0.0366162	chrX	NM_001080425,NM_001127688
ZNF273	216.754	-0.494763	0.205416	0.000400594	0.0122196	chr7	NR_003099,NM_021148
SIRT7	1018.55	-0.495947	0.196496	0.000294026	0.0099779	chr17	NM_016538
EXD3	72.1602	-0.495996	0.219555	0.00056715	0.0149246	chr9	NM_017820
SPAG16	228.541	-0.496096	0.202424	0.000354042	0.011269	chr2	NM_024532,NR_047659,NM_001025436,NR_047660
FAM195A	167.425	-0.496467	0.219489	0.000560104	0.0149077	chr16	NM_138418
SYTL1	2176.81	-0.497321	0.215094	0.000491351	0.0137993	chr1	NM_032872,NM_001193308
ZMYND19	344.05	-0.497344	0.123696	2.02305e-06	0.000319937	chr9	NM_138462
RPL18	13753	-0.498504	0.202183	0.000330234	0.0107163	chr19	NR_073022,NM_000979,NM_001270490
SPINT1	6674.74	-0.499039	0.227056	0.000631348	0.0158704	chr15	NM_003710,NM_181642,NM_001032367
GCNT3	406.177	-0.500371	0.40899	0.00409983	0.0478725	chr15	NM_004751
SYNGR1	817.632	-0.500687	0.206415	0.000355298	0.0112801	chr22	NM_145731,NM_145738,NM_004711
CDT1	209.539	-0.501242	0.204323	0.00032883	0.0107163	chr16	NM_030928
RPL13A	4979.22	-0.501788	0.224136	0.000554754	0.0148625	chr19	NM_001270491,NM_012423,NR_073024
IL1R2	532.91	-0.503932	0.355656	0.00294132	0.0391108	chr2	NR_048564,NM_001261419,NM_004633
CRIP2	3550.44	-0.504629	0.162604	4.8836e-05	0.00310738	chr14	NM_001270837,NM_001312,NM_001270841,NR_073081,NR_073082,NR_073083,NR_073084,NR_073085
PIDD	263.452	-0.506701	0.18904	0.000166434	0.00715315	chr11	NM_145887,NM_145886
RGS2	478.763	-0.50709	0.182723	0.000126619	0.00587605	chr1	NM_002923
SFXN4	300.629	-0.509862	0.178173	9.45408e-05	0.00479743	chr10	NM_213649
EYA2	574	-0.509883	0.335943	0.00235031	0.0345987	chr20	NM_005244,NM_172110
PWWP2B	535.242	-0.511657	0.24576	0.000715962	0.0171078	chr10	NM_001098637,NM_138499
ECI1	517.152	-0.511778	0.202418	0.000235262	0.00868977	chr16	NM_001178029,NM_001919
AREG	11.9467	-0.512422	0.406206	0.00357315	0.044147	chr4	NM_001657
RHOB	2138.03	-0.512523	0.190595	0.000149798	0.00654987	chr2	NM_004040
PRDX5	7538.66	-0.512535	0.229882	0.00049962	0.0139469	chr11	NM_181652,NM_181651,NM_012094
OBFC1	1820.67	-0.512642	0.243023	0.000664478	0.0164244	chr10	NM_024928
TTC21A	76.4442	-0.513368	0.286209	0.00132681	0.0248992	chr3	NM_145755,NM_001105513
DDB2	938.451	-0.514375	0.120157	4.98693e-07	0.000106884	chr11	NM_000107
OPLAH	552.613	-0.515046	0.177297	7.69584e-05	0.00427841	chr8	NM_017570
ACSF2	371.454	-0.515875	0.167621	4.45106e-05	0.00294271	chr17	NM_025149
ZDHHC11	464.213	-0.515961	0.383679	0.00304818	0.0397533	chr5	NM_024786
ELL3	205.873	-0.516795	0.232734	0.000486329	0.0137055	chr15	NM_025165
CAPN5	1181.08	-0.517574	0.305988	0.00157752	0.0275711	chr11	NM_004055
GUSBP11	186.966	-0.519534	0.300851	0.0014427	0.0260535	chr22	NR_024448
FRAS1	326.629	-0.520249	0.285931	0.00117937	0.0230344	chr4	NM_025074,NM_001166133
ETV2	48.9087	-0.520658	0.352626	0.00233601	0.0345085	chr19	NM_014209
AIM1L	4096.26	-0.521093	0.232978	0.000445108	0.0131372	chr1	NM_001039775
FBXL16	414.717	-0.523999	0.267575	0.000837261	0.0188636	chr16	NM_153350
TUBB4A	14.6555	-0.525016	0.449413	0.00380342	0.0457162	chr19	NM_006087
RPL23AP7	108.873	-0.528721	0.191782	9.85948e-05	0.00495682	chr2	NR_024529,NR_024528,NR_024530,NR_000029,NR_024531
SDC4	2708.43	-0.529274	0.18776	8.1353e-05	0.00440252	chr20	NM_002999
TRAPPC6A	183.322	-0.529988	0.22108	0.000265725	0.00941499	chr19	NM_001270891,NM_001270893,NM_001270892,NM_024108
ST3GAL4	944.667	-0.530369	0.263577	0.000694403	0.0167821	chr11	NM_001254758,NM_001254759,NM_006278,NM_001254757
KLHDC7A	49.0084	-0.530693	0.363561	0.00224245	0.0335729	chr1	NM_152375
SYT17	72.5502	-0.531911	0.411031	0.00298948	0.0393024	chr16	NM_016524
HAUS7	227.301	-0.532246	0.166347	2.3222e-05	0.00187259	chrX	NR_073156,NM_017518
RBM20	220.43	-0.533018	0.405911	0.00287409	0.0386997	chr10	NM_001134363
USP43	187.983	-0.533175	0.230588	0.000320334	0.0105964	chr17	NM_153210,NM_001267576
LRCH4	1096.04	-0.534045	0.193028	8.90936e-05	0.00465143	chr7	NM_002319
PLEKHH3	1034.72	-0.536742	0.158349	1.12357e-05	0.00116572	chr17	NM_024927,NR_073573,NR_073574
TBC1D2	1193.65	-0.537029	0.169461	2.39092e-05	0.00189101	chr9	NM_001267572,NR_051978,NM_001267571,NM_018421
LINC00665	87.1091	-0.537906	0.234905	0.000322148	0.0106119	chr19	NR_038278,NR_038279
ECHDC2	914.509	-0.539499	0.207834	0.000136783	0.00615766	chr1	NM_001198962,NM_018281,NM_001198961
LINC00640	25.7298	-0.54204	0.359657	0.00189091	0.0305264	chr14	NR_038358
DDAH2	1538.19	-0.542287	0.224481	0.000219049	0.00833664	chr6,chr6_cox_hap2,chr6_dbb_hap3,chr6_mann_hap4,chr6_mcf_hap5,chr6_qbl_hap6,chr6_ssto_hap7	NM_013974
RAC3	116.289	-0.543874	0.18454	4.46221e-05	0.00294271	chr17	NM_005052
KRT8	605.96	-0.544077	0.18179	3.84388e-05	0.00269459	chr12	NR_045962,NM_001256293,NM_002273,NM_001256282
PPOX	300.017	-0.544838	0.214316	0.000149337	0.00654987	chr1	NM_000309,NM_001122764
FAAH	217.004	-0.545857	0.152271	4.75162e-06	0.000614279	chr1	NM_001441
TYSND1	615.978	-0.548563	0.161701	9.21917e-06	0.00098151	chr10	NM_173555,NR_073591,NR_073594,NR_073595,NR_073581,NR_073580,NR_073582,NR_073592,NM_001040273,NR_073593
GMDS	769.55	-0.548746	0.316697	0.00112053	0.0225059	chr6	NM_001500,NM_001253846
ZNF519	76.3198	-0.549236	0.251579	0.00037746	0.0116891	chr18	NR_033354,NM_145287
C12orf54	48.2322	-0.551502	0.29285	0.000776349	0.0180142	chr12	NM_152319
NLRP2	503.878	-0.551578	0.318013	0.00109197	0.0220411	chr19	NM_001174083,NM_001174082,NM_001174081,NM_017852
DCXR	936.61	-0.553539	0.235561	0.000231561	0.00857248	chr17	NM_016286,NM_001195218
RPS19	14501.1	-0.559198	0.225951	0.000153351	0.00667251	chr19	NM_001022
RHOV	2632.25	-0.559303	0.194482	4.54619e-05	0.00298397	chr15	NM_133639
ARHGEF16	339.584	-0.560162	0.252173	0.000306373	0.0102897	chr1	NM_014448
CNKSR1	1070.51	-0.56031	0.278253	0.000523918	0.0143945	chr1	NM_006314,NR_023345
ENDOV	143.29	-0.560388	0.182496	2.36615e-05	0.00188933	chr17	NM_001164637,NM_173627,NM_001164638
KRT78	37415.4	-0.560605	0.403533	0.00211072	0.0325106	chr12	NM_173352
PITX1	12006.7	-0.562411	0.232292	0.000172607	0.00732186	chr5	NM_002653
EMP1	92910.4	-0.563297	0.387949	0.00183583	0.0301015	chr12	NM_001423
C11orf35	79.362	-0.56376	0.258221	0.000327555	0.0107163	chr11	NM_173573
ACCS	193.67	-0.564213	0.249031	0.000261232	0.00937156	chr11	NM_032592,NM_001127219
TOX3	15.8492	-0.564872	0.587522	0.00399492	0.0471546	chr16	NM_001080430,NM_001146188
KIAA1683	47.9065	-0.56499	0.387764	0.00179832	0.0298454	chr19	NM_025249,NM_001145304,NM_001145305
LOC100507424	37.9364	-0.564993	0.407187	0.00206289	0.0320902	chr12	NR_038933
BCL11A	357.367	-0.566015	0.244484	0.000223913	0.00841098	chr2	NM_022893,NM_138559,NM_018014
NEIL1	108.379	-0.566297	0.35393	0.00132127	0.0248237	chr15	NR_046311,NM_024608,NM_001256552
SH3BGRL2	2622.36	-0.566371	0.373154	0.00157374	0.0275346	chr6	NM_031469
C19orf33	3354.55	-0.566952	0.243773	0.000215376	0.00823536	chr19	NM_033520
EPB41L4A-AS1	171.251	-0.567428	0.25487	0.000281756	0.00976496	chr5	NR_015370
CLTB	8474.37	-0.567709	0.206718	6.15987e-05	0.00364866	chr5	NM_001834,NR_045724,NM_007097
MYC	3048.56	-0.568222	0.225143	0.000120384	0.00577987	chr8	NM_002467
CLDN23	130.776	-0.570018	0.240658	0.000185107	0.00758585	chr8	NM_194284
FUT6	1083.49	-0.571007	0.354233	0.0012474	0.0238204	chr19	NM_001040701,NM_000150
EMP2	5434.72	-0.571448	0.169575	7.0585e-06	0.000815432	chr16	NM_001424
FAM189A2	385.379	-0.572057	0.334784	0.000995733	0.0208781	chr9	NM_001127608,NM_004816
MYO15B	690.104	-0.572914	0.294512	0.0005596	0.0149077	chr17	NR_003587
KRT4	725425	-0.574164	0.741299	0.00394187	0.0467315	chr12	NM_002272
GSTZ1	544.44	-0.575834	0.237068	0.000146667	0.00650972	chr14	NM_001513,NM_145870,NM_145871
HSD17B8	372.948	-0.575965	0.248927	0.000203801	0.00801865	chr6,chr6_cox_hap2,chr6_dbb_hap3,chr6_mann_hap4,chr6_mcf_hap5,chr6_qbl_hap6	NM_014234
EPS8L2	7930.36	-0.57697	0.251314	0.000212339	0.00821565	chr11	NM_022772
LOC284454	406.611	-0.579692	0.248616	0.000186901	0.00761108	chr19	NR_036515
TSPO	5029.22	-0.580534	0.224997	8.89348e-05	0.00465143	chr22	NM_001256531,NR_046308,NM_001256530,NM_000714
EPHX2	757.961	-0.580655	0.285755	0.00042082	0.012694	chr8	NM_001256482,NM_001979,NM_001256484,NM_001256483
APOLD1	301.383	-0.58115	0.287933	0.000434355	0.0129223	chr12	NM_030817,NM_001130415
UPK3B	804.951	-0.582108	0.465422	0.00242271	0.0350787	chr7	NM_030570,NM_182683,NM_182684
LOC113230	93.9258	-0.582511	0.307822	0.00059335	0.0153658	chr19	NR_024282
ATP5D	1573.39	-0.584867	0.187762	1.46194e-05	0.00139521	chr19	NM_001001975,NM_001687
AIF1L	5126.49	-0.586027	0.39952	0.00155503	0.0273245	chr9	NM_001185095,NM_001185096,NM_031426,NR_033701
RBP7	181.078	-0.587013	0.445217	0.00208371	0.0322945	chr1	NM_052960
CYP2F1	14.5481	-0.58817	0.659836	0.00376404	0.0454828	chr19	NM_000774
MYH14	5188.45	-0.588431	0.256455	0.000191624	0.00772615	chr19	NM_024729,NM_001145809,NM_001077186
WIF1	45.2634	-0.589947	0.443445	0.00200557	0.0316865	chr12	NM_007191
NRADDP	16.3222	-0.590631	0.461594	0.00220065	0.0333152	chr3	NR_024046
NMU	484.797	-0.591208	0.313423	0.000565304	0.0149138	chr4	NM_006681
TACSTD2	27129	-0.594827	0.228035	7.01434e-05	0.00398107	chr1	NM_002353
C15orf48	2122.51	-0.595094	0.350517	0.000876213	0.0193922	chr15	NM_197955,NM_032413
RPLP1	27927.7	-0.595479	0.220409	5.17855e-05	0.00324436	chr15	NM_213725,NM_001003
FAM71F2	16.4081	-0.595862	0.402246	0.00142616	0.0259561	chr7	NM_001012454,NM_001128926
HCAR3	440.344	-0.603864	0.27168	0.000206194	0.00809323	chr12	NM_006018
BZRAP1	237.662	-0.603906	0.263792	0.000169888	0.00724426	chr17	NM_001261835,NM_024418,NM_004758
E2F2	309.665	-0.607154	0.221765	4.07591e-05	0.00277793	chr1	NM_004091
KEL	13.9028	-0.607601	0.700181	0.00346398	0.0432706	chr7	NM_000420
NRG2	77.4447	-0.607976	0.428245	0.00152428	0.0269296	chr5	NM_001184935,NM_004883,NM_013982,NM_013983,NM_013981
S100A14	74695	-0.608142	0.322068	0.000500172	0.0139469	chr1	NM_020672
AGFG2	925.694	-0.60899	0.371395	0.000924623	0.0200291	chr7	NM_006076
PI4KAP1	171.343	-0.609329	0.382587	0.00103069	0.0213058	chr22	NR_003563
LRRC24	51.5364	-0.609484	0.498858	0.0022316	0.0335729	chr8	NM_001024678
CAPNS1	14072.2	-0.611988	0.229253	4.86175e-05	0.00310561	chr19	NM_001003962,NM_001749
ACP6	120.828	-0.614832	0.249282	9.05631e-05	0.00471304	chr1	NM_016361
JUNB	6002.59	-0.626075	0.211567	1.57158e-05	0.00146282	chr19	NM_002229
C14orf80	176.889	-0.626109	0.209779	1.435e-05	0.00139503	chr14	NM_001134876,NM_001134877,NM_001134875,NM_001198983
ISL2	23.8754	-0.626693	0.620743	0.002866	0.0386779	chr15	NM_145805
RRAGD	1170.69	-0.62903	0.310563	0.000300423	0.0101738	chr6	NM_021244
CNNM1	48.4737	-0.630454	0.435323	0.00128124	0.0244094	chr10	NM_020348
SMAGP	1441.74	-0.632358	0.273961	0.000128147	0.00593007	chr12	NM_001033873,NM_001031628
RHCG	58724.6	-0.635797	0.373693	0.000684713	0.0166434	chr15	NM_016321
WNT5B	190.112	-0.63643	0.238089	3.84208e-05	0.00269459	chr12	NM_032642,NM_030775
ABHD11	308.107	-0.639152	0.274343	0.000114098	0.00559802	chr7	NM_148912,NM_148913,NR_026910,NR_026912,NM_001145364
LOC100130015	30.6664	-0.640249	0.362389	0.00056554	0.0149138	chr16	NR_027336,NR_027335
RPPH1	21.0224	-0.642207	0.45762	0.00133797	0.0250221	chr14	NR_002312
TMC4	188.982	-0.643573	0.312382	0.000248039	0.00900774	chr19	NM_001145303,NM_144686
ELF3	5148.89	-0.644959	0.288827	0.00014741	0.00652492	chr1	NM_004433,NM_001114309
KRT40	36.0779	-0.645925	0.644355	0.0026682	0.0371998	chr17	NM_182497
OR7E14P	52.5717	-0.646137	0.497731	0.00163836	0.0281215	chr11	NR_045002
MGST2	1568.15	-0.646485	0.248907	4.56141e-05	0.00298397	chr4	NM_002413,NM_001204366,NM_001204367,NM_001204368
CRIP1	6660.47	-0.648789	0.231248	2.19088e-05	0.00180239	chr14	NM_001311
GALNT12	356.372	-0.649068	0.354387	0.00045433	0.01323	chr9	NM_024642
RIC3	64.1096	-0.650412	0.475819	0.0013953	0.0257104	chr11	NM_001135109,NM_001206672,NR_045405,NM_001206671,NM_024557
ESPN	366.845	-0.65173	0.253092	4.71843e-05	0.00305923	chr1	NM_031475
EDN2	99.0283	-0.652143	0.569026	0.00211852	0.032586	chr1	NM_001956
GCLM	488.669	-0.652929	0.320957	0.000252605	0.00912347	chr1	NM_002061
KCNG1	62.6466	-0.653524	0.359229	0.000458533	0.0132665	chr20	NM_002237
IRS2	237.41	-0.65566	0.227928	1.60596e-05	0.00147794	chr13	NM_003749
LOC146880	937.019	-0.657455	0.32334	0.000246776	0.00899268	chr17	NR_026899,NR_027487
PNPLA7	143.465	-0.65753	0.314746	0.000209571	0.00816675	chr9	NM_152286,NM_001098537
SVIP	110.832	-0.658515	0.362888	0.00045233	0.013228	chr11	NM_148893
SCIN	320.34	-0.661414	0.565354	0.0019601	0.0311725	chr7	NM_001112706,NM_033128
PPP1R15A	2691.43	-0.664049	0.170551	2.45464e-07	6.24744e-05	chr19	NM_014330
FAHD2CP	35.3982	-0.66478	0.353153	0.000363912	0.0114215	chr2	NR_003698
CSRNP1	843.574	-0.66499	0.214618	6.52226e-06	0.000772181	chr3	NM_033027
MUC21	41764.8	-0.673348	0.549301	0.00168977	0.0286337	chr6,chr6_apd_hap1,chr6_cox_hap2,chr6_dbb_hap3,chr6_mann_hap4,chr6_mcf_hap5,chr6_qbl_hap6	NM_001010909
IGSF22	23.602	-0.673811	0.686963	0.00244249	0.0352592	chr11	NM_173588
DBNDD1	905.058	-0.680019	0.270351	4.74743e-05	0.00305923	chr16	NM_001042610,NM_024043
KRTCAP3	97.0947	-0.684549	0.314785	0.000139166	0.00624484	chr2	NM_173853,NM_001168364
GCHFR	255.977	-0.6856	0.46439	0.000942994	0.0201903	chr15	NM_005258
ADAMTS1	876.894	-0.686579	0.295556	8.61535e-05	0.0045416	chr21	NM_006988
ATP13A5	17.1054	-0.68743	0.743611	0.00241087	0.0350035	chr3	NM_198505
SYTL4	267.28	-0.689195	0.358953	0.000290365	0.00993645	chrX	NM_080737,NM_001129896,NM_001174068
FAM3D	2478.53	-0.691034	0.431734	0.000681702	0.0166325	chr3	NM_138805
C9orf24	9.75166	-0.69335	0.532618	0.00134756	0.0251724	chr9	NM_147168,NM_147169,NM_001252195,NM_032596
CKMT1A	262.455	-0.693642	0.240536	1.18015e-05	0.00118664	chr15	NM_001015001
CHCHD10	707.045	-0.694071	0.350352	0.000237827	0.00876463	chr22	NM_213720
LOC100128750	17.1599	-0.69471	0.588058	0.00169356	0.0286463	chr8	NR_046205
CAPS	145.65	-0.695664	0.357917	0.000263293	0.00938463	chr19	NM_004058,NM_080590
COMTD1	385.24	-0.696474	0.254956	2.01913e-05	0.00168576	chr10	NM_144589
CEACAM1	2602.31	-0.699996	0.374325	0.000318906	0.0105964	chr19	NM_001184816,NM_001184815,NM_001184813,NM_001024912,NM_001712,NM_001205344
LINC00265	343.815	-0.700596	0.401	0.000446968	0.01315	chr7	NR_026999
AIFM2	334.969	-0.701562	0.359346	0.000250008	0.00904975	chr10	NM_032797,NM_001198696
PER1	2144.76	-0.713228	0.182063	1.40034e-07	3.80168e-05	chr17	NM_002616
IER3	2929.2	-0.72009	0.384818	0.000292408	0.00994742	chr6,chr6_cox_hap2,chr6_dbb_hap3,chr6_mann_hap4,chr6_qbl_hap6,chr6_ssto_hap7	NM_003897
FMO9P	51.4394	-0.72145	0.635757	0.00167056	0.0284344	chr1	NR_002925
LINC00035	19.385	-0.726338	0.703958	0.00190367	0.030611	chr7	NR_026690
RGS11	143.598	-0.730798	0.327031	9.26655e-05	0.00477667	chr16	NM_183337,NM_003834
ADRB2	564.183	-0.736544	0.204385	4.95082e-07	0.000106884	chr5	NM_000024
TPRN	620.43	-0.7369	0.275345	1.99883e-05	0.0016783	chr9	NM_001128228
RMRP	44.4627	-0.738489	0.371526	0.000193732	0.00779187	chr9	NR_003051
TGM7	36.008	-0.738543	0.834897	0.00196155	0.0311725	chr15	NM_052955
DNAJB1	13092.1	-0.738725	0.312294	5.84046e-05	0.00353952	chr19	NM_006145
TMEM238	83.7452	-0.739281	0.382855	0.000228596	0.00851034	chr19	NM_001190764
PHYHD1	263.447	-0.740291	0.231832	2.72922e-06	0.000404148	chr9	NM_174933,NM_001100877,NM_001100876
SIAH3	20.4583	-0.743602	0.781546	0.0019168	0.0307916	chr13	NM_198849
QRICH2	134.08	-0.751415	0.383061	0.000199963	0.00792504	chr17	NM_032134
BTG2	3287.89	-0.757575	0.228291	1.5165e-06	0.000257704	chr1	NM_006763
KCNK10	224.593	-0.760356	0.358517	0.000119171	0.00577731	chr14	NM_021161,NM_138318,NM_138317
PHYHIP	81.5877	-0.760565	0.380617	0.000173684	0.00734839	chr8	NM_001099335,NM_014759
PCDH10	63.7726	-0.762037	0.688729	0.00152762	0.0269593	chr4	NM_032961,NM_020815
LAMB2P1	13.1213	-0.766208	0.513396	0.000684072	0.0166434	chr3	NR_004405
GRB7	986.027	-0.768668	0.256005	5.18811e-06	0.000660227	chr17	NM_001242443,NM_001030002,NM_005310,NM_001242442
DLG2	101.569	-0.772841	0.394591	0.000188082	0.00762106	chr11	NM_001364,NM_001206769,NM_001142700,NM_001142699,NM_001142702
CKMT1B	358.332	-0.783318	0.25655	4.06426e-06	0.000565836	chr15	NM_020990
SMIM5	863.271	-0.78441	0.304555	2.41469e-05	0.00189101	chr17	NR_028439,NM_001162995
EDN1	239.368	-0.791965	0.228278	7.21899e-07	0.000143402	chr6	NM_001168319,NM_001955
ABCC3	617.818	-0.793944	0.345633	6.09416e-05	0.00362291	chr17	NM_001144070,NM_003786
SLC25A25	973.102	-0.794283	0.237899	1.24469e-06	0.000230395	chr9	NR_049766,NM_052901,NM_001006642,NM_001006641,NM_001265614
CRTAC1	763.671	-0.796162	0.530783	0.000615198	0.015627	chr10	NM_001206528,NM_018058
PDLIM2	2864.05	-0.806974	0.292941	1.19291e-05	0.00119211	chr8	NM_198042,NM_021630,NM_176871
MUC20	871.247	-0.808381	0.523134	0.000531815	0.0144862	chr3	NM_001098516,NM_152673
C2orf54	4367.87	-0.817356	0.35495	5.63728e-05	0.00343916	chr2	NM_024861,NM_001085437
FAM221A	79.8709	-0.819517	0.404311	0.000134513	0.00613071	chr7	NM_199136,NM_001127364,NM_001127365
IER2	2511.56	-0.820063	0.25665	2.13424e-06	0.000331091	chr19	NM_004907
SHMT1	1953.95	-0.823539	0.328491	2.78788e-05	0.00211218	chr17	NM_004169,NM_148918
SLC9A3	117.551	-0.826359	0.614207	0.000810315	0.0184914	chr5	NM_004174
TYR	77.2436	-0.828947	1.09503	0.000753755	0.0177427	chr11	NM_000372
MAL	80257.9	-0.83058	0.504429	0.000386936	0.0119371	chr2	NM_022439,NM_002371,NM_022438,NM_022440
ADAD2	15.5539	-0.832988	0.537268	0.000492547	0.0138091	chr16	NM_139174,NM_001145400
NTRK3	48.1761	-0.833675	0.441889	0.000197409	0.00786208	chr15	NM_002530,NM_001012338,NM_001243101,NM_001007156
LINC00568	36.4398	-0.839331	0.670114	0.000946982	0.0201903	chr1	NR_051960
CLDN7	3230.78	-0.8543	0.35418	3.6408e-05	0.00258974	chr17	NM_001307,NM_001185023,NM_001185022
PSCA	2085.77	-0.854583	0.586574	0.000586422	0.0152836	chr8	NR_033343,NM_005672
PLLP	211.947	-0.85918	0.349174	3.06697e-05	0.00228118	chr16	NM_015993
NOXA1	188.372	-0.860983	0.323989	1.54657e-05	0.00144783	chr9	NM_006647,NM_001256067,NM_001256068
PTN	803.418	-0.866706	0.390058	6.63722e-05	0.00388216	chr7	NM_002825
REEP6	229.425	-0.885357	0.240241	2.7649e-07	6.62315e-05	chr19	NM_138393
MBLAC1	39.9844	-0.897339	0.353776	2.26279e-05	0.00185219	chr7	NM_203397
PRR15L	73.2347	-0.907658	0.433994	9.32719e-05	0.00477769	chr17	NM_024320
ZFP36	8159.9	-0.925272	0.181065	3.51111e-10	2.59966e-07	chr19	NM_003407
CYP4F12	378.853	-0.92667	0.28259	1.51879e-06	0.000257704	chr19	NM_023944
NUDT8	354.886	-0.928225	0.265679	6.5253e-07	0.000131223	chr11	NM_001243750,NM_181843
SYT8	1069.21	-0.939202	0.527724	0.000216762	0.00826895	chr11	NM_138567
UBAP1L	36.6737	-0.943293	0.529433	0.000214143	0.00822684	chr15	NM_001163692
DCT	107.507	-0.943345	1.00454	0.000895698	0.0196948	chr13	NM_001922,NM_001129889
ATP6V0A4	466.164	-0.946263	0.558416	0.00026838	0.00944197	chr7	NM_020632,NM_130841,NM_130840
LOC729966	19.9557	-0.956334	0.701699	0.000575769	0.0151026	chr19	NR_036575
MST1P2	45.8988	-0.974686	0.693799	0.000507936	0.014095	chr1	NR_027504
CLDN4	5074.02	-0.977646	0.235456	4.75064e-08	1.51732e-05	chr7	NM_001305
KRBOX1	26.2093	-0.978004	0.349931	9.14772e-06	0.00098031	chr3	NM_001205272
SOX9	447.831	-0.988874	0.256071	1.69362e-07	4.52252e-05	chr17	NM_000346
CHADL	62.3902	-1.00232	0.266722	2.68918e-07	6.53791e-05	chr22	NM_138481
CYP2C9	87.6753	-1.01696	0.624968	0.000282908	0.00978406	chr10	NM_000771
FCGR3B	54.5478	-1.04605	0.747355	0.000447242	0.01315	chr1	NM_000570,NM_001271036,NM_001271035,NM_001244753,NM_001271037
TJP3	357.966	-1.05698	0.475008	5.41739e-05	0.00334257	chr19	NM_001267561,NM_001267560
BRE-AS1	15.0983	-1.06307	0.740146	0.000402637	0.012259	chr2	NR_028308
ADARB2	25.8302	-1.06995	0.663716	0.000270379	0.00945109	chr10	NM_018702
DLK2	140.357	-1.08699	0.315432	1.08264e-06	0.000202703	chr6	NM_023932,NM_206539
PPP1R1B	53.8463	-1.11489	0.674761	0.00023085	0.00856562	chr17	NM_001242464,NM_181505,NM_032192
BARX2	3856.59	-1.11499	0.387199	7.5032e-06	0.000860701	chr11	NM_003658
RASD1	294.231	-1.12325	0.409868	1.16176e-05	0.00118274	chr17	NM_016084,NM_001199989
SLC34A3	40.8785	-1.12776	0.668043	0.000208693	0.00816675	chr9	NM_001177316,NM_001177317,NM_080877
HMGCS2	22.3304	-1.13226	0.99527	0.000521544	0.0143747	chr1	NM_001166107,NM_005518
LGI3	365.093	-1.13558	0.413611	1.15086e-05	0.00118274	chr8	NM_139278
RNF224	71.3297	-1.13572	0.413973	1.15817e-05	0.00118274	chr9	NM_001190228
MT1X	1695.73	-1.13935	0.22595	2.00247e-09	1.00787e-06	chr16	NM_005952
SLC7A4	53.0073	-1.14397	0.476305	3.16427e-05	0.00231133	chr22	NM_004173
UPK2	20.5513	-1.15853	0.853789	0.000390569	0.0120037	chr11	NM_006760
CLDN19	35.9689	-1.18885	0.406021	6.84835e-06	0.000796806	chr1	NM_001123395,NM_148960,NM_001185117
CEL	32.3845	-1.21363	0.587402	7.57767e-05	0.0042563	chr9	NM_001807
GADD45B	802.76	-1.21674	0.25974	1.40371e-08	5.31746e-06	chr19	NM_015675
VSIG2	133.753	-1.23301	0.578792	6.35919e-05	0.00375307	chr11	NM_014312
PMEL	480.195	-1.25757	0.949825	0.000334017	0.0107952	chr12	NM_001200053,NM_006928,NM_001200054
SAMD5	264.538	-1.28898	0.588361	5.30175e-05	0.00329619	chr6	NM_001030060
ANKRD20A5P	168.27	-1.29203	0.781887	0.000182648	0.00754471	chr18	NR_040113
PITX2	1479.09	-1.29348	0.404708	3.37505e-06	0.000490859	chr4	NM_000325,NM_153426,NM_153427,NM_001204399,NM_001204398,NM_001204397
SLC27A6	136.923	-1.30793	0.500468	1.76773e-05	0.00157562	chr5	NM_014031,NM_001017372
CXCL2	47.2124	-1.31286	0.680074	9.7541e-05	0.00491903	chr4	NM_002089
CYP4B1	182.631	-1.31911	0.442375	6.43305e-06	0.000772181	chr1	NM_000779,NM_001099772
KLHDC8A	434.137	-1.32367	0.693515	0.000101547	0.00507393	chr1	NM_001271865,NM_001271864,NM_001271863,NM_018203
C9orf152	39.8932	-1.3374	0.771774	0.000146479	0.00650972	chr9	NM_001012993
CLDN8	37.6694	-1.33834	0.754155	0.000134158	0.00613071	chr21	NM_199328
LOC100289137	83.3184	-1.34081	0.468234	9.05695e-06	0.000977011	chr9	NR_047651
FAM3B	617.291	-1.34516	0.274891	8.6641e-09	3.36023e-06	chr21	NM_058186,NM_206964
GLS2	72.9884	-1.34637	0.314049	9.92985e-08	2.94086e-05	chr12	NM_013267
ASIC3	23.7388	-1.34716	0.519858	1.87993e-05	0.00163617	chr7	NR_046401,NM_020322,NM_004769,NM_020321
TMEM139	16.5094	-1.36777	0.507647	1.4388e-05	0.00139503	chr7	NR_040003,NM_153345,NM_001242775,NM_001242774,NM_001242777,NM_001242776,NM_001242773
CYP3A4	40.2609	-1.36823	0.653305	6.4013e-05	0.00376429	chr7	NM_001202855,NM_017460
YBX2	30.6101	-1.37215	0.472541	8.22643e-06	0.000917811	chr17	NM_015982
KRT15	18750.8	-1.38661	0.363029	5.47214e-07	0.00011142	chr17	NM_002275
ETNK2	1575.19	-1.43739	0.503859	9.64719e-06	0.00102041	chr1	NM_018208
CACNG4	51.6988	-1.46363	0.788691	9.91086e-05	0.00496732	chr17	NM_014405
HSPA7	348.95	-1.49547	0.599114	2.35228e-05	0.0018875	chr1	NR_024151
NKX2-3	52.201	-1.50855	0.700996	5.12802e-05	0.00322511	chr10	NM_145285
FOXA1	124.031	-1.53069	0.627808	2.66808e-05	0.00207944	chr14	NM_004496
JUN	4290.7	-1.53881	0.223489	1.6394e-13	2.96712e-10	chr1	NM_002228
ATF3	839.985	-1.57254	0.380503	2.4529e-07	6.24744e-05	chr1	NM_001206488,NM_001206486,NM_001206484,NM_001030287,NM_001040619,NM_001674
CYP3A5	852.192	-1.57707	0.488691	3.78598e-06	0.00053626	chr7	NR_033810,NR_033808,NR_033809,NR_033812,NR_033811,NR_033807,NM_000777,NM_001190484
DUSP1	8461.26	-1.61759	0.230427	6.44251e-14	1.47125e-10	chr5	NM_004417
NPPC	28.3533	-1.66781	0.649203	1.89419e-05	0.00163617	chr2	NM_024409
KRT32	28.2085	-1.67778	0.656645	1.94619e-05	0.00166794	chr17	NM_002278
NR4A2	253.548	-1.70019	0.324758	3.00618e-09	1.39908e-06	chr2	NM_006186
SIM2	873.513	-1.7415	0.493794	1.8045e-06	0.000299933	chr21	NM_005069,NM_009586
LOC284801	21.2761	-1.79827	1.00346	6.88099e-05	0.00393049	chr20	NR_040095
MIR3648	13.7442	-1.81502	0.856894	4.16087e-05	0.00282027	chr21	NR_037421
EGR2	326.742	-1.84867	0.354355	3.63213e-09	1.64344e-06	chr10	NM_001136179,NM_001136178,NM_001136177,NM_000399
HBB	1280.37	-1.90608	0.336663	3.70501e-10	2.62396e-07	chr11	NM_000518
SLC6A1	108.543	-1.94372	0.742172	1.47324e-05	0.00139521	chr3	NM_003042
CCL3	93.2674	-1.97058	0.388609	7.88448e-09	3.13244e-06	chr17	NM_002983
WNK4	131.41	-1.97985	0.477827	3.1471e-07	7.42944e-05	chr17	NM_032387
KRT36	573.903	-2.04783	1.24746	3.93048e-05	0.00271287	chr17	NM_003771
BCAN	32.5546	-2.09297	1.02112	2.97732e-05	0.00222938	chr1	NM_198427,NM_021948
EGR1	8789.02	-2.14578	0.304734	6.8739e-14	1.47125e-10	chr5	NM_001964
HSPA1A	2948.71	-2.16666	0.398627	1.44294e-09	7.89115e-07	chr6,chr6_apd_hap1,chr6_cox_hap2,chr6_dbb_hap3,chr6_qbl_hap6	NM_005345
HSPA1B	2911.94	-2.17659	0.35012	1.67088e-11	1.81446e-08	chr6,chr6_apd_hap1,chr6_cox_hap2,chr6_dbb_hap3,chr6_qbl_hap6	NM_005346
IL6	20.2224	-2.1784	0.739115	6.4919e-06	0.000772181	chr7	NM_000600
TRPM1	25.2231	-2.25162	0.803692	7.88024e-06	0.000897631	chr15	NM_001252024,NM_001252030,NM_001252020,NM_002420
CYP4F35P	928.982	-2.27133	0.754661	5.28863e-06	0.000667802	chr18	NR_026756
HBA1	177.191	-2.28405	0.341502	8.56394e-13	1.39498e-09	chr16	NM_000558
CYR61	1450.7	-2.28499	0.393253	1.9701e-10	1.52814e-07	chr1	NM_001554
HSPA6	423.779	-2.29265	0.376114	3.72178e-11	3.56612e-08	chr1	NM_002155
HBA2	397.285	-2.41431	0.368668	2.28323e-12	2.92402e-09	chr16	NM_000517
FOS	8397.39	-2.46661	0.348823	6.70889e-14	1.47125e-10	chr14	NM_005252
PAX1	230.944	-2.57062	0.585453	1.33862e-07	3.69574e-05	chr20	NM_001257096,NM_006192
C21orf15	497.451	-2.63843	0.807392	2.04652e-06	0.000320537	chr21	NR_026755
NR4A1	1496.88	-2.75887	0.35846	6.58649e-16	5.36437e-12	chr12	NM_002135,NM_001202233,NM_173157
FOSB	2733.77	-2.8397	0.345738	1.03117e-17	1.67967e-13	chr19	NM_001114171,NM_006732

## Sheet: Average_SCC_Margin_Log2
Supplementary Table S1
	Average Human Tongue Squamous Cell Carcinoma (SCC) vs. Margin (normal) q<0.05		lfcSE	pvalue	padj	chr	transcript_id
gene	baseMean	log2FoldChange	0.680926	7.66536e-24	2.5037e-21	chr1	NM_001185157,NM_001185156,NM_001185158,NM_006850
IL24	179.401	6.53779	0.558849	2.76597e-32	3.41529e-29	chr2	NM_021192
HOXD11	101.62	6.40564	0.604672	5.34746e-27	2.87677e-24	chr11	NM_002426
MMP12	1110.93	6.26931	0.920321	1.65427e-13	8.95212e-12	chr11	NM_002427
MMP13	2988.26	6.19053	0.660734	3.47823e-22	8.59733e-20	chr11	NM_002421,NM_001145938
MMP1	6821.26	6.11797	0.792069	1.56814e-16	1.44135e-14	chr12	NM_014212
HOXC11	15.6076	6.11435	0.663599	8.81448e-22	1.99044e-19	chr9	NM_001216
CA9	239.516	6.0805	0.583608	6.79635e-27	3.55177e-24	chr7	NM_002192
INHBA	702.02	6.05247	0.644006	1.97719e-22	5.09364e-20	chr11	NM_002425
MMP10	2446.12	6.01036	0.637489	1.24583e-22	3.30253e-20	chr19	NM_012114
CASP14	2547.37	5.98289	0.719013	8.15269e-18	9.6207e-16	chr11	NM_002422
MMP3	3527.34	5.84424	0.988377	5.41661e-11	1.73512e-09	chr12	NM_017409
HOXC10	46.1253	5.76115	0.68057	3.25717e-18	4.22531e-16	chr12	NM_004503,NM_153693
HOXC6	19.3722	5.61983	0.633397	2.62875e-20	4.57928e-18	chr5	NM_000758
CSF2	63.5956	5.59056	0.767135	7.60762e-15	5.25098e-13	chr2	NM_001426
EN1	55.7754	5.56016	0.717062	2.50607e-16	2.19323e-14	chr2	NM_000523
HOXD13	19.5692	5.53031	1.24184	7.80369e-08	1.29998e-06	chr14	NM_001042518,NM_175739
SERPINA9	14.6138	5.32696	0.595349	1.88289e-20	3.34369e-18	chr1	NM_144569
SPOCD1	78.1735	5.28048	0.728694	9.53364e-15	6.34109e-13	chr7	NM_001427
EN2	30.8441	5.26228	0.714149	3.78427e-15	2.76872e-13	chr6	NM_000493
COL10A1	393.788	5.24918	0.790628	7.70568e-13	3.64198e-11	chr12	NM_022658
HOXC8	15.6724	5.19397	0.694856	2.73926e-15	2.06188e-13	chr4	NM_006419
CXCL13	780.263	5.1362	0.654598	1.31528e-16	1.22744e-14	chr16	NM_001297,NM_001135639
CNGB1	254.628	5.1026	0.812565	2.91587e-11	1.01012e-09	chr7	NR_024047,NM_003391
WNT2	102.559	4.83997	0.839679	9.32929e-11	2.86312e-09	chr14	NM_001012975
RNASE10	19.6238	4.82892	0.618099	1.18552e-16	1.13531e-14	chr7	NM_005522,NM_153620
HOXA1	37.6439	4.81367	0.693404	8.53789e-14	4.8802e-12	chr7	NR_037939,NM_018951
HOXA10	26.8064	4.7689	0.770271	7.08018e-12	2.87147e-10	chr17	NM_002986
CCL11	85.9515	4.7678	0.558803	4.71694e-19	7.31166e-17	chr10	NM_021641,NM_003474
ADAM12	563.882	4.72893	0.813499	7.57614e-11	2.37693e-09	chr13	NM_033132
ZIC5	16.9809	4.70116	0.732777	4.75269e-12	1.98474e-10	chr17	NM_173628
DNAH17	88.1727	4.56956	0.5126	1.24537e-20	2.31417e-18	chr2	NM_002148
HOXD10	123.576	4.54188	0.588176	2.22574e-16	1.97626e-14	chr22	NM_005940
MMP11	2441.36	4.5122	0.487237	6.33963e-22	1.48664e-19	chr20	NM_004994
MMP9	1330.12	4.47346	0.720668	7.37365e-12	2.9773e-10	chr4	NM_005409
CXCL11	252.267	4.43159	0.485231	1.34958e-21	2.9387e-19	chr8	NM_015886
PI15	158.375	4.41093	0.623901	1.9424e-14	1.23793e-12	chr4	NM_001040058,NM_000582,NM_001251830,NM_001251829,NM_001040060
SPP1	1703	4.39749	0.380563	2.8008e-32	3.41529e-29	chr1	NM_001103160,NM_001103161
SH2D5	159.836	4.36481	0.597474	5.81589e-15	4.12319e-13	chr8	NM_014479,NM_001145271,NM_001145272
ADAMDEC1	150.832	4.30503	0.518279	1.15827e-18	1.68142e-16	chr7	NM_001165413,NM_000602
SERPINE1	5711.92	4.30215	1.09255	4.59484e-07	6.23473e-06	chr14	NR_046211
ELK2AP	6877.95	4.25638	0.831698	2.91829e-09	6.67231e-08	chr7	NR_046609
HOXA-AS4	13.7189	4.2048	0.918157	3.03095e-08	5.54391e-07	chr13	NR_034119
LINC00460	13.2497	4.19055	0.75764	2.37922e-10	6.82106e-09	chr12	NM_006897
HOXC9	12.4685	4.18854	0.427709	1.34003e-24	4.9021e-22	chr1	NM_018891,NM_005562
LAMC2	8959.75	4.187	0.823366	2.80017e-09	6.41026e-08	chr1	NM_001271814,NM_012400
PLA2G2D	136.717	4.16766	0.810353	2.39688e-09	5.57069e-08	chr6,chr6_apd_hap1,chr6_cox_hap2,chr6_dbb_hap3,chr6_mann_hap4,chr6_mcf_hap5,chr6_qbl_hap6,chr6_ssto_hap7	NM_006781
C6orf10	8.01915	4.12465	0.524332	1.10055e-16	1.06509e-14	chr12	NM_003483,NM_003484
HMGA2	307.434	4.0377	1.65319	3.10989e-05	0.000250807	chr4	NM_001111319
CLDN22	81.9362	3.99249	1.14475	2.21486e-06	2.52254e-05	chr22	NM_001256296,NM_001178126
IGLL5	21348.9	3.966	0.354828	5.72154e-31	5.23264e-28	chr1	NR_047584,NR_047583,NM_001559,NM_001258215,NM_001258214,NM_001258216
IL12RB2	286.064	3.95763	0.839572	1.63375e-08	3.20632e-07	chr4	NM_002994
CXCL5	414.996	3.94072	0.796123	5.52112e-09	1.19214e-07	chrX	NM_021796
PLAC1	13.5553	3.91414	0.606902	8.1168e-13	3.81657e-11	chr5	NM_032407,NM_018929
PCDHGC5	32.5687	3.91093	0.583759	1.49382e-13	8.15384e-12	chr12	NM_002820,NM_198966,NM_198964,NM_198965
PTHLH	1776.63	3.90982	0.570809	6.07185e-14	3.57107e-12	chr5	NM_001177876,NM_001177875,NM_000439
PCSK1	62.2868	3.89737	0.83491	2.50103e-08	4.66799e-07	chr5	NM_007036,NM_001135604
ESM1	28.0301	3.84337	1.06329	1.53633e-06	1.82949e-05	chr1	NM_080629,NM_001854,NM_080630,NM_001190709
COL11A1	450.48	3.81987	0.642403	2.05941e-11	7.41508e-10	chr4	NM_002416
CXCL9	1932.04	3.806	0.569662	2.86354e-13	1.48377e-11	chr2	NM_004460
FAP	588.934	3.75508	0.807954	2.0772e-08	3.96597e-07	chr10	NM_020752
GPR158	29.8904	3.75268	0.477156	3.50064e-17	3.67989e-15	chr12	NM_001178003,NM_144668
WDR66	474.157	3.73116	0.653952	1.01559e-10	3.09602e-09	chr13	NM_001135934,NM_001135935,NM_001135936,NM_006475
POSTN	4824.64	3.6969	0.478144	1.38524e-16	1.28616e-14	chr15	NM_013372,NM_001191323,NM_001191322
GREM1	1334.07	3.65367	0.877425	2.00683e-07	2.99893e-06	chr9	NM_001193288,NM_020344
SLC24A2	27.7491	3.63536	0.554588	3.85658e-13	1.94327e-11	chr17	NM_002988
CCL18	1001.54	3.62948	0.749527	9.07847e-09	1.86998e-07	chr19	NM_053003,NM_033329
SIGLEC12	53.5417	3.61341	0.61959	4.74811e-11	1.56482e-09	chr4	NM_001256794,NM_001256792,NM_001203,NM_001256793
BMPR1B	55.932	3.58368	0.600101	1.65694e-11	6.07356e-10	chr5	NM_030955
ADAMTS12	203.742	3.5757	0.663228	4.81447e-10	1.28745e-08	chr6	NM_001126063
KHDC1L	34.0594	3.56929	0.442768	7.97046e-18	9.46673e-16	chr10	NM_002658,NM_001145031
PLAU	3198.24	3.54177	0.432743	1.92839e-18	2.67213e-16	chr1	NM_017449,NM_004442
EPHB2	336.097	3.53632	1.46414	4.89523e-05	0.0003703	chr11	NM_001716,NM_032966
CXCR5	74.1324	3.52869	0.781498	4.54258e-08	8.00465e-07	chr11	NM_002423
MMP7	403.61	3.51062	0.549372	1.08627e-12	5.00478e-11	chr4	NM_001565
CXCL10	1465.05	3.51062	0.54527	1.44852e-12	6.556e-11	chr17	NM_000088
COL1A1	47794.1	3.4617	0.955164	1.64224e-06	1.94422e-05	chr2	NM_153836
CREG2	39.531	3.46137	0.566215	7.16859e-12	2.9009e-10	chr4	NM_005651
TDO2	76.1339	3.45345	0.533501	6.67737e-13	3.22258e-11	chr15	NM_003020,NM_001144757
SCG5	35.7164	3.45014	0.467744	1.14545e-15	9.03076e-14	chr16	NM_001127464
ZNF469	315.924	3.44581	0.366212	3.56607e-23	1.00349e-20	chr9	NM_002160
TNC	10833.7	3.44127	0.424175	3.63169e-18	4.64825e-16	chr1	NM_022872,NM_002038,NM_022873
IFI6	3110.03	3.43488	0.593233	5.24648e-11	1.6895e-09	chr13	NM_007129
ZIC2	26.6967	3.42641	0.582843	2.87008e-11	9.98034e-10	chr12	NM_007210
GALNT6	988.529	3.42499	0.650632	9.90658e-10	2.49589e-08	chr22	NM_138433
KLHDC7B	94.7241	3.4228	1.03989	5.20826e-06	5.3056e-05	chr11	NM_000331,NM_001178006,NM_199161
SAA1	691.979	3.42083	0.630626	4.19443e-10	1.1366e-08	chr10	NM_001030059
PPAPDC1A	44.7755	3.41614	0.527575	7.0735e-13	3.38695e-11	chr9	NM_000093
COL5A1	6986.29	3.40871	0.555968	6.24053e-12	2.56507e-10	chr6	NM_001080508
TBX18	96.9098	3.4052	0.412338	1.04166e-18	1.52424e-16	chr13	NM_001845
COL4A1	5270.59	3.40165	0.965234	2.56214e-06	2.85931e-05	chr7	NM_173059,NM_003386
ZAN	9.21105	3.38849	0.493873	4.89765e-14	2.91801e-12	chr2	NM_012293
PXDN	1739	3.385	0.512973	3.01861e-13	1.55094e-11	chr17	NM_153229,NM_001168215
TMEM92	43.923	3.38072	0.626815	5.62408e-10	1.48228e-08	chr1	NM_052896
CSMD2	58.5977	3.36584	0.858508	6.39034e-07	8.37291e-06	chr7	NM_019102
HOXA5	9.43466	3.3444	0.373493	2.33981e-21	4.91926e-19	chr12	NM_198213,NM_003733,NM_001261825
OASL	416.86	3.34337	0.393731	1.46292e-19	2.43258e-17	chrX	NM_033641,NM_001847
COL4A6	348.699	3.34057	0.796047	1.88556e-07	2.84326e-06	chr1	NM_001256125,NM_003465,NM_001270509,NR_045784,NR_045785
CHIT1	68.2332	3.33883	0.590622	1.27217e-10	3.82091e-09	chr8	NM_001256099,NM_138455
CTHRC1	659.139	3.32845	0.57349	4.80691e-11	1.57851e-09	chr2	NM_002026,NM_054034,NM_212476,NM_212474,NM_212482,NM_212478
FN1	30223.5	3.32657	0.578727	7.70445e-11	2.40892e-09	chr3	NM_005201
CCR8	18.7177	3.31208	0.573762	6.25369e-11	1.98243e-09	chr1	NM_004833
AIM2	186.223	3.30442	0.907507	1.77588e-06	2.08222e-05	chr12	NM_018953,NR_003084
HOXC5	3.69674	3.29693	0.823447	4.84785e-07	6.53923e-06	chr7	NM_006896
HOXA7	32.5089	3.27554	0.50918	1.2861e-12	5.85176e-11	chr5	NM_021599,NM_014244
ADAMTS2	1613.95	3.25215	0.592633	3.46812e-10	9.53914e-09	chr20	NM_001184699,NM_019609
CPXM1	299.129	3.2433	1.32444	5.89152e-05	0.000434524	chr6	NM_002944
ROS1	23.3098	3.24115	0.73529	8.05527e-08	1.33701e-06	chr19	NM_001135156,NM_004647,NM_001135155
DPF1	33.3571	3.23893	1.10035	1.68868e-05	0.00014793	chr5	NM_016459
MZB1	623.311	3.23771	0.368997	2.50705e-20	4.40928e-18	chr5	NM_001122679
TENM2	1838.77	3.20995	0.548767	4.32313e-11	1.4456e-09	chr6	NM_001271821,NM_018965
TREM2	149.208	3.20257	0.505418	2.01384e-12	8.77029e-11	chr10	NM_000417
IL2RA	201.029	3.19752	1.31233	6.44082e-05	0.000469358	chr13	NM_005986
SOX1	10.6659	3.18861	0.444063	5.64299e-15	4.04769e-13	chr6	NM_004370,NM_080645
COL12A1	4434.13	3.18718	0.555217	8.91619e-11	2.74458e-09	chr2	NM_000312
PROC	28.6656	3.17539	1.16489	3.28408e-05	0.000262425	chr9	NM_002571,NM_001018049
PAEP	22.8887	3.16593	0.472254	1.74072e-13	9.30977e-12	chr2	NM_000393
COL5A2	5450.72	3.16326	0.520804	1.06697e-11	4.13474e-10	chr1	NM_052942,NM_001134486
GBP5	937.332	3.16181	0.394702	1.62343e-17	1.81061e-15	chr5	NM_000358
TGFBI	10550.5	3.13546	0.51518	1.10759e-11	4.26505e-10	chr18	NM_005559
LAMA1	127.402	3.1278	0.393736	1.71962e-17	1.8948e-15	chr10	NM_000872,NM_019860,NM_019859
HTR7	123.231	3.12559	0.564598	2.93603e-10	8.26229e-09	chr12	NM_001172632,NM_001172633,NM_002543
OLR1	196.793	3.11913	0.445695	2.49559e-14	1.55792e-12	chr8	NM_002318
LOXL2	1015.18	3.11279	0.69834	7.57147e-08	1.26475e-06	chr20	NR_034147
APCDD1L-AS1	29.6881	3.10516	0.411632	4.80118e-16	4.00998e-14	chr7	NM_006379
SEMA3C	894.84	3.09568	0.400289	9.53114e-17	9.3728e-15	chr19	NM_001161440,NM_002842
PTPRH	32.9976	3.09377	0.43172	7.95075e-15	5.42639e-13	chr1	NM_005101
ISG15	1724.9	3.08566	1.03181	1.6926e-05	0.000148131	chr2	NM_001485
GBX2	4.29295	3.08434	0.559075	3.27959e-10	9.13044e-09	chr3	NM_004267
CHST2	644.649	3.08211	0.942145	7.63728e-06	7.37558e-05	chr1	NM_176823
S100A7A	2615.49	3.06976	0.47821	1.48906e-12	6.70847e-11	chr1	NM_005099
ADAMTS4	223.547	3.05961	0.448597	1.1763e-13	6.59992e-12	chr1	NM_000569,NM_001127593,NM_001127592,NM_001127595,NM_001127596
FCGR3A	742.206	3.04056	1.08683	3.03482e-05	0.000245294	chr9	NM_016734
PAX5	35.433	3.03661	0.550455	3.45237e-10	9.51012e-09	chr3	NM_005191
CD80	42.9413	3.03543	0.410138	1.35937e-15	1.04912e-13	chr3	NM_001134437,NM_145753,NM_001134438,NM_001134439
PHLDB2	741.084	3.03313	1.05906	2.72767e-05	0.000224435	chr17	NM_006273
CCL7	7.89259	3.01091	0.711683	2.44362e-07	3.5843e-06	chr4	NR_038825
LOC100506013	10.6214	2.99487	0.570152	1.88573e-09	4.50287e-08	chr2	NM_007115
TNFAIP6	144.416	2.97708	0.81563	2.23168e-06	2.54012e-05	chr11	NM_176821
NLRP10	23.5654	2.97701	0.947543	1.22162e-05	0.000111524	chr19	NM_001523
HAS1	27.3296	2.97231	0.479676	6.38244e-12	2.61752e-10	chr2	NM_032181,NM_001135032
EVA1A	93.5593	2.97059	0.787292	1.44333e-06	1.73114e-05	chr11	NR_036562,NR_024239,NM_001136110,NM_001136109,NM_004347,NM_001136112
CASP5	15.2455	2.96899	0.406834	3.35321e-15	2.47313e-13	chr6	NM_003247
THBS2	2837.04	2.96544	1.34	0.000131614	0.000865641	chr4	NM_004967
IBSP	11.2713	2.9578	0.535551	4.08256e-10	1.10792e-08	chr2	NM_005214,NM_001037631
CTLA4	134.772	2.94896	0.53216	3.68851e-10	1.00847e-08	chr2	NM_080657
RSAD2	392.62	2.94094	0.425829	5.65412e-14	3.34691e-12	chr8	NM_001204870,NR_037944,NM_001204869,NM_003882,NM_080838
WISP1	345.297	2.94034	1.06649	3.71401e-05	0.000292436	chr21	NR_073202,NM_001271534,NM_001389
DSCAM	12.3069	2.93775	0.69402	2.73664e-07	3.98218e-06	chr12	NM_153633,NM_014620
HOXC4	19.6002	2.91732	0.609212	1.92939e-08	3.72262e-07	chr5	NM_001369
DNAH5	62.9347	2.91523	0.588669	9.03609e-09	1.86335e-07	chr17	NM_181449
CD300E	122.323	2.90796	0.511927	1.61639e-10	4.7686e-09	chr1	NM_001135248,NM_001135247,NM_002403,NM_017459
MFAP2	1040.73	2.90719	0.545248	1.19839e-09	2.9742e-08	chr2	NM_000090
COL3A1	43168.1	2.90354	0.429912	1.73919e-13	9.30977e-12	chr22	NM_182486,NM_031910
C1QTNF6	592.447	2.90324	1.20806	9.11703e-05	0.000636002	chr7	NM_005523
HOXA11	8.42597	2.90299	0.392353	2.16542e-15	1.65032e-13	chr12	NM_006159,NM_001145109,NM_001145108,NM_001145110,NM_001145107
NELL2	768.135	2.88976	0.678205	2.28115e-07	3.36488e-06	chrX	NM_007325,NM_000828,NM_001256743
GRIA3	98.1892	2.88618	0.321213	3.88431e-21	7.80746e-19	chr11	NM_054031
MRGPRX3	336.758	2.87909	0.37138	1.19792e-16	1.1412e-14	chr12	NM_006843
SDS	38.5498	2.87625	0.514632	2.98172e-10	8.36482e-09	chr10	NM_002051,NM_001002295
GATA3	117.918	2.87294	0.360453	2.87789e-17	3.09644e-15	chr22	NM_001099294
KIAA1644	332.626	2.85772	0.485153	5.22712e-11	1.68816e-09	chr1	NM_057090,NM_001136215,NM_057091
ARTN	120.884	2.85465	0.378948	7.81288e-16	6.29539e-14	chr13	NM_001846
COL4A2	5098.7	2.84611	0.998083	3.19352e-05	0.000256421	chr22	NM_198440,NM_001135751,NM_001002862
DERL3	581.009	2.84291	0.345975	3.14859e-18	4.11363e-16	chr1	NM_001006625,NM_006474,NM_001006624,NM_198389
PDPN	1385.16	2.838	0.784164	3.00752e-06	3.29998e-05	chr19	NM_024690
MUC16	85.5674	2.83251	0.466384	1.83127e-11	6.64598e-10	chr12	NM_000785
CYP27B1	141.939	2.82777	0.640526	1.25149e-07	1.98535e-06	chr17	NM_004502
HOXB7	36.2155	2.82592	0.472374	3.12658e-11	1.07902e-09	chr1	NM_002699
POU3F1	232.262	2.82365	1.07897	5.95702e-05	0.000438824	chr17	NM_005568
LHX1	8.03537	2.82348	0.414771	1.39414e-13	7.65772e-12	chr16	NM_016639
TNFRSF12A	1122.77	2.82299	0.431356	1.56924e-12	7.04263e-11	chr4	NM_053044
HTRA3	1016.77	2.78614	1.04286	5.44212e-05	0.000406459	chr17	NM_025237
SOST	8.66647	2.78424	0.41009	1.79703e-13	9.58293e-12	chr15	NM_001897
CSPG4	1785.58	2.78091	0.422771	7.81642e-13	3.6848e-11	chr2	NM_004369,NM_057164,NM_057165,NM_057166,NM_057167
COL6A3	11348.1	2.77621	0.251034	3.09803e-30	2.26665e-27	chr2	NM_001130158,NM_012223,NM_001161819
MYO1B	2265.29	2.7754	0.362243	3.20704e-16	2.75399e-14	chr8	NM_005098
MSC	216.261	2.76962	0.348374	3.01935e-17	3.22965e-15	chr14	NM_058237,NM_020958
PPP4R4	40.3894	2.76768	0.425895	1.26441e-12	5.76741e-11	chr6	NM_001168357,NM_005084
PLA2G7	159.019	2.76713	0.430767	2.64007e-12	1.1389e-10	chr19	NM_001258017,NR_047577,NM_172374,NM_152899,NM_001258018
IL4I1	116.062	2.75245	0.474897	1.16063e-10	3.49936e-09	chr2	NM_012092
ICOS	70.7946	2.74626	0.699923	1.11265e-06	1.37892e-05	chr1	NR_002834
DUSP5P1	8.10152	2.73946	0.645228	3.09271e-07	4.43329e-06	chr4	NR_046035,NM_001511
CXCL1	443.463	2.73197	0.563127	1.90247e-08	3.67844e-07	chr16	NM_001172501,NM_001172502,NM_001043,NM_001172504
SLC6A2	71.2041	2.72904	0.729213	2.20093e-06	2.50824e-05	chr14	NR_026796,NR_026797
LINC00520	17.7065	2.72499	0.371789	4.03038e-15	2.92539e-13	chr3	NM_006548,NM_001007225
IGF2BP2	740.252	2.72367	0.404123	2.91938e-13	1.50843e-11	chr14	NM_007361
NID2	430.286	2.71921	0.440673	1.17094e-11	4.48068e-10	chrX	NM_001114377,NM_014009
FOXP3	133.65	2.71795	0.671347	7.53029e-07	9.69976e-06	chrX	NM_017413
APLN	106.939	2.70326	0.660903	6.01823e-07	7.92508e-06	chr8	NM_152565
ATP6V0D2	14.2355	2.6992	0.704791	1.66572e-06	1.96947e-05	chr17	NM_000226
KRT9	938.691	2.69471	0.451993	4.74333e-11	1.56482e-09	chr8	NM_002445,NM_138716,NM_138715
MSR1	271.65	2.68951	0.825868	1.21107e-05	0.000110703	chr5	NM_003085,NM_001001502
SNCB	13.0304	2.68109	0.877058	2.16475e-05	0.000183823	chr2	NM_004826
ECEL1	13.175	2.67825	0.425815	6.73439e-12	2.73836e-10	chr13	NM_001002264,NM_033255
EPSTI1	811.431	2.66987	0.519892	5.03708e-09	1.10207e-07	chr3	NM_173799
TIGIT	152.831	2.66711	0.753825	4.813e-06	4.96809e-05	chr14	NM_005794,NM_182908
DHRS2	17.0348	2.66591	0.637101	4.59406e-07	6.23473e-06	chr4	NM_001244764,NM_024873,NM_001128843
TNIP3	27.5717	2.65442	0.663932	9.16177e-07	1.15651e-05	chrX	NM_020742,NM_181332
NLGN4X	88.296	2.6525	0.896784	2.93818e-05	0.000238325	chr17	NR_003064
PYY2	59.3349	2.65222	0.688828	1.59846e-06	1.89607e-05	chr16	NM_172229,NM_001253725,NM_001253726,NM_024507
KREMEN2	79.9559	2.65205	0.522219	7.38202e-09	1.55022e-07	chr19	NM_004335
BST2	2343.09	2.64442	0.373736	4.33942e-14	2.60237e-12	chr12	NM_002205
ITGA5	2841.75	2.62684	0.437338	3.91168e-11	1.32211e-09	chr7	NM_001199837,NM_001199838,NM_013322,NM_001199835,NR_037670
SNX10	150.907	2.62528	0.423769	1.26165e-11	4.78773e-10	chr12	NM_001178094,NM_005504,NM_001178091,NM_001178092,NM_001178093
BCAT1	394.428	2.62164	0.674941	1.46775e-06	1.75698e-05	chr19	NM_001645
APOC1	216.355	2.62154	0.785575	9.97153e-06	9.31507e-05	chr19	NM_012276
LILRA4	40.1481	2.61866	0.585318	1.39974e-07	2.18826e-06	chr12	NR_047507
HOXC-AS5	45.7221	2.61063	0.462309	3.44058e-10	9.4941e-09	chr17	NM_000422
KRT17	83670.7	2.60802	0.436331	5.12566e-11	1.66525e-09	chr5	NM_002185
IL7R	1014.52	2.60306	0.457735	3.16107e-10	8.82735e-09	chr1	NM_181755,NM_001206741,NM_005525
HSD11B1	38.0224	2.59153	0.641848	8.48352e-07	1.08285e-05	chr2	NM_003108
SOX11	15.4253	2.59133	0.282489	1.07339e-21	2.39431e-19	chr4	NM_024590
ARSJ	195.394	2.59084	0.392758	9.71987e-13	4.52382e-11	chr18	NM_001127717,NM_000227,NM_001127718,NM_198129
LAMA3	4645.35	2.58884	0.480867	1.51473e-09	3.68191e-08	chr13	NM_001040429
PCDH17	76.3338	2.58841	0.532004	2.28017e-08	4.31298e-07	chr8	NM_015170,NM_001128204,NM_001128205,NM_001128206
SULF1	2251.54	2.58501	0.80206	1.47631e-05	0.000131402	chr12	NM_017410
HOXC13	132.177	2.58394	0.431383	5.23312e-11	1.68816e-09	chr19	NM_153608
ZNF114	49.4306	2.57595	0.329131	1.29503e-16	1.221e-14	chr20	NM_020182,NM_199169,NM_001255976,NM_199170,NM_199171
PMEPA1	1403.12	2.5725	1.14745	0.00019242	0.00119631	chr8	NM_004306,NM_001003954
ANXA13	4.75048	2.56871	0.475297	1.44876e-09	3.54743e-08	chr5	NM_181501
ITGA1	399.457	2.56599	0.403092	5.21879e-12	2.16947e-10	chr1	NM_001161441,NM_003975,NM_001161443,NM_001161442,NM_001161444
SH2D2A	108.287	2.55792	0.277192	1.34645e-21	2.9387e-19	chr7	NM_025250
TTYH3	1872.63	2.53913	0.40982	1.43874e-11	5.36644e-10	chr15	NM_001130414,NM_005503
APBA2	130.31	2.53802	0.475416	2.43013e-09	5.63365e-08	chr10	NM_139155,NM_080722
ADAMTS14	401.327	2.52755	0.66661	2.38814e-06	2.69152e-05	chr3	NM_080862
SPSB4	21.9903	2.52609	0.300661	1.25982e-18	1.80026e-16	chr11	NM_014632
MICAL2	593.601	2.52369	0.371662	2.94402e-13	1.51687e-11	chr16	NM_001793
CDH3	3963.73	2.52286	0.536712	5.60902e-08	9.66051e-07	chr4	NR_027107
MGC45800	42.7573	2.51932	0.269009	2.91482e-22	7.30342e-20	chr22	NM_001257988,NM_001953,NM_001113755,NM_001113756,NM_001257989
TYMP	5179.5	2.5102	0.679942	3.56727e-06	3.82467e-05	chr9	NM_138424
KIF12	33.4353	2.50594	0.451649	7.28738e-10	1.88801e-08	chr5	NM_001126336,NM_004385,NM_001164097,NM_001164098
VCAN	2284.01	2.5041	0.707561	5.94108e-06	5.93491e-05	chr18	NM_004852
ONECUT2	10.6454	2.50367	0.403857	1.50791e-11	5.58323e-10	chr7	NM_152744,NM_001079653
SDK1	314.237	2.50278	0.484245	6.18286e-09	1.3227e-07	chr19	NM_006847,NM_001081438
LILRB4	321.91	2.49428	0.381198	1.68557e-12	7.53808e-11	chr11	NM_001207014,NM_001235
SERPINH1	3475.37	2.49289	0.915401	7.16581e-05	0.000515212	chr4	NM_002993
CXCL6	180.268	2.47685	0.35348	9.89787e-14	5.62242e-12	chr1	NM_002053
GBP1	2032.13	2.46148	0.508514	3.11097e-08	5.67892e-07	chr1	NM_181712
KANK4	164.132	2.46083	1.3247	0.000476638	0.00256603	chr3	NM_031440
RTP3	8.82343	2.4536	0.833871	3.94211e-05	0.00030657	chr3	NM_033259
CAMK2N2	22.6656	2.45303	0.968686	0.000113799	0.00076582	chr12	NR_026825
RPSAP52	7.71399	2.4527	0.757411	1.74643e-05	0.000152114	chr9	NM_001145106,NM_032843
FIBCD1	7.65198	2.44387	1.15988	0.00029978	0.00174128	chr22	NM_152855,NM_020070
IGLL1	45.9098	2.44077	0.240519	1.24015e-25	5.53256e-23	chr5	NM_052899
GPRIN1	192.366	2.43852	0.419137	1.75257e-10	5.14548e-09	chr11	NM_139055
ADAMTS15	145.489	2.43748	0.552427	2.31013e-07	3.40488e-06	chr20	NM_153360
APCDD1L	128.131	2.436	0.282966	2.58514e-19	4.14778e-17	chr1	NR_034126
LOC100129269	316.308	2.43418	0.495902	2.33365e-08	4.38693e-07	chr7	NM_014141
CNTNAP2	200.536	2.43393	0.856456	5.33326e-05	0.00040029	chr1	NM_052939
FCRL3	67.7456	2.43265	0.492353	2.14168e-08	4.07632e-07	chr7	NM_000089
COL1A2	28337.8	2.42645	0.340742	3.60506e-14	2.1907e-12	chr19	NM_020856
TSHZ3	228.574	2.42485	0.400638	4.34999e-11	1.44928e-09	chr1	NM_006417
IFI44	816.921	2.42473	0.52246	8.59361e-08	1.41481e-06	chr1	NM_018012
KIF26B	203.057	2.42249	0.623911	1.98744e-06	2.29932e-05	chr10	NM_145010,NR_072993,NM_001270383,NR_072992
ENKUR	11.5361	2.42095	0.336671	2.18631e-14	1.37896e-12	chr7	NM_004403,NM_001127453,NM_001127454
DFNA5	464.932	2.41965	0.566033	4.20912e-07	5.80173e-06	chr3	NM_033050
SUCNR1	11.2883	2.41946	0.578762	7.02791e-07	9.12979e-06	chr1	NM_001007792,NM_001012331,NM_002529
NTRK1	8.36469	2.40463	0.504724	4.91268e-08	8.57422e-07	chr2	NM_001508
GPR39	68.5463	2.40427	0.99414	0.000158637	0.0010142	chr14	NR_026800
KIAA0125	130.796	2.40389	0.409125	1.32754e-10	3.96765e-09	chrX	NM_033380,NM_000495
COL4A5	757.114	2.40321	0.309517	2.9717e-16	2.56393e-14	chr2	NM_138995,NR_045682,NR_045683,NM_001083615,NR_045684
MYO3B	98.4592	2.4019	0.444384	1.93422e-09	4.61263e-08	chr5	NM_003714
STC2	189.8	2.40087	0.665342	5.47172e-06	5.53252e-05	chr13	NM_005708
GPC6	147.468	2.39882	0.400344	6.8411e-11	2.15742e-09	chr6	NM_001145652
C6orf141	79.361	2.39682	0.423444	5.36734e-10	1.42695e-08	chr1	NM_020125
SLAMF8	487.118	2.38752	0.295048	2.48768e-17	2.69244e-15	chr12	NM_001173982,NM_018413
CHST11	746.179	2.38257	0.508931	7.96415e-08	1.32429e-06	chr20	NM_001819
CHGB	267.792	2.37653	1.45925	0.00076371	0.00383343	chr14	NM_001098725,NR_049726,NM_021966
TCL1A	61.1189	2.37292	1.07024	0.000260694	0.00155069	chr19	NM_001783,NM_021601
CD79A	687.133	2.37061	0.572825	8.11755e-07	1.04049e-05	chr2	NM_001009812
LBX2	13.1213	2.36733	0.349577	4.64755e-13	2.32263e-11	chr17	NM_001144952
SDK2	353.305	2.36683	0.75016	2.4058e-05	0.000201026	chr7	NM_001271003,NM_001271004,NM_006528
TFPI2	18.2873	2.36622	0.637434	4.18464e-06	4.37879e-05	chr11	NM_138456
BATF2	136.589	2.35797	1.00891	0.000203281	0.00125126	chr9	NM_004789
LHX2	4.84455	2.35714	0.415039	4.54777e-10	1.22149e-08	chr11	NM_177963,NM_001177880
SYT12	67.1274	2.35649	0.362019	2.94169e-12	1.26306e-10	chr6	NM_173674
DCBLD1	291.1	2.35305	0.209117	9.62634e-31	8.00343e-28	chr3	NM_001135095,NM_022763
FNDC3B	1023.27	2.35246	0.628272	3.62251e-06	3.88162e-05	chr19	NM_001172654,NM_006865
LILRA3	74.2664	2.35135	0.624067	3.51141e-06	3.77141e-05	chr3	NM_020351,NM_001850
COL8A1	272.346	2.34309	0.459932	1.17733e-08	2.38477e-07	chr2	NM_016232,NM_003856
IL1RL1	55.6689	2.33628	0.430794	2.22805e-09	5.2382e-08	chr19	NM_000836
GRIN2D	38.2944	2.32686	0.301672	5.66193e-16	4.70738e-14	chr7	NM_000245,NM_001127500
MET	870.916	2.32295	0.315319	8.00492e-15	5.44305e-13	chr12	NM_016817,NM_002535,NM_001032731
OAS2	1805.91	2.31868	0.371893	1.79543e-11	6.53335e-10	chr14	NM_001130080,NM_005532
IFI27	6798.32	2.31674	0.340748	4.83774e-13	2.40146e-11	chr8	NM_031308
EPPK1	1083.83	2.31084	0.448584	8.70503e-09	1.79711e-07	chr10	NM_001549,NM_001031683
IFIT3	1045.34	2.3093	0.541305	5.32931e-07	7.13604e-06	chr11	NR_033839
FLJ39051	20.9243	2.3054	0.487334	7.25639e-08	1.21545e-06	chr8	NM_002164
IDO1	426.112	2.29862	0.354634	3.90369e-12	1.65283e-10	chr8	NM_005328
HAS2	144.186	2.29594	0.54094	5.85981e-07	7.74435e-06	chr1	NM_006820
IFI44L	796.382	2.29362	0.470814	3.66549e-08	6.59247e-07	chr8	NM_152888
COL22A1	156.818	2.29019	0.49627	1.185e-07	1.89134e-06	chr6,chr6_cox_hap2,chr6_dbb_hap3,chr6_mann_hap4,chr6_mcf_hap5,chr6_qbl_hap6,chr6_ssto_hap7	NM_000063,NM_001145903,NM_001178063,NR_073063
C2	516.786	2.28916	0.331832	2.35499e-13	1.23424e-11	chr5	NM_052909
PLEKHG4B	118.667	2.28727	0.55079	8.53219e-07	1.08678e-05	chr12	NM_001144958,NM_032680
EFCAB4B	47.2925	2.28578	0.504519	1.80997e-07	2.73831e-06	chr10	NM_001270930,NM_001270927,NM_001270929,NM_001270928,NM_001548
IFIT1	861.26	2.28075	0.357591	8.25697e-12	3.29756e-10	chr11	NM_024769
CLMP	278.843	2.27585	0.401344	5.53828e-10	1.46388e-08	chr1	NM_018240
KIRREL	359.399	2.27527	0.527871	4.52103e-07	6.16201e-06	chr5	NM_002317,NM_001178102
LOX	533.648	2.27479	0.424761	3.13805e-09	7.11252e-08	chr4	NM_017631
DDX60	731.009	2.27436	0.444226	1.1192e-08	2.27965e-07	chr22	NM_003661,NM_001136540,NM_001136541,NM_145343
APOL1	1514.7	2.27053	0.488233	1.11677e-07	1.78843e-06	chr12	NM_020370
GPR84	28.0106	2.26278	0.561738	1.44199e-06	1.73067e-05	chr16	NM_005251
FOXC2	28.3725	2.26108	0.57802	2.26851e-06	2.57723e-05	chr17	NM_005408
CCL13	176.526	2.25812	0.441686	1.18155e-08	2.38804e-07	chr10	NM_002438
MRC1	62.6019	2.25499	0.939473	0.000203746	0.00125352	chr2	NR_002712
CXCR2P1	40.3987	2.25225	0.298504	3.02113e-15	2.24632e-13	chr11	NM_176797,NM_176796,NM_176798,NM_004154
P2RY6	109.004	2.24029	0.607052	5.31463e-06	5.38545e-05	chr4	NM_005420
SULT1E1	19.0488	2.23359	0.426217	6.20338e-09	1.32544e-07	chr2	NM_012483,NM_006433
GNLY	369.134	2.23254	0.423395	5.41024e-09	1.17556e-07	chr4	NM_001977
ENPEP	126.572	2.22928	0.241319	1.40726e-21	3.02825e-19	chr11	NM_001114173,NM_148170,NM_001814
CTSC	4377.74	2.22822	0.397429	8.67285e-10	2.21557e-08	chr22	NM_000878
IL2RB	348.482	2.22724	1.27807	0.00079909	0.00398043	chrX	NM_153478,NM_001102576
CSAG1	12.5833	2.22263	0.365	5.31605e-11	1.70856e-09	chr1	NM_021642,NM_001136219
FCGR2A	707.718	2.22037	1.07597	0.000442739	0.00241447	chr2	NM_033066
MPP4	6.38428	2.21774	0.264761	3.6926e-18	4.65803e-16	chr1	NM_018212,NM_001008493
ENAH	2360.18	2.21088	0.448842	3.28906e-08	5.96826e-07	chr3	NM_022147
RTP4	118.745	2.20548	0.386612	5.35761e-10	1.42643e-08	chr19	NM_006332
IFI30	2328.79	2.20241	0.669916	2.06173e-05	0.000175728	chr7	NM_030661,NM_153631
HOXA3	25.1951	2.19733	0.254039	3.22416e-19	5.1281e-17	chr1	NM_001167738,NM_020443
NAV1	1685.82	2.19458	0.304958	3.45798e-14	2.12248e-12	chr8	NM_053001,NM_001142462
OSR2	192.736	2.19235	0.393348	1.20569e-09	2.98413e-08	chr5	NM_004598
SPOCK1	288.493	2.18579	0.472275	1.28722e-07	2.04025e-06	chr1	NM_018836,NM_001042478
AJAP1	137.988	2.18557	0.68195	2.63506e-05	0.00021809	chr5	NM_001804
CDX1	7.61325	2.18531	0.3879	7.99999e-10	2.04941e-08	chr16	NM_138612,NM_005329,NM_001199280
HAS3	1333.86	2.18422	0.500058	4.09542e-07	5.68026e-06	chr1	NM_032291
SGIP1	84.1107	2.18209	0.495678	3.59045e-07	5.04014e-06	chr7	NM_004289
NFE2L3	244.373	2.17888	0.468428	1.18655e-07	1.89217e-06	chr5	NM_022304,NM_001131055
HRH2	50.7349	2.17736	0.375972	3.32503e-10	9.22884e-09	chr2	NM_139266,NM_007315
STAT1	4939.68	2.17585	0.454495	6.28583e-08	1.06853e-06	chr15	NM_007223,NM_001271854,NM_001271855
GPR176	312.88	2.17548	0.345251	1.5211e-11	5.60935e-10	chr19	NM_002030
FPR3	541.605	2.17414	0.609503	8.54836e-06	8.11406e-05	chr17	NR_002710
ALOX12P2	26.0426	2.17217	0.567065	3.38162e-06	3.65562e-05	chr20	NM_018556,NM_080816,NM_001039508
SIRPG	86.4084	2.17148	0.371065	2.36808e-10	6.79978e-09	chr2	NM_001001665
CYP27C1	198.328	2.16973	0.296614	1.5032e-14	9.68134e-13	chr11	NM_007173
PRSS23	1793.84	2.168	0.384155	7.81397e-10	2.00738e-08	chr9	NM_032888
COL27A1	1011.71	2.16661	0.588736	5.83134e-06	5.85279e-05	chr17	NM_001838
CCR7	228.734	2.16551	0.610865	9.26696e-06	8.73722e-05	chr19	NM_000641,NM_001267718
IL11	119.235	2.16417	0.685925	3.22575e-05	0.000258328	chr12	NM_030765
B3GNT4	24.5475	2.15931	0.375542	4.37918e-10	1.18141e-08	chr21	NM_001256370,NM_022136
SAMSN1	183.671	2.15728	0.870223	0.000193948	0.00120419	chr19	NM_014383
ZBTB32	29.2041	2.15456	0.338191	1.04393e-11	4.05405e-10	chr1	NM_002508
NID1	1459.75	2.15169	0.404007	4.50002e-09	9.92882e-08	chr9	NM_001166170,NM_001166171,NM_001166167,NM_014397,NM_001145001,NM_001166168,NM_001166169
NEK6	317.546	2.15051	0.557041	3.22906e-06	3.51146e-05	chr22	NR_033321,NR_033320,NR_003491,NR_033319
MIAT	541.307	2.14522	1.55065	0.00143988	0.0064805	chr1	NM_030764
FCRL2	44.2461	2.14521	0.290106	8.71719e-15	5.86199e-13	chr7	NM_003088
FSCN1	5779.05	2.14351	0.527892	1.47283e-06	1.76191e-05	chr1	NM_181809
BMP8A	130.776	2.14323	0.883004	0.000221609	0.00134711	chr12	NR_033878
LOC387895	9.39344	2.14254	0.524092	1.32402e-06	1.60808e-05	chr6	NM_018643,NM_001242589,NM_001242590
TREM1	143.485	2.14228	0.350139	5.32438e-11	1.70856e-09	chr19	NM_001005376,NM_001005377,NM_002659
PLAUR	599.923	2.13769	0.424483	2.03272e-08	3.89325e-07	chr16	NM_181078,NM_181079,NM_021798
IL21R	146.159	2.13598	0.486341	4.0489e-07	5.62753e-06	chr3	NM_001295
CCR1	205.801	2.13112	0.694048	4.23338e-05	0.000326308	chr18	NM_004948,NM_024421
DSC1	1557.81	2.12949	0.461625	1.51879e-07	2.35468e-06	chr11	NM_001143836,NM_001143837,NM_016931,NR_026571
NOX4	86.3532	2.12719	0.647264	2.28464e-05	0.000192484	chr1	NM_001146172,NM_033438,NM_001146173
SLAMF9	14.916	2.12191	0.332019	9.19528e-12	3.64049e-10	chr4	NM_001012967
DDX60L	424.671	2.12151	1.07885	0.000630642	0.00325023	chr11	NR_038390
WTAPP1	8.43657	2.11313	0.979189	0.000420567	0.00230841	chr6	NM_181309,NM_052962,NM_181310
IL22RA2	10.3531	2.11309	0.309652	5.35309e-13	2.63208e-11	chr12	NM_001714,NM_001003398
BICD1	105.793	2.112	0.465043	2.31469e-07	3.40885e-06	chr5	NM_003118
SPARC	17714.7	2.10198	0.495295	7.47415e-07	9.64783e-06	chr11	NM_006288
THY1	1774.16	2.10158	0.591891	9.80326e-06	9.17664e-05	chr5	NM_001256545,NM_032446
MEGF10	56.0866	2.10096	0.396573	5.76095e-09	1.24115e-07	chr7	NR_038366,NR_038367
HOTAIRM1	63.9311	2.09768	0.772233	0.000115535	0.000775788	chr3	NM_023067
FOXL2	5.52246	2.09757	0.844368	0.000205878	0.00126451	chr10	NR_027082
SFTA1P	8.06201	2.09748	0.969931	0.000428537	0.00234752	chrX	NM_032553
GPR174	14.3305	2.09588	0.623442	1.82646e-05	0.000158195	chr6,chr6_apd_hap1,chr6_cox_hap2,chr6_dbb_hap3,chr6_mann_hap4,chr6_mcf_hap5,chr6_qbl_hap6	NM_006398
UBD	596.051	2.09519	0.313454	1.40675e-12	6.38481e-11	chr2	NM_178120,NM_001038493
DLX1	56.075	2.09455	0.399293	7.75225e-09	1.62053e-07	chr12	NM_001272101,NR_073606,NM_002429
MMP19	401.451	2.09001	0.495949	8.52843e-07	1.08678e-05	chr16	NM_001197181,NM_006086
TUBB3	635.384	2.08992	0.832379	0.000196793	0.00121977	chr10	NM_178505
TMEM26	15.1361	2.08793	0.326936	1.0963e-11	4.23046e-10	chr14	NM_001177676,NM_003485
GPR68	495.837	2.08297	0.590691	1.08472e-05	0.000100459	chr13	NM_003914,NM_001111046,NM_001111047,NM_001111045
CCNA1	90.5661	2.08271	0.323266	7.81729e-12	3.13566e-10	chr16	NR_033959
LOC100506060	324.699	2.07706	0.25935	8.09865e-17	8.09467e-15	chr11	NM_013402
FADS1	376.968	2.07654	0.393571	6.47214e-09	1.37493e-07	chr4	NM_005245
FAT1	2711.37	2.07514	0.226947	4.82081e-21	9.48145e-19	chr1	NM_001024215,NM_001024216,NM_017556
FBLIM1	1775.09	2.07292	0.557469	5.89193e-06	5.8987e-05	chr3	NM_130446
KLHL6	262.944	2.06786	0.759475	0.000122523	0.000815057	chr15	NR_033735
REREP3	16.3529	2.06039	0.42234	4.73285e-08	8.26825e-07	chr3	NM_001407
CELSR3	190.764	2.05991	1.00506	0.00057103	0.00299104	chr2	NM_001199764,NM_001199763,NM_002846
PTPRN	49.5803	2.05912	0.753003	0.000118682	0.000792264	chr3	NM_004625
WNT7A	108.373	2.0544	0.889682	0.000329101	0.00188053	chr11	NM_017516
RAB39A	6.54009	2.05404	0.515475	2.31503e-06	2.62193e-05	chr22	NM_025225
PNPLA3	28.483	2.04719	0.427802	7.46837e-08	1.24867e-06	chr19	NM_005874,NM_001080978
LILRB2	244.941	2.04655	0.549453	5.77556e-06	5.80763e-05	chr1	NM_000566
FCGR1A	26.644	2.04526	0.364611	1.10503e-09	2.76499e-08	chr1	NM_152890
COL24A1	56.1019	2.04457	0.270102	2.83285e-15	2.1224e-13	chr1	NM_003051,NM_001166496
SLC16A1	1108.26	2.04197	0.340227	1.16129e-10	3.49936e-09	chr8	NM_003068
SNAI2	1216.25	2.04084	0.473015	6.03044e-07	7.92975e-06	chr9	NM_173521,NM_001080551
C9orf84	15.1418	2.03969	0.373328	2.47793e-09	5.72995e-08	chr9	NM_001912,NM_145918,NM_001257971,NM_001257973,NM_001257972
CTSL1	1679.35	2.03893	0.550895	6.29516e-06	6.21396e-05	chr8	NM_000067
CA2	1033.79	2.03837	0.199502	1.42971e-25	6.22638e-23	chr12	NM_001243775,NM_016357,NM_001113547,NM_001113546
LIMA1	2650.49	2.03702	0.818271	0.000223402	0.00135655	chr7	NM_000600
IL6	166.547	2.03466	0.373754	2.74726e-09	6.297e-08	chr2	NM_020311
CXCR7	606.765	2.03446	0.540492	5.04458e-06	5.16342e-05	chr3	NM_001015050,NM_001195223
ALG1L	106.296	2.03434	0.51193	2.35865e-06	2.66528e-05	chr2	NM_006139,NM_001243078,NM_001243077
CD28	85.1969	2.03272	0.445819	2.13862e-07	3.18546e-06	chr9	NM_025239
PDCD1LG2	128.652	2.03113	0.323469	2.10714e-11	7.57203e-10	chr3	NM_017554
PARP14	2096.93	2.03101	0.395054	1.38594e-08	2.76447e-07	chr2	NM_000885
ITGA4	257.548	2.02838	0.310607	4.44661e-12	1.86282e-10	chr2	NM_002210,NM_001145000,NM_001144999
ITGAV	2203.72	2.02599	0.439516	1.79043e-07	2.71548e-06	chr2	NM_000578
SLC11A1	239.68	2.02102	0.491344	1.38806e-06	1.67695e-05	chr1	NM_003326
TNFSF4	43.3277	2.02004	0.479239	9.36156e-07	1.1801e-05	chr4	NM_014243
ADAMTS3	21.2872	2.0178	0.555295	8.14692e-06	7.78147e-05	chr19	NM_014385,NM_016543
SIGLEC7	42.953	2.01724	0.540868	5.82673e-06	5.85265e-05	chr12	NM_003667
LGR5	36.8152	2.01678	0.365903	2.04349e-09	4.83539e-08	chr16	NM_001797
CDH11	623.628	2.01325	0.325056	3.77819e-11	1.29172e-09	chr3	NM_033199
UCN2	174.323	2.01168	0.312031	7.48724e-12	3.0165e-10	chr15	NM_025240,NM_001024736
CD276	1423.21	2.01109	0.304068	2.74081e-12	1.17958e-10	chr2	NM_001166264,NM_206943,NM_001166266,NM_000627,NM_001166265
LTBP1	1855.82	2.00679	0.351075	6.48324e-10	1.69649e-08	chr16	NM_152342
CDYL2	53.2769	2.00473	0.275838	2.67817e-14	1.66621e-12	chr5	NM_005110
GFPT2	255.291	2.00412	0.503291	2.37152e-06	2.67762e-05	chr11	NM_001127179,NM_000260,NM_001127180
MYO7A	152.249	2.00196	0.40665	4.09879e-08	7.29289e-07	chr5	NM_001256566,NM_004101
F2RL2	323.904	2.00081	1.09175	0.000954031	0.00459215	chr10	NM_001112704,NM_199131
VAX1	5.87679	1.99872	0.597818	2.17079e-05	0.00018425	chr14	NM_001034852,NM_022137
SMOC1	224.452	1.99833	0.290786	4.85781e-13	2.40146e-11	chr3	NM_002841
PTPRG	316.272	1.99435	0.29414	8.63737e-13	4.03761e-11	chr5	NM_024830
LPCAT1	776.186	1.99266	1.58106	0.00206039	0.0087359	chr16	NM_001192
TNFRSF17	50.9684	1.98908	0.314455	1.66223e-11	6.08078e-10	chr3	NM_014398
LAMP3	562.342	1.98865	0.58642	1.94439e-05	0.000166971	chr2	NR_033997
RNF144A-AS1	20.4256	1.98357	0.871114	0.000391763	0.00217012	chr20	NM_004139
LBP	26.2725	1.98323	1.1817	0.00128243	0.00588482	chr4	NM_144646
IGJ	7040.04	1.98106	0.514621	3.93306e-06	4.14399e-05	chr20	NM_004613,NM_198951
TGM2	873.481	1.98038	0.381924	1.12745e-08	2.2939e-07	chr7	NM_001128636
ELFN1	43.55	1.98005	0.541034	7.87198e-06	7.57425e-05	chr19	NM_000041
APOE	1857.46	1.97747	0.282554	1.99017e-13	1.0582e-11	chr7	NM_000598,NM_001013398
IGFBP3	2558.81	1.97507	0.574318	1.65742e-05	0.000145539	chr2	NR_040001
LOC375295	65.7104	1.97305	0.538671	7.82805e-06	7.53991e-05	chr1	NM_001127216,NM_001127215,NM_005263
GFI1	59.3873	1.97077	0.357107	1.96731e-09	4.68542e-08	chr9	NM_001042413,NM_152629
GLIS3	135.625	1.97007	0.397303	3.62686e-08	6.5423e-07	chr19	NM_024318
LILRA6	82.1646	1.96736	0.429907	2.11604e-07	3.1544e-06	chr13	NM_032849
MEDAG	185.051	1.9657	0.423634	1.61179e-07	2.48368e-06	chr17	NM_001144826,NM_001144825,NM_006695
RUNDC3A	58.4423	1.96301	0.287256	5.9917e-13	2.92251e-11	chr7	NM_004603,NM_001165903
STX1A	83.1215	1.96279	0.734487	0.000155575	0.000997072	chr17	NM_018952
HOXB6	14.586	1.96212	0.504442	3.4719e-06	3.73287e-05	chr2	NM_207315,NM_001256478,NM_001256477,NR_046236
CMPK2	190.22	1.96084	0.713468	0.000127799	0.000844546	chr1	NM_002232
KCNA3	30.2308	1.96031	0.706836	0.00011954	0.00079712	chr3	NM_138461,NM_001204898,NM_001204897
TM4SF19	11.2676	1.95998	0.280443	2.24304e-13	1.17895e-11	chr2	NM_152384
BBS5	1654.98	1.95631	0.298576	4.45057e-12	1.86282e-10	chr9	NM_005502
ABCA1	657.958	1.95116	0.630975	4.95487e-05	0.00037373	chr5	NM_178569
C5orf38	76.5007	1.95033	0.4731	1.42161e-06	1.71183e-05	chr19	NM_021155,NM_001144893,NM_001144897,NM_001144896,NM_001144895,NM_001144894,NR_026692,NM_001144899
CD209	204.948	1.95021	0.586453	2.49933e-05	0.00020808	chr1	NM_001113380,NM_001113381,NM_001102445,NM_005613
RGS4	191.793	1.94528	0.577318	2.12448e-05	0.000180655	chr5	NM_002115
HK3	120.001	1.94458	0.610055	3.79393e-05	0.00029796	chr5	NM_001999
FBN2	221.326	1.94206	0.625937	4.84111e-05	0.000366358	chr12	NM_001122848,NM_001206931,NM_003044,NM_001122847
SLC6A12	22.892	1.9418	0.418873	1.75116e-07	2.65813e-06	chr12	NM_203416,NM_004244
CD163	1614.48	1.93532	0.312226	3.83161e-11	1.30556e-09	chr1	NM_014875
KIF14	120.981	1.93532	0.39268	4.25161e-08	7.54279e-07	chr11	NM_005103,NM_022549
FEZ1	398.817	1.93374	0.431648	3.29278e-07	4.68702e-06	chr4	NM_001080477
TENM3	361.862	1.93285	0.432575	3.56961e-07	5.01858e-06	chr8	NM_013957,NM_013956,NM_013959,NM_013958,NM_013964,NM_001159999,NM_001159995,NM_001160008,NM_004495,NM_013960,NM_001160007,NM_013962,NM_001160005,NM_001160002,NM_001160004,NM_001159996,NM_001160001
NRG1	231.704	1.92922	0.51435	5.92693e-06	5.92725e-05	chr1	NM_148901,NM_004195,NM_148902
TNFRSF18	148.122	1.92835	0.366329	8.54184e-09	1.77141e-07	chr14	NM_003239
TGFB3	621.537	1.9223	0.60777	4.13769e-05	0.000320146	chr15	NM_001004439
ITGA11	209.484	1.92197	0.374061	1.49947e-08	2.97471e-07	chr11	NM_001048209,NM_016522,NM_001144059,NM_001144058
NTM	195.719	1.9217	0.345166	1.58969e-09	3.84617e-08	chr19	NM_013447,NM_001271052
EMR2	190.741	1.9201	0.566898	2.05357e-05	0.000175113	chr5	NM_197941
ADAMTS6	50.7303	1.92005	0.722557	0.000173288	0.00109524	chr6	NM_022361,NR_024539
POPDC3	86.4243	1.91687	0.366098	9.16563e-09	1.88581e-07	chr20	NM_013281,NM_198391
FLRT3	460.588	1.91637	0.408355	1.34769e-07	2.12139e-06	chr3	NM_001130992,NM_001130993,NM_002899
RBP1	1099.34	1.91188	0.677648	0.000113161	0.000762087	chr20	NR_034124
LOC284751	9.46526	1.90916	0.467381	1.77738e-06	2.08264e-05	chr8	NR_033651,NR_033652
LOC100132891	121	1.90469	0.751616	0.000240672	0.00144727	chr2	NM_030923
TMEM163	39.9334	1.90229	0.20278	6.16563e-22	1.46462e-19	chr8	NM_000127
EXT1	1359.69	1.90211	0.366055	1.17995e-08	2.38744e-07	chr10	NM_001130103,NM_080800,NM_080802,NM_080801,NM_080798,NM_080805
COL13A1	80.1615	1.89892	0.322581	2.57919e-10	7.34828e-09	chr12	NM_006187
OAS3	2313.32	1.89861	0.451618	1.07919e-06	1.34282e-05	chr1	NM_174936
PCSK9	236.323	1.89752	0.997217	0.000980142	0.00469436	chr12	NM_138722,NM_138723,NM_030766
BCL2L14	15.3565	1.89633	0.319737	1.98867e-10	5.79217e-09	chr5	NM_013409,NM_006350
FST	389.657	1.89611	0.355933	5.77948e-09	1.24368e-07	chr1	NM_006516
SLC2A1	8890.67	1.89561	0.408372	1.72038e-07	2.6201e-06	chr4	NM_001031700,NM_016613,NM_001128424
FAM198B	643.384	1.89123	0.890613	0.000630574	0.00325023	chr17	NM_001195790
SLFN12L	9.94265	1.89029	0.612232	5.37001e-05	0.000402553	chr11	NM_003654
CHST1	235.907	1.89015	0.353416	5.50632e-09	1.1905e-07	chr6	NM_152731
BEND6	27.297	1.88583	0.39344	8.58882e-08	1.41481e-06	chrX	NM_015419
MXRA5	2709.26	1.88205	0.314856	1.5796e-10	4.6676e-09	chr19	NM_000201
ICAM1	1375.23	1.87992	0.333286	1.07423e-09	2.69161e-08	chr6	NM_001270398,NM_152882,NM_152881,NM_152880,NM_002821,NR_072997,NR_072998
PTK7	2389.6	1.87907	0.598916	4.70271e-05	0.000356918	chr3	NM_003965,NM_001130910
CCRL2	41.6339	1.87824	0.404823	1.73366e-07	2.63594e-06	chr3	NM_080927
DCBLD2	721.828	1.875	0.545577	1.85764e-05	0.000160501	chr5	NM_001134222,NM_033267
IRX2	209.909	1.87256	0.402629	1.64764e-07	2.52827e-06	chr10	NM_001547
IFIT2	339.468	1.86964	0.309141	1.03516e-10	3.15043e-09	chr11	NM_017870,NM_178031
TMEM132A	950.134	1.86797	0.293809	1.49017e-11	5.52874e-10	chr21	NM_001848
COL6A1	9683.23	1.86754	0.560602	2.60332e-05	0.000215756	chr17	NM_139018
CD300LF	63.87	1.86686	0.381406	5.12808e-08	8.8997e-07	chr1	NM_012482
ZNF281	208.04	1.86671	0.868188	0.000619739	0.00320216	chr6	NM_001271808,NM_001271807,NM_178174
TREML1	9.84113	1.86499	0.234267	1.60232e-16	1.45811e-14	chr2	NM_052905
FMNL2	705.265	1.86306	0.23682	3.53063e-16	3.0177e-14	chr5	NM_001127496,NM_030964
SPRY4	326.994	1.85984	0.817504	0.000471222	0.00254401	chr13	NM_033012,NM_003701
TNFSF11	30.5313	1.8595	0.234806	2.2954e-16	2.02827e-14	chr19	NR_036504
LOC728752	230.32	1.85685	0.332736	1.49427e-09	3.63936e-08	chr12	NM_006851
GLIPR1	569.763	1.85681	0.437847	9.51651e-07	1.19798e-05	chr16	NM_001127891,NM_004530
MMP2	8271	1.85618	0.256275	3.76913e-14	2.27528e-12	chr1	NM_013943
CLIC4	1900.75	1.85461	0.95686	0.000990814	0.00473597	chr3	NM_003241
TGM4	3.74836	1.85006	0.474657	3.72367e-06	3.96447e-05	chr9	NM_022127,NM_001199633,NR_037638
SLC28A3	316.344	1.84827	0.987474	0.00112166	0.00524981	chr11	NM_198185
OVCH2	13.8211	1.84799	0.656165	0.000122542	0.000815057	chr9	NM_006557,NM_001130865,NM_181872
DMRT2	31.8348	1.84774	0.746315	0.000299352	0.0017399	chr9	NR_024366
FAM225A	7.01176	1.84617	0.431801	8.36417e-07	1.06836e-05	chr15	NM_001717
BNC1	1418.02	1.84478	0.252091	2.16784e-14	1.37204e-12	chr1	NM_012152
LPAR3	202.399	1.84362	0.280917	4.11048e-12	1.73637e-10	chr2	NM_001135651,NM_001135652,NM_002759
EIF2AK2	438.206	1.84219	0.353331	1.08562e-08	2.2162e-07	chr4	NM_002589,NM_032457,NM_001173523,NM_032456
PCDH7	534.832	1.84065	0.415725	4.45178e-07	6.07668e-06	chr1	NM_080921,NR_052021,NM_002838,NM_001267798
PTPRC	1189.83	1.83849	0.242225	2.84287e-15	2.1224e-13	chr12	NM_197949,NM_197948,NM_197954,NM_022570,NM_197950,NM_197947
CLEC7A	352.76	1.83741	0.347415	7.48708e-09	1.56869e-07	chr6	NM_138441
MB21D1	85.9904	1.83493	0.201842	1.00095e-20	1.90712e-18	chr15	NM_001142495,NM_000259
MYO5A	1490.18	1.8338	0.495013	7.58706e-06	7.34259e-05	chr4	NM_015187
SEL1L3	771.139	1.83301	0.35528	1.40626e-08	2.80195e-07	chr17	NM_001466
FZD2	110.959	1.83299	0.829367	0.000569659	0.00298557	chr11	NM_199293,NM_199292,NM_000360
TH	27.0574	1.83185	0.926461	0.000934658	0.00451434	chr17	NM_183377,NM_001094
ASIC2	3.00125	1.83167	0.559201	3.23581e-05	0.000258907	chr20	NM_012261,NM_001199897
LAMP5	102.158	1.83033	0.351001	1.08781e-08	2.21818e-07	chr11	NM_004265
FADS2	401.31	1.82867	0.582532	4.93012e-05	0.000372324	chr1	NM_003679
KMO	26.1539	1.82809	0.457562	2.56714e-06	2.86314e-05	chr4	NM_005429
VEGFC	341.934	1.82799	0.768514	0.000388827	0.00215909	chr6	NM_198239,NM_003880
WISP3	74.3512	1.82673	0.598302	6.43831e-05	0.000469358	chr11	NM_182904
P4HA3	68.1583	1.82507	0.653902	0.000137697	0.000900147	chr6	NR_015410
LINC00340	24.3616	1.82124	0.199072	5.7361e-21	1.11616e-18	chr7	NM_007353
GNA12	1159.29	1.82085	0.375161	6.56895e-08	1.1115e-06	chr5	NM_005565
LCP2	454.146	1.81834	0.972357	0.00120753	0.00557049	chr17	NM_177550,NM_001143838
SLC13A5	56.0581	1.81182	0.561526	3.83605e-05	0.00030088	chr1	NM_052929
FHAD1	34.2647	1.81097	0.353785	1.80675e-08	3.51566e-07	chr14	NM_004995
MMP14	8544.84	1.80828	0.407951	4.38107e-07	5.99106e-06	chr15	NM_000138
FBN1	2412.65	1.80705	0.704612	0.000251371	0.00150157	chr7	NM_012281
KCND2	13.2589	1.80693	0.54285	2.78325e-05	0.000227982	chrX	NM_002351,NM_001114937
SH2D1A	48.5458	1.80627	0.486527	7.54912e-06	7.31361e-05	chrX	NM_138636
TLR8	89.9766	1.80512	0.609518	8.55528e-05	0.000601864	chr7	NM_181791
GPR141	11.3854	1.80479	0.293829	6.43301e-11	2.03223e-09	chr15	NM_014272
ADAMTS7	189.395	1.79953	0.38242	1.30313e-07	2.06012e-06	chr12	NR_037687,NM_005761
PLXNC1	504.897	1.79811	0.750539	0.000388194	0.00215688	chr6,chr6_cox_hap2,chr6_dbb_hap3,chr6_mann_hap4,chr6_mcf_hap5,chr6_qbl_hap6	NM_001264
CDSN	6012.75	1.79738	1.25195	0.0025043	0.0102843	chr16	NM_001128141,NM_004413
DPEP1	23.5166	1.79546	0.360645	3.59127e-08	6.48449e-07	chr22	NM_058238
WNT7B	750.962	1.79368	0.589508	6.8415e-05	0.000494616	chr6	NM_001145717,NM_001145716,NM_173676
PNPLA1	84.9827	1.793	0.28768	3.32161e-11	1.14202e-09	chr8	NM_001135703,NM_013437
LRP12	272.26	1.79281	0.681183	0.000215986	0.00131643	chrX	NM_001136273
ZFP92	4.93704	1.79193	0.533883	2.57854e-05	0.000213896	chr3	NM_206963,NM_002888
RARRES1	144.845	1.79123	0.518388	1.87214e-05	0.000161601	chr2	NM_001145664
RFX8	17.7521	1.78962	0.490193	9.64964e-06	9.06647e-05	chr4	NM_001204760,NM_012464
TLL1	95.3878	1.78682	0.241675	1.28504e-14	8.45493e-13	chr20	NM_006892,NM_175850,NM_001207056,NM_001207055,NM_175848,NM_175849
DNMT3B	118.121	1.78505	0.39252	2.66559e-07	3.89738e-06	chr7	NM_013439,NM_178272,NM_178273
PILRA	133.893	1.78396	0.39514	3.08863e-07	4.43329e-06	chr17	NR_046398,NR_046397,NM_199139,NR_046396,NM_017523
XAF1	1282.76	1.78277	0.458317	4.01648e-06	4.21973e-05	chr1	NM_015441
OLFML2B	798.09	1.78086	0.378793	1.33069e-07	2.09643e-06	chr9	NM_002048
GAS1	527.938	1.77978	0.343937	1.33273e-08	2.66706e-07	chr7	NM_033139,NM_033138,NM_004342,NM_033157,NM_033140
CALD1	3518.66	1.779	0.281409	1.89734e-11	6.87214e-10	chr2	NM_001270943,NR_073108,NM_003709,NM_001270944,NM_001270942
KLF7	884.682	1.77894	0.700953	0.000282589	0.00166094	chr6	NM_003536
HIST1H3H	19.0174	1.77641	0.37783	1.37411e-07	2.15556e-06	chr12	NM_203394
E2F7	119.01	1.77276	0.91347	0.00111594	0.0052332	chr11	NM_000804
FOLR3	23.1493	1.77004	0.431106	1.75588e-06	2.06009e-05	chr16	NM_003745
SOCS1	210.001	1.76758	0.311907	9.41332e-10	2.38145e-08	chr3	NM_000094
COL7A1	7543.26	1.76751	0.31328	1.12234e-09	2.80064e-08	chr1	NM_001561
TNFRSF9	71.0493	1.76547	0.280872	2.49502e-11	8.74261e-10	chr1	NM_001856
COL16A1	1979.43	1.76328	0.355157	3.79864e-08	6.79852e-07	chr5	NM_199335,NM_001465,NM_001243093
FYB	415.694	1.76272	0.755785	0.000476703	0.00256603	chr19	NM_021270,NM_002288
LAIR2	13.0843	1.76121	0.617882	0.000125051	0.000828737	chr9	NM_004432,NM_001171197,NM_001171195
ELAVL2	31.4506	1.75869	0.242475	3.52642e-14	2.15725e-12	chr1	NM_032270
LRRC8C	343.097	1.75753	0.783765	0.000605192	0.00314491	chr19	NM_198492,NM_001244856
CLEC4G	19.1995	1.75127	0.623793	0.000141488	0.000919996	chr11	NM_001256424,NM_000855
GUCY1A2	74.5037	1.75022	0.720846	0.000390655	0.00216792	chr12	NM_033150,NM_001844
COL2A1	10.4632	1.74554	0.436795	2.69428e-06	2.98673e-05	chr18	NM_006033
LIPG	115.177	1.74477	0.417211	1.30847e-06	1.59343e-05	chr2	NM_007046
EMILIN1	796.346	1.74203	0.340972	1.98075e-08	3.80966e-07	chr10	NM_001164490,NM_001109,NM_001164489
ADAM8	516.7	1.73718	0.537073	4.00701e-05	0.000310823	chr14	NM_004131
GZMB	181.122	1.73648	0.307829	1.13416e-09	2.82243e-08	chr10	NM_020354
ENTPD7	453.558	1.73404	0.786529	0.000671134	0.00342514	chr12	NM_004693
KRT75	2634.84	1.73178	0.34008	2.04614e-08	3.91485e-07	chr1	NM_014571
HEYL	186.364	1.73043	0.704511	0.000366307	0.00204796	chr22	NM_152513
MEI1	117.592	1.73015	0.497727	1.80919e-05	0.000156908	chr13	NM_025113
KIAA0226L	99.6236	1.73014	0.402457	7.98553e-07	1.02429e-05	chr11	NM_018043,NR_030691
ANO1	1704.37	1.72869	0.27053	1.22453e-11	4.66621e-10	chr3	NM_178496
MB21D2	127.53	1.72856	0.277448	3.37702e-11	1.15673e-09	chr6	NM_002844,NM_001135648
PTPRK	1307.16	1.72804	0.220238	3.89853e-16	3.28608e-14	chr11	NM_173582
PGM2L1	216.25	1.72729	0.337464	1.78429e-08	3.47565e-07	chr11	NM_001162422,NM_005238,NM_001143820
ETS1	2059.81	1.72627	0.685769	0.000320415	0.00184021	chr9	NM_015297
KIAA1045	37.2553	1.72299	0.658696	0.000249405	0.00149081	chr1	NM_152501,NM_198930,NM_198928,NM_198929
PYHIN1	34.5217	1.71958	0.226061	2.6437e-15	1.99818e-13	chr17	NR_036488
LINC00673	276.562	1.71695	0.311171	2.27087e-09	5.31634e-08	chr3	NM_015150
RFTN1	904.532	1.71358	0.363087	1.24981e-07	1.9844e-06	chr1	NM_022356,NM_001243246,NM_001146289
LEPRE1	586.68	1.7117	0.335631	1.96022e-08	3.77811e-07	chr12	NM_001145199
C12orf75	513.091	1.71056	0.318602	4.7963e-09	1.05195e-07	chr2	NR_024206,NR_024204,NR_024205
LINC00152	162.289	1.71031	0.372826	2.25089e-07	3.3283e-06	chr4	NM_020041,NM_001001290
SLC2A9	200.39	1.70978	0.572463	8.7949e-05	0.000616351	chr17	NM_002146
HOXB3	38.3375	1.7094	0.373534	2.37313e-07	3.4893e-06	chr19	NM_001736
C5AR1	332.77	1.70867	0.157362	2.00648e-28	1.31073e-25	chr20	NM_080792,NM_001040023,NM_001040022
SIRPA	1937.18	1.70816	0.268241	1.41879e-11	5.30698e-10	chr6	NM_001166392,NM_006670
TPBG	937.27	1.70743	0.277018	5.10181e-11	1.66525e-09	chr11	NM_006500
MCAM	1589.41	1.70655	0.440168	4.33987e-06	4.52569e-05	chr11	NM_021201,NM_206939,NM_206938,NM_206940
MS4A7	329.704	1.70587	0.313236	3.52563e-09	7.94178e-08	chr5	NM_001992
F2R	856.372	1.69937	0.446394	5.66167e-06	5.70565e-05	chr9	NM_016174
CERCAM	1004.36	1.69896	0.436124	4.31113e-06	4.49829e-05	chr11	NM_032867
MICALCL	139.158	1.69165	0.720144	0.000504671	0.00269281	chr7	NM_001163446,NM_016352
CPA4	858.376	1.69073	0.808347	0.000914958	0.00443559	chr6	NM_205864,NM_001170692,NM_001170693
CAGE1	4.87974	1.69048	0.453379	7.90084e-06	7.59402e-05	chrX	NM_000397
CYBB	913.168	1.68561	0.471564	1.32488e-05	0.00011973	chr7	NM_001018058,NM_012252,NM_001244583
TFEC	72.0172	1.68553	0.225015	5.73264e-15	4.07999e-13	chrX	NM_002444
MSN	8963	1.6855	0.795883	0.000870904	0.00426612	chrX	NM_152224,NM_152226,NM_006240
PPEF1	14.2282	1.6851	0.707951	0.0004737	0.00255363	chr19	NM_001256253,NM_001256252,NM_001974,NM_001256255,NM_001256254
EMR1	22.6721	1.68337	0.604526	0.000163295	0.00104034	chr12	NM_201623,NM_138337,NM_001207010
CLEC12A	51.1319	1.68193	0.421007	2.76943e-06	3.06262e-05	chr1	NM_003327
TNFRSF4	88.9238	1.68142	0.17255	3.47041e-23	1.00349e-20	chr7	NM_001145513,NM_001145515,NM_001145514,NM_014766
SCRN1	1403.76	1.67096	0.418187	2.80902e-06	3.10264e-05	chr14	NM_002632,NM_001207012
PGF	613.193	1.66907	0.613918	0.000198655	0.00122964	chr16	NM_001127892,NM_002968
SALL1	17.5155	1.66831	0.466062	1.31962e-05	0.000119313	chr17	NM_005623
CCL8	41.6097	1.66775	0.660654	0.000334505	0.00190428	chr4	NM_001099433,NM_144720
JAKMIP1	23.4163	1.66728	0.384146	6.73211e-07	8.7955e-06	chr5	NM_002609
PDGFRB	2406.48	1.66649	0.761879	0.000769631	0.0038568	chr19	NM_001085488
TMEM150B	16.1735	1.66488	0.539176	6.75605e-05	0.000489212	chr3	NM_005508
CCR4	49.8399	1.66448	0.246216	1.04837e-12	4.84235e-11	chr21	NM_201413,NM_000484,NM_001136016,NM_001204303,NM_001204301,NM_001136129,NM_001204302,NM_001136131,NM_001136130,NM_201414
APP	9521.91	1.66413	0.258337	8.61356e-12	3.41758e-10	chr2	NM_000210,NM_001079818
ITGA6	6377.54	1.66362	0.45087	8.87295e-06	8.38301e-05	chr19	NM_001198558,NM_014441
SIGLEC9	49.1692	1.66335	0.497082	2.95576e-05	0.000239539	chr6,chr6_apd_hap1,chr6_cox_hap2,chr6_dbb_hap3,chr6_mann_hap4,chr6_mcf_hap5,chr6_qbl_hap6,chr6_ssto_hap7	NM_009588,NM_002341
LTB	248.923	1.66267	0.306443	3.60376e-09	8.1078e-08	chr15	NM_178232
HAPLN3	383.649	1.66054	0.456358	1.09103e-05	0.000100992	chr11	NM_000448
RAG1	23.9187	1.65797	0.612864	0.000208323	0.00127542	chr2	NM_013445,NM_000817
GAD1	15.8955	1.65764	0.33632	4.48228e-08	7.91365e-07	chr9	NM_004560
ROR2	164.569	1.65745	0.292636	9.34034e-10	2.36954e-08	chr5	NM_005779
LHFPL2	755.178	1.65727	0.708508	0.000543835	0.00287704	chr22	NM_153609
TMPRSS6	6.07928	1.65579	0.404193	1.90406e-06	2.20984e-05	chr22	NM_016657,NM_006855
KDELR3	249.598	1.65293	0.391492	1.14923e-06	1.4203e-05	chr6,chr6_apd_hap1,chr6_cox_hap2,chr6_dbb_hap3,chr6_mann_hap4,chr6_mcf_hap5,chr6_qbl_hap6,chr6_ssto_hap7	NM_005931
MICB	144.02	1.64909	0.574932	0.000132902	0.00087317	chr6	NM_018593
SLC16A10	47.2299	1.64826	0.289444	7.78649e-10	2.00313e-08	chr7	NM_003930
SKAP2	297.103	1.64826	0.63003	0.00027141	0.00160503	chr11	NM_052854
CREB3L1	290.295	1.64606	0.435425	6.39262e-06	6.29997e-05	chr4	NM_198281
GPRIN3	79.1896	1.64581	0.809214	0.00112363	0.00525499	chr11	NM_021950,NM_152866
MS4A1	430.143	1.64331	0.45637	1.24214e-05	0.000113035	chr19	NM_003950
F2RL3	54.8538	1.64255	0.370932	4.75179e-07	6.41913e-06	chr1	NM_000396
CTSK	2287.51	1.63903	0.481013	2.47093e-05	0.000206091	chr6	NM_001258277,NM_001258276,NM_052913,NM_001258278
TMEM200A	49.6958	1.63702	0.420103	4.21849e-06	4.41169e-05	chr9	NM_001145099,NM_017585
SLC2A6	108.736	1.63414	0.723113	0.00067602	0.00344815	chr12	NM_207437
DNAH10	11.7405	1.634	0.288867	1.004e-09	2.52603e-08	chr5	NM_198321
GALNT10	842.463	1.6315	0.587424	0.000175179	0.00110604	chr7	NM_001164462
MUC12	11.7847	1.63132	0.527773	6.91816e-05	0.000499369	chr17	NM_006137
CD7	202.834	1.63035	0.467566	1.88663e-05	0.000162622	chr12	NM_181847,NM_001143668
AMIGO2	391.308	1.62858	0.267871	8.27509e-11	2.56542e-09	chr5	NM_001017995
SH3PXD2B	1246.06	1.627	1.07801	0.00308378	0.0122754	chr1	NM_001195388,NM_031281
FCRL5	165.764	1.62544	0.934905	0.0020884	0.00881851	chr19	NM_207393
IGFL3	49.0239	1.62531	0.231565	1.69574e-13	9.14952e-12	chr11	NM_138471
C11orf84	325.771	1.62516	0.325964	3.38065e-08	6.12839e-07	chr2	NM_001025201,NM_001206602,NM_001822,NR_038133
CHN1	249.828	1.62444	0.403245	2.45782e-06	2.76142e-05	chr19	NM_003811
TNFSF9	79.2028	1.6241	0.438768	8.65671e-06	8.19989e-05	chr3	NM_016206
VGLL3	185.507	1.62379	0.29082	1.47404e-09	3.59968e-08	chr3	NM_020390
EIF5A2	98.0522	1.6223	0.351627	1.98987e-07	2.98089e-06	chr7	NM_012395
CDK14	187.746	1.62178	0.46981	2.16218e-05	0.00018369	chr6	NM_000165
GJA1	7624.11	1.61873	0.33077	5.27366e-08	9.12588e-07	chr18	NM_032048
EMILIN2	431.902	1.61835	0.393087	1.71174e-06	2.01347e-05	chr16	NM_005849
IGSF6	101.491	1.61834	0.366799	4.90643e-07	6.60851e-06	chr2	NM_005544
IRS1	754.356	1.61802	0.281192	5.4446e-10	1.4412e-08	chr7	NM_000168
GLI3	536.985	1.61796	0.412432	3.75609e-06	3.98738e-05	chr2	NR_024606
LBX2-AS1	50.4726	1.61711	0.209625	9.99022e-16	7.94483e-14	chr7	NM_022750
PARP12	921.403	1.61661	0.433876	8.04223e-06	7.70453e-05	chr1	NM_001184879,NM_003874,NM_001184881,NM_001184882
CD84	386.948	1.61473	0.60341	0.000237387	0.00142925	chr8	NM_005941
MMP16	46.5707	1.61439	0.310215	1.13142e-08	2.29942e-07	chr8	NM_015359,NM_001135154,NM_001128431,NM_001135153
SLC39A14	880.774	1.61258	0.59352	0.000215985	0.00131643	chr20	NM_023068
SIGLEC1	392.44	1.6093	0.422601	5.83571e-06	5.85279e-05	chr12	NR_040245
LOC100287314	32.165	1.609	0.394605	2.01628e-06	2.32387e-05	chr2	NM_013310
C2orf27A	21.6686	1.60889	1.26546	0.00427945	0.0162061	chr17	NM_024017
HOXB9	10.3896	1.60839	0.356132	3.10774e-07	4.45135e-06	chr16	NM_018092,NM_001201477
NETO2	400.682	1.60745	0.450293	1.41364e-05	0.000126687	chr22	NM_002872
RAC2	1008.45	1.6067	0.406746	3.41643e-06	3.68454e-05	chr7	NM_001129
AEBP1	3641.98	1.60493	0.416011	4.85194e-06	4.99701e-05	chr14	NM_001127704,NM_001127705,NM_001127706,NM_001127707,NM_001127700,NM_001127701,NM_001127702,NM_001127703,NM_001002236,NM_001002235,NM_000295
SERPINA1	744.589	1.60411	0.525161	7.90145e-05	0.000561264	chrX	NM_006875
PIM2	531.741	1.60375	0.365956	5.69391e-07	7.55785e-06	chr1	NM_001031680,NM_004350
RUNX3	489.692	1.60178	0.281334	7.64595e-10	1.96975e-08	chr17	NM_032865
TNS4	4330.97	1.6015	0.412527	4.43072e-06	4.60839e-05	chr12	NM_003725
HSD17B6	17.3638	1.60046	0.733142	0.000851125	0.00418943	chr2	NM_001080527
MYO7B	60.6005	1.60036	0.329188	6.14438e-08	1.04643e-06	chr9	NM_014314
DDX58	789.199	1.59983	0.302635	7.1251e-09	1.49971e-07	chr1	NM_198552
FAM89A	358.547	1.59952	0.333281	8.23135e-08	1.36253e-06	chr10	NM_001142595,NM_001142596,NM_001017962,NM_000917
P4HA1	651.71	1.5995	0.237075	1.16254e-12	5.34271e-11	chr1	NM_001168239,NM_001168238,NM_001168237,NM_001168236,NM_005158,NM_007314,NM_001136001,NM_001136000
ABL2	680.346	1.59664	0.268027	1.63328e-10	4.81069e-09	chr6	NM_001242768,NM_001242769,NM_001242767,NM_015440
MTHFD1L	346.357	1.59658	0.473756	2.85252e-05	0.000232511	chr14	NM_006399
BATF	115.655	1.59596	0.388955	1.8238e-06	2.12614e-05	chr17	NM_002204,NM_005501
ITGA3	4662.15	1.59555	0.308474	1.29482e-08	2.59403e-07	chr1	NM_198576
AGRN	3732.35	1.59495	0.324118	4.56968e-08	8.04466e-07	chr7	NM_002851,NM_001206838,NM_001206839
PTPRZ1	1050.23	1.59472	0.363389	5.50204e-07	7.34582e-06	chr5	NM_001008397
GPX8	388.691	1.59333	0.225544	1.18571e-13	6.63238e-12	chr10	NM_018590
CSGALNACT2	472.2	1.59327	0.524745	8.55993e-05	0.00060196	chr13	NM_006573,NM_001145645
TNFSF13B	134.089	1.59085	0.887979	0.00201349	0.00856083	chr2	NR_026875
NEURL3	17.2488	1.58963	0.683183	0.000611408	0.00316806	chr7	NM_005222
DLX6	18.1005	1.58949	0.42825	8.71204e-06	8.2395e-05	chr1	NR_052852,NM_023009
MARCKSL1	1400.03	1.58585	0.400216	3.23188e-06	3.51244e-05	chr10	NM_001001791
C10orf55	29.1919	1.58518	0.271343	3.26588e-10	9.10612e-09	chr11	NM_024841,NM_001160168,NM_001160169,NM_001160167
PRR5L	163.123	1.58399	0.334326	1.11179e-07	1.78443e-06	chr7	NM_020704,NM_001134336
STRIP2	135.709	1.58303	0.329651	8.10422e-08	1.34392e-06	chr11	NM_020404
CD248	631.876	1.58275	0.257313	5.14505e-11	1.66858e-09	chr3	NM_032242
PLXNA1	2507.5	1.58123	0.310442	2.14742e-08	4.08299e-07	chr1	NR_045530,NM_003101,NM_001252511,NM_001252512
SOAT1	376.396	1.57376	0.316605	3.6764e-08	6.6056e-07	chr5	NM_007118
TRIO	1430.1	1.57101	0.572846	0.000208331	0.00127542	chr3	NM_130830,NM_001135057
LRRC15	641.865	1.56942	0.610358	0.00033313	0.00189822	chr19	NM_001077492,NM_012427,NM_001077491
KLK5	2988.01	1.56919	0.495729	5.71222e-05	0.000423863	chr2	NM_002193
INHBB	147.041	1.56901	0.291377	4.11745e-09	9.13985e-08	chr1	NM_020440
PTGFRN	3253.18	1.56889	0.350885	3.81773e-07	5.33869e-06	chr12	NM_006931
SLC2A3	545.867	1.56716	0.35534	4.99644e-07	6.7149e-06	chr17	NM_144975
SLFN5	730.193	1.56554	0.469701	3.32999e-05	0.000265167	chr7	NM_001637,NM_001177507,NM_001177506
AOAH	210.075	1.5637	0.533902	0.000120536	0.000803048	chrX	NM_001013627
NHSL2	45.0281	1.56325	0.229118	6.40887e-13	3.10941e-11	chr7	NM_001219,NM_001199674,NR_074086,NM_001199671,NM_001199673,NM_001199672,NM_001130674
CALU	3101.07	1.56177	0.388896	2.60277e-06	2.89758e-05	chr1	NM_012411,NM_001193431,NM_015967
PTPN22	89.7105	1.56168	0.436466	1.3987e-05	0.000125656	chr3	NM_007085
FSTL1	4934.5	1.56121	0.356116	5.6194e-07	7.47523e-06	chr3	NM_006889,NM_001206924,NM_176892,NM_175862,NM_001206925
CD86	283.59	1.5594	0.555427	0.000173786	0.001098	chr6	NM_032532
FNDC1	453.824	1.55874	0.385286	2.34643e-06	2.65586e-05	chr12	NM_153687,NM_201613,NM_201612
IKBIP	240.316	1.55707	0.915341	0.0025261	0.0103661	chr19	NM_174918
C19orf59	15.2359	1.5567	0.718279	0.00095252	0.00458609	chrX	NR_024607
MGC16121	19.6447	1.55426	0.382549	2.18716e-06	2.49566e-05	chr6,chr6_cox_hap2,chr6_dbb_hap3,chr6_mann_hap4,chr6_mcf_hap5,chr6_qbl_hap6,chr6_ssto_hap7	NM_001710
CFB	992.474	1.55263	0.37958	1.93377e-06	2.24006e-05	chr1	NM_004106
FCER1G	813.797	1.55197	0.862047	0.00210822	0.00888512	chr3	NM_001198621,NM_194293
XIRP1	244.213	1.55165	0.273979	8.707e-10	2.2212e-08	chr4	NM_004307,NM_001166053,NM_001166052,NM_001166051,NM_001166050,NM_001166054,NM_173075
APBB2	583.138	1.55141	0.642299	0.000514313	0.00274186	chr14	NM_002934
RNASE2	11.8432	1.55126	0.30297	1.64011e-08	3.21536e-07	chr15	NM_017684,NM_001018088,NM_018080,NM_020821
VPS13C	605.45	1.5511	0.219669	1.19159e-13	6.64495e-12	chr3	NM_031458,NM_001146106,NM_001146105,NM_001146104,NM_001146103,NM_001146102
PARP9	1670.48	1.54993	0.837474	0.00192153	0.00824266	chr10	NR_024475
LINC00704	13.919	1.54844	0.348011	4.17804e-07	5.76759e-06	chr4	NM_020337,NM_001167882
ANKRD50	459.193	1.54699	0.580262	0.000269092	0.0015939	chr5	NM_005582
CD180	78.0621	1.54316	0.642934	0.000543919	0.00287704	chr22	NM_020530
OSM	83.1911	1.5419	0.511768	9.48126e-05	0.000657897	chr10	NM_152309
PIK3AP1	304.522	1.54167	0.918838	0.00272203	0.0110396	chr7	NR_038966
LOC100506585	9.92055	1.54008	0.461233	3.33654e-05	0.000265458	chr15	NM_020980
AQP9	185.422	1.53744	0.484653	5.71969e-05	0.000424073	chr15	NM_004049,NM_001114735
BCL2A1	109.646	1.53729	0.428599	1.36645e-05	0.000123202	chr12	NM_005337,NM_001184976
NCKAP1L	489.235	1.53702	0.389081	3.40633e-06	3.67582e-05	chr17	NM_001080383,NM_005497
GJC1	186.942	1.53667	0.485565	5.87549e-05	0.000433691	chr14	NR_040448,NM_001126105,NM_001126106
SLC7A7	306.277	1.53629	0.354316	6.90561e-07	8.99007e-06	chr5	NM_032782
HAVCR2	270.323	1.53455	0.478931	5.16247e-05	0.000388109	chr19	NM_001081637,NM_001081639,NM_001081638,NM_006669
LILRB1	159.413	1.5344	0.393128	4.1536e-06	4.3488e-05	chr17	NM_001257359,NM_174920
SAMD14	30.5998	1.53309	0.75434	0.00134672	0.00613217	chr10	NM_152310
ELOVL3	7.62414	1.53044	0.21009	2.28213e-14	1.42953e-12	chr1	NM_001135669,NM_004736
XPR1	747.581	1.52969	0.197316	6.55674e-16	5.378e-14	chr3	NM_170662
CBLB	435.487	1.52935	0.326483	1.39846e-07	2.18812e-06	chr3	NM_001145098,NM_001145097,NM_001248008,NM_005414
SKIL	642.656	1.52868	0.364263	1.25307e-06	1.53413e-05	chr5	NM_001145520,NM_001145521,NM_001145522,NM_001145523,NM_001145525,NM_015577
RAI14	795.162	1.52714	0.322238	1.07037e-07	1.728e-06	chr17	NM_152346
SLC43A2	403.989	1.52691	0.218875	2.0382e-13	1.0806e-11	chr21	NM_001001890,NM_001754,NM_001122607
RUNX1	908.53	1.52665	0.53875	0.000166829	0.00105986	chr4	NM_001168243,NM_001141936
C4orf48	85.5769	1.52552	0.345548	4.8736e-07	6.56912e-06	chr12	NM_032148
SLC41A2	66.393	1.52373	0.392771	4.52276e-06	4.69767e-05	chr19	NM_005282
GPR4	78.5149	1.52339	0.44371	2.41727e-05	0.0002018	chr9	NM_203403
LURAP1L	171.168	1.52146	0.363556	1.32823e-06	1.61212e-05	chr20	NM_002466
MYBL2	752.07	1.51913	0.336249	3.05105e-07	4.38732e-06	chr2	NM_001136530,NM_006216,NR_073116,NM_001136528
SERPINE2	993.265	1.51756	0.556634	0.000234134	0.00141292	chr9	NM_001193335,NM_017680
ASPN	597.355	1.51389	0.341299	4.33196e-07	5.94418e-06	chr3	NM_014831
TRANK1	563.98	1.51381	0.689726	0.000939923	0.00453379	chr19	NM_001001524
TM6SF2	8.96449	1.51358	0.384625	3.67041e-06	3.91614e-05	chr11	NR_038904
LOC100506305	293.993	1.51219	0.423698	1.47408e-05	0.000131268	chr8	NM_001118888,NM_001118887,NM_001147
ANGPT2	171.757	1.51184	0.271482	1.42882e-09	3.51271e-08	chr1	NM_003582,NM_001004023
DYRK3	102.962	1.5117	0.39475	5.51807e-06	5.57322e-05	chr2	NM_014213
HOXD9	103.229	1.51127	0.48597	7.15189e-05	0.000514413	chr19	NM_005860
FSTL3	837.923	1.51098	0.575617	0.000309569	0.00179188	chr6	NM_001012279
SOGA3	11.2983	1.50976	0.700992	0.00104228	0.00494405	chr15	NM_032892
FRMD5	19.8018	1.50968	0.705153	0.00108271	0.00510805	chr19	NM_000064
C3	3212.36	1.50803	0.218346	3.36729e-13	1.71563e-11	chr3	NM_001258315,NM_001258316,NM_018098
ECT2	429.235	1.50633	0.305441	4.21667e-08	7.48807e-07	chr12	NM_175736,NM_198900
FMNL3	684.359	1.50501	0.468071	5.12497e-05	0.000385606	chr1	NM_002506
NGF	27.0725	1.50367	0.358653	1.25687e-06	1.53775e-05	chr4	NM_003264
TLR2	427.918	1.50323	0.345217	6.22078e-07	8.16828e-06	chr5	NM_005668,NM_175052
ST8SIA4	159.964	1.50293	0.69482	0.00103972	0.00493704	chr17	NM_006546,NM_001160423
IGF2BP1	61.6278	1.50089	0.394355	6.36735e-06	6.27845e-05	chr4	NM_001009554,NM_021647
MFAP3L	89.1085	1.49558	0.506491	0.000118966	0.000793585	chr19	NM_002287,NM_021706
LAIR1	407.795	1.49537	0.18803	1.30343e-16	1.22262e-14	chr8	NM_001247996,NM_018482
ASAP1	819.794	1.49442	0.530504	0.000180522	0.00113507	chr6	NM_032538
TTBK1	8.14314	1.49372	0.506062	0.000121157	0.00080673	chr1	NM_001174108
ZBED6	231.975	1.49166	0.533869	0.000194226	0.00120549	chr20	NM_020436
SALL4	14.229	1.49059	0.503081	0.000115763	0.000776466	chr15	NM_003246
THBS1	3333.91	1.49043	0.34008	5.54181e-07	7.38814e-06	chrX	NM_006733
CENPI	45.129	1.48921	0.24571	7.79873e-11	2.43424e-09	chr16	NM_031476
CRISPLD2	851.075	1.48918	0.371177	2.6585e-06	2.95243e-05	chr19	NM_003259
ICAM5	46.208	1.48909	0.634107	0.000664738	0.00339724	chr3	NM_001163678,NM_003030,NM_006884
SHOX2	73.2081	1.48864	0.634586	0.000668714	0.00341565	chr2	NM_000888
ITGB6	1164.04	1.48838	0.70906	0.00122624	0.0056511	chr2	NM_003469
SCG2	93.6444	1.48793	0.335693	4.39134e-07	5.99866e-06	chr16	NM_024847,NM_001160364
TMC7	66.1304	1.48743	0.799887	0.00208526	0.0088168	chr5	NM_139056
ADAMTS16	14.3765	1.48723	0.324375	2.21603e-07	3.28471e-06	chr15	NM_001150
ANPEP	617.808	1.48576	0.423697	1.86507e-05	0.000161067	chr19	NM_001081450,NM_006864
LILRB3	121.792	1.48572	0.36749	2.35913e-06	2.66528e-05	chr12	NM_014840
NUAK1	419.744	1.485	0.355032	1.30339e-06	1.58935e-05	chr22	NM_001270411,NM_004900
APOBEC3B	106.535	1.4849	0.363753	2.00443e-06	2.31313e-05	chr2	NM_001130982,NM_001130983,NM_001130980,NM_001130981,NM_001130986,NM_001130987,NM_001130984,NM_001130985,NM_003494,NM_001130977,NM_001130976,NM_001130979,NM_001130978,NM_001130455
DYSF	571.7	1.4842	0.356803	1.43742e-06	1.72632e-05	chr2	NM_001112802,NM_001112801,NM_001112800,NM_021097,NM_001252624
SLC8A1	131.493	1.48409	0.326914	2.67684e-07	3.90759e-06	chr21	NM_001849,NM_058174,NM_058175
COL6A2	11171.8	1.484	0.410535	1.26412e-05	0.000114807	chr5	NM_024565
CCNJL	162.167	1.48322	0.20056	9.40922e-15	6.28117e-13	chr11	NM_015368
PANX1	635.443	1.48231	0.297805	3.24863e-08	5.90077e-07	chr1	NM_001080470
ZNF697	80.3014	1.48207	0.337939	5.45072e-07	7.28262e-06	chr6	NM_002290,NM_001105207,NM_001105206,NM_001105209,NM_001105208
LAMA4	1523.38	1.48095	0.193338	1.30349e-15	1.01026e-13	chr10	NM_030971
SFXN3	785.867	1.47925	0.405493	1.12332e-05	0.000103666	chr11	NM_004811,NM_001143995
LPXN	370.271	1.47801	0.183084	4.67994e-17	4.78217e-15	chr3	NM_138287
DTX3L	1350.83	1.47767	0.320661	1.94597e-07	2.92925e-06	chr12	NM_005475
SH2B3	537.88	1.47747	0.306914	7.45449e-08	1.24748e-06	chr4	NM_016205,NR_036641
PDGFC	328.206	1.47574	0.44742	3.96783e-05	0.000308277	chr14	NM_013345
GPR132	106.952	1.4738	0.396359	8.5352e-06	8.11246e-05	chr15	NM_006011
ST8SIA2	39.5338	1.4736	0.267822	2.0266e-09	4.80163e-08	chr15	NM_001174117,NM_001174116,NM_015263
DMXL2	311.551	1.47278	0.450082	4.27818e-05	0.000329067	chrX	NM_001167890,NM_015507
EGFL6	99.4831	1.47273	0.364362	2.3509e-06	2.65926e-05	chr18	NM_173557
RNF152	72.67	1.4727	0.29173	2.24753e-08	4.26449e-07	chr2	NM_001199747,NM_001199746,NM_019558
HOXD8	79.4808	1.47267	0.489949	0.000102766	0.000704267	chr19	NM_000215
JAK3	456.946	1.47253	0.568712	0.000363298	0.00203525	chr4	NM_004310
RHOH	157.624	1.46869	0.349474	1.22081e-06	1.50066e-05	chr10	NM_001243539,NM_001256765,NR_046362,NM_002189,NM_172200
IL15RA	301.063	1.46688	0.748809	0.00174183	0.00759291	chr16	NM_005250
FOXL1	33.5172	1.46673	0.542137	0.000258081	0.00153664	chr3	NM_000902,NM_007288,NM_007289,NM_007287
MME	438.27	1.46584	0.4233	2.21347e-05	0.000187159	chr12	NM_004054
C3AR1	313.32	1.46532	0.419733	1.99883e-05	0.000170924	chr10	NM_001127182,NM_018131
CEP55	354.077	1.46488	0.345854	1.04022e-06	1.29786e-05	chr13	NM_007368
RASA3	442.698	1.46451	0.230091	1.16172e-11	4.45549e-10	chr22	NM_001207017,NM_134269,NM_006932,NM_134270,NM_001207018
SMTN	1072.35	1.46324	0.197042	7.40223e-15	5.12857e-13	chr1	NM_005531,NM_001206567
IFI16	3221.45	1.46171	0.494427	0.000121595	0.000809348	chr1	NM_002600,NM_001037341,NM_001037340,NM_001037339
PDE4B	338.367	1.4611	0.434387	3.15414e-05	0.000254039	chr18	NR_048536
LINC-ROR	68.1282	1.46061	0.549065	0.000294363	0.00171854	chr13	NM_020377
CYSLTR2	21.9771	1.4606	0.740866	0.00171174	0.00748493	chr1	NM_001184871,NM_001184870,NM_001184873,NM_001184872,NM_032738,NM_001184867,NM_001184866
FCRLA	116.135	1.46039	1.01651	0.00471771	0.0175247	chr15	NM_001243538
LOC283710	23.5068	1.45964	0.358063	2.06998e-06	2.37826e-05	chr12	NM_001321
CSRP2	1102.59	1.45822	0.349478	1.35865e-06	1.64685e-05	chr19	NM_001009813,NM_020160
MEIS3	104.821	1.4581	0.293824	3.44493e-08	6.23873e-07	chr12	NM_194356,NM_001980
STX2	217.398	1.45795	0.356511	1.93189e-06	2.2393e-05	chr16	NM_032206
NLRC5	1339.79	1.45778	0.467973	7.30952e-05	0.000523936	chr11	NM_006169
NNMT	1633.11	1.45772	0.298803	5.25305e-08	9.10745e-07	chr21	NM_030891
LRRC3	46.2689	1.4574	0.3749	4.54019e-06	4.71309e-05	chr12	NM_018370
DRAM1	420.769	1.45473	0.902703	0.00358435	0.013976	chr4	NR_026892
AFAP1-AS1	62.0455	1.45405	0.71259	0.00149358	0.00667786	chr15	NM_001039958
MESP2	12.4114	1.45181	0.520525	0.000204918	0.00125946	chr21	NM_007038
ADAMTS5	88.1442	1.45096	0.406698	1.55259e-05	0.000137456	chr6	NM_001143948,NM_032744
ADTRP	91.322	1.44827	0.352919	1.81805e-06	2.12215e-05	chr1	NM_022111,NM_001190481
CLSPN	143.661	1.44818	0.311172	1.55725e-07	2.40978e-06	chr2	NM_001270437,NM_001270436,NM_006449,NM_001270438
CDC42EP3	569.531	1.44767	0.398181	1.17855e-05	0.000108138	chr2	NM_003387,NM_001077269
WIPF1	991.832	1.44739	0.374856	4.93547e-06	5.06308e-05	chr9	NM_133374
ZNF618	222.182	1.44683	0.414055	1.98484e-05	0.000169887	chr10	NM_001080512
BICC1	144.899	1.44681	0.248107	2.94269e-10	8.268e-09	chr5	NM_003999,NM_001168355
OSMR	1102.97	1.44676	0.220752	3.29751e-12	1.40594e-10	chrX	NM_001110556,NM_001456
FLNA	17395.4	1.44567	0.37416	4.8642e-06	4.99856e-05	chr19	NM_001145722,NM_004838,NM_001145721,NR_027297,NM_001145724
HOMER3	929.894	1.44553	0.312857	1.88011e-07	2.83739e-06	chr12	NM_001164748,NM_001164747,NM_007211,NM_001164746
RASSF8	209.346	1.4429	0.3296	5.54971e-07	7.39328e-06	chr6,chr6_apd_hap1,chr6_cox_hap2,chr6_dbb_hap3,chr6_mann_hap4,chr6_mcf_hap5,chr6_qbl_hap6,chr6_ssto_hap7	NM_000593
TAP1	3380.25	1.44243	0.543926	0.000308857	0.00178884	chr5	NM_018923,NM_032096
PCDHGB2	29.5014	1.44177	0.545072	0.000315217	0.00181432	chr15	NM_207322
C2CD4A	29.3401	1.44108	0.449097	5.43956e-05	0.000406459	chr2	NM_030915
LBH	799.891	1.44052	0.302021	8.93132e-08	1.46382e-06	chr5	NM_012334
MYO10	1425.18	1.43985	0.309591	1.56436e-07	2.41669e-06	chr10	NM_004273
CHST3	990.538	1.4398	0.393623	1.09218e-05	0.000101048	chr1	NM_001703
BAI2	56.3552	1.43904	0.245968	2.62297e-10	7.46138e-09	chr7	NM_001621
AHR	1353.44	1.43869	0.533323	0.000273215	0.00161258	chr2	NM_002381
MATN3	30.1061	1.43721	0.735469	0.0018683	0.00805968	chr19	NM_000894
LHB	6.59506	1.4346	0.558136	0.000391274	0.00216933	chr21	NM_003307,NR_038257
TRPM2	166.647	1.43453	0.248079	3.93287e-10	1.07048e-08	chr13	NM_199263,NM_018676
THSD1	246.929	1.43374	0.314577	2.41986e-07	3.5523e-06	chr18	NM_006868
RAB31	2629.53	1.43366	0.570875	0.00046405	0.00251123	chr2	NM_016932
SIX2	56.9002	1.43268	0.297622	7.10318e-08	1.19087e-06	chr9	NM_001135820,NM_013390
TMEM2	800.998	1.4326	0.318756	3.24408e-07	4.6285e-06	chr1	NM_001042405,NM_001042404,NM_014812
CEP170	357.982	1.43249	0.812565	0.00281169	0.0113518	chr3	NM_025047
ARL14	38.7244	1.4308	0.414025	2.30949e-05	0.000194042	chr1	NM_178548
TFAP2E	44.3413	1.4303	0.35738	2.7754e-06	3.06737e-05	chr11	NM_004223,NM_198183
UBE2L6	1789.25	1.43028	0.50691	0.000189486	0.00118204	chr8	NM_144651
PXDNL	21.2005	1.42977	0.82395	0.00300457	0.0120071	chr1	NM_000864
HTR1D	7.93246	1.42653	0.395589	1.32879e-05	0.000120024	chr7	NM_001753,NM_001172896,NM_001172897,NM_001172895
CAV1	3612.31	1.42615	0.284588	2.68739e-08	4.97521e-07	chr5	NM_213636,NM_005451,NM_203352
PDLIM7	1280.25	1.42486	0.890539	0.00386979	0.0149141	chr8	NM_020361
CPA6	14.2982	1.42418	0.458116	7.77689e-05	0.000553921	chr4	NM_012118
CCRN4L	203.447	1.42217	0.465933	9.24112e-05	0.000643186	chr9	NM_177937,NM_016548
GOLM1	707.83	1.42188	0.242878	2.49713e-10	7.13672e-09	chr10	NM_001178118,NM_001178117,NM_004897
MINPP1	180.67	1.42185	0.787139	0.00260892	0.0106466	chr8	NR_033962
FLJ42969	11.1984	1.4213	0.193887	1.36391e-14	8.87804e-13	chr16	NM_001143979,NM_017668
NDE1	613.703	1.42048	0.692574	0.00152126	0.00677511	chr3	NM_005442
EOMES	37.5135	1.42021	0.316623	3.39606e-07	4.80784e-06	chr1	NR_027355,NR_027354,NR_027356
LOC645166	66.0914	1.41949	0.63606	0.00098227	0.00470086	chr2	NM_004405
DLX2	33.442	1.41934	0.966195	0.00489925	0.018067	chr2	NM_173204,NM_173205,NM_173202,NM_014439,NM_173203
IL37	29.4134	1.41716	0.427411	3.83144e-05	0.000300671	chr17	NM_021939
FKBP10	1056.46	1.41654	0.539903	0.000344073	0.00194843	chr16	NM_004221,NM_001012718,NM_001012636,NM_001012635,NM_001012634,NM_001012633,NM_001012632,NM_001012631
IL32	1856.51	1.4162	0.79041	0.00271763	0.0110267	chr1	NR_037480
MIR3916	14.7273	1.41546	1.176	0.00683348	0.0236546	chr7	NR_036484
FEZF1-AS1	3.42964	1.41521	0.288992	4.6735e-08	8.19587e-07	chr1	NM_000302
PLOD1	1788.16	1.41491	0.5336	0.000321274	0.00184436	chr1	NM_005449,NM_001142473,NM_001193338
FAIM3	338.198	1.41304	0.565356	0.000490084	0.00262955	chr2	NM_021209,NM_001199138,NM_001199139
NLRC4	33.1007	1.41265	0.287953	4.44885e-08	7.86982e-07	chr20	NM_080616,NM_001256798
C20orf112	228.619	1.41258	0.338404	1.34837e-06	1.63548e-05	chr3	NM_024524
ATP13A3	1134.11	1.41225	0.475318	0.000123675	0.000821426	chr3	NM_182943,NM_000935
PLOD2	793.48	1.409	0.481874	0.00014249	0.000925524	chr12	NM_174941
CD163L1	230.567	1.40708	0.307404	2.20237e-07	3.26977e-06	chr12	NM_152261
C12orf23	304.038	1.40653	0.387667	1.23371e-05	0.000112379	chr7	NM_004904,NM_001011666,NM_182899,NM_182898
CREB5	181.898	1.406	0.385354	1.13697e-05	0.00010482	chr6	NM_001270507,NM_001270508,NM_006290
TNFAIP3	2005.62	1.40589	0.735695	0.00214821	0.0090204	chrX	NM_001003811,NM_031276
TEX11	6.91222	1.40486	0.221876	1.28335e-11	4.85998e-10	chr15	NM_016530
RAB8B	302.443	1.40477	0.432649	4.92902e-05	0.000372324	chr16	NM_001145808,NM_000632
ITGAM	237.801	1.40348	0.369049	6.27581e-06	6.20053e-05	chr2	NR_048551,NM_201574,NM_005070
SLC4A3	178.124	1.40292	0.228952	4.91365e-11	1.61067e-09	chr10	NM_001270765,NM_001270764,NM_015892,NM_014863
CHST15	760.249	1.40067	0.317219	4.61743e-07	6.26074e-06	chr20	NM_006404
PROCR	235.344	1.40052	0.331912	1.1051e-06	1.37319e-05	chr3	NM_053024,NM_002628
PFN2	1027.76	1.40035	0.758936	0.0024899	0.010232	chr12	NM_144594
GTSF1	11.5602	1.40027	0.436095	5.5704e-05	0.000415023	chr6	NM_152553
RNF217	167.028	1.39943	0.496013	0.000194928	0.00120944	chr1	NM_001199797,NR_037663,NR_037664,NM_002832,NM_080588
PTPN7	291.277	1.39934	1.00504	0.00568195	0.0203502	chr3	NM_003412
ZIC1	12.8782	1.39899	0.795422	0.00299309	0.0119717	chr19	NM_173481
C19orf21	162.514	1.39848	0.20515	5.0553e-13	2.49236e-11	chr11	NM_152222,NM_032871
RELT	288.64	1.39824	0.274066	1.65485e-08	3.23732e-07	chr1	NM_002293
LAMC1	3240.13	1.39697	0.370575	7.31972e-06	7.11397e-05	chr4	NM_020777
SORCS2	413.605	1.39447	0.264139	6.32378e-09	1.34498e-07	chrX	NM_022977,NM_004458
ACSL4	662.502	1.39424	0.214363	4.17533e-12	1.75566e-10	chr19	NM_000660
TGFB1	1965.28	1.39371	0.262308	5.43929e-09	1.18019e-07	chr18	NM_001276251,NM_004338,NM_001003675,NM_001003674,NM_001276249,NM_181483,NM_181482,NM_181481
LDLRAD4	348.496	1.3918	0.451648	8.61734e-05	0.000605396	chr9	NM_130393,NM_001040712,NM_130391,NM_130392,NM_001171025,NM_002839
PTPRD	103.198	1.39136	0.330731	1.16769e-06	1.4402e-05	chr7	NM_002291
LAMB1	2908.81	1.39114	0.506607	0.000252619	0.00150804	chr17	NM_030576
LIMD2	567.897	1.38776	0.284195	4.9901e-08	8.69276e-07	chr9	NM_003371,NM_001134398
VAV2	952.004	1.38683	0.40535	2.66508e-05	0.000220176	chr12	NM_003708
RDH16	108.957	1.38681	0.32286	8.23561e-07	1.05488e-05	chr5	NM_016580
PCDH12	143.557	1.38364	0.338866	2.00029e-06	2.30981e-05	chr7	NM_005720
ARPC1B	2387.53	1.38292	0.30058	1.94739e-07	2.92925e-06	chr5	NM_139164
STARD4	114.083	1.38265	0.644978	0.00131876	0.00603472	chr12	NM_001242
CD27	316.069	1.37826	0.524651	0.00035881	0.00201814	chr6	NR_024063
ZSCAN12P1	31.1294	1.37677	0.506519	0.000272859	0.00161099	chr5	NM_005546
ITK	169.444	1.37649	0.424073	5.06424e-05	0.00038135	chr14	NM_213601
TMED8	26.5729	1.37477	0.36121	6.27816e-06	6.20053e-05	chr11	NM_020645
NRIP3	60.228	1.37378	0.409632	3.49382e-05	0.000277007	chr1	NM_001127641,NM_001017402,NM_000228
LAMB3	6512.74	1.37156	0.434385	6.83481e-05	0.000494328	chr11	NR_026691,NM_001558
IL10RA	639.311	1.37049	0.413008	3.88788e-05	0.000303643	chr8	NM_006129,NR_033403,NR_033404,NM_001199
BMP1	1223.21	1.37049	1.23169	0.00809768	0.027187	chr17	NM_033060
KRTAP4-1	2.5027	1.36848	0.419526	4.75963e-05	0.000360789	chr12	NM_033647
HELB	24.1926	1.3681	0.6143	0.00107043	0.00505808	chr1	NM_002995
XCL1	13.5531	1.36777	0.184752	7.71201e-15	5.30302e-13	chr16	NM_001195302,NM_001204911,NM_024598
USB1	909.729	1.36532	0.380848	1.5374e-05	0.000136243	chr2	NM_022168
IFIH1	753.84	1.36104	0.481286	0.00019873	0.00122969	chr19	NM_004843
IL27RA	255.848	1.36084	0.246908	1.70413e-09	4.10632e-08	chr2	NM_001105,NM_001111067
ACVR1	577.725	1.36083	0.24025	7.18636e-10	1.86713e-08	chrX	NM_001037171,NM_001033583
ACOT9	392.845	1.36047	0.446196	9.88587e-05	0.000681562	chr5	NM_001142479,NM_001142481,NM_004772,NM_001142482,NM_001142483,NM_001142480,NM_001142478,NM_001142477,NM_001142476,NM_001142475,NM_001142474
NREP	1259.71	1.35955	0.627218	0.00126596	0.00581509	chr4	NM_001775
CD38	59.2999	1.35822	0.279124	5.29445e-08	9.15319e-07	chr6	NM_012288
TRAM2	683.904	1.35801	0.355864	6.0278e-06	5.99866e-05	chr6	NM_006834
RAB32	274.958	1.35749	0.664783	0.00172198	0.00751896	chr4	NM_002090
CXCL3	75.5676	1.35634	0.908743	0.00532337	0.0192849	chr11	NM_001127612,NM_001604,NM_001258462,NM_001258463,NM_001258464,NM_001258465,NM_000280
PAX6	20.5323	1.35541	0.522283	0.000401646	0.00221547	chr5	NM_001099221
TIFAB	32.5352	1.3548	0.411501	4.33006e-05	0.000332137	chr2	NR_033979
HOXD-AS1	46.4214	1.35419	0.687402	0.00204062	0.00866411	chr1	NM_001080418
DLGAP3	19.1566	1.3538	0.264406	1.4301e-08	2.84325e-07	chr2	NM_001135597,NM_001254943,NM_018084
CCDC88A	397.639	1.35371	0.324839	1.38695e-06	1.67671e-05	chr10	NM_001010917
GOLGA7B	548.798	1.3535	0.339231	2.9485e-06	3.24619e-05	chr3	NM_001171747,NM_024616
C3orf52	156.496	1.35341	0.428669	6.89565e-05	0.000497941	chr20	NM_022082
SLC17A9	186.112	1.35306	0.390313	2.30336e-05	0.000193794	chr17	NM_006678
CD300C	42.3684	1.35299	0.602396	0.00104468	0.00495418	chr1	NM_001184714,NM_001184715,NM_001184716,NM_052931
SLAMF6	151.562	1.35223	0.573644	0.000778493	0.00389162	chr11	NM_001195528
TPBGL	10.0741	1.35208	0.614322	0.00117451	0.00545116	chr20	NM_175077,NM_032214
SLA2	76.2159	1.35116	0.304114	4.06176e-07	5.64112e-06	chr3	NM_020890
KIAA1524	137.082	1.35058	0.455651	0.000131502	0.000865217	chr14	NM_173701,NM_213646,NM_213645,NM_004184
WARS	5732.41	1.34963	0.585389	0.000898694	0.00437297	chr15	NM_001018006,NM_001018007,NM_001018004,NM_001018005,NM_001018008,NM_000366,NM_001018020
TPM1	5292.06	1.34898	0.388221	2.30506e-05	0.000193847	chr20	NM_080829
FAM65C	134.123	1.34608	0.307213	5.65063e-07	7.50585e-06	chr16	NM_000887
ITGAX	411.281	1.34212	0.229533	2.39421e-10	6.85329e-09	chr16	NM_001220489,NM_001257,NM_001220488,NM_001220490,NM_001220491,NM_001220492
CDH13	729.334	1.34204	0.545887	0.000600656	0.00312386	chr7	NM_080744
SRCRB4D	42.5548	1.34148	0.264191	1.77947e-08	3.46996e-07	chr2	NM_002254
KIF3C	220.087	1.34124	0.733689	0.00286001	0.0115099	chr7	NM_004717
DGKI	13.3687	1.34105	0.421323	6.36717e-05	0.000465164	chr17	NM_000212
ITGB3	142.647	1.34091	0.515564	0.000401567	0.00221547	chr10	NM_001083116,NM_005041
PRF1	190.997	1.34045	0.399879	3.52381e-05	0.000279021	chr21	NM_000211,NM_001127491
ITGB2	1315.73	1.34022	0.58282	0.000927638	0.00448636	chr17	NM_001104577,NM_017986
SLC52A1	38.409	1.33909	0.396131	3.18893e-05	0.000256277	chr18	NM_001943
DSG2	1091.26	1.33876	0.521655	0.000445317	0.00242775	chr12	NM_014191,NM_001177984
SCN8A	25.9822	1.33809	0.738437	0.00297504	0.0119047	chr7	NM_133463
AMZ1	15.6278	1.338	0.30229	4.34533e-07	5.95805e-06	chr1	NM_144729,NM_144728,NM_007207
DUSP10	382.454	1.33795	0.324605	1.70387e-06	2.00808e-05	chr9	NM_001135004,NM_001135005,NM_012266
DNAJB5	360.122	1.33719	0.250833	4.66081e-09	1.02465e-07	chr20	NM_033405,NM_001037335
HELZ2	1027.87	1.33615	0.376591	1.72298e-05	0.000150286	chr4	NM_016323
HERC5	176.329	1.33573	0.476387	0.000221513	0.00134698	chr1	NM_172369,NM_001114101
C1QC	2417.76	1.33446	0.395692	3.31264e-05	0.00026413	chr3	NM_002718,NM_181897,NM_001190447
PPP2R3A	801.235	1.33349	0.302179	4.62955e-07	6.27253e-06	chr1	NM_005026
PIK3CD	620.044	1.33328	1.17926	0.00871746	0.0288536	chr4	NR_015450
LOC285548	2.38423	1.33264	0.565972	0.000804946	0.00400415	chr15	NM_019066
MAGEL2	13.3975	1.33253	0.497346	0.000321459	0.00184436	chr1	NM_000491
C1QB	2924.69	1.33238	0.438378	0.00010446	0.000713411	chr22	NM_014310
RASD2	62.2559	1.33167	0.45681	0.000155713	0.000997599	chr1	NM_001014796,NM_006182
DDR2	231.56	1.33145	0.527074	0.000504137	0.00269095	chr11	NM_148975,NM_024021,NM_001243266
MS4A4A	265.632	1.33074	0.417514	6.36397e-05	0.000465164	chr20	NM_002110,NM_001172129,NM_001172131,NM_001172130,NM_001172133,NM_001172132
HCK	484.252	1.32992	0.254155	7.74866e-09	1.62053e-07	chr3	NM_001114979,NM_001114978,NM_001114980,NM_003722,NM_001114982,NM_001114981
TP63	4860.52	1.32985	0.556141	0.000736277	0.00371203	chr11	NR_003945
GVINP1	137.836	1.32879	0.381877	2.2284e-05	0.000188093	chr17	NM_025185
TANC2	888.124	1.32863	0.48217	0.000258811	0.00154048	chr6	NM_007073,NM_001199563,NM_147147
BVES	130.639	1.32737	0.229181	3.29238e-10	9.15212e-09	chr17	NM_001256012,NM_001256095,NM_005964
MYH10	845.717	1.32718	0.499613	0.000347027	0.00196152	chr7	NM_024728,NM_001193311,NM_001193312,NM_001193313
C7orf10	85.9478	1.32667	0.470386	0.000212521	0.00129834	chr8	NM_001045556,NM_001045557,NM_006748
SLA	609.944	1.32542	0.335969	3.63464e-06	3.89015e-05	chr16	NM_032575
GLIS2	284.589	1.32406	0.381362	2.30734e-05	0.000193951	chr12	NM_194448,NM_194450,NM_194447,NM_016184
CLEC4A	77.0383	1.32358	0.282992	1.37922e-07	2.1602e-06	chr1	NM_207370
GPR153	713.825	1.32116	0.975261	0.00711678	0.0244456	chr15	NM_001001413
GOLGA6L1	2.96407	1.31837	0.24564	3.7551e-09	8.39663e-08	chr4	NM_001145794,NM_058172
ANTXR2	601.249	1.31764	0.493825	0.000338068	0.00192097	chr9	NM_001174146,NM_001174147,NM_002316
LMX1B	25.2453	1.31745	0.560683	0.000844119	0.00416166	chr11	NM_152430
OR51E1	17.3288	1.31513	0.249387	6.21866e-09	1.32571e-07	chr8	NM_018440
PAG1	293.652	1.31467	0.363101	1.31814e-05	0.000119238	chr9	NM_001256688,NM_001256689,NM_001256690,NM_001256685,NM_001256693,NM_001256692,NM_001256691,NM_014791,NR_046337,NM_001256687
MELK	369.284	1.31447	1.56785	0.0075612	0.0257162	chr21	NR_024089
LINC00162	90.4614	1.3143	0.439378	0.000123793	0.000821586	chr6	NM_001204813,NM_002526
NT5E	655.74	1.31417	0.396091	4.06067e-05	0.000314719	chr19	NM_020650
RCN3	560.765	1.31388	0.406798	5.58484e-05	0.00041576	chr12	NM_000921,NM_001244683
PDE3A	96.8477	1.31275	0.253991	1.08218e-08	2.21163e-07	chr9	NM_024761
MOB3B	468.716	1.31273	0.33833	4.70135e-06	4.86657e-05	chr12	NM_202003,NM_202002,NM_021953,NM_001243088,NM_001243089
FOXM1	809.764	1.31257	0.451433	0.000162507	0.00103641	chr6	NM_153711
FAM26E	107.236	1.31243	0.405393	5.41918e-05	0.000405574	chr17	NM_182705
FAM101B	332.467	1.3118	0.299764	5.52499e-07	7.37108e-06	chr19	NM_022835
PLEKHG2	697.603	1.31103	0.348107	7.62776e-06	7.37027e-05	chr5	NM_032947
SMIM3	470.498	1.30898	0.473401	0.000255193	0.00152143	chr7	NM_002649
PIK3CG	95.575	1.30863	0.274654	8.68714e-08	1.42764e-06	chr6	NM_003107
SOX4	707.308	1.30803	0.383039	2.8738e-05	0.000234141	chr5	NM_018934
PCDHB14	128.021	1.30766	0.677775	0.00242501	0.0100036	chrX	NM_015686
FAM155B	19.1373	1.30674	0.441527	0.000138911	0.000906142	chr1	NM_001253693,NM_018298
MCOLN3	56.0805	1.30604	0.230747	7.0192e-10	1.82629e-08	chr4	NM_199039,NM_015990,NM_001171654,NM_001007075
KLHL5	546.141	1.30581	0.27284	7.78478e-08	1.29801e-06	chr14	NM_001010854
TTC7B	275.647	1.30541	0.234407	1.21133e-09	2.99007e-08	chr17	NM_001007024,NM_001007025,NM_004871
GOSR1	2399.87	1.30428	0.392395	3.99486e-05	0.000310144	chr17	NM_016113
TRPV2	231.638	1.30421	0.457698	0.000198154	0.00122738	chr1	NM_000560,NM_001040033
CD53	949.222	1.30336	0.265016	3.98387e-08	7.10224e-07	chr11	NM_198516
GALNT18	491.03	1.30325	0.275893	1.05462e-07	1.70709e-06	chr16	NM_006927
ST3GAL2	347.252	1.30303	0.289743	3.20621e-07	4.58006e-06	chr2	NM_001271893,NM_057179
TWIST2	115.928	1.30128	0.29382	4.31005e-07	5.92294e-06	chr17	NM_012329
MMD	138.151	1.30093	0.522529	0.000578808	0.00302658	chr7	NM_032415
CARD11	225.305	1.30081	0.318919	2.05374e-06	2.36257e-05	chr11	NM_033390
ZC3H12C	215.029	1.30046	0.408617	6.62617e-05	0.000481141	chr1	NM_001270616,NM_002763
PROX1	48.8982	1.29977	0.318401	2.03488e-06	2.34383e-05	chr10	NM_001018039,NM_001029880
SFMBT2	169.232	1.29906	0.478565	0.000304582	0.00176525	chr17	NM_031945
TSPAN10	102.665	1.29716	0.401681	5.6235e-05	0.000418128	chr1	NM_001102592,NM_144584
HENMT1	121.868	1.29694	0.455632	0.000200708	0.00123858	chr15	NM_018689
KIAA1199	556.496	1.29667	0.19894	3.41512e-12	1.4527e-10	chr12	NM_001159727,NM_173542
PLBD2	553.367	1.29576	0.33441	4.82845e-06	4.98122e-05	chr5	NM_175856
CHSY3	61.6946	1.29572	0.366368	1.89756e-05	0.00016341	chr10	NM_002775
HTRA1	2368.36	1.29259	0.32127	2.61284e-06	2.90702e-05	chr2	NR_024373,NR_015395
LOC541471	166.041	1.29214	0.440426	0.000153444	0.000986174	chr5	NM_000591,NM_001040021,NM_001174104,NM_001174105
CD14	1085.6	1.29129	0.296456	6.03039e-07	7.92975e-06	chr7	NM_001084
PLOD3	745.087	1.29099	0.650726	0.00219247	0.00917258	chr4	NM_000584
IL8	727.299	1.29031	0.579899	0.00120592	0.00556445	chr7	NM_015052
HECW1	29.9397	1.28981	0.876853	0.0062886	0.0221303	chr7	NM_002141
HOXA4	18.0008	1.28975	0.790749	0.00470979	0.0175199	chr6,chr6_apd_hap1,chr6_cox_hap2,chr6_dbb_hap3,chr6_mann_hap4,chr6_mcf_hap5,chr6_qbl_hap6,chr6_ssto_hap7	NM_001207043
LOC554223	8.15982	1.28939	0.202372	1.02589e-11	4.00098e-10	chr7	NM_198990,NM_001122838
NAPEPLD	102.056	1.28385	0.763912	0.00434024	0.0163956	chr5	NM_133369
UNC5A	11.4252	1.2823	0.386821	4.20744e-05	0.000324582	chr11	NM_021727
FADS3	588.965	1.28199	0.343152	8.54708e-06	8.11406e-05	chr11	NR_049759,NM_021034
IFITM3	6653.19	1.28174	0.472363	0.000308947	0.00178884	chr19	NM_001207026,NM_001247994,NM_002698,NM_001207025
POU2F2	236.524	1.28108	0.888891	0.00672286	0.0233513	chr3	NM_013259,NM_001008272,NM_001008273
TAGLN3	11.2431	1.28108	0.375098	2.93638e-05	0.000238284	chr16	NM_181553,NM_144601,NR_037619,NR_037613
CMTM3	611.427	1.28038	0.285904	3.42455e-07	4.84443e-06	chr22	NM_005160
ADRBK2	381.426	1.28009	0.378472	3.30963e-05	0.000264005	chr2	NM_032603
LOXL3	121.657	1.27961	0.248637	1.29463e-08	2.59403e-07	chr1	NM_003272
GPR137B	384.367	1.27608	0.382483	3.91384e-05	0.00030502	chr4	NM_000856,NM_001256449,NM_001130685,NM_001130684,NM_001130687,NM_001130683,NM_001130682
GUCY1A3	499.207	1.27583	0.662118	0.00256605	0.0105049	chr1	NM_003037
SLAMF1	59.0887	1.27536	0.278874	2.2317e-07	3.30259e-06	chr11	NM_024036
LRFN4	396.215	1.27388	0.220864	3.88346e-10	1.06019e-08	chr19	NM_024656
GLT25D1	1712.35	1.2714	0.391499	5.42754e-05	0.000406033	chr14	NM_001530,NM_001243084,NM_181054
HIF1A	4855.75	1.27056	0.7014	0.00336483	0.0132045	chr4	NM_017581
CHRNA9	22.4166	1.26972	0.307704	1.6816e-06	1.98568e-05	chr17	NM_001256071,NM_020954
RNF213	3748.91	1.26964	0.307554	1.70238e-06	2.00762e-05	chr4	NM_001256283,NM_001957,NM_001166055,NR_045958
EDNRA	324.968	1.26819	0.439104	0.00018151	0.00114028	chr12	NM_002345
LUM	5377.66	1.2679	0.411043	9.5149e-05	0.000659981	chr6	NM_030949
PPP1R14C	972.741	1.26757	0.282617	3.33344e-07	4.73649e-06	chr15	NM_173500
TTBK2	105.726	1.2671	0.317758	3.06815e-06	3.35866e-05	chr5	NM_005242
F2RL1	592.779	1.26674	0.258282	4.35064e-08	7.71101e-07	chr12	NM_014903
NAV3	89.4106	1.26536	0.525439	0.000764292	0.0038353	chr15	NM_003978
PSTPIP1	158.596	1.26492	0.286725	4.67958e-07	6.33093e-06	chr16	NM_024745
SHCBP1	189.112	1.26471	0.321655	3.88295e-06	4.103e-05	chr4	NM_178835
ZNF827	117.259	1.26434	0.454273	0.00025601	0.0015253	chr3	NM_000579,NM_001100168
CCR5	154.549	1.26299	0.448511	0.000230721	0.00139508	chr7	NM_033054
MYO1G	423.784	1.26206	0.494826	0.000515991	0.00274663	chr12	NM_001142345,NM_001142344,NM_004072,NM_001142343
CMKLR1	342.635	1.26073	0.267942	1.2011e-07	1.91204e-06	chr9	NM_203434
IER5L	308.494	1.25831	0.989582	0.00902997	0.0297384	chr19	NR_034156
LGALS17A	7.10384	1.25808	0.505945	0.000618109	0.00319735	chr12	NM_007224
NXPH4	102.476	1.25793	0.557975	0.00117779	0.00546358	chr19	NM_001462,NM_001005738
FPR2	74.6239	1.25656	0.529658	0.000852202	0.00419361	chr20	NM_020356,NM_001164114,NM_001164115,NM_001164116
CASS4	43.5198	1.25646	0.471161	0.000366352	0.00204796	chr5	NM_004946
DOCK2	460.267	1.25603	0.378242	4.29862e-05	0.000330362	chr13	NM_001001715,NM_005766
FARP1	497.29	1.25385	0.496249	0.000556374	0.00292891	chr8	NM_024721
ZFHX4	114.261	1.25316	0.358648	2.23204e-05	0.000188313	chr13	NM_002298
LCP1	2962.24	1.2527	0.448499	0.000249156	0.00148981	chr19	NM_001171157,NM_001171156,NM_033130,NM_001171161,NM_001171160,NM_001171158,NM_001171159
SIGLEC10	312.582	1.25262	0.71049	0.00388875	0.0149643	chr19	NM_001252
CD70	20.412	1.25019	0.398554	8.13933e-05	0.000575479	chr7	NM_001204148,NM_001204144,NM_178423,NM_178425,NM_001204145,NM_001204146,NM_001204147,NM_014707,NM_058176
HDAC9	88.3081	1.24943	0.229858	2.47052e-09	5.72004e-08	chr14	NM_001160147,NM_001160148,NM_030637
DDHD1	248.755	1.2491	0.313514	3.16994e-06	3.45127e-05	chr8	NM_001164616,NM_001164615,NM_003506
FZD6	1180.42	1.2481	0.444141	0.000240052	0.00144482	chr14	NM_015589,NM_001161577,NM_001161576
SAMD4A	375.617	1.24672	0.257504	5.89442e-08	1.01045e-06	chr5	NM_001271606,NM_006317
BASP1	1096.2	1.24617	0.748799	0.00480188	0.0177688	chr17	NM_000421
KRT10	48446.6	1.24521	0.267009	1.41673e-07	2.21104e-06	chr1	NM_213651,NM_013386
SLC25A24	450.716	1.24503	0.336568	1.01271e-05	9.44597e-05	chr11	NM_015159
FAM168A	170.441	1.2448	0.601477	0.00191349	0.00821011	chr19	NM_001098612
SIGLEC14	68.7167	1.24475	1.10852	0.0108201	0.0344433	chr7	NR_002147
MYH16	3.30988	1.24448	0.452076	0.000285753	0.0016763	chr2	NM_001243835,NM_003151
STAT4	100.086	1.24416	0.704752	0.00388715	0.0149621	chr9	NM_006274
CCL19	622.137	1.24394	0.199731	2.17347e-11	7.77982e-10	chr3	NM_014498
GOLIM4	600.133	1.24292	0.26858	1.73623e-07	2.63766e-06	chr1	NM_005529
HSPG2	4900.41	1.24117	0.502159	0.000662771	0.00338908	chr4	NR_037867
LOC731424	57.6725	1.24044	0.538425	0.00105219	0.00498719	chr1	NM_152942,NM_001243
TNFRSF8	36.1164	1.2402	0.722208	0.00435601	0.0164449	chr16	NM_181718
ASPHD1	23.3322	1.2391	1.01929	0.0100934	0.0325036	chr9	NR_003920
LOC389705	3.88221	1.2382	0.392985	8.1306e-05	0.000575084	chr11	NM_001128922,NM_005512
LRRC32	395.615	1.23393	0.363846	3.36975e-05	0.000267867	chrX	NM_144658
DOCK11	353.162	1.2324	0.30005	1.8582e-06	2.16348e-05	chr5	NM_000046,NM_198709
ARSB	201.356	1.23238	0.338483	1.28523e-05	0.000116608	chr17	NM_001258398,NM_001258399,NM_001258395,NM_001258396,NM_001258397,NM_213607
CCDC103	20.3234	1.23227	0.421337	0.00016955	0.00107496	chr10	NM_030625
TET1	29.6493	1.231	0.450832	0.000311294	0.00179958	chr11	NM_001165,NM_182962
BIRC3	639.784	1.2307	0.236104	8.5698e-09	1.77319e-07	chr17	NM_022739
SMURF2	319.126	1.22972	0.286665	8.71691e-07	1.10877e-05	chr7	NM_014705
DOCK4	270.738	1.22641	0.251506	4.94576e-08	8.62372e-07	chr12	NM_198332,NM_005419
STAT2	2315.09	1.22601	0.412724	0.000147469	0.000952489	chr1	NM_001066
TNFRSF1B	953.97	1.2244	0.33553	1.25162e-05	0.00011384	chr14	NM_002863,NM_001163940
PYGL	2634.35	1.22434	0.34373	1.76898e-05	0.000153932	chr20	NM_001336
CTSZ	3737.85	1.22376	0.425492	0.000198964	0.00123072	chr10	NM_199461
NANOS1	50.8446	1.2233	0.355643	2.83639e-05	0.000231712	chr12	NM_016155
MMP17	144.587	1.22207	0.391633	8.82794e-05	0.000618193	chr20	NM_018837,NM_198596,NM_001161841
SULF2	5136.92	1.22183	0.479765	0.000551721	0.0029099	chr3	NM_001080393
GXYLT2	47.1529	1.22031	0.34639	2.05199e-05	0.00017506	chr14	NM_001130004,NM_001130005,NM_001102
ACTN1	5073.57	1.22013	0.28287	7.50652e-07	9.67596e-06	chr15	NM_198400,NM_006154
NEDD4	384.494	1.2197	0.332414	1.17887e-05	0.000108138	chr7	NM_033023,NM_002607
PDGFA	306.63	1.21844	0.39581	0.000102388	0.000702207	chr15	NM_001146029,NM_001146030,NM_003612
SEMA7A	421.162	1.21818	0.645823	0.00311296	0.0123798	chr20	NM_001128915,NM_000782
CYP24A1	214.784	1.21757	0.40924	0.000145195	0.000940424	chr6	NM_004282
BAG2	87.6538	1.21707	0.484892	0.00061127	0.00316806	chr2	NM_138390,NM_001142312,NM_001142310,NM_001142311
TMEM169	15.0452	1.217	0.461144	0.00042064	0.00230841	chr17	NM_005533
IFI35	547.875	1.2161	0.524111	0.00104187	0.00494342	chr17	NM_002145
HOXB2	38.6798	1.21607	0.40662	0.000138392	0.000903079	chr5	NM_024717,NM_001002796
MCTP1	165.411	1.2154	0.256019	9.46224e-08	1.5453e-06	chr19	NM_001166215,NM_030760
S1PR5	204.341	1.21519	0.335625	1.43144e-05	0.000127969	chr17	NM_153006
NAGS	84.3513	1.21398	0.240972	2.14104e-08	4.07632e-07	chr3	NM_018023
YEATS2	1168.69	1.2138	0.637564	0.00300252	0.0120042	chr1	NM_017773,NM_001136190
LAX1	78.0764	1.21375	0.364748	4.34705e-05	0.000333104	chr9	NM_000692
ALDH1B1	298.623	1.21208	0.489356	0.000685158	0.00349087	chr1	NM_033127
SEC16B	127.2	1.21039	0.453981	0.000389648	0.00216299	chr1	NM_001252103,NM_001252102,NM_017596,NM_001252100
KIF21B	193.891	1.20998	0.30745	3.9472e-06	4.15649e-05	chr4	NM_001037582,NM_024906
SCD5	294.387	1.20985	0.417981	0.00019157	0.00119184	chr10	NR_036430,NM_002727
SRGN	1351.31	1.20893	0.852561	0.00813562	0.0272843	chr8	NM_001715
BLK	153.438	1.20848	0.286812	1.21278e-06	1.4928e-05	chr7	NM_022748
TNS3	1150.2	1.20674	0.430215	0.000256334	0.00152673	chr18	NM_001142405,NM_006553
SLMO1	54.9918	1.20567	0.158385	1.17435e-15	9.21888e-14	chr22	NM_002473
MYH9	19172	1.20553	0.362817	4.38851e-05	0.000335719	chr19	NM_198535
ZNF699	39.5149	1.20543	0.487677	0.000697826	0.0035485	chr16	NM_000246
CIITA	476.765	1.20455	0.338291	1.80544e-05	0.000156657	chr2	NM_001199241,NM_001032998,NM_003937
KYNU	251.926	1.20421	0.384946	8.77085e-05	0.000614901	chr20	NM_003650
CST7	171.944	1.20396	0.612411	0.00265266	0.0107966	chr11	NM_001007232
CARD17	18.857	1.20279	0.437108	0.000303243	0.00175812	chr11	NR_027391,NM_016582
SLC15A3	444.867	1.20219	0.460473	0.00046774	0.00252895	chr22	NM_013385
CYTH4	465.977	1.20117	0.220389	2.37965e-09	5.53769e-08	chr20	NM_000311,NM_001080121,NM_001080122,NM_001080123,NM_183079,NM_001271561
PRNP	4951.62	1.19913	0.376453	7.26358e-05	0.000521421	chr14	NM_016445
PLEK2	647.97	1.19847	0.503006	0.000901892	0.00438504	chr17	NM_152468
TMC8	598.923	1.19832	0.525715	0.00119629	0.00552698	chr1	NM_012093,NM_174858
AK5	18.252	1.19824	0.656429	0.0037029	0.0143678	chrX	NM_004794
RAB33A	24.4158	1.19775	0.536119	0.00137467	0.00623303	chr16	NM_002163
IRF8	441.251	1.19506	0.445626	0.000378286	0.00210759	chr11	NM_178443,NM_031471
FERMT3	496.651	1.19504	0.504485	0.00094123	0.0045389	chr11	NM_014207
CD5	162.029	1.19501	0.357027	4.06593e-05	0.000314993	chr22	NM_017414
USP18	217.409	1.1948	0.595676	0.00244562	0.0100772	chr2	NM_001005176,NM_007237
SP140	127.905	1.19369	0.551601	0.00164617	0.0072465	chr17	NR_046273
LOC729683	34.5972	1.1925	0.421612	0.000240697	0.00144727	chr22	NM_002305
LGALS1	4535.39	1.19228	0.292752	2.27399e-06	2.58024e-05	chr3	NM_003234,NM_001128148
TFRC	1601.05	1.19079	0.39384	0.000128581	0.000849055	chr19	NR_033390,NM_001173515,NM_198125,NM_001173514,NM_003332
TYROBP	805.745	1.1896	0.309941	6.02243e-06	5.99866e-05	chr8	NM_002998
SDC2	559.637	1.18956	0.194456	4.28745e-11	1.43893e-09	chr6,chr6_apd_hap1,chr6_cox_hap2,chr6_dbb_hap3,chr6_mann_hap4,chr6_mcf_hap5,chr6_qbl_hap6,chr6_ssto_hap7	NM_001134870,NM_133471
PPP1R18	1672.68	1.18894	0.413419	0.000209072	0.00127898	chrX	NM_001711
BGN	6333.44	1.188	0.348979	3.32715e-05	0.000265056	chr12	NM_022652,NM_001946
DUSP6	1342.67	1.18758	0.412202	0.00020833	0.00127542	chr1	NM_001199739,NM_004079
CTSS	1616.6	1.1854	0.468494	0.000605819	0.00314623	chr19	NM_144613
COX6B2	26.9896	1.18476	0.621748	0.00316869	0.0125642	chr3	NM_033403
DCLK3	15.7415	1.18337	0.34246	2.79993e-05	0.000229041	chr3	NM_015562
UBXN7	420.451	1.18178	0.28186	1.38491e-06	1.67536e-05	chrX	NM_004429
EFNB1	1875.5	1.17889	0.457749	0.000534173	0.00283451	chr12	NM_001734,NM_201442
C1S	7959.25	1.17859	0.6369	0.00361519	0.0140722	chr13	NM_152324
TEX29	17.7943	1.17847	0.544852	0.00168906	0.00740523	chr4	NM_003652,NM_001014448,NM_001014447
CPZ	121.589	1.17758	0.907379	0.0104955	0.0335816	chr12	NM_058173
MUCL1	52.7617	1.17652	0.967055	0.0117086	0.0366841	chr9	NM_017418
DEC1	9.88399	1.17476	0.472553	0.000699127	0.00355412	chr1	NM_000734,NM_198053
CD247	155.076	1.17425	0.431585	0.000346067	0.0019567	chr19	NM_000960
PTGIR	63.4591	1.17403	0.314267	9.33691e-06	8.79863e-05	chr7	NM_175884
CCDC71L	288.204	1.17365	0.25388	1.81644e-07	2.74582e-06	chr8	NM_004225
MFHAS1	406.828	1.17267	0.54514	0.00177518	0.00771989	chr19	NM_181879,NM_021250,NM_181986,NM_181985
LILRA5	55.2595	1.17027	0.182464	6.48779e-12	2.64884e-10	chr1	NM_015841,NM_015840,NM_001193495,NM_001025107,NM_001111
ADAR	4592.78	1.16925	0.390563	0.000144765	0.000938009	chr19	NM_015719
COL5A3	1491.87	1.16903	0.412559	0.000245576	0.00147144	chr13	NM_017817
RAB20	111.331	1.16832	0.310663	8.47195e-06	8.06246e-05	chr2	NM_032208,NM_053034,NM_018153
ANTXR1	2437.69	1.16811	0.320586	1.36666e-05	0.000123202	chr9	NM_153698
AAED1	138.282	1.16725	0.651291	0.00423228	0.0160541	chr9	NR_033863
FLJ41200	22.9395	1.16623	1.01861	0.0128737	0.0395686	chr18	NM_182511
CBLN2	3.94924	1.16594	0.335838	2.65671e-05	0.000219722	chr20	NM_032883,NM_001098798,NM_001098796,NM_001098797
TOX2	124.567	1.16531	0.470484	0.000726286	0.00366671	chr6,chr6_cox_hap2,chr6_dbb_hap3,chr6_mann_hap4,chr6_mcf_hap5,chr6_qbl_hap6,chr6_ssto_hap7	NM_002127
HLA-G	333.567	1.16515	0.308356	7.92307e-06	7.61139e-05	chr15	NM_001110
ADAM10	989.857	1.16479	0.333084	2.39825e-05	0.000200578	chr12	NM_018351
FGD6	503.11	1.16478	0.381248	0.000118633	0.000792228	chr6	NM_002122
HLA-DQA1	1889.61	1.16436	0.488919	0.000957989	0.00460395	chr1	NM_000130
F5	127.518	1.16354	0.252647	1.95571e-07	2.93935e-06	chr1	NM_003238,NM_001135599
TGFB2	164.014	1.16353	0.432958	0.000391522	0.00216944	chr1	NM_006762
LAPTM5	3163.88	1.16272	0.38318	0.000127516	0.000843235	chr10	NM_025015
HSPA12A	199.647	1.16241	0.406011	0.000227533	0.00137808	chr9	NM_001855
COL15A1	1561.56	1.16078	0.417785	0.000296137	0.00172506	chr15	NM_001199042,NM_001199040,NM_022369,NM_001142619,NM_001142618,NM_001142617,NM_001142620,NM_001199041
STRA6	137.295	1.16003	0.556292	0.00212396	0.00893703	chr6	NM_001010919,NM_001276460
FAM26F	190.724	1.15926	0.335706	2.87711e-05	0.000234202	chr19	NM_001699,NM_021913
AXL	790.438	1.15853	0.361021	6.9854e-05	0.000503626	chr22	NM_030882,NM_145637
APOL2	723.818	1.15844	0.222936	9.41466e-09	1.9327e-07	chr12	NM_002859,NM_001080855,NM_001243756,NM_025157
PXN	2168.81	1.15838	0.404259	0.00022387	0.00135814	chr7	NM_018685
ANLN	792.711	1.15825	0.36523	7.9851e-05	0.000566326	chr6	NM_001080976,NM_013352
DSE	974.147	1.15815	0.316451	1.29413e-05	0.000117357	chr11	NM_080668
CDCA5	362.247	1.15747	0.514425	0.0013817	0.00625416	chr21	NM_018961,NM_001243467,NM_001001895
UBASH3A	54.7829	1.15736	0.441942	0.000485276	0.00260451	chr4	NM_001135148,NM_022154,NM_001135147,NM_001135146
SLC39A8	280.132	1.15688	0.304279	7.28242e-06	7.08526e-05	chr22	NM_002430
MN1	613.413	1.15637	0.401277	0.000214529	0.00130929	chr12	NM_001195015,NM_000616,NM_001195017,NM_001195016,NM_001195014
CD4	954.089	1.15549	0.255017	2.85107e-07	4.12897e-06	chr14	NM_006084
IRF9	1356.11	1.15496	0.342761	3.94082e-05	0.00030657	chr14	NM_032425,NM_001127258
HHIPL1	53.5845	1.15449	0.97384	0.0127055	0.0391768	chr17	NM_012452
TNFRSF13B	48.2036	1.15439	0.471794	0.00081462	0.00404238	chr1	NM_002867
RAB3B	79.3649	1.1527	0.473274	0.00083319	0.00412	chr3	NM_015444
TMEM158	182.824	1.1526	0.351276	5.44012e-05	0.000406459	chr9	NR_027406
LOC100129034	491.442	1.15247	0.372623	0.000105889	0.000720275	chr6	NM_000129
F13A1	1888.71	1.15221	0.241715	9.07078e-08	1.48402e-06	chr8	NM_025054
VCPIP1	339.312	1.15132	0.56622	0.00245533	0.0101104	chr2	NM_173076,NM_015657
ABCA12	1045.13	1.15062	0.371878	0.000105761	0.0007197	chr11	NM_015157,NM_001144759,NM_001144758
PHLDB1	1059.24	1.15032	0.272469	1.20123e-06	1.47958e-05	chr3	NM_134263,NM_001040454,NM_022911,NM_134426
SLC26A6	284.889	1.14999	0.422424	0.000359018	0.00201869	chr14	NM_000428
LTBP2	2373.16	1.14908	0.470097	0.000818277	0.00405722	chr17	NM_152219
GJD3	69.2494	1.14883	0.410277	0.000281433	0.0016552	chr1	NM_001271887
SRGAP2D	19.8286	1.14808	0.257834	4.25862e-07	5.86554e-06	chr13	NM_024089
KDELC1	108.092	1.14643	0.46269	0.00075132	0.00377954	chr17	NM_000526
KRT14	169519	1.14536	0.363046	8.67756e-05	0.000609061	chr22	NM_030641
APOL6	1222.7	1.14455	0.887712	0.0114073	0.0359186	chr17	NM_000805
GAST	7.3988	1.14446	0.871828	0.0110924	0.0351388	chr19	NM_000737
CGB	3.57671	1.14294	0.598691	0.00336156	0.0131945	chr16	NM_001160213,NM_031293
PMFBP1	24.9966	1.14276	0.594236	0.00326455	0.0128828	chr20	NM_030776,NM_001160417,NM_001160419,NM_001160418
ZBP1	109.679	1.14193	0.318828	1.78188e-05	0.000154833	chr6	NM_016277,NM_183227
RAB23	204.839	1.14185	0.42721	0.000421839	0.00231429	chr16	NM_021149
COTL1	2011.89	1.14137	0.232776	4.50821e-08	7.95175e-07	chr7	NM_007270
FKBP9	1459.98	1.14121	0.710213	0.00659459	0.0230018	chr8	NM_001001557
GDF6	10.2535	1.14064	0.465026	0.000809386	0.00402186	chr5	NM_003059
SLC22A4	24.4329	1.14039	0.238521	8.45111e-08	1.39482e-06	chr10	NM_006504,NM_130435
PTPRE	607.499	1.14	0.23354	5.12836e-08	8.8997e-07	chr1	NM_033631,NM_001142546
LUZP1	1116.26	1.13919	0.724054	0.00708279	0.0243884	chr2	NM_152792
ASPRV1	2338.45	1.13857	0.51114	0.00151325	0.00674765	chr2	NM_080671
KCNE4	120.492	1.13854	0.44709	0.000618675	0.00319937	chr6,chr6_cox_hap2,chr6_dbb_hap3,chr6_mann_hap4,chr6_mcf_hap5,chr6_qbl_hap6,chr6_ssto_hap7	NM_018950,NM_001098479,NM_001098478
HLA-F	1879.67	1.13824	0.562593	0.00257267	0.0105225	chr11	NM_001079692,NR_049734,NR_049733,NR_049732,NR_049731,NM_001261827,NM_032597,NM_001261828
MS4A14	41.7507	1.13775	0.421106	0.000387562	0.00215402	chr11	NM_001145055,NM_001145057,NM_001039660,NM_001039659,NM_005699,NM_173042,NM_173044
IL18BP	233.076	1.1375	0.393788	0.000218157	0.00132878	chr1	NM_016274
PLEKHO1	697.092	1.13547	0.480907	0.00106242	0.00502656	chr6	NM_207360
ZC3H12D	99.9335	1.13465	0.307441	1.17161e-05	0.00010765	chr13	NM_001258370,NM_001258367,NM_001258366,NM_001258369,NM_001258368,NM_030932,NM_001042517
DIAPH3	105.14	1.13444	0.18528	4.18413e-11	1.40684e-09	chr20	NM_001242581,NM_018993
RIN2	1300.53	1.13431	0.387335	0.00018893	0.00117905	chr2	NR_033258,NM_001171653,NM_014795
ZEB2	690.21	1.13413	0.284891	3.54881e-06	3.80712e-05	chr9	NM_017723
TOR4A	354.416	1.13344	0.496899	0.00132188	0.00604313	chr5	NM_001744
CAMK4	20.9656	1.13335	0.261153	7.32377e-07	9.46708e-06	chr14	NM_003082
SNAPC1	248.658	1.13178	0.37358	0.000135724	0.000888657	chrX	NM_018159
NUDT11	39.2058	1.13132	0.467325	0.000899627	0.00437519	chr7	NM_006060,NM_001220768,NM_001220769,NM_001220771,NM_001220770,NM_001220773,NM_001220765,NM_001220775,NM_001220774,NM_001220776,NM_001220766,NM_001220767,NM_001220772
IKZF1	382.777	1.13117	0.359863	9.13913e-05	0.0006373	chr3	NM_003615,NM_001258380,NM_001258379
SLC4A7	282.269	1.13117	0.711164	0.00693551	0.0239761	chr2	NM_001009959,NM_020711
ERMN	16.8841	1.13111	0.279005	2.5699e-06	2.86447e-05	chr18	NM_018181
ZNF532	1231.82	1.13108	0.636343	0.00465815	0.017367	chr6	NR_028291,NR_028290
VNN3	55.3569	1.13088	1.0854	0.0151836	0.0451508	chr16	NM_198491
FAM92B	5.70805	1.13063	0.46403	0.00086102	0.00422676	chr1	NM_130782
RGS18	44.8996	1.13051	0.27081	1.51755e-06	1.80948e-05	chr11	NM_144665,NM_001271594
SESN3	1887.03	1.13029	0.313113	1.63125e-05	0.000143586	chr1	NM_014654
SDC3	936.487	1.12976	0.214096	6.21016e-09	1.32544e-07	chr20	NM_005194
CEBPB	1950.48	1.12975	0.451492	0.000714143	0.00361639	chr11	NM_005161,NR_027991
APLNR	389.142	1.1295	0.328474	3.20358e-05	0.000257116	chr10	NM_031484
MARVELD1	949.626	1.12782	0.508194	0.00157903	0.00700173	chr9	NM_001145313,NM_031919,NM_207647
FSD1L	35.8818	1.12745	0.450323	0.000714638	0.00361789	chr11	NM_001039396
MPEG1	949.805	1.12708	0.778097	0.00924969	0.0302767	chr10	NM_153714
C10orf67	4.78884	1.12503	0.312291	1.7259e-05	0.000150469	chr1	NM_152374
C1orf216	204.004	1.12306	0.361964	0.000106688	0.000724897	chrX	NM_033518
SLC38A5	928.627	1.12295	0.472067	0.00102882	0.00489416	chr3	NR_027122
ESRG	1020.04	1.1226	0.429284	0.00051674	0.00274918	chr1	NM_014858,NM_001242925
TMCC2	142.411	1.12246	0.402255	0.000302597	0.00175652	chr11	NM_006108
SPON1	400.887	1.1216	0.796725	0.0099608	0.0321498	chr8	NM_007332
TRPA1	23.8131	1.1216	0.265478	1.23253e-06	1.51404e-05	chr22	NM_197967,NM_197966,NM_001244570,NM_001196,NM_001244567,NM_001244572,NM_001244569
BID	344.52	1.12105	0.485082	0.0012454	0.00573073	chr3	NM_001134418,NM_018192
LEPREL1	806.58	1.12073	0.386952	0.000216587	0.00131965	chr5	NM_005909
MAP1B	541.266	1.11955	0.699081	0.00695024	0.0240224	chr6	NM_001199583,NM_020804
PACSIN1	20.6912	1.1193	0.246913	2.91351e-07	4.20941e-06	chr21	NM_006948
HSPA13	232.128	1.11922	0.307757	1.49373e-05	0.000132824	chr17	NM_006455
LEPREL4	347.775	1.11856	0.252874	4.91191e-07	6.61102e-06	chr6	NM_001007102,NM_032438
L3MBTL3	119.583	1.1185	0.474392	0.00109655	0.00516133	chr10	NM_001134434,NM_014767,NM_001244950
SPOCK2	626.134	1.11849	0.239294	1.50703e-07	2.34198e-06	chr15	NM_014918
CHSY1	778.118	1.1172	0.320113	2.62719e-05	0.000217537	chr5	NM_002198
IRF1	1163.63	1.11717	0.273608	2.37999e-06	2.68553e-05	chr2	NM_001271661,NM_004263,NM_001271662,NR_073398,NR_073399
SEMA4F	154.501	1.11535	1.17917	0.0161712	0.0475695	chr13	NM_001258406
IRG1	2.1712	1.11514	0.281602	4.00179e-06	4.2067e-05	chr1	NM_000433,NM_001127651,NM_001190794,NM_001190789
NCF2	603.233	1.11417	0.36452	0.000126942	0.000839743	chr11	NM_003120,NM_001080547
SPI1	597.35	1.11393	0.276478	2.9671e-06	3.25758e-05	chr17	NM_001206951,NM_001206950,NM_001206952,NM_004207,NM_001042423,NM_001042422
SLC16A3	1050.51	1.11324	0.385896	0.000225708	0.00136748	chr12	NR_027752,NM_001034173
ALDH1L2	381.238	1.11287	0.422508	0.000495553	0.00265267	chr21	NR_038885,NR_038886
LOC100506385	32.5649	1.1128	0.461339	0.000955692	0.00459652	chr3	NM_006564
CXCR6	98.7998	1.11204	0.259739	9.67337e-07	1.21605e-05	chr12	NM_001142679,NM_001142678,NM_001025356,NM_001204803
ANO6	1230.09	1.11144	0.471875	0.00112007	0.00524639	chr16	NM_181270,NM_181271,NM_181272,NM_181269,NM_181268,NM_181296,NM_181283,NM_052999
CMTM1	14.401	1.11109	0.77841	0.00987099	0.0319445	chrX	NM_001105576
SOWAHD	15.5865	1.11055	0.471577	0.0011204	0.00524662	chr14	NR_046093,NM_016651,NM_001079520,NR_046095
DACT1	147.592	1.1105	0.623366	0.0047961	0.0177516	chr10	NM_001008723
CCDC147	11.0037	1.11042	0.325915	3.67139e-05	0.00028933	chr9	NM_005384
NFIL3	694.251	1.10958	0.479561	0.00126733	0.0058199	chr16	NM_001114380,NM_002209
ITGAL	487.193	1.10856	0.390964	0.000267819	0.00158739	chr15	NM_015059
TLN2	294.53	1.10781	0.361336	0.000124048	0.000822981	chr16	NM_182687,NM_004203,NM_001258451,NM_001258450
PKMYT1	292.923	1.10769	0.94971	0.0145601	0.0435736	chr5	NM_002187
IL12B	6.01177	1.10723	0.357298	0.000111705	0.000753949	chr7	NM_002523
NPTX2	56.7339	1.10641	0.470651	0.00114396	0.00533101	chr17	NM_001256841,NM_007261
CD300A	216.549	1.10609	0.328967	4.34448e-05	0.000333046	chr16	NM_005030
PLK1	468.899	1.10564	0.338249	6.12643e-05	0.000450008	chr3	NR_033994,NM_003810,NM_001190942,NM_001190943
TNFSF10	3633.03	1.10512	0.221073	2.89503e-08	5.31123e-07	chr2	NM_006751,NM_001130445
SSFA2	2970.17	1.10453	0.532475	0.00239486	0.00989036	chr16	NM_175900
C16orf54	104.595	1.10445	0.771922	0.00993237	0.0320807	chr11	NM_053054
CATSPER1	6.98686	1.10438	0.267145	1.88076e-06	2.18716e-05	chrX	NM_000216
KAL1	142.987	1.10427	0.508924	0.00187322	0.00807902	chr5	NM_000514,NM_001190469,NM_001190468,NM_199231
GDNF	31.6792	1.10404	0.480318	0.00132493	0.00605405	chr7	NM_080660
ZC3HAV1L	49.4647	1.10393	0.576914	0.00357384	0.0139439	chr5	NM_002104
GZMK	114.215	1.10361	0.619035	0.00484477	0.0179022	chr3	NM_016557,NM_178445
CCRL1	97.386	1.10352	0.586609	0.00388226	0.0149464	chr4	NM_018176
LGI2	64.1224	1.10234	0.416412	0.000485173	0.00260451	chr21	NM_007031
HSF2BP	17.4061	1.1021	0.310558	2.18743e-05	0.000185267	chr11	NM_004029,NM_004031,NM_001572
IRF7	762.785	1.10067	0.281628	5.06884e-06	5.18246e-05	chr7	NM_015283
DPY19L1	271.099	1.1	0.23285	1.20432e-07	1.91549e-06	chr6	NM_005907
MAN1A1	888.021	1.09885	0.261322	1.41172e-06	1.70104e-05	chr12	NM_020698
TMCC3	535.675	1.0976	0.318385	3.19213e-05	0.000256421	chr20	NM_003600,NM_198433,NM_198434,NM_198435,NM_198436,NM_198437
AURKA	274.915	1.09742	0.301388	1.50323e-05	0.000133603	chr14	NM_007086,NM_001008396
WDHD1	220.577	1.09741	0.22858	8.00707e-08	1.33022e-06	chr1	NR_002305
PDIA3P	75.2689	1.09737	0.214259	1.50487e-08	2.98218e-07	chr1	NM_021194
SLC30A1	197.36	1.09733	0.335073	6.20522e-05	0.000455091	chr15	NM_144508,NM_170589
CASC5	137.933	1.09508	0.310886	2.4026e-05	0.00020085	chr2	NM_201266,NM_201267,NM_201264,NM_201279,NM_003872,NM_018534
NRP2	939.667	1.09502	0.768717	0.0103983	0.0333327	chr12	NR_046160,NR_046159,NM_001256374,NM_001256375,NM_001256373
LOC256021	7.87444	1.09174	0.471317	0.00129763	0.00594859	chr12	NM_144593
RHEBL1	24.6778	1.09077	0.290212	9.49591e-06	8.93926e-05	chr8	NM_002603,NM_001242318
PDE7A	545.128	1.09065	0.36154	0.000150717	0.000971374	chr5	NM_004887
CXCL14	11927.8	1.09064	0.220331	3.81551e-08	6.82205e-07	chr4	NM_014822
SEC24D	732.165	1.09008	0.367775	0.000180416	0.00113479	chr2	NM_002908
REL	127.426	1.08988	0.544733	0.00295976	0.0118513	chrX	NM_014499,NM_198333
P2RY10	42.951	1.08978	0.357791	0.000137158	0.00089698	chr9	NM_022343
GLIPR2	497.771	1.08947	0.93005	0.0151247	0.0450052	chr17	NM_003770
KRT37	32.7691	1.08936	0.655291	0.00649737	0.0227148	chr3	NM_181780,NM_001085357
BTLA	34.7866	1.08915	0.217026	2.65155e-08	4.91383e-07	chrX	NM_003688,NM_001126055,NM_001126054
CASK	797.039	1.0889	0.257964	1.30522e-06	1.59053e-05	chr2	NM_020342,NM_001127257
SLC39A10	177.151	1.08879	0.376668	0.000231907	0.00140179	chr11	NM_032873
UBASH3B	271.981	1.08794	0.517953	0.00231149	0.00959152	chrX	NM_018990
SASH3	502.848	1.08763	0.363805	0.000166974	0.00106009	chr6,chr6_cox_hap2,chr6_mann_hap4,chr6_mcf_hap5,chr6_qbl_hap6,chr6_ssto_hap7	NM_005514
HLA-B	26516.1	1.08707	0.31484	3.22983e-05	0.000258541	chr3	NM_001042459,NM_014890,NM_182909
FILIP1L	1027.32	1.08584	0.255639	1.18305e-06	1.45817e-05	chr3	NM_001164317,NM_001457,NM_001164318,NM_001164319
FLNB	5505.89	1.0849	0.329962	5.89578e-05	0.000434662	chr9	NM_001198806,NM_001198805,NM_001198807,NM_080655
MSANTD3	285.732	1.08465	0.635119	0.00594935	0.0211382	chr19	NM_024333
FSD1	15.4122	1.08429	0.526878	0.00259753	0.0106098	chr1	NR_029467,NM_000655
SELL	483.1	1.08377	0.869607	0.0139909	0.0421943	chr7	NM_178827
IQUB	2.63882	1.08302	0.194606	1.30647e-09	3.22057e-08	chr20	NM_021035
ZNFX1	1319.74	1.08276	0.364072	0.000177177	0.0011175	chr5	NM_001343,NM_001244871
DAB2	966.442	1.08231	0.831368	0.0129452	0.0397281	chr15	NM_001039841
ARHGAP11B	8.58745	1.08171	0.330462	6.25307e-05	0.000457866	chr1	NM_006027,NM_130398,NM_003686
EXO1	108.961	1.08144	0.262782	2.119e-06	2.42849e-05	chr1	NM_004481
GALNT2	2236.03	1.08135	0.295089	1.40837e-05	0.000126339	chr17	NM_000213,NM_001005619,NM_001005731
ITGB4	6067.05	1.08131	0.533041	0.00280722	0.0113373	chr13	NM_001007538
SHISA2	95.1285	1.0811	0.198787	2.74581e-09	6.297e-08	chr7	NM_002314,NM_001204426
LIMK1	989.772	1.08037	0.332418	6.92344e-05	0.000499553	chr5	NR_034085,NR_034086
LOC648987	69.4697	1.07887	0.235549	2.54638e-07	3.72906e-06	chr1	NM_012090
MACF1	5576.68	1.07738	0.610326	0.00530959	0.0192395	chr2	NR_073043,NM_024726,NM_001270585,NM_001270584
IQCA1	35.4603	1.07703	0.934232	0.0159581	0.0470703	chr19	NM_016585,NM_199202
THEG	2.00179	1.07634	0.410419	0.000552645	0.00291393	chr1	NM_052998
ADC	51.2218	1.07502	0.338151	8.90426e-05	0.000622346	chr14	NM_006364
SEC23A	885.703	1.07436	0.353607	0.000146036	0.000945145	chr17	NM_005892
FMNL1	718.327	1.07319	0.39998	0.000458028	0.00248305	chr2	NM_004288
CYTIP	324.869	1.07281	0.623531	0.00591088	0.0210424	chr3	NM_013308
GPR171	34.9435	1.07276	0.352367	0.000143779	0.000933239	chr12	NM_001144881,NM_001144882,NM_001144883,NM_153026
PRICKLE1	192.967	1.07138	0.726832	0.00986771	0.0319405	chr7	NM_003014
SFRP4	339.67	1.07091	0.496704	0.00206429	0.00874632	chr11	NM_000733
CD3E	464.725	1.07059	0.580336	0.00447419	0.0167975	chr2	NM_005018
PDCD1	93.9547	1.07045	0.418354	0.000671815	0.00342766	chr13	NM_178009,NM_001204504,NM_152910,NM_001204506,NM_001204505
DGKH	64.0474	1.06984	0.42556	0.000765615	0.00384088	chr14	NM_052978,NM_015163
TRIM9	28.8873	1.06951	0.737513	0.0103366	0.0331638	chr12	NR_038996
USP30-AS1	21.6095	1.06949	0.373176	0.000259243	0.00154255	chr5	NM_001130140,NM_022350
ERAP2	975.57	1.06894	0.586126	0.00472929	0.0175606	chr1	NM_001007544
C1orf186	69.8852	1.06826	0.471359	0.00154227	0.00685701	chr1	NM_001767
CD2	346.614	1.06817	0.335582	8.84297e-05	0.000619008	chr12	NM_002848,NM_030667,NM_030668,NM_030669,NM_030671,NM_030670
PTPRO	62.7976	1.06796	0.366842	0.000223768	0.00135798	chr22	NM_002608,NM_033016
PDGFB	431.416	1.06761	0.313115	3.8766e-05	0.000303301	chr12	NM_014718
CLSTN3	673.899	1.06744	0.340665	0.00010535	0.000718207	chr10	NM_002211,NM_133376,NM_033668
ITGB1	8703.27	1.06727	0.433972	0.000899319	0.00437485	chr8	NM_014729
TOX	79.6525	1.06725	0.412437	0.000622416	0.00321508	chr18	NM_022068
PIEZO2	74.5383	1.0662	0.29977	2.22179e-05	0.000187675	chr15	NM_138555,NM_004856
KIF23	326.376	1.06588	0.435284	0.000932177	0.00450593	chr14	NM_003608
GPR65	70.9645	1.06553	0.51609	0.00267057	0.0108598	chr12	NM_001276468,NM_001276469,NM_001478
B4GALNT1	87.6841	1.06357	0.439032	0.0010125	0.00482786	chrX	NM_003254
TIMP1	3099.53	1.0628	0.172461	3.8511e-11	1.30687e-09	chr1	NM_001130040,NM_183001,NM_001202859,NM_001130041,NM_003029
SHC1	2895.35	1.06081	0.223932	1.19159e-07	1.89855e-06	chr16	NM_006885,NM_001164766
ZFHX3	300.425	1.0602	0.253963	1.71727e-06	2.01867e-05	chr1	NM_014826,NM_003607
CDC42BPA	569.526	1.05937	0.252216	1.51873e-06	1.80971e-05	chr14	NM_014982
PCNX	946.602	1.05903	0.357066	0.000189608	0.00118204	chr3	NM_015103
PLXND1	1444.9	1.0588	0.290546	1.60479e-05	0.000141461	chr7	NM_001256414,NM_002069
GNAI1	756.46	1.05822	0.297933	2.29454e-05	0.000193229	chr18	NM_012319,NM_001099406
SLC39A6	1512.46	1.05802	0.629454	0.00664734	0.0231374	chr7	NM_001164460,NM_207342
STEAP1B	58.9088	1.0578	0.382177	0.000367504	0.00205252	chr4	NM_018248
NEIL3	42.9875	1.0559	0.236845	4.65807e-07	6.3065e-06	chr6	NM_001242830,NM_001242831,NM_001242828,NM_021814
ELOVL5	767.133	1.05548	0.470651	0.00169399	0.00742041	chrX	NM_152633,NM_001018113
FANCB	18.917	1.05465	0.6433	0.00731116	0.0250147	chr3	NM_153264,NR_022012
COL6A5	24.5659	1.05457	0.575132	0.0047567	0.0176373	chr5	NM_130848
C5orf20	58.0752	1.05376	0.224743	1.56396e-07	2.41669e-06	chr1	NM_001252269,NM_001252271,NM_001006605,NM_001252273,NM_001252270
FAM69A	214.518	1.05245	0.491391	0.00223397	0.00931634	chr1	NM_001078,NM_080682,NM_001199834
VCAM1	358.933	1.05116	0.571791	0.00471332	0.0175226	chr17	NM_013351
TBX21	28.1046	1.05113	0.288433	1.63687e-05	0.000143943	chr5	NM_019072
SGTB	112.57	1.05022	0.287055	1.55539e-05	0.000137638	chr2	NM_018410
HJURP	191.175	1.04906	0.281268	1.16244e-05	0.000106953	chr9	NM_021106,NM_134427,NR_074078,NM_001276260,NM_001276261,NM_001276262,NM_144488,NM_144489,NM_130795,NM_017790,NR_074077
RGS3	550.443	1.04841	0.435224	0.00108303	0.00510821	chr20	NM_005985
SNAI1	82.8179	1.04764	0.306128	3.85333e-05	0.000301847	chr10	NM_001145443,NM_004566
PFKFB3	1512.64	1.04726	0.808234	0.0141892	0.0426584	chr12	NM_000619
IFNG	12.5896	1.04636	0.501056	0.00257247	0.0105225	chr17	NM_002985
CCL5	679	1.04634	0.340986	0.000138338	0.000903049	chr1	NM_018136,NM_001206846
ASPM	313.888	1.0455	0.297138	2.68319e-05	0.000221272	chr8	NM_002350,NM_001111097
LYN	609.205	1.04512	0.376726	0.000362557	0.00203286	chr12	NM_003006,NM_001206609
SELPLG	600.37	1.04495	0.26804	5.89991e-06	5.90346e-05	chr9	NM_182487
OLFML2A	996.924	1.04376	0.231325	3.71499e-07	5.20298e-06	chr2	NM_001430
EPAS1	3419.92	1.0431	0.371507	0.000327728	0.00187621	chr12	NM_016533
NINJ2	83.1309	1.04279	0.659796	0.00847936	0.0282095	chr11	NM_006235
POU2AF1	417.358	1.04265	0.269692	6.92973e-06	6.78179e-05	chr15	NM_016073
HDGFRP3	329.425	1.0403	0.488827	0.00235805	0.00975597	chr20	NM_198799,NM_017843,NM_001010974
BCAS4	94.2413	1.03967	0.392156	0.000537618	0.00284866	chr8	NM_003155
STC1	181.25	1.03937	0.336421	0.000129846	0.000855861	chr17	NM_018304
PRR11	412.721	1.03898	0.598678	0.00614521	0.0217225	chr2	NM_198483,NR_034176
RUFY4	38.7919	1.03808	0.376691	0.000390906	0.00216866	chr6,chr6_cox_hap2,chr6_dbb_hap3,chr6_mann_hap4,chr6_mcf_hap5,chr6_qbl_hap6,chr6_ssto_hap7	NM_019111
HLA-DRA	14617.2	1.03758	0.878951	0.0170355	0.0497059	chr6	NM_033125
SLC22A16	2.63639	1.03714	0.578963	0.00542666	0.0195787	chr11	NM_020716
GRAMD1B	26.656	1.03642	0.58521	0.00568643	0.0203601	chr11	NM_012194
KIAA1549L	295.06	1.03592	0.467909	0.00189462	0.0081537	chr1	NM_001136474,NM_001136475,NM_024749
VASH2	33.4677	1.03542	0.360592	0.000272495	0.00160989	chr10	NM_001242359,NM_014836,NR_024554,NR_024555
RHOBTB1	173.481	1.03465	0.591052	0.00599187	0.0212645	chrX	NM_001504,NM_001142797
CXCR3	69.3283	1.03377	0.371105	0.0003582	0.00201533	chr2	NM_001185015,NM_004509,NM_080424,NM_004510
SP110	601.625	1.03344	0.409853	0.000804645	0.00400374	chr1	NM_212503,NM_212502,NM_002596
CDK18	595.056	1.03281	0.192428	4.42064e-09	9.76544e-08	chr3	NM_001199185,NM_001199184,NM_001199183,NM_001199182,NM_001199181,NM_001199179,NM_001199180,NM_001001485,NM_001001486,NM_001001487,NM_014382
ATP2C1	1605.98	1.03275	0.445319	0.00142844	0.00644028	chr1	NM_014839,NM_001166252
LPPR4	88.5463	1.03257	0.680426	0.00986069	0.0319281	chr19	NM_138690
GRIN3B	6.63031	1.03198	0.680721	0.00989267	0.0319949	chr9	NM_001782
CD72	105.489	1.0316	0.267072	6.98647e-06	6.82637e-05	chr11	NM_014824
FCHSD2	527.629	1.03095	0.274038	1.05351e-05	9.78155e-05	chr11	NM_001243254,NM_015213
DENND5A	783.732	1.0306	0.621765	0.00740213	0.0252739	chr16	NM_001114099,NM_012410,NM_001243332,NM_001243333,NM_001114100,NM_201575
SEZ6L2	141.916	1.03014	0.454204	0.00166613	0.00731874	chr19	NM_001004318
PAPL	166.466	1.02888	0.160761	8.3254e-12	3.31764e-10	chr1	NM_145257
CCSAP	187.497	1.02863	0.347494	0.000204752	0.00125887	chr1	NM_001256864,NM_001256865,NM_014787
DNAJC6	33.1358	1.0286	0.342333	0.000177624	0.00111993	chr9	NM_018424,NM_019114
EPB41L4B	289.21	1.02799	0.239469	1.07672e-06	1.34066e-05	chr9	NM_001270890,NM_017645
HAUS6	364.492	1.0272	0.675088	0.009868	0.0319405	chr19	NM_002248
KCNN1	6.74331	1.02714	0.309101	5.82162e-05	0.000430614	chr7	NM_001005340,NM_002510
GPNMB	7934.35	1.02661	0.619467	0.00746487	0.0254501	chr20	NR_037142
LOC100289473	4.33352	1.02622	0.202773	2.39764e-08	4.49336e-07	chr12	NM_152905,NM_001135175,NM_001135176,NM_001135177
NEDD1	301.592	1.02599	0.305228	5.05445e-05	0.00038077	chr20	NM_021873,NM_021872,NM_004358
CDC25B	1681.06	1.02564	0.553861	0.00482024	0.0178223	chr2	NM_001079,NM_207519
ZAP70	265.344	1.02503	0.437866	0.00137005	0.00621673	chr11	NM_022349,NM_152851,NM_152852,NM_001247999
MS4A6A	939.227	1.02442	0.373534	0.000424422	0.00232777	chr6,chr6_cox_hap2,chr6_mcf_hap5,chr6_ssto_hap7	NR_040662
HCP5	1145.67	1.02266	0.819356	0.016127	0.0474652	chr11	NM_207645
C11orf87	5.46296	1.02216	0.322207	0.000101202	0.000695439	chr17	NM_152463,NM_001166131
EME1	49.9907	1.02149	0.232084	6.50652e-07	8.50685e-06	chr9	NM_022486
SUSD1	140.204	1.02143	0.314701	7.76133e-05	0.000553029	chr21	NM_003489
NRIP1	1088.8	1.02124	0.334705	0.000153588	0.000986748	chr20	NM_012112
TPX2	787.946	1.02092	0.624495	0.0079616	0.0268187	chr12	NM_000239
LYZ	28993.4	1.01974	0.676733	0.0103783	0.0332904	chr22	NM_001270406,NM_145699
APOBEC3A	532.075	1.01864	0.835671	0.0169848	0.0495801	chr12	NM_005593
MYF5	12.1102	1.01799	0.517493	0.00369148	0.0143265	chr1	NM_015991
C1QA	2716.06	1.01792	0.484949	0.00265374	0.0107986	chr5	NM_004472
FOXD1	152.638	1.01748	0.27689	1.55157e-05	0.000137433	chr3	NM_021105
PLSCR1	1038.47	1.01686	0.299316	4.49305e-05	0.000342569	chr1	NM_003929,NM_001135662,NM_001135663,NM_001135664
RAB7L1	350.541	1.01681	0.278767	1.7148e-05	0.000149715	chr14	NM_018071
ARHGEF40	543.466	1.01676	0.633967	0.00854194	0.0283712	chr2	NM_001040710
FAM228A	6.13302	1.01632	0.205864	4.7027e-08	8.23918e-07	chr9	NM_004612,NM_001130916
TGFBR1	830.12	1.01614	0.471491	0.00231803	0.00961429	chr19	NM_005535,NM_153701
IL12RB1	120.686	1.01474	0.63658	0.00874701	0.0289253	chr1	NM_001199829,NM_032132
HORMAD1	38.981	1.01448	0.422312	0.00118363	0.0054856	chr4	NM_001253835,NM_001553
IGFBP7	3553.43	1.01338	0.372107	0.000456879	0.00247902	chr1	NM_152304,NM_001193532
RAB42	21.0614	1.01247	0.436269	0.00148508	0.00665121	chr1	NM_001276
CHI3L1	1162.2	1.01194	0.379396	0.000541956	0.00286832	chr8	NM_001105539,NM_023929
ZBTB10	62.5284	1.01154	0.42654	0.00128669	0.00590289	chr15	NM_001003943,NM_001003942,NM_001003940,NM_033503
BMF	362.989	1.01148	0.234047	9.68363e-07	1.21651e-05	chr11	NM_006779
CDC42EP2	189.085	1.01126	0.595713	0.00705244	0.0242976	chr14	NM_000953
PTGDR	14.9168	1.01093	0.530112	0.00434273	0.0163982	chr1	NM_018664
BATF3	46.8787	1.01065	0.458888	0.00204706	0.00868741	chr8	NM_001080416,NM_001144755
MYBL1	45.6344	1.01062	0.384397	0.000610344	0.00316524	chr11	NM_006656
NEU3	70.9362	1.01021	0.232851	8.95659e-07	1.1361e-05	chr8	NM_018407
LAPTM4B	1241.42	1.01017	0.598985	0.00725005	0.0248381	chr3	NM_152889
CHST13	6.94795	1.00968	0.297159	4.6077e-05	0.00035058	chr17	NM_001254
CDC6	249.526	1.00889	0.352312	0.000294693	0.00171992	chr19	NM_001611,NM_001111036,NM_001111035,NM_001111034
ACP5	1747.31	1.00832	0.302072	5.70783e-05	0.000423709	chr14	NM_030791
SGPP1	165.496	1.00822	0.214825	1.6509e-07	2.53115e-06	chr2	NM_018151,NM_001177665,NM_001177664,NM_001177663
RIF1	489.529	1.00805	0.282379	2.3753e-05	0.000198931	chr15	NM_152594
SPRED1	414.12	1.00798	0.373936	0.000501672	0.00267993	chr3	NM_012219,NM_001085049,NM_001252091,NM_001252090,NM_001252093,NM_001252092
MRAS	298.822	1.00743	0.429034	0.00138706	0.00627366	chr21	NM_001276439,NM_001276438,NM_170737,NM_170736,NM_002243,NM_001276435,NM_001276437,NM_001276436
KCNJ15	497.839	1.00721	0.236119	1.28873e-06	1.57357e-05	chr7	NM_182692,NM_182691
SRPK2	815.894	1.00613	0.452383	0.00194972	0.00833623	chr12	NM_031302
GLT8D2	230.029	1.00609	0.385763	0.000655617	0.00335719	chr7	NM_001101417,NM_001101426
ISPD	35.6163	1.00582	0.390423	0.000721971	0.00364996	chr19	NM_012335
MYO1F	497.338	1.00549	0.552349	0.00541189	0.019536	chr5	NM_018924,NM_032097
PCDHGB3	8.97388	1.00469	0.556039	0.00558657	0.0200737	chr1	NM_032880
IGSF21	46.4294	1.00411	0.740336	0.0141577	0.0425847	chr5	NM_006308
HSPB3	113.147	1.00373	0.494614	0.00325242	0.0128461	chr11	NM_173587
RCOR2	35.5272	1.0037	0.21297	1.50916e-07	2.3433e-06	chr1	NM_001256106,NM_004258,NM_001256111,NM_001256109
CD101	81.1273	1.00368	0.594239	0.00733798	0.0250971	chr21	NM_020528,NM_001130141
PCBP3	33.3397	1.00247	0.476123	0.00270001	0.01096	chr3	NM_005816,NM_198196
CD96	170.392	1.00167	0.354719	0.000343689	0.00194746	chr10	NM_012339
TSPAN15	372.26	1.00018	0.563287	0.00608001	0.0215439	chr16	NM_005853,NM_001252197
IRX5	71.5265	0.999083	0.255504	6.17758e-06	6.12434e-05	chr8	NM_022045
MTBP	66.7784	0.998423	0.417461	0.00125062	0.00574897	chr1	NM_024686
TTLL7	38.0716	0.998231	0.432667	0.00160292	0.00708966	chr3	NM_182920
ADAMTS9	176.534	0.996572	0.388625	0.000770516	0.00386018	chr2	NM_014689
DOCK10	389.027	0.995207	0.314826	0.000112073	0.000756149	chr3	NM_020733
HEG1	1750.6	0.994362	0.29049	4.29652e-05	0.000330339	chr19	NM_001256659,NM_001256658,NM_001256662,NM_001256660,NM_001256661,NM_003598
TEAD2	426.247	0.994329	0.28755	3.78268e-05	0.000297204	chr17	NM_001264573,NM_001265577
KIF18B	222.8	0.994044	0.543151	0.00542713	0.0195787	chr4	NM_003728
UNC5C	30.4042	0.992933	0.346136	0.000299169	0.0017399	chr10	NM_002417,NM_001145966
MKI67	1484.61	0.992706	0.406577	0.00110265	0.00518605	chr17	NM_181844
BCL6B	157.387	0.992083	0.284657	3.44687e-05	0.000273759	chr9	NM_014694,NM_001145320
ADAMTSL2	80.9324	0.991483	0.409173	0.00115973	0.00539487	chr9	NM_005226
S1PR3	289.695	0.991394	0.434245	0.00171527	0.00749319	chr6,chr6_apd_hap1,chr6_cox_hap2,chr6_dbb_hap3,chr6_mann_hap4,chr6_mcf_hap5,chr6_qbl_hap6,chr6_ssto_hap7	NM_002800
PSMB9	1017.25	0.991239	0.349981	0.000337075	0.00191652	chrX	NM_012310
KIF4A	234.105	0.991141	0.209321	1.4058e-07	2.19586e-06	chr16	NM_013241
FHOD1	515.238	0.990902	0.223106	5.85012e-07	7.73714e-06	chr15	NM_006578,NM_016194
GNB5	379.365	0.990656	0.30211	7.40159e-05	0.000530288	chrX	NM_000033
ABCD1	231.259	0.990262	0.340211	0.000261873	0.00155719	chr2	NM_001142853,NM_018645
HES6	83.0916	0.990225	0.449281	0.00212715	0.00894638	chr15	NM_021077,NM_205858
NMB	126.662	0.990112	0.312486	0.000111355	0.000752142	chr1	NM_016343
CENPF	726.241	0.988722	0.316513	0.000128849	0.000850152	chr15	NM_004048
B2M	42228.5	0.988303	0.362258	0.000472849	0.00255054	chr8	NM_032237
SGK196	32.8711	0.987873	0.168777	2.93614e-10	8.26229e-09	chr10	NM_001267057,NM_001267056,NM_033340,NM_001267058,NM_001227,NM_033339,NM_033338
CASP7	610.474	0.987765	0.779326	0.0170687	0.0497772	chr1	NM_001004340,NR_045213,NM_001017986,NM_001244910
FCGR1B	9.25863	0.98675	0.292376	5.24026e-05	0.000393633	chr2	NM_138402
SP140L	346.857	0.986661	0.224032	7.01454e-07	9.12538e-06	chr1	NM_194314
ZBTB41	143.773	0.986629	0.396214	0.000972155	0.00465977	chr16	NM_001198536,NM_000243
MEFV	64.7101	0.98594	0.262081	1.16951e-05	0.000107549	chr5	NM_018140
CEP72	59.6023	0.985753	0.347972	0.000343876	0.00194792	chr11	NM_001244846,NM_001274,NR_045205,NR_045204,NM_001114122,NM_001114121
CHEK1	213.095	0.984831	0.265049	1.41519e-05	0.000126764	chr1	NM_001040196,NM_001040195,NM_020350,NM_001040197,NM_001040194
AGTRAP	684.811	0.984618	0.656009	0.0112811	0.0355885	chr12	NM_002281
KRT81	122.793	0.98441	0.285037	3.94138e-05	0.00030657	chr15	NM_001195059,NM_025201
PLEKHO2	700.878	0.984094	0.276189	2.60737e-05	0.000215994	chr11	NM_004621
TRPC6	77.4762	0.983485	0.349123	0.000362761	0.00203286	chr12	NM_006479,NM_001130862
RAD51AP1	105.008	0.982756	0.259054	1.03696e-05	9.64261e-05	chr14	NM_017972,NM_017926
GPATCH2L	160.438	0.982531	0.226697	9.90788e-07	1.24212e-05	chr16	NM_015020
PHLPP2	112.862	0.982117	0.416813	0.00142847	0.00644028	chr1	NR_036461
HIST2H2BC	22.7153	0.982041	0.105375	6.89027e-22	1.59532e-19	chr8	NM_001695
ATP6V1C1	779.901	0.981579	0.369771	0.000599607	0.00311932	chr19	NM_032108
SEMA6B	173.427	0.981508	0.277865	2.93301e-05	0.000238117	chr1	NM_001001396,NM_001684
ATP2B4	3311.53	0.981373	0.144672	7.09861e-13	3.3901e-11	chr3	NM_001276286,NM_001142568,NM_020235
BBX	620.831	0.981118	0.690806	0.0132976	0.0405174	chr12	NM_012284
KCNH3	18.3004	0.980671	0.24396	4.05978e-06	4.25788e-05	chr11	NM_018393,NM_001145541
TCP11L1	221.697	0.980077	0.200854	7.00015e-08	1.17576e-06	chr18	NM_173211,NM_173210,NM_003244,NM_170695,NM_173208,NM_173209,NM_174886,NM_173207
TGIF1	835.036	0.979746	0.333318	0.000244391	0.00146659	chr1	NM_024037
AUNIP	51.3655	0.979654	0.447204	0.00225274	0.00938394	chr2	NM_001008540,NM_003467
CXCR4	1167.37	0.979617	0.237198	2.50684e-06	2.81132e-05	chr19	NM_014601
EHD2	2301.59	0.979242	0.545382	0.00602651	0.021375	chr2	NR_026597
DIRC3	14.9525	0.979215	0.522541	0.0050158	0.0184114	chr14	NM_022073
EGLN3	741.658	0.979045	0.314654	0.000137809	0.000900559	chr19	NM_001136199,NM_020895
GRAMD1A	639.541	0.978505	0.387476	0.000889753	0.00434217	chr17	NM_006497,NM_001098202
HIC1	166.945	0.978223	0.677357	0.0128673	0.0395556	chr1	NM_001167965,NM_152498,NM_001195831
WDR65	7.65793	0.97664	0.171529	7.85839e-10	2.01596e-08	chr8	NM_001256312,NM_001256313,NM_006281
STK3	399.947	0.976609	0.340684	0.000313144	0.00180457	chr16	NM_015927,NM_001164719,NM_001042454
TGFB1I1	366.268	0.976239	0.408513	0.00132067	0.0060402	chr12	NM_001080509
TSPAN11	590.366	0.975882	0.264396	1.59532e-05	0.000140898	chr7	NM_004911
PDIA4	2569.02	0.975808	0.435018	0.00197368	0.00841703	chr15	NM_024966,NM_153617,NM_153616,NM_001198999,NM_153619,NM_153618,NM_020858
SEMA6D	117.696	0.975779	0.300315	8.51786e-05	0.000599693	chr17	NM_002266
KPNA2	1178.55	0.975623	0.331533	0.000244811	0.00146823	chr14	NM_001134999,NM_006832,NM_001135000
FERMT2	419.414	0.975276	0.26487	1.69403e-05	0.000148185	chr20	NM_000022
ADA	238.9	0.973905	0.383805	0.000866792	0.00424977	chr4	NM_000857
GUCY1B3	197.286	0.973699	0.307841	0.000117538	0.000787213	chr16	NM_018690
APOBR	245.855	0.972684	0.248596	6.57478e-06	6.46216e-05	chr14	NM_001083893,NM_014574
STRN3	506.263	0.971861	0.226998	1.28805e-06	1.57357e-05	chr9	NM_004099,NM_198194,NR_073037,NM_001270527,NM_001270526
STOM	3116.14	0.97186	0.701685	0.0144642	0.0433357	chr5	NM_032095,NM_018922
PCDHGB1	21.11	0.97175	0.500848	0.00440957	0.0165924	chr3	NM_173543,NM_001170538
DZIP1L	136.846	0.969363	0.217241	5.6083e-07	7.4659e-06	chr1	NM_175866,NM_144624,NM_001184763
UHMK1	906.972	0.969316	0.412035	0.00148681	0.00665736	chr6	NM_001159587,NM_133493,NM_001159588
CD109	1324.71	0.969058	0.418276	0.0016405	0.00722873	chr4	NM_024534,NM_001242690
ERVMER34-1	99.3281	0.968915	0.347064	0.000405567	0.0022346	chr1	NM_015696
GPX7	168.852	0.968401	0.662967	0.0126613	0.0390624	chr18	NM_052947
ALPK2	134.455	0.968066	0.708604	0.015097	0.0449371	chr1	NM_080429
AQP10	6.00352	0.967919	0.332485	0.000279841	0.00164637	chr22	NM_145912
NFAM1	223.475	0.966617	0.494178	0.00422144	0.0160329	chr7	NM_001031692,NM_005824
LRRC17	107.263	0.966488	0.326209	0.000233589	0.00141056	chr3	NM_024548
CEP97	82.1736	0.966367	0.586911	0.0087219	0.0288545	chr12	NM_003480
MFAP5	502.845	0.96505	0.204431	1.63592e-07	2.51451e-06	chr9	NM_001184941,NM_001184940,NM_001184943,NM_001184942,NM_001184945,NM_147202
FAM219A	517.052	0.964661	0.337289	0.000334075	0.00190242	chr22	NM_030643,NM_145660
APOL4	330.865	0.963025	0.431291	0.00208726	0.00881851	chr20	NM_012072
CD93	1267.3	0.962935	0.296406	8.86213e-05	0.000620111	chr22	NM_016426
GTSE1	167.067	0.962414	0.52438	0.00569313	0.0203691	chr5	NM_018935
PCDHB15	32.9606	0.962329	0.538565	0.00639134	0.0224083	chr10	NM_001195263,NM_024895
PDZD7	16.1678	0.961875	0.31025	0.000148969	0.000960784	chr4	NM_153717
EVC	539.882	0.961566	0.199911	1.04593e-07	1.69452e-06	chr15	NM_001145335,NM_173469
UBE2Q2	630.928	0.961539	0.287234	6.17635e-05	0.000453155	chr21	NM_004915,NM_207174,NM_016818,NM_207628,NM_207629,NM_207627
ABCG1	407.125	0.961476	0.247714	7.62481e-06	7.37027e-05	chr15	NM_033238,NM_033239,NM_033250,NM_002675,NM_033247,NM_033246,NM_033244,NM_033240,NM_033249
PML	1775.23	0.961382	0.248381	7.97371e-06	7.65487e-05	chr16	NM_018231
SLC38A7	212.575	0.961314	0.467047	0.00331601	0.0130577	chr2	NM_001012516,NM_030926,NM_001012514
ITM2C	982.451	0.960817	0.501941	0.00475153	0.0176217	chr11	NM_152723
CCDC89	7.06904	0.960137	0.435126	0.00225997	0.00940975	chr9	NM_004938
DAPK1	338.94	0.95971	0.232678	2.69667e-06	2.98757e-05	chr6,chr6_apd_hap1,chr6_cox_hap2,chr6_dbb_hap3,chr6_mann_hap4,chr6_mcf_hap5,chr6_qbl_hap6,chr6_ssto_hap7	NM_018833,NM_000544
TAP2	2184.39	0.959661	0.425484	0.00200674	0.0085361	chr9	NM_000507,NM_001127628
FBP1	174.046	0.957943	0.630728	0.0115703	0.0363319	chr14	NM_001010860
SAMD15	7.8043	0.957285	0.471221	0.00357988	0.0139645	chr17	NM_002476,NM_001002841
MYL4	27.29	0.956777	0.615784	0.0108357	0.0344808	chrX	NR_026975
LOC286467	9.32572	0.955521	0.238442	4.552e-06	4.72267e-05	chr9	NM_001007101,NM_001261460,NM_031486,NM_001261459,NM_001261458
ZNF484	63.9734	0.955419	0.210713	4.15149e-07	5.7396e-06	chr8	NM_014109
ATAD2	537.527	0.955361	0.638376	0.0121764	0.0378581	chr14	NM_001085
SERPINA3	614.059	0.954583	0.712566	0.0163367	0.0479562	chr12	NM_153022
TMEM52B	10.4868	0.954251	0.305506	0.000143106	0.000929198	chr1	NM_001821
CHML	152.453	0.952491	0.285424	6.61071e-05	0.00048059	chr14	NM_173462
PAPLN	625.117	0.952071	0.203326	2.10346e-07	3.1382e-06	chr7	NM_001040020,NM_014888
FAM3C	773.737	0.950892	0.281025	5.57033e-05	0.000415023	chr22	NM_014246
CELSR1	2175.2	0.950764	0.209783	4.2767e-07	5.88601e-06	chr6	NM_198468
MMS22L	127.51	0.950509	0.332941	0.000351271	0.00198428	chr5	NM_006598
SLC12A7	574.296	0.948989	0.478628	0.00411217	0.015673	chr7	NM_198285
WDR86	29.2512	0.948657	0.212817	6.14348e-07	8.07259e-06	chr11	NM_012124,NM_001144073
CHORDC1	440.284	0.948351	0.577243	0.00907565	0.0298566	chr10	NR_027182
JMJD1C-AS1	9.43547	0.948279	0.473984	0.00396315	0.0151875	chr9	NM_001252290,NM_001244
TNFSF8	124.275	0.947136	0.245163	8.56712e-06	8.12345e-05	chr3	NM_001080412
ZBTB38	1004.64	0.947064	0.419131	0.00201504	0.00856544	chr4	NM_003263
TLR1	112.418	0.946871	0.670129	0.0145538	0.0435685	chr4	NM_003305,NM_001130698
TRPC3	4.11592	0.946624	0.425101	0.00222929	0.00930109	chr8	NM_001199660,NM_001199659,NM_144652
LETM2	40.8071	0.945025	0.296134	0.000113429	0.00076361	chr1	NM_001113347,NM_001397,NM_001113349,NM_001113348
ECE1	2051.54	0.944781	0.384793	0.00117401	0.00545019	chr3	NM_001039770,NM_001136238
TMPPE	35.153	0.944772	0.443465	0.00285995	0.0115099	chr5	NM_001109974,NM_007286,NM_001166208,NM_001166209
SYNPO	2476.68	0.944195	0.261157	2.37001e-05	0.000198579	chr1	NM_145238
ZSCAN20	53.5808	0.943596	0.700998	0.0165546	0.0484714	chr19	NM_020209
SHD	12.081	0.943503	0.408728	0.00177814	0.00772908	chr20	NM_020820
PREX1	826.752	0.943377	0.442305	0.00284572	0.011465	chr12	NM_001733
C1R	5711.97	0.943024	0.343005	0.000492158	0.00263828	chr8	NM_145269
FAM92A1	93.5728	0.942717	0.455366	0.00334245	0.0131336	chr17	NM_145068,NM_001258205
TRPV3	423.889	0.942565	0.209798	5.36307e-07	7.17076e-06	chr2	NM_001008410,NM_018234,NM_182915
STEAP3	673.079	0.94184	0.420974	0.00216394	0.00907189	chr2	NM_177454
FAM171B	50.3275	0.941718	0.325569	0.000312866	0.00180457	chr4	NM_001813
CENPE	208.781	0.941582	0.135783	2.85406e-13	1.48306e-11	chr15	NM_015079,NM_144572
TBC1D2B	1293.41	0.941128	0.434991	0.00263426	0.0107336	chr17	NM_001003927,NM_014210
EVI2A	195.924	0.941048	0.316368	0.00024279	0.00145841	chr1	NM_001200052,NM_030769,NM_001200050,NM_001200051,NM_001200056
NPL	253.483	0.939913	0.351122	0.000640691	0.00329182	chr2	NM_016653,NM_133646
ZAK	1452.97	0.93662	0.336828	0.000455947	0.00247617	chr3	NM_002338
LSAMP	106.835	0.935857	0.329495	0.000375129	0.00209192	chr9	NM_001097634,NM_001097635,NM_001097636,NM_001490,NM_001097633
GCNT1	191.535	0.935836	0.37996	0.00117315	0.00544896	chr19	NM_078481,NM_001025160,NM_001784
CD97	772.185	0.935832	0.494364	0.00525938	0.019108	chr16	NM_170776
GPR97	61.2233	0.935758	0.381285	0.00120545	0.0055637	chr11	NM_052932
TMEM123	5121.92	0.935557	0.409575	0.00193917	0.00830858	chr17	NM_152270,NM_001104589,NM_001104590,NM_001104587,NM_001104588
SLFN11	296.704	0.93517	0.344195	0.00055298	0.00291486	chr2	NR_027238
LOC654342	63.1921	0.935138	0.353664	0.000692282	0.00352324	chr11	NR_045286,NM_003626,NM_177423
PPFIA1	1199.31	0.934858	0.186305	3.94685e-08	7.04311e-07	chr21	NM_130445,NM_030582
COL18A1	4043.04	0.934539	0.261257	2.84696e-05	0.000232472	chr17	NM_018404
ADAP2	425.161	0.933604	0.198982	2.14091e-07	3.18628e-06	chr12	NM_002076
GNS	1698.98	0.932331	0.395039	0.00158417	0.00701599	chr17	NM_001251855,NM_001142633,NM_001251851,NM_001251852,NM_001251853,NM_014308
PIK3R5	281.7	0.932116	0.361897	0.000854464	0.00420247	chr3	NM_001098213,NM_001098212,NM_001098211,NM_000861
HRH1	349.363	0.931964	0.574048	0.00981881	0.0318207	chr3	NM_001040061
C3orf72	6.87495	0.931801	0.272351	5.13479e-05	0.000386186	chr1	NM_001048166,NM_003035
STIL	159.668	0.931393	0.402045	0.00179036	0.00777298	chr10	NM_018518,NM_182751
MCM10	112.867	0.931142	0.295038	0.000133204	0.00087453	chr19	NM_006509
RELB	420.121	0.930904	0.280239	7.49888e-05	0.000536417	chr5	NM_005990
STK10	689.999	0.929825	0.192616	1.08184e-07	1.74344e-06	chr7	NM_019015
CHPF2	920.155	0.92922	0.571361	0.00987842	0.0319572	chr5	NM_139017,NM_001242638,NM_001242639,NM_001242636,NM_001242637
IL31RA	52.1188	0.92805	0.41013	0.00209039	0.00881851	chr11	NM_145040
PRKCDBP	407.032	0.927708	0.203209	3.92515e-07	5.468e-06	chr5	NM_152277
UBTD2	319.607	0.927545	0.280572	7.90732e-05	0.000561425	chr2	NM_000877
IL1R1	1599.09	0.927363	0.165605	1.74211e-09	4.18724e-08	chr7	NM_001037165
FOXK1	822.943	0.925302	0.433756	0.0029545	0.0118355	chr7	NR_027342,NR_027340,NR_027339,NR_003949
FKBP9L	26.0529	0.925299	0.520695	0.0070781	0.0243798	chr2	NM_001261435,NM_139158,NM_001261436
CDK15	18.8894	0.925102	0.443045	0.0033204	0.0130666	chr13	NM_016529
ATP8A2	7.88651	0.925098	0.581597	0.010698	0.0340902	chr22	NM_014460
CSDC2	27.9436	0.924909	0.204838	5.04359e-07	6.7733e-06	chr11	NM_022338
C11orf24	704.424	0.92468	0.51358	0.00671439	0.0233263	chr5	NM_207317
ZNF474	26.2402	0.924487	0.516416	0.00688416	0.0238166	chr19	NM_145256
LRRC25	162.596	0.924181	0.344198	0.000629071	0.00324397	chr1	NM_183395,NM_001079821,NM_004895,NM_001243133,NM_001127461,NM_001127462
NLRP3	109.581	0.923875	0.243679	1.24025e-05	0.000112919	chr3	NM_032773
LRCH3	170.069	0.923638	0.358714	0.000875157	0.00428352	chr15	NM_183376
ARRDC4	691.129	0.923445	0.466062	0.00438388	0.0165195	chr7	NM_201284,NM_005228,NM_201282,NM_201283
EGFR	3224.86	0.922662	0.179893	2.26693e-08	4.29684e-07	chr22	NM_012264,NM_001195072,NM_001195071
TMEM184B	1299.43	0.922631	0.451901	0.00377416	0.014604	chr10	NM_001040177,NM_001271021,NM_001271025,NR_073127,NR_073126,NR_073125
AKR1E2	19.5757	0.922029	0.311539	0.000265541	0.00157542	chr12	NM_001032409,NM_002534,NM_016816
OAS1	1270.96	0.9217	0.406336	0.00208907	0.00881851	chr10	NM_000494
COL17A1	16683.6	0.921456	0.283735	9.98651e-05	0.000687727	chr11	NM_003105
SORL1	1205.94	0.920816	0.382709	0.00143047	0.00644611	chr11	NM_013253,NM_015881,NM_001018057
DKK3	1974.57	0.920769	0.265451	4.46112e-05	0.000340703	chr22	NM_023004
RTN4R	81.2249	0.920134	0.351721	0.000781455	0.00390429	chr6,chr6_apd_hap1,chr6_cox_hap2,chr6_dbb_hap3,chr6_mann_hap4,chr6_mcf_hap5,chr6_qbl_hap6,chr6_ssto_hap7	NM_002116,NM_001242758
HLA-A	18164.1	0.919929	0.663813	0.0163157	0.0479142	chr6	NM_000841,NR_046379,NM_001256809,NM_001256811,NM_001256810,NM_001256813,NM_001256812,NM_001256814
GRM4	8.5011	0.919414	0.394568	0.00177747	0.00772799	chr18	NM_015210
SOGA2	386.035	0.919037	0.332836	0.000503333	0.00268802	chr3	NR_028444,NM_006810
PDIA5	344.014	0.918908	0.261484	3.84509e-05	0.00030133	chrX	NM_001127197,NM_001421
ELF4	870.139	0.917263	0.409074	0.00226763	0.00943308	chr15	NM_033510
DISP2	38.402	0.916851	0.305358	0.00023285	0.00140656	chr11	NM_003824
FADD	678.627	0.916797	0.388676	0.00164808	0.00724988	chr19	NM_133169,NM_133168,NM_130771,NM_206818
OSCAR	89.0049	0.916756	0.164992	2.21833e-09	5.22206e-08	chr8	NM_153831,NM_005607,NM_001199649
PTK2	1385.47	0.915977	0.508403	0.00683155	0.0236525	chr1	NR_038397
DNM3OS	63.1889	0.91571	0.283365	0.000108138	0.000733118	chr2	NM_001809,NM_001042426
CENPA	120.26	0.914674	0.291476	0.000148366	0.000957667	chr6	NM_001024466,NM_001024465,NM_000636
SOD2	3189.18	0.914485	0.615342	0.0136224	0.0412802	chr5	NM_031993,NM_018912
PCDHGA1	9.91147	0.913895	0.369725	0.00122779	0.00565681	chr11	NM_002843,NM_001098503
PTPRJ	443.006	0.912249	0.510359	0.00717282	0.0246104	chr1	NM_025228
TRAF3IP3	197.539	0.910893	0.206292	8.5041e-07	1.08472e-05	chr2	NM_024506
GLB1L	109.301	0.910535	0.374103	0.00135994	0.00618159	chr5	NM_015566,NR_046462
FAM169A	40.875	0.910249	0.285609	0.000126487	0.000837645	chr9	NM_014286,NM_001128826
NCS1	1146.46	0.910228	0.294697	0.000179056	0.00112702	chr11	NM_178507
OAF	605.92	0.909608	0.335622	0.000604966	0.00314491	chr15	NM_017894,NM_001007072,NM_181877
ZSCAN2	74.3671	0.909342	0.307533	0.00027645	0.00162904	chr15	NM_198525
KIF7	108.318	0.90929	0.661769	0.0171115	0.0498704	chr5	NM_019120
PCDHB8	7.90163	0.908601	0.523912	0.00811429	0.0272278	chr1	NM_144989,NM_001145154,NM_001373
DNAH14	25.4387	0.9082	0.18789	1.11759e-07	1.78843e-06	chr16	NM_020807
ZNF319	249.671	0.908031	0.34992	0.000858148	0.0042138	chr10	NM_032550,NM_001001936
AFAP1L2	1119.35	0.907865	0.235678	1.03033e-05	9.59563e-05	chr4	NM_017918
CCDC109B	367.961	0.907052	0.280032	0.000106665	0.000724897	chr17	NM_014603
CDR2L	333.089	0.906835	0.365107	0.0011948	0.00552157	chr6	NM_197974,NM_006994,NM_001242803
BTN3A3	479.39	0.906273	0.29216	0.000172046	0.00108889	chr2	NM_004226
STK17B	684.085	0.90608	0.399372	0.00216693	0.00907999	chr15	NM_014783,NM_199357
ARHGAP11A	309.272	0.905846	0.186949	1.09698e-07	1.76472e-06	chr1	NM_014873
LPGAT1	676.251	0.904636	0.524359	0.00834695	0.0278653	chr20	NM_080607
VSTM2L	33.3172	0.904415	0.296459	0.000207208	0.00127097	chr18	NM_032160
DSEL	104.261	0.903724	0.546569	0.00980018	0.0317659	chr6	NR_026775
LINC00240	7.25675	0.903646	0.305892	0.000283504	0.00166578	chr17	NM_020405
PLXDC1	773.026	0.903589	0.177025	2.77562e-08	5.11267e-07	chr8	NM_001128211,NM_032869
NUDCD1	325.176	0.903564	0.279251	0.000108829	0.000736981	chr19	NM_138813,NM_001178002,NR_047593
ATP8B3	37.8021	0.903506	0.502649	0.00708792	0.0243923	chr6	NM_004666
VNN1	37.4712	0.903433	0.396642	0.00215726	0.00905011	chr1	NM_153713
LIX1L	99.1888	0.901789	0.605273	0.0138854	0.0419519	chr3	NM_001113523,NM_152615
PARP15	73.0068	0.901665	0.647303	0.0168111	0.0491593	chr7	NR_038276
LOC100506895	12.647	0.90108	0.327795	0.000548953	0.00289697	chr4	NM_001014446,NM_152398
OCIAD2	812.564	0.900927	0.447285	0.00424462	0.0160975	chr7	NM_018295
TMEM140	224.885	0.900576	0.487781	0.00638477	0.0224003	chr16	NM_178844,NR_075083
NLRC3	165.634	0.900124	0.28086	0.000122937	0.000817096	chr8	NM_001164623,NM_012154
AGO2	342.365	0.899854	0.301949	0.000264452	0.00157048	chr5	NM_004237,NM_001166260
TRIP13	225.138	0.899435	0.438985	0.00389859	0.0149903	chr18	NM_001010000
ARHGAP28	79.4915	0.899311	0.140548	1.29223e-11	4.87343e-10	chr22	NM_003405
YWHAH	1851.31	0.899155	0.217359	3.17949e-06	3.45961e-05	chr11	NM_003772,NM_001261833
JRKL	182.497	0.898159	0.360743	0.00119481	0.00552157	chr17	NM_145041
TMEM106A	92.0377	0.8981	0.187885	1.53388e-07	2.37564e-06	chr10	NM_147156
SGMS1	543.001	0.897644	0.327146	0.000564112	0.00296159	chr2	NM_015341
NCAPH	219.797	0.897307	0.254895	3.91168e-05	0.00030502	chr8	NM_001161779,NM_001161780,NM_018444,NM_001161781
PDP1	477.879	0.89721	0.36686	0.00135796	0.00617567	chr1	NM_001720
BMP8B	56.0635	0.897154	0.307889	0.000332961	0.00189785	chr2	NM_031283
TCF7L1	459.939	0.896242	0.161802	2.60089e-09	5.99155e-08	chr1	NM_133496,NM_001144884
SLC30A7	307.721	0.895992	0.5328	0.00937433	0.0306189	chr3	NM_001190259,NM_001190260,NM_152785
GCSAM	60.9779	0.895928	0.241856	1.94064e-05	0.000166806	chr18	NM_001243228,NM_001243233,NM_001243232,NM_001243231,NM_001243230,NM_001243236,NM_001243235,NM_001243227,NM_003199,NM_001083962,NM_001243226,NM_001243234
TCF4	1096.38	0.895317	0.251823	3.49608e-05	0.000277066	chr12	NM_020782
KLHL42	413.722	0.894407	0.443669	0.00428246	0.0162141	chrX	NM_000206
IL2RG	925.996	0.894355	0.593435	0.0136413	0.0413238	chr1	NM_001261457,NM_001261456,NM_002348,NM_001033667
LY9	92.0815	0.894266	0.452059	0.00471122	0.0175199	chr10	NM_019043
APBB1IP	221.997	0.893989	0.325544	0.000565979	0.00296969	chr9	NM_134428,NM_002919
RFX3	37.4652	0.893637	0.465594	0.00543399	0.0195935	chr17	NM_177977,NM_001079870,NM_001079871
HAP1	76.869	0.893635	0.30521	0.000317858	0.00182886	chr1	NM_052868,NM_001206665
IGSF8	839.028	0.893552	0.389862	0.00212295	0.00893485	chr14	NM_017420
SIX4	86.0686	0.892172	0.474892	0.00601565	0.0213406	chr19	NM_001161359,NM_001161358,NM_015122,NM_001161357
FCHO1	112.725	0.892063	0.28445	0.000162024	0.00103405	chr20	NM_181803,NM_181802,NM_181801,NM_181800,NM_007019,NM_181799
UBE2C	487.648	0.890912	0.288458	0.000188349	0.001177	chr9	NM_053016,NM_001037293
PALM2	27.6175	0.890761	0.315187	0.000449261	0.00244712	chr5	NM_005211
CSF1R	1390.48	0.889709	0.311393	0.000406181	0.00223712	chr11	NM_001166,NM_001256163,NM_001256166
BIRC2	1220.23	0.889101	0.266348	8.00606e-05	0.000567593	chr16	NM_001802
CDR2	268.94	0.888156	0.289947	0.000206774	0.00126916	chr1	NM_016448
DTL	172.375	0.888043	0.502155	0.00786489	0.026562	chr19	NM_001258206,NM_001258207,NM_005428
VAV1	218.122	0.887776	0.350098	0.00107549	0.00507789	chr19	NM_032040
CCDC8	110.542	0.887721	0.193984	4.31324e-07	5.92294e-06	chr16	NM_017839
LPCAT2	454.482	0.887458	0.351269	0.00111419	0.0052309	chr8	NM_005655,NM_001032282
KLF10	1747.49	0.886723	0.366862	0.00152356	0.00678203	chr5	NM_001146337,NM_152406
AFAP1L1	429.508	0.885959	0.430776	0.00394577	0.0151368	chr16	NM_212535,NM_002738
PRKCB	256.055	0.885957	0.185296	1.58678e-07	2.44926e-06	chr6	NM_014028
OSTM1	403.226	0.885712	0.325014	0.000617622	0.00319574	chr9	NM_000118,NM_001114753
ENG	1562.83	0.88538	0.442723	0.00455832	0.0170608	chr9	NM_004479
FUT7	49.0212	0.885229	0.413438	0.00320436	0.012687	chr8	NM_032899,NM_207006
FAM83A	2811.81	0.884608	0.403677	0.00281705	0.0113695	chr14	NM_182526
TMEM229B	131.886	0.883976	0.141099	3.34201e-11	1.14688e-09	chr16	NM_000512
GALNS	402.2	0.883497	0.311137	0.000436383	0.00238479	chr9	NM_012098
ANGPTL2	1493.3	0.883041	0.218399	4.94169e-06	5.06378e-05	chr13	NM_144778,NM_207304
MBNL2	795.137	0.882988	0.172698	2.90888e-08	5.33129e-07	chr3	NM_032383
HPS3	293.776	0.88262	0.271963	0.000112867	0.000760669	chr11	NM_031217
KIF18A	84.0451	0.882179	0.373815	0.00179452	0.00778918	chr9	NM_014143,NR_052005,NM_001267706
CD274	248.655	0.882068	0.141717	4.29554e-11	1.43901e-09	chr22	NM_020831
MKL1	790.849	0.88197	0.248073	3.6652e-05	0.000289091	chr3	NM_019001,NM_001042604
XRN1	751.176	0.880912	0.224008	7.99485e-06	7.66827e-05	chr10	NM_021226,NM_001256024,NM_001256025,NM_001256026,NR_045675
ARHGAP22	127.162	0.880693	0.232617	1.45742e-05	0.000129911	chr3	NM_005017
PCYT1A	892.853	0.880627	0.230081	1.26023e-05	0.00011451	chr12	NM_006675,NM_001168320
TSPAN9	1151.74	0.879483	0.137559	1.44754e-11	5.38151e-10	chr12	NM_181869,NM_181861,NM_013229,NM_181868,NM_001160
APAF1	233.775	0.879416	0.223832	8.4703e-06	8.06246e-05	chr2	NM_014905,NM_001256310
GLS	752.375	0.877517	0.415198	0.00349318	0.0136525	chr15	NM_018357,NM_197958
LARP6	201.604	0.877349	0.591138	0.0148776	0.0443782	chr10	NM_020975,NM_020630
RET	142.84	0.877135	0.234995	1.85284e-05	0.000160238	chr3	NM_144996,NM_001174150,NM_001174151,NM_182896,NR_033427
ARL13B	145.061	0.876442	0.298729	0.000327946	0.00187687	chr11	NM_014344
FJX1	309.005	0.876362	0.414153	0.00348121	0.0136115	chr9	NM_030767
AKNA	854.992	0.876175	0.39462	0.00266081	0.0108249	chr15	NM_002373
MAP1A	342.125	0.875824	0.582467	0.0143842	0.0431455	chr21	NM_000219,NM_001270402,NM_001270403,NM_001127669,NM_001127668,NM_001270404,NM_001270405,NM_001127670
KCNE1	10.4389	0.875265	0.416833	0.00364364	0.0141709	chr3	NM_015136
STAB1	1689.18	0.87491	0.311051	0.000484194	0.00260252	chr17	NM_005567
LGALS3BP	5127.01	0.874861	0.28937	0.000245602	0.00147144	chr6	NM_004556
NFKBIE	268.272	0.874839	0.166638	1.42072e-08	2.82769e-07	chr3	NM_024665
TBL1XR1	1262.52	0.87479	0.212535	3.73531e-06	3.97455e-05	chr17	NM_198830,NM_001096
ACLY	2033.12	0.874536	0.329591	0.000793173	0.00395527	chr3	NM_053028,NM_053025,NM_053027,NM_053026,NM_053032,NM_053031
MYLK	1021.63	0.874052	0.281281	0.000186867	0.00116894	chr2	NM_005415
SLC20A1	709.697	0.873611	0.345031	0.00113213	0.00528949	chr1	NM_005465,NM_181690,NM_001206729
AKT3	381.927	0.873403	0.507952	0.00913317	0.0299946	chr6	NR_026781
LINC00242	6.85542	0.872543	0.237228	2.32897e-05	0.000195499	chr15	NM_000875
IGF1R	1382.44	0.872003	0.378815	0.00216511	0.0090747	chr19	NM_033025
SYDE1	269.406	0.871586	0.398263	0.00292525	0.0117363	chr7	NM_000474
TWIST1	208.07	0.871292	0.41724	0.00378643	0.0146391	chr6,chr6_apd_hap1,chr6_cox_hap2,chr6_dbb_hap3,chr6_mann_hap4,chr6_mcf_hap5,chr6_qbl_hap6,chr6_ssto_hap7	NM_002118
HLA-DMB	1059.48	0.871042	0.520225	0.0101098	0.0325459	chr6	NM_002460,NR_046000,NM_001195286
IRF4	220.389	0.870809	0.323542	0.000712049	0.00360878	chr13	NM_014363
SACS	375.521	0.870674	0.196489	9.1215e-07	1.15222e-05	chr1	NM_003676
DEGS1	2023.43	0.870547	0.392437	0.00271439	0.0110159	chr1	NM_001256600,NM_001256601,NR_046329,NR_046328,NM_001256599,NR_046327,NM_025058
TRIM46	31.3512	0.870177	0.350446	0.00131905	0.00603472	chr12	NM_001129834,NM_001129835,NM_001129836,NM_001129837,NM_001129830,NM_001129831,NM_001129832,NM_001129833,NM_001129838,NM_001129839,NM_199460,NM_001129841,NM_001129840,NM_001129843,NM_001129842,NM_001129844,NM_001129846,NM_001129827,NM_001129829,NM_000719,NM_001167623,NM_001167625,NM_001167624
CACNA1C	136.933	0.869669	0.19567	8.81059e-07	1.11991e-05	chr19	NM_138373,NM_001020820,NM_001020821,NM_001020818,NM_001020819
MYADM	2163.96	0.868676	0.339165	0.00106384	0.00503069	chr14	NM_001146015,NM_014750
DLGAP5	259.579	0.867702	0.160927	6.9886e-09	1.47438e-07	chr6	NM_000416
IFNGR1	2064.89	0.866506	0.269651	0.000132408	0.000870551	chr2	NM_001198595,NM_006873
STON1	109.517	0.866308	0.379004	0.00228821	0.00951002	chr1	NM_178229
IQGAP3	282.775	0.866224	0.431066	0.00467411	0.0174087	chr12	NM_174942
GAS2L3	34.0091	0.865858	0.263621	0.000104443	0.000713411	chr2	NM_021103
TMSB10	20785.4	0.865015	0.349645	0.00137742	0.00624242	chr12	NM_003213,NM_201443,NM_201441
TEAD4	370.003	0.864203	0.269059	0.000134269	0.000880573	chr11	NM_004579
MAP4K2	369.721	0.863926	0.253377	6.61664e-05	0.000480639	chr5	NM_023073
C5orf42	204.205	0.863716	0.231618	1.94699e-05	0.000167116	chr15	NM_002569
FURIN	3255.3	0.863598	0.41626	0.00398847	0.015275	chr12	NM_031299
CDCA3	228.825	0.863554	0.225184	1.27501e-05	0.000115738	chr4	NM_001154
ANXA5	4107.69	0.863306	0.222135	1.04554e-05	9.71743e-05	chr3	NM_001271838,NM_001271834,NM_016625
RSRC1	218.511	0.862508	0.436604	0.00511702	0.0186967	chr5	NM_033120,NM_001271082
NKD2	206.707	0.862421	0.421425	0.00429754	0.0162645	chr10	NM_001174093,NM_001174094,NM_030751,NM_001174096,NM_001174095,NM_001128128
ZEB1	433.274	0.862274	0.290993	0.000312913	0.00180457	chr3	NM_004526,NR_073375
MCM2	767.64	0.861846	0.315629	0.000648815	0.00332795	chr2	NR_036496
LOC339803	73.7753	0.861759	0.276778	0.000189793	0.0011828	chr14	NM_198086,NM_032876
AJUBA	1020.29	0.861488	0.147239	4.88897e-10	1.30356e-08	chr20	NM_020531
APMAP	1248.01	0.860878	0.286066	0.000269997	0.00159771	chr11	NM_001270381,NM_182969,NM_001270380
XRRA1	128.499	0.860507	0.354806	0.00160008	0.00707961	chr15	NR_073596,NR_073597,NM_024837,NR_073598
ATP8B4	71.6913	0.859632	0.276094	0.000191119	0.00119025	chr1	NM_018284
GBP3	513.336	0.85935	0.268296	0.000140103	0.000912612	chr8	NM_183419,NM_015435
RNF19A	937.897	0.859349	0.249296	5.83746e-05	0.000431306	chr1	NM_001142604,NM_000310
PPT1	1845.66	0.859287	0.364163	0.00192378	0.00824846	chr11	NM_002033
FUT4	116.981	0.858437	0.443476	0.0057202	0.0204512	chr16	NM_153337,NM_182854,NM_001144972
SNX20	87.4044	0.857758	0.343783	0.00133364	0.00608773	chr1	NM_002432
MNDA	334.537	0.856306	0.196292	1.3236e-06	1.60808e-05	chr17	NM_002737
PRKCA	341.281	0.856254	0.392173	0.00308096	0.0122669	chr6	NR_045597,NM_001130690
PDE10A	42.3864	0.856105	0.337922	0.00118373	0.0054856	chr11	NM_014786
ARHGEF17	626.876	0.855929	0.284356	0.000272442	0.00160989	chr2	NM_002158
FOXN2	277.545	0.855852	0.383932	0.0027532	0.0111438	chr16	NM_021098,NM_001005407
CACNA1H	123.231	0.855045	0.341823	0.0013033	0.00597011	chr3	NM_145037,NM_001134456
NXPE3	331.492	0.854726	0.184805	3.85878e-07	5.38375e-06	chr11	NM_001258394,NM_030813,NM_001258392,NM_001258393
CLPB	208.313	0.854663	0.544521	0.0131726	0.0402371	chr12	NM_006143
GPR19	8.9795	0.854433	0.227919	1.87711e-05	0.000161954	chr8	NM_001081640,NM_006904
PRKDC	3098.75	0.853896	0.252118	7.50473e-05	0.000536626	chr19	NM_001130823,NM_001379
DNMT1	1186.58	0.853209	0.389069	0.00303302	0.0121049	chr6,chr6_cox_hap2,chr6_dbb_hap3,chr6_mcf_hap5,chr6_qbl_hap6,chr6_ssto_hap7	NM_001623,NM_004847,NM_032955
AIF1	451.168	0.852932	0.337874	0.0012259	0.00565092	chr19	NM_001048201,NM_013282
UHRF1	395.403	0.852756	0.39519	0.00333141	0.0131042	chr2	NM_003855
IL18R1	87.7938	0.852287	0.293699	0.000391199	0.00216933	chr2	NM_001080391,NM_003113,NM_001206701,NM_001206702,NM_001206703,NM_001206704
SP100	1493.78	0.852235	0.472051	0.00801448	0.026967	chr3	NM_005944,NM_001004196
CD200	94.4536	0.84955	0.457333	0.00702142	0.0242141	chr2	NM_001077427,NM_144586
LYPD1	73.6707	0.849237	0.497438	0.00989355	0.0319949	chr19	NM_001040031,NM_001774
CD37	429.806	0.849182	0.234999	3.22575e-05	0.000258328	chr4	NM_005908
MANBA	432.751	0.849072	0.404569	0.00389739	0.0149889	chr5	NM_001017973,NM_001142598,NM_004199,NM_001142599,NM_001017974
P4HA2	1118.19	0.84901	0.331421	0.00111639	0.0052332	chr9	NM_001190945,NM_001190947,NM_005658
TRAF1	354.051	0.848612	0.272835	0.000199378	0.00123265	chr17	NM_001113434
C17orf51	146.21	0.848611	0.429475	0.00530978	0.0192395	chr16	NM_025108
C16orf59	63.9149	0.848163	0.177972	1.98757e-07	2.97988e-06	chr9	NM_006289
TLN1	4412.25	0.848082	0.177211	1.82725e-07	2.75988e-06	chr7	NM_001010972,NM_003461
ZYX	3509.96	0.847527	0.229937	2.46248e-05	0.00020548	chr2	NM_001080410
FBXO41	242.938	0.847135	0.345803	0.00153745	0.0068389	chr3	NM_004567
PFKFB4	337.089	0.847101	0.508138	0.0108647	0.034561	chr3	NM_001243286,NM_015480,NM_001243288
PVRL3	52.057	0.847088	0.162013	1.87704e-08	3.63311e-07	chr17	NM_001128147,NM_001042492,NM_000267
NF1	772.248	0.845864	0.34215	0.00145156	0.00652506	chr1	NM_004815
ARHGAP29	328.28	0.845656	0.492208	0.00978577	0.0317417	chr1	NM_001042771,NM_005356
LCK	297.705	0.844951	0.299341	0.000515313	0.00274469	chr9	NM_001114395,NM_017738
CNTLN	96.8879	0.844687	0.371844	0.00253391	0.0103942	chr22	NM_000395
CSF2RB	591.266	0.843995	0.571346	0.0163445	0.0479694	chr6,chr6_cox_hap2,chr6_dbb_hap3,chr6_mann_hap4,chr6_mcf_hap5,chr6_qbl_hap6,chr6_ssto_hap7	NM_000595,NM_001159740
LTA	21.4796	0.843716	0.333432	0.00124268	0.00572009	chr14	NM_014909
VASH1	642.686	0.843179	0.570596	0.0163465	0.0479694	chr14	NR_039985
FLJ22447	10.0987	0.84304	0.320865	0.00093616	0.00451922	chr2	NM_004336
BUB1	265.204	0.842811	0.378223	0.00285295	0.0114891	chr16	NM_001039503
PRSS53	108.19	0.842189	0.425223	0.0053514	0.0193703	chr2	NM_024501
HOXD1	9.27226	0.841422	0.377506	0.00284939	0.0114773	chr19	NR_073032,NM_001042522
SPRED3	44.2864	0.841172	0.305976	0.000669612	0.00341928	chr15	NM_002748
MAPK6	2436.33	0.839099	0.310325	0.000752752	0.00378466	chr4	NM_198595,NM_001134647
AFAP1	595.345	0.83904	0.45922	0.00772303	0.0261742	chr7	NM_006080
SEMA3A	58.2618	0.839025	0.438223	0.00633121	0.0222572	chr17	NM_006495
EVI2B	461.223	0.838116	0.420491	0.00524702	0.019084	chr1	NM_001039477,NM_004848,NM_001105556
THEMIS2	532.644	0.837296	0.359328	0.00220781	0.00922618	chr4	NM_001033047,NM_001184691,NM_001184690,NM_001184693,NM_001184692
NPNT	581.622	0.836765	0.213266	9.7591e-06	9.14466e-05	chr19	NM_212550
BLOC1S3	258.949	0.836632	0.497294	0.0108698	0.0345713	chr2	NM_003812
ADAM23	265.986	0.835392	0.236416	4.59615e-05	0.000349847	chr12	NM_001682,NM_001001323
ATP2B1	643.335	0.835345	0.414417	0.00499957	0.0183592	chr14	NM_000956
PTGER2	38.4491	0.834575	0.171867	1.37126e-07	2.15479e-06	chr8	NM_001256763,NM_016623,NR_046361,NR_046359,NR_046360
FAM49B	1067.26	0.833774	0.266477	0.000199411	0.00123265	chr12	NM_001130963,NM_015257
TMEM194A	309.231	0.832934	0.348004	0.00187643	0.00808905	chr2	NM_020923
ZDBF2	90.3835	0.83267	0.265477	0.000195085	0.00121	chr7	NM_030796
VOPP1	1481.32	0.831823	0.360805	0.00239131	0.00988015	chr2	NM_152515
CKAP2L	161.494	0.831482	0.55491	0.0161446	0.047499	chr1	NM_001123168
FAM72A	7.96182	0.831207	0.184576	7.60266e-07	9.78608e-06	chr22	NM_001136004,NM_015241,NM_001122731
MICAL3	973.932	0.83117	0.488703	0.0104947	0.0335816	chr9	NM_033387
FAM78A	252.627	0.831092	0.237794	5.43044e-05	0.000406084	chr18	NM_020774
MIB1	529.672	0.830716	0.247321	8.91823e-05	0.000623084	chr2	NM_001134225,NM_001134224,NM_001566,NM_004027
INPP4A	370.613	0.830591	0.389149	0.00374226	0.0144959	chr19	NM_139314,NM_001039667
ANGPTL4	614.059	0.830458	0.243629	7.48649e-05	0.00053595	chr11	NM_152313
SLC36A4	89.7978	0.83007	0.30323	0.000700783	0.00355887	chr1	NM_002497,NM_001204182,NM_001204183
NEK2	157.913	0.829882	0.314726	0.000957812	0.00460395	chr1	NM_018438
FBXO6	283.66	0.828774	0.47857	0.00992138	0.0320515	chr2	NM_003896,NM_001042437
ST3GAL5	216.95	0.827736	0.355998	0.00229114	0.00951989	chr15	NM_001211
BUB1B	236.884	0.827558	0.298126	0.000627261	0.00323737	chr7	NM_020223
FAM20C	729.13	0.827493	0.386905	0.00373394	0.0144787	chr3	NM_012157,NM_001171713
FBXL2	57.2575	0.82731	0.505444	0.0121968	0.0379084	chr11	NM_001040651,NM_000732
CD3D	187.366	0.827126	0.157083	1.65092e-08	3.23307e-07	chr16	NM_005236
ERCC4	150.863	0.826317	0.249554	0.000107612	0.000730635	chr2	NR_027405,NM_006636
MTHFD2	802.603	0.826103	0.313734	0.000986955	0.00472082	chr14	NM_013231
FLRT2	562.069	0.824395	0.514631	0.0132749	0.0404684	chr11	NM_000922
PDE3B	107.102	0.823807	0.190563	1.81372e-06	2.1198e-05	chr2	NM_001256091,NM_001256090,NM_001256093,NM_001256092,NM_001256094,NR_045768,NR_045769,NR_045773,NR_045772,NR_045771,NR_045770,NM_001880,NR_045774
ATF2	412.433	0.823622	0.217145	1.7646e-05	0.000153624	chr20	NM_001261839,NM_024331,NM_001039199
TTPAL	612.085	0.823144	0.428623	0.00646655	0.0226243	chr1	NM_152495
CNIH3	21.0248	0.822991	0.452588	0.00820757	0.0274803	chrX	NM_005300,NM_001097579
GPR34	132.277	0.822975	0.408408	0.00516145	0.0188364	chr8	NM_003974
DOK2	238.841	0.822497	0.39498	0.00438811	0.0165286	chr12	NM_032496,NM_001080157,NM_001080156
ARHGAP9	386.092	0.821698	0.296106	0.000642039	0.0032969	chr1	NM_001042678,NM_001042679,NM_175744
RHOC	2495.71	0.821482	0.281127	0.000404679	0.00223086	chr12	NM_001170464,NM_002595
CDK17	392.379	0.82147	0.392898	0.00431607	0.0163211	chr17	NM_031965
GSG2	42.3634	0.820484	0.394398	0.00441728	0.0166145	chr16	NR_036480
LOC100128881	104.311	0.820119	0.301071	0.000752275	0.0037833	chr1	NM_001201536,NM_139352,NM_005681
TAF1A	56.0184	0.820005	0.368428	0.00311168	0.0123784	chr10	NM_000392
ABCC2	20.2826	0.81771	0.3278	0.00148257	0.00664324	chr4	NM_018243
SEPT11	985.565	0.817393	0.214902	1.71621e-05	0.000149767	chr16	NM_001006610,NM_003031
SIAH1	399.326	0.81733	0.240977	8.33911e-05	0.00058824	chr17	NM_006572
GNA13	824.957	0.817015	0.510365	0.01357	0.0411557	chr19	NM_005755
EBI3	45.1927	0.816231	0.206314	9.65087e-06	9.06647e-05	chr14	NM_005065,NM_001244984
SEL1L	1273.89	0.814265	0.206282	9.70295e-06	9.11071e-05	chr13	NM_001159920,NM_001160031,NM_001160030,NM_002019
FLT1	431.786	0.813937	0.454083	0.00891494	0.029428	chr12	NM_001122772,NM_014770
AGAP2	159.249	0.813934	0.274763	0.00036558	0.0020449	chr4	NM_053042
ZNF518B	218.282	0.813783	0.263794	0.000245729	0.00147156	chr17	NM_001243439,NM_001243438,NM_152904,NM_001033553,NM_001033555,NM_001033554
SPECC1	475.872	0.81339	0.356654	0.00268527	0.0109099	chr8	NM_024940
DOCK5	236.041	0.813319	0.504995	0.013403	0.0407591	chr1	NM_000572
IL10	29.8061	0.812687	0.352197	0.00250388	0.0102843	chr5	NM_033274
ADAM19	727.624	0.812678	0.301287	0.000834558	0.00412565	chr7	NM_018641,NM_001243794,NM_001243795
CHST12	223.692	0.812543	0.305535	0.000933936	0.00451205	chr8	NM_002346,NM_001127213
LY6E	4192.81	0.812448	0.339049	0.00198255	0.00844894	chr3	NM_032487
ACTRT3	35.1035	0.811935	0.39754	0.00495252	0.018234	chr14	NM_001048205,NM_005132
REC8	158.679	0.811917	0.272886	0.0003548	0.00200051	chr18	NM_020648
TWSG1	499.474	0.811428	0.270646	0.000328995	0.00188051	chr12	NM_001161330,NM_001161331,NM_018984
SSH1	1008.33	0.811153	0.44447	0.00834309	0.0278626	chrX	NM_000377
WAS	319.518	0.811022	0.349736	0.00245769	0.0101178	chr19	NM_002975
CLEC11A	230.407	0.810335	0.223403	3.53146e-05	0.000279506	chr7	NM_152829,NM_015641
TES	1213.69	0.810283	0.338213	0.0020062	0.00853578	chr20	NM_001242920,NM_001242921,NM_006227,NM_182676
PLTP	1890.57	0.809399	0.260212	0.000230295	0.00139296	chr7	NM_004444
EPHB4	1693.05	0.808673	0.191629	3.13891e-06	3.42422e-05	chr12	NM_002907,NM_032941
RECQL	748.018	0.807615	0.225083	4.16371e-05	0.000321887	chr18	NM_005406
ROCK1	789.612	0.807358	0.378151	0.00399239	0.0152835	chr15	NM_004390
CTSH	1596.69	0.807006	0.195301	4.64061e-06	4.80915e-05	chr1	NM_001009566,NM_014944
CLSTN1	6132.06	0.805972	0.265681	0.000298795	0.00173832	chr11	NM_152432
ARHGAP42	95.7262	0.805645	0.366193	0.00339149	0.0133006	chr5	NM_001145208,NM_018369
DEPDC1B	94.7647	0.80549	0.316286	0.00132591	0.00605698	chr12	NM_018169
KIAA1551	836.979	0.805283	0.378747	0.00409383	0.0156163	chr1	NM_207418
FAM72D	22.5089	0.805256	0.289669	0.000667224	0.00340899	chr12	NM_020734
RIMKLB	260.516	0.805025	0.185351	1.79447e-06	2.10101e-05	chr1	NM_014284,NM_001014839,NM_001014841
NCDN	508.653	0.80475	0.416459	0.00661049	0.0230309	chr10	NM_032023
RASSF4	718.12	0.804417	0.472365	0.0112326	0.0354661	chr17	NM_144677,NM_198955,NM_001199172
MGAT5B	20.4553	0.803642	0.401552	0.0056128	0.020147	chr1	NM_001204414,NM_001204415,NM_022164
TINAGL1	834.388	0.803404	0.203417	9.9703e-06	9.31507e-05	chr11	NM_016578
RSF1	461.201	0.803378	0.333035	0.00195557	0.00835734	chr17	NM_001067
TOP2A	1081.81	0.802604	0.352018	0.00280619	0.0113373	chr1	NM_021958
HLX	96.4132	0.801472	0.43704	0.00839442	0.0279778	chr11	NM_138732,NM_138734,NM_015080
NRXN2	39.9923	0.801201	0.220656	3.63232e-05	0.000286621	chr17	NM_014877
HELZ	630.088	0.800798	0.209221	1.66549e-05	0.000146178	chr1	NM_145861,NM_080738
EDARADD	161.524	0.800683	0.38034	0.00439227	0.0165409	chr6	NM_002125
HLA-DRB5	2480.05	0.800165	0.289088	0.000701921	0.00356338	chr2	NM_001033045,NM_152529,NM_001267051,NM_001267050
GPR155	192.17	0.800125	0.445693	0.00918709	0.0301311	chr10	NM_004098,NM_001165924
EMX2	26.3884	0.800083	0.4752	0.0117979	0.0369259	chr17	NM_006613
GRAP	142.82	0.799922	0.23496	8.46691e-05	0.000596565	chr11	NM_001001390,NM_001001391,NM_001001392,NM_000610,NM_001202555,NM_001001389,NM_001202556,NM_001202557
CD44	12555.2	0.799753	0.266524	0.000338795	0.0019239	chr8	NM_024767,NM_001164271,NM_006094,NM_182643
DLC1	366.077	0.799633	0.426467	0.00766681	0.0260077	chr4	NM_000204
CFI	222.988	0.799377	0.268616	0.000369146	0.0020605	chr3	NM_002941,NM_001145845,NM_133631
ROBO1	1057.12	0.798973	0.243151	0.000130337	0.000858476	chr7	NM_001243198,NM_005338
HIP1	561.307	0.798553	0.383668	0.0046853	0.0174362	chr11	NM_005472
KCNE3	121.628	0.798118	0.205466	1.33339e-05	0.00012038	chr8	NM_030780
SLC25A32	309.078	0.798071	0.525992	0.0169675	0.0495374	chr16	NM_001013838
RLTPR	167.591	0.79703	0.274452	0.000469767	0.0025382	chr3	NM_199420
POLQ	127.269	0.796351	0.246684	0.000161716	0.00103244	chr15	NM_001142762,NM_001142761,NM_033286
KNSTRN	260.637	0.795631	0.271376	0.000429445	0.00235038	chr2	NM_012249
RHOQ	1054.81	0.795396	0.34767	0.00278882	0.011278	chr15	NM_032246
MEX3B	56.2862	0.794937	0.489113	0.0135721	0.0411557	chr5	NM_003735,NM_032094
PCDHGA12	19.0817	0.79472	0.391324	0.00535865	0.0193821	chr1	NM_032348
MXRA8	1171.53	0.794387	0.333288	0.0021596	0.00905783	chr11	NM_004357,NM_139030,NM_139029,NM_001039490
CD151	3404.33	0.794198	0.290437	0.000792094	0.00395097	chr4	NR_038306,NR_038307,NR_038304,NR_038305,NR_038303,NR_038308
LOC100505702	94.0256	0.794135	0.272143	0.000452842	0.00246149	chr12	NM_025114
CEP290	145.515	0.793615	0.200258	9.86912e-06	9.22884e-05	chr14	NM_017955,NM_145701
CDCA4	672.249	0.793349	0.205653	1.53452e-05	0.000136054	chr9	NR_046386,NM_152896
UHRF2	473.697	0.792791	0.510848	0.0159184	0.0469845	chr19	NM_005601
NKG7	149.499	0.792668	0.190083	4.42212e-06	4.60358e-05	chr1	NM_015326,NM_001170637
SRGAP2	456.395	0.789537	0.327871	0.00207098	0.0087721	chr6,chr6_cox_hap2,chr6_dbb_hap3,chr6_mann_hap4,chr6_mcf_hap5,chr6_qbl_hap6,chr6_ssto_hap7	NM_001243042,NM_002117
HLA-C	15144.8	0.788462	0.341395	0.00268694	0.0109143	chr15	NM_005576
LOXL1	486.415	0.788057	0.483252	0.0136358	0.041314	chr19	NM_022904
RASAL3	346.673	0.788037	0.469255	0.0122774	0.038075	chr3	NR_026954
LOC90246	11.0143	0.788008	0.488903	0.0142004	0.0426827	chrX	NM_002910
RENBP	109.172	0.787988	0.336343	0.00245843	0.0101186	chrX	NM_007137
ZNF81	94.2548	0.787745	0.202662	1.43123e-05	0.000127969	chr3	NM_002577
PAK2	1687.11	0.786079	0.387528	0.0055132	0.0198508	chr7	NM_152703
SAMD9L	743.999	0.785941	0.277131	0.000599614	0.00311932	chr16	NM_015272,NM_001127897
RPGRIP1L	75.7562	0.785673	0.421857	0.00818737	0.0274277	chr1	NM_001177520,NM_000478,NM_001127501
ALPL	229.86	0.785583	0.220326	4.91487e-05	0.000371479	chr8	NM_144963
FAM91A1	807.758	0.785545	0.160787	1.46179e-07	2.27452e-06	chr11	NM_000391
TPP1	2029.95	0.784846	0.335508	0.0025232	0.0103572	chr1	NM_018166
EVA1B	199.171	0.783967	0.445515	0.0104019	0.0333382	chr1	NM_052941
GBP4	691.142	0.78379	0.468907	0.0127657	0.039296	chr1	NM_001002901
FCRLB	18.4299	0.782265	0.120796	1.33398e-11	4.99997e-10	chr20	NM_002660,NM_182811
PLCG1	1542.77	0.782073	0.26933	0.000490323	0.00263006	chr1	NM_018186
C1orf112	101.509	0.782033	0.4171	0.00803047	0.027011	chr9	NM_138554,NM_138557,NM_003266
TLR4	288.62	0.781976	0.287541	0.000870214	0.00426503	chr7	NR_030770,NM_031443,NM_001029835,NM_001167935,NM_001167934
CCM2	1095.23	0.781273	0.209886	2.74728e-05	0.000225946	chr9	NM_001265602,NM_006444,NM_001042551,NM_001042550
SMC2	453.525	0.781003	0.389827	0.00594417	0.021128	chr5	NM_198449
EMB	335.466	0.780837	0.4052	0.00713384	0.0244996	chr4	NR_034081
LOC255130	13.5071	0.780735	0.158128	1.13521e-07	1.81505e-06	chr15	NM_016396
CTDSPL2	322.364	0.780344	0.272767	0.000567254	0.00297552	chr11	NM_001128225,NM_152264
SLC39A13	610.611	0.779924	0.185506	3.73812e-06	3.97523e-05	chr1	NM_024329
EFHD2	1670.8	0.77945	0.361831	0.00416369	0.0158431	chr1	NR_026878
FOXD2-AS1	33.0481	0.778089	0.242278	0.000181537	0.00114028	chr12	NM_001731
BTG1	2489	0.777861	0.284946	0.000847721	0.00417574	chr10	NM_003373,NM_014000
VCL	2922.91	0.777826	0.266309	0.000473001	0.00255061	chr13	NM_032116,NM_001014380
KATNAL1	175.107	0.777602	0.302284	0.00134386	0.00612064	chr2	NM_001195731,NM_024536
CHPF	1712.44	0.777553	0.371958	0.00485181	0.0179209	chr13	NM_145019,NM_001242312
FAM124A	45.9236	0.777407	0.412734	0.00796957	0.0268357	chr1	NM_022716,NM_006902
PRRX1	1455.08	0.777387	0.382783	0.00565005	0.0202598	chr6,chr6_apd_hap1,chr6_cox_hap2,chr6_dbb_hap3,chr6_mann_hap4,chr6_mcf_hap5,chr6_qbl_hap6,chr6_ssto_hap7	NM_001242524,NM_001242525,NM_033554
HLA-DPA1	5989.27	0.776631	0.389406	0.00615611	0.0217427	chr11	NM_006074,NM_001199573
TRIM22	1436.11	0.77638	0.427185	0.00934118	0.0305215	chr12	NM_004982
KCNJ8	135.172	0.775905	0.250747	0.000275087	0.00162205	chr8	NM_014751
MTSS1	1781.2	0.774926	0.17031	7.84521e-07	1.00889e-05	chr8	NM_003821
RIPK2	289.23	0.774578	0.231764	0.00011642	0.000780015	chr14	NM_144581
L3HYPDH	115.441	0.774458	0.212234	3.73544e-05	0.000293997	chr6	NM_020133
AGPAT4	313.252	0.774406	0.356555	0.0039923	0.0152835	chrX	NM_031892,NM_001024666,NM_001184960
SH3KBP1	524.881	0.774265	0.483033	0.0150075	0.0447145	chr11	NM_001008781
FAT3	16.0025	0.77415	0.291517	0.00107295	0.00506852	chr20	NM_024958
NRSN2	327.201	0.773829	0.360958	0.00428782	0.0162311	chr13	NM_004951
GPR183	311.717	0.773812	0.239245	0.000170286	0.00107924	chr16	NM_001170717,NM_001170716,NM_001170715,NM_001170714,NM_001170719,NM_001170718,NM_014567,NM_001170720,NM_001170721
BCAR1	1002.74	0.773661	0.334155	0.00277044	0.0112086	chr3	NM_001167928,NM_001167929,NM_001167931,NM_001167930,NM_134470,NM_002182
IL1RAP	697.805	0.773199	0.228132	9.88937e-05	0.000681562	chr7	NM_007276,NM_016587
CBX3	1801.99	0.773074	0.241632	0.000192106	0.00119477	chr8	NM_015902
UBR5	2280.64	0.773048	0.241444	0.000191326	0.00119072	chr6,chr6_cox_hap2,chr6_dbb_hap3,chr6_mcf_hap5,chr6_qbl_hap6	NM_003190,NM_172209,NM_172208
TAPBP	2949.93	0.772798	0.354394	0.00394124	0.0151226	chr4	NM_020840
FNIP2	479.779	0.772223	0.194007	1.00039e-05	9.33574e-05	chr5	NM_024615,NM_001178055,NM_001178056
PARP8	354.873	0.772044	0.258826	0.000394949	0.00218446	chr4	NR_015453
NOP14-AS1	246.463	0.772017	0.396533	0.00699817	0.0241607	chr9	NM_003995
NPR2	244.386	0.771569	0.365103	0.00466158	0.0173691	chr20	NM_001122962,NM_001134836
SIRPB2	71.48	0.7715	0.228147	0.000103912	0.000711055	chr1	NM_001261440,NM_001261441,NM_001261442,NM_001439,NM_001033025,NR_048570
EXTL2	123.515	0.770587	0.252054	0.000313066	0.00180457	chr12	NM_018179
[truncated: 4,284 more rows]

## Sheet: Individual_OPMD_Margin_Log2
Supplementary Table S1
	Individual_Human Tongue Oral Potentially Malignant Disorders (OPMD) vs. Margin (normal) q<0.05
gene	OPMD/M_1	OPMD/M_2	OPMD/M_3	OPMD/M_4	OPMD/M_5	OPMD/M_6	OPMD/M_7	OPMD/M_8	OPMD/M_9
A1BG	0.443135	0.544524	0.106894	-1.86036	0.688188	0.247182	-0.120684	-0.44531	0.239921
A1BG-AS1	-0.29129	0.575075	0.758565	-1.40756	0.583826	0.154799	0.0697025	-0.174028	-0.366031
A1CF	0.00194442	-0.157765	-0.000835215	-0.00133935	-0.031391	-0.00739486	0.164016	0.0303145	-0.0773679
A2M	0.621374	0.857549	0.579369	0.16967	1.53312	0.955393	-0.688434	0.457597	-1.34746
A2M-AS1	0.259809	0.189681	0.342633	1.02172	0.153133	0.164276	0.00481576	0.281062	-0.309432
A2ML1	-0.0881159	-1.00689	-0.89661	0.368161	-0.425792	-1.26642	-0.106115	-0.323047	0.940148
A2MP1	-0.0897429	-0.175047	-0.0739991	-0.00293492	-0.0155165	-0.00574191	-0.221499	0.164778	-0.29719
A4GALT	-0.562461	-0.428972	-0.413252	-0.0726036	-0.287923	-1.08394	-0.555337	0.27411	-0.827087
A4GNT	0.0014438	-0.00199326	-0.00070958	-0.000972671	-0.00337086	-0.00157118	0.00749086	-0.000440915	-0.000205514
AA06	0	0	0	0	0	0	0	0	0
AAAS	-0.325804	0.101472	-0.185512	-0.0560288	-0.346996	-0.67932	-0.100539	0.044789	0.0411898
AACS	-0.0673052	-0.953507	-0.135098	-0.0624183	-0.63747	-0.517813	0.599642	-0.599599	0.155338
AACSP1	0.0629933	-0.0550434	-0.0948278	0.205963	-0.383214	0.311651	-0.220488	0.294724	0.566037
AADAC	-0.155111	0.741074	-1.2736	0.413325	-0.598365	0.199536	-3.7288	0.916813	0.282844
AADACL2	0.594594	-0.0840431	0.19973	0.691243	0.862017	-1.20834	0.285918	1.50679	-0.906143
AADACL3	0.00336869	-0.0044553	-0.00150218	-0.64221	-0.183408	-0.00425629	-0.00102246	-0.000909343	-0.000503171
AADACL4	0.00221257	0.0607796	-0.000893023	-0.633157	-0.0287671	-0.00347756	-0.000619002	-0.000538024	-0.000318453
AADAT	-0.052579	0.669678	-1.3299	-0.013075	-0.126681	-0.337026	-0.31593	0.0283399	0.113062
AAED1	0.396632	0.218448	0.554744	0.647743	0.905632	0.20568	0.126797	0.419108	-1.36949
AAGAB	0.148882	-0.323112	0.0774918	-0.306507	-0.602116	0.322575	0.0211967	-0.13324	0.309028
AAK1	-0.499453	0.00402462	0.168666	-0.469172	0.606183	0.648406	0.362954	0.0491256	0.35302
AAMDC	0.306347	-0.6631	-0.220231	-0.697452	-0.730483	-0.940167	-0.504125	0.461868	-0.0879622
AAMP	-0.0341263	-0.355885	-0.236131	-0.665245	-0.481913	-0.719866	-0.119867	-0.276398	0.115767
AANAT	-0.045698	-0.00831011	-0.000615889	-0.0669906	-0.0254745	-0.0118738	-0.00332524	-0.148272	-0.00155312
AAR2	0.154887	-0.13518	0.0661858	-0.0170072	-0.0670514	-0.40948	0.252851	-0.0554667	-0.0814231
AARD	0.102576	0.157362	0.410571	0.0645506	0.506044	0.350886	-0.318749	-0.0191197	-0.261242
AARS	0.0701247	0.608095	0.0477573	-0.164494	0.267182	-0.539329	0.826331	-0.205423	-0.01918
AARS2	-0.486463	-0.398811	-0.454439	-0.224066	-0.495304	-0.118117	0.0418917	0.0573703	0.269234
AARSD1	0.00354754	0.0145892	0.0177433	-0.00238993	-0.00828246	-0.00386051	-0.00108113	-0.0205701	-0.000504964
AASDH	-0.0663016	-0.328088	-0.167158	0.852715	0.193834	1.5105	0.288847	0.21252	0.208767
AASDHPPT	0.360194	-0.454714	-0.0216119	0.824259	0.161987	1.35242	0.289352	0.11974	0.21074
AASS	-0.216915	0.0875896	0.346794	0.126988	0.169834	0.00411584	0.39257	0.3016	-0.0791404
AATF	-0.0918392	0.446031	0.108775	-0.380385	-0.440798	-0.109033	0.257966	-0.203417	-0.194215
AATK	-0.493503	0.592282	0.505752	-0.0110922	0.144878	-1.11848	-1.04624	0.0586544	-1.30496
AATK-AS1	0	0	0	0	0	0	0	0	0
ABAT	-0.383962	-0.776009	-0.453534	0.165863	-1.20326	-0.569757	-2.3035	-0.275878	0.773803
ABCA1	-0.29066	0.566299	-0.239135	1.35651	1.56061	0.528876	-0.240122	0.126356	-1.16144
ABCA10	-1.01169	-0.643306	-0.1199	-0.113944	0.431218	0.105903	-1.66856	0.505738	-0.800432
ABCA11P	-0.141867	-0.186789	-0.166526	-0.378873	0.364263	-0.188144	-0.246936	-0.302128	0.0350541
ABCA12	2.54546	4.06283	2.11199	0.348949	3.13575	3.24041	2.67026	1.10524	1.84805
ABCA13	-0.526872	1.4406	1.64639	0.0671407	0.116599	0.97582	2.10018	0.515762	0.176805
ABCA17P	0.0912963	-0.00538157	0.11446	-0.301088	-0.0142866	0.14929	0.0697766	-0.0716036	0.231209
ABCA2	0.136527	0.638934	0.367066	0.121993	0.330862	-0.0173659	0.349757	0.195375	-0.32992
ABCA3	0.358154	0.320453	-0.128029	0.534676	0.525069	-0.482022	-0.0241276	0.249691	-0.517392
ABCA4	-0.187322	0.322021	1.0492	0.310828	0.745944	0.145528	0.57398	0.240708	-1.2546
ABCA5	-0.640961	-0.898458	-0.325343	0.439866	-0.721314	0.698343	-0.260717	-0.0342141	0.15293
ABCA6	0.546692	0.448838	0.336633	0.33503	0.575668	0.0966074	-1.01522	0.86791	-1.7254
ABCA7	-0.84878	-0.466623	-0.318225	-0.920878	-0.767296	-0.329234	0.184169	-0.39064	-0.426149
ABCA8	0.361746	0.71553	-0.308474	0.903311	0.0641608	-0.793804	-1.95887	0.695016	-1.79302
ABCA9	-0.216115	0.592904	-0.394388	0.605287	-0.298386	-0.567951	-0.851882	0.501848	-0.649666
ABCB1	0.0994095	0.318406	0.989335	0.68415	1.12578	0.737809	-0.77444	0.242511	-0.43104
ABCB10	0.34863	-0.379061	-0.030322	0.726129	0.903805	-0.149367	0.173732	-0.355296	0.152639
ABCB11	-0.448971	-0.0228696	-0.44337	0.0875882	0.209421	-0.343708	0.658055	-0.692217	0.0652703
ABCB4	0.375051	0.145754	0.0876787	0.225818	-0.00959195	0.610487	-0.894157	0.873156	-1.03369
ABCB5	1.00754	-0.224313	0.0148505	-0.540386	-1.33209	-0.465431	0.505181	0.0606338	-0.236386
ABCB6	0.231825	-0.139089	0.369258	0.238943	-0.188664	-0.154469	-0.0841564	-0.328229	0.0856926
ABCB7	0.146497	-0.40992	-0.368831	0.0879098	-0.563024	0.196365	-0.314488	0.182652	0.281556
ABCB8	-0.255993	-0.527849	-0.283579	-0.425689	-1.0262	-0.547979	-0.112488	-0.329721	-0.397526
ABCB9	-0.310216	-0.904802	-0.100709	-0.526771	-0.345832	-0.866257	-0.11242	0.0672331	0.445961
ABCC1	-0.204048	0.116981	0.83995	0.133925	-0.0409346	0.215999	-0.644328	0.137031	0.526552
ABCC10	-0.534646	-0.19581	-0.0605587	0.376378	0.375598	-0.155407	-0.063712	0.101114	0.0278383
ABCC11	-0.00673577	0.0688887	-0.320493	-0.13764	0.404227	0.15178	1.1555	-0.210602	0.0347398
ABCC12	0.0486702	-0.0100053	-0.00368391	0.0361247	-0.0175004	-0.00815703	-0.00228436	0.154014	-0.00106696
ABCC13	-0.115282	-0.162228	-0.292144	-0.22561	-0.0251064	-0.0037296	0.0670315	0.0382608	-0.1512
ABCC2	0.544388	0.252396	2.63992	-0.0340923	0.453443	1.20788	0.696691	-0.0501019	-0.465178
ABCC3	-1.64218	-0.683859	-0.27153	-0.316234	-0.865346	-1.73155	-2.13744	-0.662524	0.0614315
ABCC4	0.331457	0.922675	0.763618	0.967521	1.55298	1.03009	0.902536	0.62228	0.0272733
ABCC5	-0.583728	0.586101	-0.634694	0.099576	0.361462	-0.574857	0.987524	0.233018	0.170955
ABCC5-AS1	0.00392802	-0.00542289	-0.00193049	0.0189305	-0.00917078	-0.00427456	0.0203797	0.0203772	-0.000559122
ABCC6	0.477977	0.285276	0.242315	0.428513	0.0889878	-0.0188241	-0.0118142	-0.0252338	-0.221709
ABCC6P1	-0.0550379	-0.0818168	-0.0651689	-0.156233	-0.0330836	-0.0146434	-0.000441757	-0.000376252	-0.0761421
ABCC6P2	0.00560257	0.0230404	0.0280216	-0.0345495	0.0176948	-0.00609683	-0.0017074	-0.00171094	-0.00079748
ABCC8	-0.0472097	-0.170934	-0.341162	0.0743805	-0.0944859	-0.0390184	-0.758736	0.564712	-1.16775
ABCC9	0.988541	1.21465	0.0367959	2.05895	0.444615	1.27495	-0.261104	0.635601	-0.274714
ABCD1	-0.0892085	0.749635	1.06158	0.0495128	0.109766	0.35465	0.18695	0.158153	-0.150239
ABCD2	0.412569	0.623147	0.779103	0.662892	0.407834	0.246582	0.177116	0.0771611	-0.96428
ABCD3	-0.0851756	-1.11402	-0.642931	0.945545	-0.913736	0.52766	-0.500984	-0.00183545	0.398648
ABCD4	-0.197787	-0.277386	-0.0219575	-0.619374	0.175751	-0.794965	-0.554859	-0.273768	0.0594769
ABCE1	0.237055	-0.17706	-0.00196355	1.28373	0.507603	1.46873	0.08754	-0.0110115	0.17825
ABCF1	-0.20614	0.232177	0.13258	-0.197771	-0.0508808	-0.359394	0.0257979	-0.111556	-0.0831848
ABCF2	0.151451	0.243919	0.0720445	0.383567	0.212783	-0.108516	0.338686	-0.0554233	-0.229871
ABCF3	-0.196447	0.0912439	-0.212248	-0.424589	-0.277446	-0.374697	0.268003	0.0590185	0.128159
ABCG1	0.660318	-0.0460239	0.968436	0.185169	1.23372	-0.219568	1.84488	0.25996	0.490255
ABCG2	0.481257	0.742022	0.52573	0.378317	0.785601	0.56985	-0.41153	0.113453	-0.623759
ABCG4	0.817935	-0.273134	1.53065	0.773363	0.490545	0.150208	1.76377	1.08836	0.937619
ABCG5	0	0	0	0	0	0	0	0	0
ABCG8	-0.0479488	-0.00621564	0.0703925	-0.00483957	-0.0278354	-0.0129742	-0.127564	0.0499787	-0.00169706
ABHD1	0.202367	-0.337236	-0.173961	0.561714	0.0298252	-0.286131	-0.995484	0.15869	-0.931881
ABHD10	0.529417	0.103202	0.154123	-0.399958	-0.141757	0.0518432	0.549687	-0.126577	-0.401844
ABHD11	-0.743974	-0.888083	-0.813604	-0.186665	-1.79491	-1.36613	-0.862343	-0.0222157	-0.0523368
ABHD12	0.0863944	-0.839789	0.262831	-1.03256	-1.08757	-0.907676	-0.0905502	0.209144	0.28282
ABHD12B	0.0134617	0.949405	-0.108456	-1.3574	-0.0426122	0.499638	-0.00408073	-0.16999	-0.00202275
ABHD13	0.420276	-0.081436	-0.00801343	0.867425	0.411395	0.874406	0.0695531	0.108697	-0.150162
ABHD14A	0.582186	0.814253	-0.0349242	-0.317013	-0.11209	-0.811671	-0.296159	0.900798	-0.289584
ABHD14A-ACY1	0	0	0	0	0	0	0	0	0
ABHD14B	0.0380021	-0.374395	-0.401615	-1.02069	-1.3373	-0.748383	-0.398283	-0.110708	-0.098712
ABHD15	0.122015	0.124395	0.522299	-0.18328	0.00590558	0.356474	0.0266106	0.156481	-0.260243
ABHD16A	-0.18003	-0.419622	0.0598035	-0.411883	-0.593486	-0.36194	-0.64864	-0.129627	0.0102301
ABHD16B	0.00286624	-0.00374089	-0.0721603	-0.0432515	-0.0289747	-0.00387047	-0.0796217	-0.000741757	-0.127031
ABHD2	0.0283026	-0.196292	0.0972551	0.776177	1.11547	0.425407	0.180039	0.200756	0.149763
ABHD3	0.403547	-0.819688	0.728455	0.0453875	-1.2726	-0.193592	-0.038861	0.17449	0.483889
ABHD4	-0.307931	0.0236097	0.0845436	0.144943	-0.257298	-0.211676	-0.302271	-0.438395	0.435104
ABHD5	0.317432	-0.85806	-0.0917193	0.0599757	-0.737999	0.656138	0.18741	-0.0771383	0.865974
ABHD6	0.331387	-0.522337	0.469422	0.0153867	0.0792149	-0.162524	-0.142869	-0.136626	-0.0453536
ABHD8	-0.0678652	0.583661	0.298482	-0.929207	0.250457	-0.501292	0.158329	-0.0945703	-0.0335297
ABI1	0.0224745	-0.580619	-0.31214	0.676609	-0.61747	0.176572	-0.0757482	-0.142099	0.512046
ABI2	0.0692605	0.865347	0.528927	0.055984	1.1516	0.428884	0.112492	0.377927	0.063755
ABI3	0.306243	0.991773	1.06699	-1.26954	1.33062	0.181676	0.920789	0.0524474	-0.237524
ABI3BP	0.114391	1.20809	0.295802	1.36514	2.53095	-0.234084	-0.720947	0.392047	-1.11029
ABL1	0.0220975	0.526864	0.107618	0.616469	1.02482	-0.332284	-0.0887149	0.0301256	-0.358056
ABL2	-0.0645606	0.35663	0.563633	-0.139324	1.38181	0.536129	0.130366	0.0963193	-0.0527876
ABLIM1	0.0481841	-0.835046	-0.248366	0.812507	-0.0430148	0.126449	0.260625	-0.0561817	0.578762
ABLIM2	0.074233	-0.225355	-0.856708	0.529675	-0.338631	-0.827299	-0.0753405	0.268322	-0.0816777
ABLIM3	-0.167815	-0.619263	-0.314093	0.438825	-0.709079	-0.627165	-0.599426	0.502012	0.905393
ABO	-1.77518	-1.43198	-0.621483	0.630796	-1.46311	-2.03458	-1.84216	-0.293586	1.05738
ABP1	2.21942	1.87821	0.485395	-1.26977	-2.37736	0.600021	0.172569	0.859666	1.318
ABR	-0.504189	-0.380206	-0.577662	0.0534155	-0.140564	-0.146126	-0.108808	-0.282474	0.303804
ABRA	0.969025	0.561223	-2.05228	2.8729	0.553437	0.562681	-2.88577	0.642566	-3.1091
ABRACL	0.167201	-0.142827	0.119856	-0.930681	-0.3706	0.11879	-0.0888616	-0.470682	0.461424
ABT1	0.0811857	-0.20674	0.0319441	-0.749791	-0.535814	-0.621372	-0.151446	-0.516817	0.425705
ABTB1	0.32447	-0.36129	0.316128	-0.62059	-0.866438	0.320654	-0.20742	-0.0342078	-0.980684
ABTB2	0.148487	-0.566923	0.323573	0.263108	-0.485016	-1.32929	-0.213471	0.370178	0.211488
ACAA1	0.371357	-0.955568	0.126128	-0.652664	-1.64671	-0.556542	-0.544192	-0.245189	0.357743
ACAA2	0.745264	0.672025	-0.0636553	-0.473128	0.756028	0.998063	-0.91997	0.971802	-1.33523
ACACA	0.253599	0.0827064	0.126638	0.697095	0.307159	0.414981	0.570539	-0.23466	0.324131
ACACB	-0.243161	0.423218	-0.213699	0.803689	1.00683	-0.302357	-0.955319	0.73609	-0.826409
ACAD10	-0.433426	-0.298315	-0.289925	-0.196659	-0.212723	-0.422636	0.039358	-0.19247	0.120181
ACAD11	-0.591745	0.372849	-0.245983	-0.0581644	0.119226	-0.507714	0.63315	0.0138069	-0.0464484
ACAD8	0.169058	-0.438887	-0.3731	-0.433332	-0.563113	-0.630663	0.0398695	-0.00202054	0.22754
ACAD9	-0.00898304	0.12704	-0.365492	-0.157233	-0.499965	-0.553773	0.485467	-0.098884	0.325136
ACADL	0.197963	-0.419715	-0.801535	0.609104	-1.50011	-0.627999	-0.00357882	0.316405	-0.649303
ACADM	0.381754	-0.0326101	-1.02006	0.545306	-0.558815	0.600141	-0.468802	0.358252	-0.286161
ACADS	0.215398	-0.8985	-0.384801	-0.0825128	-0.331593	-0.832435	-0.493607	0.39464	-1.13374
ACADSB	-0.0548712	-0.352256	-0.763381	0.697772	-0.384454	0.0583882	-0.836933	0.0970307	-0.835376
ACADVL	-0.335391	-0.911555	-0.765946	-0.461497	-1.52217	-0.590417	-0.686654	0.07719	0.0824448
ACAN	1.06378	2.28761	1.03815	0.447858	2.17095	3.644	-0.823861	-0.760285	-0.715797
ACAP1	0.126817	0.947956	1.10353	-1.85145	0.395801	0.221757	1.81946	-0.364017	0.190414
ACAP2	-0.176674	-0.190325	-0.3226	0.557776	0.240894	0.302252	0.498044	0.306344	-0.0927835
ACAP3	-0.924684	-0.792189	-0.51705	-0.269781	-0.764035	-0.913854	-0.073894	-0.544519	0.150048
ACAT1	0.688728	-0.31714	-0.4609	0.149824	-0.238523	-0.360684	-0.511207	0.842635	-0.826097
ACAT2	0.403778	-0.339623	0.0472081	-0.653822	-1.16549	0.0225865	-0.364855	-0.0343321	0.340142
ACBD3	-0.120626	-0.0462545	-0.360014	0.706169	0.260301	-0.217954	0.326582	-0.0971046	0.555168
ACBD4	-0.400839	0.0143982	-0.646099	-0.637659	-0.460703	-1.05475	-0.362458	-0.00289053	-0.337598
ACBD5	0.16457	0.0426288	-0.0922623	0.317128	-0.154738	0.848715	0.247524	0.0200332	0.125524
ACBD6	-0.0352968	0.0855743	-0.0220062	-0.567278	-0.165826	-0.264155	-0.0381476	-0.112887	0.296515
ACBD7	-1.02522	0.109701	0.265578	-0.444344	-0.393424	-0.00885688	0.0111958	0.0327415	-0.25556
ACCS	-1.0652	-0.872931	-0.76213	-1.37239	-0.810355	-0.5307	-0.619665	-0.130353	0.321354
ACCSL	-0.0637134	-0.0946279	0.0477514	-0.00256091	-0.128616	-0.197289	-0.00059481	-0.000509682	0.159536
ACD	-0.331761	-0.130716	0.127041	-0.674079	0.235525	-0.641957	-0.367687	-0.0500013	-0.0399765
ACE	-0.201508	0.705848	1.34939	-0.119131	0.789229	-0.306413	-0.410086	0.313363	-0.708991
ACE2	0.438773	-0.0605075	0.90053	0.166775	-0.811045	0.0765514	1.65201	0.755054	0.24019
ACER1	1.57201	-0.300408	1.06864	0.114818	-1.05939	-2.15805	0.454095	0.217561	0.253636
ACER2	-0.0520509	-0.733377	-0.0304011	0.468026	-0.00576452	0.361102	-0.0308352	-0.161474	0.277869
ACER3	-0.147155	-0.375673	-0.138743	0.482468	-0.637176	0.642454	-0.305882	0.174103	0.192293
ACHE	0.92754	0.6125	-1.49542	1.04222	-1.06889	1.19367	-1.96152	1.38186	-1.68982
ACIN1	-0.86202	0.0768851	-0.196548	-0.56428	-0.222078	-0.271074	-0.312235	-0.161364	0.121692
ACLY	0.142474	0.374874	0.373854	0.414958	0.637884	0.394341	0.220352	0.0924142	-0.079577
ACMSD	0	0	0	0	0	0	0	0	0
ACN9	0.330798	0.148433	-0.2996	0.21788	-0.133644	0.0596655	0.673912	-0.377794	-0.650699
ACO1	0.860223	0.0129163	-0.204285	0.206787	0.72098	-0.0546783	-0.527398	0.235062	-0.793328
ACO2	0.40941	0.205465	-0.559561	0.663237	-0.461861	-0.622699	-0.373843	0.46183	-0.819561
ACOT1	0.431197	-0.566343	-0.17049	-0.302735	-0.242204	-0.0970642	0.00497197	0.722033	-0.528039
ACOT11	-0.507441	-0.201208	-0.402681	-0.0486266	-1.32803	-0.287877	-0.830403	0.174992	0.197353
ACOT12	0.00701326	-0.00968226	-0.00344678	-0.0432489	-0.0163739	-0.0461561	-0.00213732	-0.00214174	-0.000998281
ACOT13	0.855747	0.552193	0.535624	-0.715685	-0.364908	0.318244	0.565569	-0.17501	-0.35785
ACOT2	0.200141	-0.173496	-0.310257	-0.0242454	0.386855	-0.299559	-1.00787	0.324568	-1.546
ACOT4	-0.266671	-0.602808	0.809804	-1.05471	-1.27781	-1.3396	-1.06191	1.29588	0.302498
ACOT6	0.00350748	-0.00484231	-0.00172381	-0.0408964	-0.00818894	-0.00381692	-0.00106892	-0.00107113	-0.000499262
ACOT7	-0.066407	0.0444361	0.537269	-0.8505	-0.399748	-0.180644	0.772789	0.143858	-0.182866
ACOT8	-0.0874368	-0.531387	-0.20638	-0.958255	-0.993498	-0.828565	0.326355	-0.203999	0.0713449
ACOT9	0.376223	0.522358	0.919605	-0.805507	1.0302	0.716521	0.469174	0.337774	-0.70897
ACOX1	-0.252826	-0.291252	-0.798147	-0.0657152	-0.92521	-0.294157	-0.563537	0.244162	0.67702
ACOX2	0.397326	1.08308	0.232676	0.0235487	0.668234	0.929982	-0.811284	0.536885	-0.129453
ACOX3	0.0594094	-0.611938	-0.088817	-0.419735	-0.521636	-0.204875	-0.152176	-0.12467	0.507589
ACOXL	-0.0492871	0.0423203	0.101313	-0.2667	-0.0284134	0.0536067	-0.00194013	-0.000300992	-0.0017323
ACP1	0.239558	-0.331409	-0.054474	-0.345758	-0.557375	0.0683475	0.000910166	-0.0330028	0.041668
ACP2	0.13233	0.692129	0.747454	-1.33023	0.476001	0.139042	0.303501	0.208524	-0.304633
ACP5	0.619103	0.0364717	1.47439	-1.71641	-0.128658	-0.151798	1.34719	-0.114481	0.254209
ACP6	-0.533226	-0.736699	-0.775017	-0.981982	-0.907706	-1.0687	-0.905955	-0.265228	0.371256
ACPL2	0.365352	1.19904	0.686325	-0.0822534	1.13095	0.444902	0.252352	-0.481545	-0.220658
ACPP	-0.316659	-0.345799	-1.43382	-0.232464	-0.599311	-0.888171	0.254761	-0.803973	0.628689
ACPT	0	0	0	0	0	0	0	0	0
ACR	-0.86223	-0.560113	-0.539559	-0.0632734	-0.233359	-0.335476	-0.147633	-0.0323967	-0.283033
ACRBP	0.0530883	0.337013	0.0935478	-0.525029	0.249083	0.111277	-0.137095	-0.105952	-0.524631
ACRC	-0.720448	0.0385625	-0.219253	-0.848274	0.285711	0.289717	-0.343547	0.579784	0.246027
ACRV1	-0.0585685	0.0505706	0.0926373	-0.224477	-0.0290355	0.209617	-0.000710847	0.05617	0.266032
ACSBG1	0.562542	0.334624	0.294206	-0.839659	0.707073	1.00028	1.21348	0.948826	0.369925
ACSBG2	-0.187669	0.0507825	-0.00185426	-0.0878404	-0.0149065	-0.00580609	-0.0800555	-0.177437	-0.125707
ACSF2	0.055216	-0.531886	-0.253992	-1.05958	-0.67366	-1.03456	-0.480083	-0.553606	-0.42984
ACSF3	-0.099795	0.152935	-0.0184187	-0.64381	-0.0699948	-0.452498	-0.0352849	-0.071456	-0.0634993
ACSL1	0.598387	-0.457284	0.488451	1.18182	0.212102	0.789187	0.693921	0.598672	-0.0875208
ACSL3	0.0670101	-0.0955086	-0.491872	0.386018	-0.794399	0.160741	-0.438069	-0.290992	0.620549
ACSL4	0.720552	0.881799	0.39795	0.956289	1.46262	0.73095	0.1858	-0.0963844	-0.277264
ACSL5	0.886051	1.34227	1.6349	-0.587435	0.486923	0.218983	0.783263	-0.167863	-0.0702113
ACSL6	-0.4969	-0.0552628	0.363591	-0.155844	-0.648215	0.281449	-0.766693	0.288774	0.421256
ACSM1	0.0143393	-0.558551	-0.440178	-0.735454	-0.277181	-0.218726	-0.0985968	-0.423808	0.260542
ACSM2A	-0.0953613	-0.0681348	0.0483681	-0.0211717	-0.776013	-0.00787089	-0.237884	-0.0137808	0.16531
ACSM2B	0.0900577	-0.0103729	-0.00369264	-0.00506176	-0.0175419	-0.00817637	-0.00228978	0.0389776	-0.00106949
ACSM3	-0.137683	-0.26525	-0.392511	-0.424384	-0.847329	-0.769727	-0.818862	0.018608	0.513176
ACSM4	0	0	0	0	0	0	0	0	0
ACSM5	0.515789	0.368137	0.0678145	-0.554414	-0.04929	0.393115	-0.11767	0.55669	-1.59972
ACSS1	-0.122642	0.2495	0.309915	-0.766158	-0.224702	-0.59463	-0.10361	0.104731	-0.519472
ACSS2	0.320787	-0.220602	-0.423197	0.407704	-0.5584	-0.310186	-0.245024	0.050655	-0.0620784
ACSS3	0.356937	1.10094	0.432319	0.0976778	1.00002	0.141813	-0.187368	0.577079	-0.478661
ACTA1	1.54192	0.492746	-4.73202	8.39245	2.95699	3.88009	-5.95311	1.58702	-4.2174
ACTA2	0.504957	0.679778	0.56771	0.31051	1.33519	1.55061	-1.87577	0.0447778	-0.91301
ACTB	-0.170577	-0.316313	0.116993	-0.99475	-1.09497	-0.61165	-0.355962	-0.131493	0.191505
ACTBL2	0.00903264	-0.00920457	0.0519261	-0.00759863	-0.0263336	0.342821	-0.00343737	0.0525114	-0.0016055
ACTC1	0.626788	3.10382	-4.39314	5.44719	3.16687	4.69253	-4.4177	0.732802	-3.27652
ACTG1	0.0468427	-0.877646	-0.0254136	-0.44019	-0.923203	-0.690382	-0.416356	-0.514091	0.450416
ACTG1P4	-0.209313	-0.191608	-0.278496	0.147348	0.03041	-0.188661	-0.688992	-0.208532	-0.557928
ACTG2	0.593915	0.333759	0.383822	0.360153	0.855287	1.65476	-1.25941	-0.325117	-0.557191
ACTL10	0.180963	-0.933224	0.181977	-1.75916	-0.06056	-0.789336	0.0283293	-0.545893	-0.377607
ACTL6A	0.0794029	0.212138	-0.350837	0.127425	-0.019283	0.0892429	0.26181	-0.343854	0.355841
ACTL6B	-0.0334859	-0.0102891	-0.00366281	-0.00502087	-0.0174002	0.0737671	-0.00227128	-0.00227598	0.0808165
ACTL7A	0	0	0	0	0	0	0	0	0
ACTL7B	0.00386991	-0.00534266	-0.00190193	-0.00260711	-0.00903511	-0.00421132	-0.00117937	-0.0649545	-0.000550851
ACTL8	-0.111246	-0.00230682	0.134854	0.0620665	0.0451714	0.196211	0.124516	-0.000455826	-0.000269299
ACTL9	0	0	0	0	0	0	0	0	0
ACTN1	-0.451514	0.120971	0.271214	0.701811	0.757054	-0.135998	-0.346997	-0.173575	-0.148931
ACTN1-AS1	0.00258835	-0.00357338	-0.00127208	-0.00174373	-0.00604303	-0.00281669	-0.000788809	-0.000790441	-0.00036843
ACTN2	1.09744	1.24094	-4.41999	6.66588	3.50495	3.56762	-5.64715	1.31304	-3.54846
ACTN3	0.231845	0.34481	-0.83122	2.31904	1.03638	1.31491	0.100245	0.652277	0.0871337
ACTN4	-0.577097	-0.344808	-0.379596	0.234574	-0.611083	-0.611222	-0.259985	-0.21324	0.21157
ACTR10	0.212039	-0.585966	-0.0372009	0.144848	-0.954964	0.645611	-0.0746426	0.108019	0.25277
ACTR1A	0.172192	-0.120658	-0.0485648	-0.108947	-0.696389	-0.0856112	-0.00227163	0.0452659	0.0122533
ACTR1B	0.151906	-0.553778	-0.245075	-0.152341	-0.361227	-0.454496	-0.130184	-0.155608	-0.101895
ACTR2	0.0913959	-0.35127	0.120103	0.333551	-0.154793	1.01458	0.395718	0.0197878	0.418872
ACTR3	0.346038	-0.323848	0.206565	-0.0316749	-0.404089	0.689139	0.344127	-0.0531555	0.490583
ACTR3B	-0.430162	0.117091	-0.197485	-0.486862	-0.161942	-0.780534	-0.0692407	0.345193	-0.0789275
ACTR3BP2	0	0	0	0	0	0	0	0	0
ACTR3BP5	0	0	0	0	0	0	0	0	0
ACTR3C	0.104835	-0.11333	0.00673875	-0.458716	-0.880751	-0.205661	0.482721	0.6528	0.541469
ACTR5	0.0531871	-0.142728	0.0399235	-0.351621	-0.380026	-0.383763	0.13402	-0.222125	0.143876
ACTR6	0.152077	-0.618387	0.164971	0.70791	-0.160117	1.42424	0.365489	-0.247996	0.326756
ACTR8	-0.1217	-0.275181	-0.0214313	-0.0859444	0.0612933	0.20544	0.202986	-0.0550248	0.138047
ACTRT1	0	0	0	0	0	0	0	0	0
ACTRT2	0	0	0	0	0	0	0	0	0
ACTRT3	0.654312	0.715598	0.540791	0.0395926	-0.206556	-0.0174232	0.0833505	-0.216447	-0.420169
ACVR1	0.288115	0.56419	0.680082	0.812784	1.11417	0.288361	0.355	0.114795	-0.356025
ACVR1B	-0.325893	-0.2934	-0.648177	-0.0581968	-0.781085	-0.737611	0.298824	-0.359473	0.386196
ACVR1C	0.907464	-0.191222	-0.0414365	-0.486484	0.885419	0.387433	0.841013	-0.038974	-0.599608
ACVR2A	-0.198388	-0.437015	-0.155249	-0.149894	-0.448353	0.298961	-0.434504	-0.159616	0.14751
ACVR2B	0.115208	-0.110805	-0.250392	0.714926	-0.0825889	0.164978	-0.717867	-0.0308214	-0.554342
ACVR2B-AS1	0.285662	0.354762	-0.971197	0.755553	-0.0248245	0.0544423	-0.246651	0.561748	-1.69326
ACVRL1	0.523656	0.878476	0.941515	-0.474321	1.00882	0.273468	-0.288077	0.40903	-1.41475
ACY1	0.0690341	-0.0421769	0.157704	-0.230643	-0.24414	-0.376525	0.186478	0.133402	0.0733207
ACY3	0.0209819	0.0628558	1.03534	-1.32807	0.0627643	0.227938	0.228246	0.252655	-0.00313882
ACYP1	-0.290726	-0.0403171	0.374837	-0.517459	-0.765806	-0.405543	-0.557667	-0.298371	-0.224472
ACYP2	0.430992	0.153784	-0.751041	0.320395	-0.68854	-0.585272	-0.612541	0.859167	-1.25125
ADA	-0.229641	0.437222	0.41424	-0.94657	0.272771	0.357879	0.229787	0.539655	-0.611395
ADAD1	0	0	0	0	0	0	0	0	0
ADAD2	-0.21598	-0.59377	-0.509126	-0.897908	-0.801631	-0.857667	-0.706078	-0.383964	0.149659
ADAL	0.211732	0.194711	-0.883282	0.420475	-0.458252	0.587521	-0.772877	0.352944	-0.494613
ADAM10	0.0554335	-0.134319	0.386539	1.09918	0.493913	1.15501	-0.00732423	0.171733	0.290296
ADAM11	-0.253211	-0.231864	-0.450594	0.260132	-0.201607	-0.775142	-0.0667751	-0.0801029	0.0284963
ADAM12	0.250104	4.368	1.58812	-0.143213	6.06386	5.22858	1.69678	0.967072	-0.955658
ADAM15	0.12157	-0.353402	-0.30975	-0.0423221	-0.0554593	-0.503621	-0.0306589	-0.301806	0.288866
ADAM17	-0.0957714	0.232963	0.28146	0.989241	0.805714	0.441921	0.466678	0.394012	0.393388
ADAM18	0	0	0	0	0	0	0	0	0
ADAM19	-1.34701	0.542036	1.03442	-0.536319	0.222089	1.16369	0.575357	0.680939	1.33887
ADAM1A	-1.44188	-0.159386	0.125919	-0.282826	-0.674424	-0.325644	0.0968421	0.302101	0.0992881
ADAM2	0	0	0	0	0	0	0	0	0
ADAM20	0.144466	-0.243178	-0.0300519	0.0786114	0.0815583	-0.21637	-0.177493	-0.168233	0.277228
ADAM20P1	0.0809634	0.260556	-0.427066	0.215468	-0.342242	-0.313517	-0.13086	0.501802	-0.641993
ADAM21	0.0855723	-0.0324555	0.0559278	-0.0907844	0.192427	-0.00352339	-0.0749188	0.15844	-0.277056
ADAM21P1	0.00320256	-0.0220131	-0.0191657	-0.00215752	-0.00747703	-0.00348509	-0.000975992	-0.00097801	-0.000455858
ADAM22	0.299293	0.211179	-0.37296	0.394821	0.738958	-0.0369677	-0.210153	-0.0871183	0.16314
ADAM23	1.5298	1.82267	2.0453	1.36293	1.61439	3.5554	2.35434	0.471538	-0.717052
ADAM28	0.345638	1.71941	0.493914	-1.0295	1.42346	-0.147728	0.632411	-0.40042	0.283755
ADAM29	0.00416544	-0.00575066	0.0208338	0.0200747	-0.00972508	0.018348	-0.00126943	-0.00127206	-0.000592917
ADAM30	0	0	0	0	0	0	0	0	0
ADAM32	-0.0363017	0.33045	0.0178057	0.431507	0.524939	-0.0574284	-0.0938051	0.309201	-0.922953
ADAM33	-0.724981	0.753311	-0.0215244	0.597208	1.32859	-0.695438	-1.18566	0.214515	-1.00333
ADAM3A	0.00386991	-0.00534266	-0.00190193	-0.00260711	-0.00903511	-0.00421132	-0.00117937	-0.0649545	-0.000550851
ADAM5	0	0	0	0	0	0	0	0	0
ADAM6	0	0	0	0	0	0	0	0	0
ADAM7	0.00111292	0.00457686	-0.000546963	-0.000749761	-0.00259835	-0.00121111	-0.000339168	-0.000339869	-0.000158415
ADAM8	-0.0321396	1.37863	1.03623	-1.078	0.795778	0.261322	1.38721	-0.111932	0.220916
ADAM9	0.045129	0.11432	0.344371	1.25352	-0.0562867	1.05906	-0.446855	-0.0244695	0.788751
ADAMDEC1	0.699943	2.50096	3.34751	-1.83017	1.05316	1.44951	1.5294	0.122839	0.10533
ADAMTS1	-0.332681	-0.0962969	-1.04266	-0.111946	-0.144904	-1.28858	-1.81504	-0.941855	-1.60307
ADAMTS10	-1.34631	0.829814	0.296975	-0.498428	1.58817	0.620437	-0.0775261	0.170727	-1.03195
ADAMTS12	0.0676457	3.00147	1.17482	1.13352	4.18497	2.56675	0.686062	0.471241	0.271655
ADAMTS13	-0.47465	-0.0392842	0.0195758	-0.0286109	-0.5496	0.0038277	-0.63571	0.210962	-0.432547
ADAMTS14	-1.02209	0.628621	0.55511	0.579205	1.81236	-0.277283	0.815809	1.22727	-0.361306
ADAMTS15	0.359923	1.64502	1.00818	0.355371	1.02513	0.505361	0.797566	0.479263	-0.226476
ADAMTS16	-0.188458	1.8356	-0.397128	0.539618	0.61823	0.736721	-0.144572	-0.0169772	-0.553159
ADAMTS17	-0.478702	0.816643	-0.457393	0.544046	0.423285	-0.182482	0.28228	-0.500103	0.0767471
ADAMTS18	0.116355	0.586271	0.325106	0.458819	0.21419	0.410665	-0.303988	0.297886	-0.00130792
ADAMTS19	-0.0141163	0.444366	-0.167839	0.116536	0.685957	-0.45458	-0.510757	0.307842	-0.471096
ADAMTS2	0.679033	2.55623	2.34294	0.281763	4.42665	2.7397	0.200023	0.364788	-1.52123
ADAMTS20	0	0	0	0	0	0	0	0	0
ADAMTS3	0.657874	0.88213	0.938573	0.0388232	1.36609	0.399646	1.24431	0.129159	-0.877401
ADAMTS4	-0.156523	1.45651	1.11777	-0.705874	2.03781	1.21186	-0.405378	-0.344482	-0.209541
ADAMTS5	0.255096	1.07866	0.521808	1.01939	1.19433	1.1773	-0.873586	0.234966	-1.88365
ADAMTS6	-0.706583	0.0503844	1.01139	-0.332882	1.09372	1.43648	0.00610372	0.488221	-0.0684652
ADAMTS7	-0.439657	2.17626	1.49818	0.550617	1.32793	1.41394	1.21027	0.374823	-0.75132
ADAMTS8	0.0717016	0.707828	0.245205	0.087237	0.589177	-1.34158	-0.95368	-0.159527	-0.578656
ADAMTS9	0.119821	2.21766	0.440366	0.842865	3.70576	1.57566	-0.400132	0.617389	-0.968628
ADAMTS9-AS2	0.236369	0.120632	0.407759	0.461113	0.12198	-0.0441525	-0.460521	0.220922	-0.589457
ADAMTSL1	-0.0920041	1.01915	0.13731	0.843198	1.77126	0.830831	-0.223101	-0.241781	-0.248137
ADAMTSL2	-0.0826454	0.406958	0.650129	0.369164	0.839288	1.37056	0.0383976	0.229827	-0.286078
ADAMTSL3	0.560444	-0.40669	-0.0592829	1.53757	0.0476278	0.75046	-0.543619	0.949383	-1.62456
ADAMTSL4	0.0809774	-0.114018	-0.257973	0.98791	-0.701525	-0.0891069	-0.465141	0.493411	-0.322402
ADAMTSL5	-1.06934	-0.335814	-0.799762	0.0484388	-1.11695	-0.511508	-1.1328	0.123232	-0.106836
ADAP1	-0.129547	-0.97087	0.26327	-0.362887	-1.73539	-1.93469	-0.865805	-0.35694	0.449114
ADAP2	-0.264397	0.0663111	0.683961	-0.00491957	0.390425	0.95486	1.85315	0.892751	-0.263522
ADAR	-0.17102	0.369441	0.817609	0.15086	0.917041	0.415134	1.00003	0.0116644	0.24421
ADARB1	0.132942	0.500071	0.885673	0.254869	0.91598	0.176231	0.0941684	0.281578	-0.784974
ADARB2	-1.58607	-1.75621	-0.943078	-0.580781	-0.910469	0.149545	-1.49437	-0.40255	0.258796
ADARB2-AS1	0.0797897	-0.0800308	-0.000592461	0.331367	-0.0301753	-0.0850606	-0.00363486	-0.000355594	-0.00183972
ADAT1	-0.146395	0.23028	0.150142	0.18542	0.697421	0.201799	0.50533	-0.0670262	-0.0571725
ADAT2	-0.849406	-0.2734	-0.68992	-0.451647	0.309415	-0.0445188	-0.140867	-0.0997549	0.473843
ADAT3	-0.953968	-0.115612	0.064864	-1.25162	-0.262056	-0.214752	-0.188538	-0.356657	0.00107148
ADC	-0.102144	0.933099	0.823196	-0.717772	1.02724	0.440265	0.400729	0.0444925	-0.180546
ADCK1	-0.183935	-0.281834	-0.39882	-0.3951	-0.516375	-0.764397	-0.382278	-0.530818	-0.150155
ADCK2	0.198431	-0.377183	-0.19751	-0.789357	-0.489954	-0.444813	0.0479249	-0.541782	0.231626
ADCK3	0.860433	-0.00701508	-1.87667	1.7786	-0.603123	-0.655621	-2.2415	0.955826	-2.09181
ADCK4	-0.0830148	-0.270357	0.0491263	-0.299348	-0.180069	-0.322606	-0.0810006	-0.323987	-0.224849
ADCK5	-0.224878	-0.95614	0.0122748	-0.666847	-0.536329	-0.204593	0.661613	-0.340175	0.508604
ADCY1	0.536151	1.07665	0.065203	0.556752	0.672212	0.0730163	0.138185	0.286005	-1.27814
ADCY10	-0.199108	0.0504789	-0.0234973	-0.00590465	0.0612065	0.228152	-0.273252	-0.45101	0.444542
ADCY10P1	-0.933957	-0.548026	-0.179357	-0.66894	0.253048	-0.464692	-0.423032	-0.0110371	0.205648
ADCY2	1.09227	0.628543	-1.19789	1.89708	-0.43615	0.26779	-2.36594	1.48489	-2.81106
ADCY3	0.132326	0.645641	0.812047	0.121632	1.01136	-0.362309	-0.335558	-0.218269	-0.695357
ADCY4	-1.25704	0.212349	0.346556	-0.00814395	0.994107	0.625681	-0.619698	0.0794715	-0.751905
ADCY5	0.135858	0.289141	-0.00722211	-0.0861549	-0.0783725	-0.241082	-1.20133	0.0081578	-0.755448
ADCY6	-0.374362	-0.0282862	-0.24399	0.0743798	0.503048	-0.179837	0.220428	0.260805	0.115882
ADCY7	-0.307902	0.167703	0.566567	0.720975	0.667634	0.622826	0.26209	0.182981	0.337382
ADCY8	0.368991	1.38527	-0.00810937	-0.012636	0.329235	-0.0596792	-0.881011	-0.012578	-0.791281
ADCY9	-0.0198949	-0.311918	-0.00477432	0.774236	-0.761308	-0.92907	-0.842092	0.0732836	0.279001
ADCYAP1	0.785802	2.23267	1.76639	-0.185256	0.851691	0.723947	-0.013364	0.195498	-0.565608
ADCYAP1R1	0.769665	0.759314	-0.0132786	0.254864	2.12207	0.0291315	-1.42862	0.701235	-0.983395
ADD1	0.0762084	0.233425	-0.0912839	0.181197	-0.136036	-0.117054	-0.192844	-0.150563	0.0765812
ADD2	-0.0573286	0.520051	-0.280567	-0.0259108	1.06594	0.279257	0.271957	-0.614428	0.169449
ADD3	0.307544	0.65307	0.149567	1.01079	0.342228	-0.232534	-0.264901	0.271396	0.0250135
ADGB	0.0230666	0.0492281	-0.0099936	-0.14989	-0.0327175	-0.0124633	-0.000469574	0.280023	-0.000236338
ADH1A	0.877693	-0.167208	-0.266071	0.283151	-0.319498	0.190388	-0.0107797	0.100026	-0.343113
ADH1B	2.29018	-0.0806112	-0.785802	0.388384	-0.935076	0.0748122	-1.77488	1.11659	-0.70807
ADH1C	0.500954	0.604067	-1.63921	0.614754	-0.591606	0.176255	-1.48975	0.931947	-0.991675
ADH4	0.557587	-0.300982	-0.167328	0.472306	-0.239594	0.674078	-0.509947	-0.221319	-1.27517
ADH5	0.619187	-0.175018	0.487041	-0.204357	0.0166279	0.451123	-0.0418912	-0.00478293	-0.258945
ADH6	0	0	0	0	0	0	0	0	0
ADH7	-0.085104	-0.792062	-0.130997	0.639218	-0.982987	-1.64571	-1.37706	-1.51844	0.928139
ADHFE1	0.0336212	0.0818578	-0.993159	2.12113	0.26923	-0.027442	-0.858887	0.821508	-0.699049
ADI1	0.391556	-0.146071	-0.0845844	-0.508351	-0.342781	-0.165479	-0.0848735	-0.167837	0.0443691
ADIG	0.00673963	-0.0093045	-0.0033123	0.0324807	-0.0527561	-0.00733421	-0.039075	-0.00205818	-0.000959332
ADIPOQ	3.00786	1.54062	0.344147	0.0541741	-0.12469	-0.14554	-1.50292	0.970058	-0.278972
ADIPOQ-AS1	-0.292147	-0.0104156	-0.213011	-0.481948	-0.0270222	-0.12944	-0.0862396	0.072816	-0.592484
ADIPOR1	0.490417	-0.312064	0.0506381	0.33278	-1.0884	-0.277189	0.235842	-0.069353	0.923545
ADIPOR2	0.085914	-0.809363	0.30826	0.414787	-1.00576	-0.227702	0.771208	0.159055	0.716942
ADIRF	0.376693	-1.87603	-0.0509786	-0.786423	-2.18098	-0.0135593	-1.45196	0.313558	1.06696
ADK	0.0650625	-0.751397	0.029101	-0.230809	-1.17386	0.231287	-0.343657	-0.222708	0.514268
ADM	-0.286578	-0.837872	0.299564	-1.04722	-0.258939	-1.2036	-0.299323	-1.39547	-0.290432
ADM2	-0.968055	-0.0293943	-0.269583	-0.817063	-1.25753	-1.65045	0.851207	-0.327141	0.172703
ADM5	0.262421	0.0148252	-0.368868	-0.839963	-1.16793	-0.502867	0.0278635	-0.468784	-0.119891
ADNP	-0.242629	0.168829	-0.206476	1.2914	0.803791	0.366716	0.314952	-0.246921	0.179211
ADNP2	0.0125676	-0.0920469	0.144971	0.345739	0.44384	-0.0472093	0.209469	-0.365953	0.188214
ADO	0.357997	0.117138	0.0593821	0.237148	0.549904	0.0481284	-0.00681371	0.167395	-0.166486
ADORA1	0.559376	0.874577	0.0300311	-0.273905	0.599025	-0.704481	-0.325283	-0.0730581	-0.749854
ADORA2A	0.111118	0.958226	1.60684	-1.50994	1.38512	0.0402041	0.546028	-0.234878	-0.0513546
ADORA2A-AS1	-0.783392	-0.425956	-0.620493	0.20901	-0.457992	-0.595925	-0.648139	-0.223773	0.0755742
ADORA2B	0.302077	-0.447351	0.321607	0.336538	-0.109877	-0.755662	0.267508	-0.366646	0.21743
ADORA3	1.25077	0.566821	0.527655	-0.886069	-0.193631	-0.131621	1.57596	0.0505855	-0.0452956
ADPGK	-0.194506	0.504339	0.536359	-0.10152	0.439057	0.059864	-0.207421	0.0540152	0.202711
ADPGK-AS1	-0.0869207	-0.00583162	-0.02816	-0.0957715	0.143436	0.148198	0.0567944	-0.420537	-0.000678217
ADPRH	0.519832	0.948298	0.869786	-0.0156998	0.641959	0.883265	-0.19685	0.409454	-1.23685
ADPRHL1	0.925073	0.570626	-1.80848	3.66338	0.0174965	0.22252	-2.25142	1.2969	-1.74845
ADPRHL2	0.14574	-0.179212	0.3257	-0.770078	-0.628978	-0.338999	0.378127	0.129927	0.244163
ADPRM	0.046614	-0.759992	0.071975	-0.772923	-0.750329	-0.252444	-0.478744	0.307173	0.392078
ADRA1A	-0.269317	0.16178	0.0448755	0.249187	-0.00584217	0.37625	-0.430838	0.0582676	0.344955
ADRA1B	0.371644	0.578249	0.0466398	0.334539	0.346893	-0.33668	0.0617848	0.0428108	-0.38884
ADRA1D	0.29414	0.298042	0.326322	0.70659	0.126986	0.809311	-0.237385	0.272164	-0.240979
ADRA2A	-0.274007	1.52942	0.354594	-1.08722	0.951581	-0.334282	-0.541881	0.0992726	-0.716369
ADRA2B	0.443498	0.310533	-0.352205	-0.346182	0.316023	0.173212	-0.691495	0.120291	-0.704101
ADRA2C	0.402917	0.293221	-0.234961	-0.125239	0.666057	-2.18816	0.0619593	-0.746117	-0.115139
ADRB1	0.183357	0.158318	0.299784	0.126556	-0.5112	-0.259375	0.054425	0.0252077	-0.597924
ADRB2	-0.22414	-0.669258	-0.905883	-0.409815	-0.611462	-1.14109	-0.238154	-1.38001	-0.935263
ADRB3	-0.058163	0.0647813	0.25056	0.124683	0.126564	0.26906	-0.000805278	0.158543	-0.000404828
ADRBK1	-0.551138	-0.394897	0.0217446	-0.719128	-0.531384	-0.453998	0.130852	-0.159879	0.0684431
ADRBK2	0.369117	0.977334	0.741885	-0.56962	1.56709	0.553656	0.881707	0.244163	-0.496153
ADRM1	-0.115996	-0.152009	-0.187465	-0.457004	-0.941263	-0.581213	0.0829657	-0.293196	0.0209998
ADSL	0.523634	-0.152374	-0.0199731	-0.130428	-0.238578	-0.49505	-0.328696	0.193993	-0.417737
ADSS	-0.274374	-0.374783	-0.0464305	0.775651	0.417994	0.984194	0.11887	-0.167046	0.586419
ADSSL1	0.778524	-0.48439	-2.14435	2.82324	0.160295	-0.274769	-0.712581	1.11396	-1.16192
ADTRP	1.02603	0.282892	-0.0885951	-1.03495	-0.272211	1.07176	1.79051	0.339836	0.185363
AEBP1	0.501884	1.82248	0.918221	0.315022	2.03329	0.941299	-0.609841	0.0882336	-0.989622
AEBP2	-0.421284	0.0945981	-0.292686	0.563359	0.459029	0.822513	0.638429	-0.185737	0.0371733
AEN	-0.27169	-0.167327	0.320741	-0.26567	0.0326985	-0.350285	0.00815161	-0.186532	-0.372603
AES	-0.130033	-0.224557	-0.179687	-0.80308	-1.11125	-1.13949	-0.451691	-0.0813614	-0.282763
AFAP1	0.127245	0.697871	0.749058	0.552092	1.22895	-0.192994	0.013678	-0.191483	0.258387
AFAP1-AS1	-0.0315421	0.582255	0.0848967	-0.0217574	-0.026132	0.0758615	-0.230194	-0.338137	-0.187274
AFAP1L1	0.385699	1.0558	0.939554	1.26361	1.77466	1.50119	-0.693644	0.682199	-1.21976
AFAP1L2	-0.158351	0.444777	0.789325	0.638669	0.494866	0.223658	0.475889	0.0997025	0.435787
AFF1	-0.637955	0.00561411	-0.272933	0.601099	0.87345	0.184224	0.123345	0.105582	0.00361726
AFF2	0.456709	0.904092	0.185424	0.426349	1.49158	0.593676	0.280731	-0.161866	1.00612
AFF3	0.547939	1.17539	0.5222	0.34927	0.325779	0.546352	-0.168622	-0.208025	0.308755
AFF4	-0.204631	-0.0726149	-0.145535	1.5717	1.07488	0.939072	0.111454	0.225724	0.073832
AFG3L1P	-1.37732	-0.64598	-0.248212	-0.46911	-0.0922824	-0.610646	0.260065	-0.134485	0.243412
AFG3L2	0.0316669	-0.624041	-0.306985	-0.0792485	-0.604123	-0.448917	-0.588315	-0.212664	-0.116065
AFM	0	0	0	0	0	0	0	0	0
AFMID	-0.13253	0.285183	-0.35714	-0.699619	-0.437047	-0.686417	-0.23765	-0.0998094	0.10747
AFP	-0.0661346	0.115743	0.436822	-0.00529267	0.371501	-0.280073	0.500134	-0.211306	-0.0011643
AFTPH	0.0481406	-0.365324	-0.203378	0.74222	0.0830377	0.327311	0.54005	-0.0805705	0.525865
AGA	0.53545	-0.336483	-0.210764	-0.279252	-0.62622	0.430257	0.339418	-0.188649	0.45089
AGAP1	0.0647081	0.3103	-0.268296	0.987018	0.606913	-0.194689	0.0442264	-0.214863	-0.31358
AGAP11	-2.322	-0.808132	-0.491389	0.311848	-0.336855	-0.539672	-0.814966	0.231218	0.712497
AGAP2	-0.282711	1.6709	1.08844	-0.918665	0.976297	0.785802	1.03826	0.01216	-0.928843
AGAP3	-0.551772	-0.385139	0.177468	-0.811001	-0.368495	-0.585858	0.0695878	-0.158992	-0.0517603
AGAP4	-0.256081	0.0119353	-0.00550289	-0.114878	0.142797	-0.143951	-0.0603057	0.195605	-0.230699
AGAP5	-1.05414	-0.190636	-0.513358	0.084478	0.477456	-0.227074	0.106247	-0.288141	0.930083
AGAP6	-1.4284	0.0715349	-0.275881	-0.566841	0.0761274	-0.762626	0.0429269	-0.187314	0.146437
AGAP7	-0.665724	-0.0898862	-0.171501	-0.0457295	-0.626053	-0.0805616	-0.340666	-0.554989	0.292226
AGAP8	-0.253345	0.0450169	0.13817	0.0882169	0.0158622	-0.0500104	0.161567	0.0981048	0.314763
AGAP9	0.00717006	-0.00938524	-0.0031135	-0.0049312	-0.0240746	-0.00954054	-0.177159	0.209161	0.416612
AGBL1	0.596226	-0.28001	-1.78033	2.00498	-0.268075	0.386816	-1.59323	1.83553	-1.84467
AGBL2	-0.0633717	-0.199048	0.0402753	-0.329089	0.117567	0.168549	-0.249183	0.0519047	0.126561
AGBL3	-0.564983	0.0398407	-0.0557524	-0.0840087	-0.117139	0.232422	-0.175456	0.618672	0.250721
AGBL4	0.312282	-0.0935016	0.0589976	0.0323869	-0.0153858	-0.00600118	-0.00838812	0.115617	-0.0737881
AGBL5	0.0847041	-0.0415882	-0.2974	0.0921205	-0.599756	-0.965009	-0.192313	0.386058	-0.0978691
AGER	-1.95839	0.181673	0.106948	-1.42866	0.1109	-0.633811	-0.133991	-0.000563559	0.0340855
AGFG1	0.236599	0.133531	0.256823	0.77606	0.210466	0.452818	0.0968998	0.227055	0.0537207
AGFG2	-0.545596	-1.08526	-0.225516	-0.841333	-2.3181	-2.18098	-1.3223	-0.556531	0.963287
AGGF1	-0.056996	0.0789193	-0.334819	0.0960604	-0.212428	0.578972	-0.256634	-0.142339	-0.0802807
AGK	-0.188815	0.00844463	-0.233934	0.495135	-0.0690965	0.0465986	0.197478	-0.306651	0.122334
AGL	0.635431	0.0115729	-0.83489	2.73882	1.04209	1.44596	-0.547555	1.25678	-1.86606
AGMAT	0.191653	0.382307	0.820551	-0.523565	0.148401	0.832925	0.335962	0.10095	0.138289
AGMO	0.281509	0.20136	-0.388042	0.0761561	0.215583	0.531104	0.343837	0.0249341	0.0540597
AGO1	0.189291	0.163253	-0.069323	0.237559	0.602548	0.030895	0.189208	-0.0452884	0.107919
AGO2	0.0292825	-0.189508	0.0624978	0.0356144	0.128646	0.381196	0.369614	0.180855	-0.611738
AGO3	-0.320689	0.210135	-0.0568533	0.459028	-0.200887	0.363033	0.0878745	-0.0403893	-0.329334
AGO4	-0.055341	-0.323974	-0.138809	0.33161	0.0135604	0.118283	-0.27336	-0.160642	0.147583
AGPAT1	0.266385	0.602997	0.154059	-0.123436	-0.00938249	-0.177414	0.225749	0.0731698	-0.362647
AGPAT2	0.153582	-0.930465	-0.328693	-0.935716	-0.919244	-0.618764	-0.660248	-0.329863	-0.06388
AGPAT3	0.100969	-0.338765	-0.0463729	0.176816	-0.578378	-0.175477	0.207594	-0.0926705	0.113518
AGPAT4	0.113531	-0.196368	-0.721205	-0.0353361	0.915616	0.235378	-0.0967155	0.382257	-0.195198
AGPAT4-IT1	0.393708	-0.28783	-0.334507	-0.525996	0.0604251	-0.390943	0.198307	0.903647	-0.581475
AGPAT5	0.530122	-0.152062	0.114824	0.29429	0.347513	0.442526	-0.512593	0.398461	0.18468
AGPAT6	-0.228463	0.3306	0.279996	-0.334047	0.128024	0.186618	-0.358376	0.0606508	0.0359623
AGPAT9	0.430643	-1.20138	0.716586	0.762935	-2.44288	-0.1486	0.0234468	0.319035	0.667273
AGPHD1	-0.35477	-0.113055	-0.458141	-0.44312	-1.58221	-0.820576	-0.261302	0.29109	0.318649
AGPS	0.565917	0.280137	0.0326128	0.886971	1.23171	0.955382	0.278793	0.390829	0.0750467
AGR2	-0.72054	-1.84354	-0.484865	-1.46354	-3.67736	1.29194	-1.0936	0.252888	0.774865
AGR3	-0.161829	-0.814635	-0.321077	0.2199	-0.161978	-0.61602	0.171872	-0.024812	1.26528
AGRN	-0.0130421	0.105357	0.833812	-0.0483154	0.170552	-0.11857	0.486673	-0.0946538	0.240878
AGRP	0.00178447	-0.00246357	-0.000877005	-0.0110043	-0.00416621	-0.00194189	-0.000543824	-0.000544949	-0.000254005
AGSK1	0	0	0	0	0	0	0	0	0
AGT	1.05324	1.33033	-0.697643	2.29868	0.786093	1.20427	-1.77611	0.562271	-2.11116
AGTPBP1	0.427043	-0.634682	-0.145033	0.608095	-0.49135	0.800867	-0.0732231	0.356509	-0.349434
AGTR1	0.926323	0.810425	0.000988699	0.870987	0.739094	0.608725	-1.0349	0.6668	-0.871557
AGTR2	0.101435	0.340033	0.0643091	-0.00383999	-0.0189482	-0.00746436	-0.0876834	0.389742	0.477178
AGTRAP	0.551747	0.504059	0.406809	-0.526367	-0.159072	0.315287	0.912529	-0.407692	0.0568209
AGXT	0.00820661	-0.00834695	-0.0633239	-0.123873	-0.0248087	-0.0115635	0.109718	0.049011	-0.00151253
AGXT2	0	0	0	0	0	0	0	0	0
AGXT2L1	-0.00792235	-0.0336339	-0.128435	0.278895	-0.216654	-0.00507216	-0.00112871	-0.0661988	0.0642732
AGXT2L2	-0.300585	-0.3202	0.191519	-0.340719	-0.53605	-0.193048	-0.39029	0.0620173	-0.0359843
AHCTF1	-0.283237	0.12911	-0.0133843	0.6036	0.485755	0.458902	0.124766	0.157061	-0.309921
AHCTF1P1	0.304257	0.254307	-0.138532	0.292624	0.515798	0.0609398	0.128903	-0.271868	0.736843
AHCY	0.237517	-0.428327	-0.361915	-0.31287	-2.26628	-0.758134	-0.506881	0.00616196	0.380846
AHCYL1	0.0624688	0.191539	-0.256083	0.467684	0.0892319	0.229029	0.167771	0.162968	-0.0075883
AHCYL2	0.499722	-0.279087	-0.424209	1.10713	0.928874	0.387827	0.640658	-0.0459461	-0.27413
AHDC1	-0.982047	-0.286705	-0.46433	0.0152755	0.267587	-1.04351	-0.188689	-0.451511	0.1809
AHI1	-0.204118	0.248969	0.023816	0.42821	-0.0159698	0.889954	-0.687798	0.282159	-0.0898427
AHNAK	-0.347937	-0.576779	-0.687683	0.534897	-0.133723	-0.618343	-0.157924	-0.0613368	0.436164
AHNAK2	-0.304384	-0.722721	-0.438716	0.936526	0.0588793	0.0887465	0.23731	-0.350373	0.516963
AHR	0.139219	1.31971	0.82667	0.130859	1.81485	1.327	0.36139	0.241471	-0.746649
AHRR	-0.565507	0.650318	0.80182	0.221138	0.843664	-0.636547	0.223423	0.813299	-0.237004
AHSA1	0.00206623	0.0566132	-0.158362	-0.397776	-0.729201	-0.32587	-0.446889	-0.359145	-0.055923
AHSA2	-2.83363	-1.0934	-0.600425	-0.353478	0.173454	-1.4479	-0.34785	-0.0521314	0.289904
AHSG	-0.0333359	-0.340676	0.0631959	-0.00470614	-0.166559	-0.0412966	0.146751	0.0524919	0.53438
AHSP	-0.0632136	-0.0913631	-0.000924841	-0.424454	-0.0356593	-0.0113931	-0.000649073	-0.339489	-0.000325863
AICDA	0.135321	0.0546706	0.0387805	-1.46934	-0.14457	-0.185369	0.375497	0.284033	0.325844
AIDA	0.383689	-0.126842	0.0629146	0.640718	-0.107861	0.5806	-0.118083	0.176677	0.167037
AIF1	0.970953	1.34489	1.10711	-1.53901	-0.0620398	-0.154057	1.00648	-0.0283142	-0.462452
AIF1L	-0.267318	-1.65029	-0.668125	-0.277633	-2.1596	-1.96327	-2.47021	-0.238829	1.05632
AIFM1	-0.0808528	-0.283039	-0.307814	-0.36883	-0.657401	-0.291067	-0.232852	0.0254486	-0.363594
AIFM2	-0.0299263	-1.10836	0.0314369	-0.884445	-1.93602	-1.93848	-1.61337	-0.366878	-0.129243
AIFM3	-0.430168	0.061636	0.287866	-0.379007	-0.343902	-0.219948	-0.309288	0.391984	-0.376048
AIG1	0.81571	-0.286322	0.113441	-0.320935	-0.783424	-0.11765	-0.605395	-0.361076	0.736163
AIM1	-0.472948	-0.812472	-0.577132	1.14922	-0.598873	0.0754155	-0.767199	0.0163653	0.856836
AIM1L	-0.834368	-1.12914	-0.732518	-0.0901255	-1.01232	-1.37698	-0.881192	-0.567558	0.657689
AIM2	0.696806	1.09222	3.51437	-0.811662	-1.02774	2.81814	3.51273	0.112266	0.397118
AIMP1	0.00563127	-0.434709	-0.209164	-0.319696	-0.880622	0.410632	-0.0873853	-0.0672437	0.444169
AIMP2	0.207642	-0.0209315	-0.238894	-0.637034	-0.179545	-0.112122	-0.148559	0.136807	-0.229297
AIP	0.431007	0.201695	0.451185	-1.22915	-0.146456	-0.456646	-0.265819	-0.0294496	-0.10466
AIPL1	-0.139224	-0.15492	0.31016	-0.559354	-0.0909582	-0.678332	0.320369	-0.355394	0.810236
AIRE	-0.0600472	0.115825	-0.00348764	-0.250691	-0.0274153	-0.145222	-0.252259	0.0304125	0.156131
AIRN	0	0	0	0	0	0	0	0	0
AJAP1	-0.150225	0.0811584	2.33318	0.466089	0.380216	1.1366	1.07719	-0.137158	-0.67173
AJUBA	-0.18146	-0.402706	0.497401	0.330174	0.174571	-0.0480401	-0.0954646	-0.353056	0.29389
AK1	0.433687	0.0399922	-0.926426	0.91102	-0.798207	-0.656931	-0.956253	0.520309	-1.47639
AK2	-0.0118848	0.0921034	-0.217939	-0.496738	-0.548424	0.0392637	0.343438	-0.045073	0.280536
AK3	0.220908	-0.407426	-0.556468	0.695334	-0.613049	0.282082	-0.457543	0.148954	0.308985
AK4	0.155521	-0.821814	0.169932	0.251189	-0.251974	-0.0767935	0.326223	-0.0711215	0.486219
AK5	0.724998	1.05508	-0.154374	-0.316343	1.1078	0.863561	0.139309	0.37494	-0.64288
AK7	0.168334	-0.801315	-0.784002	0.568849	-1.16824	-0.360211	-0.246936	0.279619	0.219072
AK8	0.0812129	-0.566815	-0.174646	-1.51846	-1.12581	-0.432843	-0.644334	0.360126	0.100982
AKAP1	-0.0412261	0.0676955	-0.910279	1.47533	0.0685172	-0.488802	-0.713091	0.148687	-0.303387
AKAP10	-0.100799	0.192714	0.223027	0.21296	0.21761	0.426041	0.22715	-0.0176255	0.426277
AKAP11	-0.0632015	0.0864421	0.170934	1.15616	1.07291	1.44116	0.253799	0.486504	-0.260378
AKAP12	-0.0304069	0.611579	0.170669	1.57382	1.55479	-0.553888	-0.723138	0.39652	-1.46305
AKAP13	-0.283375	0.116247	-0.0539812	0.0909594	0.720309	0.061492	-0.0115847	0.130219	-0.0592842
AKAP14	0.00910216	0.117335	0.0441462	-0.106129	0.0287476	-0.00990516	-0.00277392	-0.00191606	-0.00129562
AKAP17A	0	0	0	0	0	0	0	0	0
AKAP2	0.0818479	0.0494213	-0.065073	0.0623726	-0.0331762	-0.0133283	-0.000465068	-0.065963	-0.000234052
AKAP3	-0.0659763	-0.0171969	-0.131157	-0.0395911	0.194969	-0.382977	-0.0036444	-0.298383	-0.503995
AKAP4	0.00498634	-0.0342741	-0.00245062	-0.00335923	-0.0116416	-0.00542624	-0.0289098	-0.00152275	-0.0280999
AKAP5	-0.566049	0.585715	0.999048	-0.173211	0.367881	0.0837542	0.400233	0.177664	-0.156915
AKAP6	0.720185	0.92188	-1.31813	2.65316	-0.763403	0.421137	-1.93717	1.56245	-1.57666
AKAP7	0.292281	0.222854	-0.372067	1.06835	-0.0254709	0.114511	-1.00371	-0.0881353	-0.62248
AKAP8	-0.449661	-0.157779	-0.176815	-0.324644	-0.0765656	-0.332493	-0.181824	-0.26204	0.0270038
AKAP8L	-0.480848	0.199638	-0.0713488	-0.733733	-0.617256	-0.729554	-0.00708791	-0.210954	0.0335197
AKAP9	-1.23763	-0.784146	-0.701665	0.649993	-0.302805	0.651592	-0.284425	-0.0110948	-0.10165
AKD1	0.0746542	0.326233	-0.491302	-0.00896905	-0.311585	0.299662	-0.303258	0.137821	-0.227855
AKIP1	0.270828	0.215893	0.12989	-0.640258	-0.609172	0.285125	-0.206975	0.00520431	-0.0632613
AKIRIN1	0.0357991	0.115087	0.334895	0.0730825	-0.310905	0.20307	0.218831	-0.083862	-0.104089
AKIRIN2	0.0546396	0.00232532	0.279262	-0.36064	-0.744133	0.598889	-0.424081	0.210126	-0.00819269
AKNA	-0.522568	1.68164	1.17513	-0.358627	1.06213	0.178484	0.898023	0.00474153	-0.170319
AKNAD1	-0.0619464	0.641575	-0.0582114	0.308379	0.437163	0.418692	0.260085	0.255056	0.389096
AKR1A1	0.239938	-0.710375	-0.235273	-1.3265	-0.646465	-1.07734	-0.119084	-0.0152577	0.151877
AKR1B1	0.676826	0.234494	0.74789	-0.419834	-0.312173	0.166676	-0.942235	0.714996	-1.29544
AKR1B10	0.766925	0.187757	1.74186	0.784743	-0.426945	0.304895	0.713818	0.143835	0.0660238
AKR1B15	0.689254	0.78747	1.43311	0.321694	-0.115391	0.261351	1.59727	0.220485	0.700827
AKR1C1	0.743468	0.432212	2.55535	0.655192	0.372063	0.0312821	-1.12829	0.0332861	-0.678828
AKR1C2	0.68743	1.12193	3.1473	0.498373	0.0175927	-0.159784	-1.18126	0.173544	-0.375083
AKR1C3	1.23861	1.02935	3.47093	0.240864	0.902683	0.215491	-1.18061	0.332206	-0.622103
AKR1C4	-0.11154	0.0634447	0.199575	0.227006	-0.031728	0.0652125	-0.00053361	-0.000454574	-0.000268516
AKR1C6P	0.00381623	-0.0049835	-0.00164697	-0.243234	-0.0217068	-0.0365042	0.423102	0.118489	-0.204538
AKR1CL1	0.0031357	-0.00339115	-0.000644991	-0.0016308	-0.033674	0.129505	-0.138965	-0.266573	-0.146365
AKR1D1	0.18859	-0.137847	-0.227866	-0.385453	-0.105663	0.00776702	0.0647227	-0.120678	-0.210047
AKR1E2	-0.0795071	0.371851	0.0152315	-0.163027	-0.0994095	-0.247332	0.378474	0.186717	-0.235834
AKR7A2	0.334553	-0.201681	-0.389325	-0.91311	-0.550149	-0.593338	-0.0225069	-0.24462	-0.000895425
AKR7A2P1	0	0	0	0	0	0	0	0	0
AKR7A3	-0.55377	-0.0252407	-0.422196	-0.147996	0.0455959	-0.470138	-0.531258	0.0560863	0.0766266
AKR7L	-0.719791	-0.154394	-0.299535	0.149141	0.443284	-0.157792	-0.368747	-0.386344	0.238745
AKT1	-0.0498957	0.0617037	0.101399	-0.0471225	-0.0867597	-0.429159	-0.409663	-0.0410519	-0.061692
AKT1S1	0.227112	0.43614	-0.144151	-0.162961	-0.782416	-0.413193	0.225187	0.0019251	-0.0777812
AKT2	0.160802	-0.135175	-0.235243	0.339748	-0.434481	-0.419356	0.0547075	0.0265045	-0.284188
AKT3	0.436168	1.12012	0.983499	0.807897	1.5704	1.29552	-0.314984	0.402483	-1.32681
AKTIP	0.0831039	-0.39838	-0.184565	0.0454818	-0.813976	0.025836	-0.106354	0.122836	0.0904309
ALAD	-0.0489555	-0.153338	-0.343175	0.121101	0.30168	-0.344553	-0.384941	-0.343921	0.449672
ALAS1	-0.064069	-0.301551	-0.145577	-0.467787	-0.428577	-0.480468	-0.251314	0.264417	-0.142143
ALAS2	-0.216302	-0.00506088	-0.0806148	-0.051126	-0.0734581	-0.00526832	-0.00117358	-0.00100127	-0.000590078
ALB	-0.0585622	0.0500416	0.0430643	0.0647056	-0.0154544	0.0370394	-0.269889	0.145659	-0.129271
ALCAM	-1.18042	-0.515884	-0.949685	0.655074	-0.377823	0.901414	-1.36498	-0.331422	0.667969
ALDH16A1	0.081498	-0.162046	0.281504	-0.849176	-0.218331	-0.538454	0.427901	-0.33113	-0.220717
ALDH18A1	0.0630944	0.299944	-0.238256	0.0821621	0.414444	-0.0194378	0.0373204	-0.0713243	0.478652
ALDH1A1	-0.255304	0.50126	-0.362554	-0.821041	0.737288	-0.80557	-2.43714	0.381716	1.27254
ALDH1A2	0.843861	0.273089	-0.268543	1.42425	-0.29903	0.753226	-1.64886	0.0817328	-0.296776
ALDH1A3	-1.18644	-1.58366	-0.0877195	0.791755	-1.50505	0.533591	-1.89139	1.01371	1.02935
ALDH1B1	0.754212	1.3621	-0.105904	0.220962	1.06601	0.464402	-0.492884	0.897526	-1.60171
ALDH1L1	1.20344	-0.841052	-1.52186	0.444767	-1.12391	-0.515647	-2.21351	1.3283	-1.23667
ALDH1L1-AS1	-0.057207	-0.0552306	-0.000671812	-0.00107804	0.115049	-0.013461	-0.000473098	-0.267342	-0.000238051
ALDH1L1-AS2	0.334368	-0.59641	-0.781946	0.666803	-0.0854951	-0.03539	-0.00840598	0.816887	-1.6715
ALDH1L2	0.654715	2.12014	1.19645	0.981848	1.84518	0.781136	1.64518	0.305525	-0.679687
ALDH2	0.399587	-0.416829	-0.230648	-0.33416	-0.667696	-0.1121	0.289315	0.030975	-0.189122
ALDH3A1	-0.115955	-0.114238	0.270667	-0.0827599	-2.71025	-3.35323	-2.25297	-1.20413	0.134424
ALDH3A2	-0.084566	-0.390587	-0.718118	0.221877	-0.936793	-0.712165	-1.15979	-0.666125	0.493403
ALDH3B1	0.643838	-0.85887	0.368139	-0.506866	-2.28331	-0.382166	-0.491993	0.244022	0.432127
ALDH3B2	0.383477	0.539472	0.16073	-0.0748132	-0.128517	-0.108762	1.46607	-0.118034	0.675332
ALDH4A1	0.152543	-0.75471	-0.641921	0.0119839	-0.611089	-1.17644	-0.180664	-0.294094	-0.308638
ALDH5A1	0.664393	1.05384	0.506	-0.0321344	0.415996	-0.331329	0.0747693	1.04124	-0.930624
ALDH6A1	0.260634	-0.283193	-0.580452	0.713046	-0.0269123	-0.42378	-0.866831	0.145991	-0.127793
ALDH7A1	-0.0332003	-0.403818	-0.657198	-0.394124	-0.877887	-0.257949	0.0800055	-0.181146	0.145495
ALDH8A1	-0.10663	-0.191039	0.192707	-0.306886	0.0909342	0.00198668	-0.128964	0.898703	-0.115788
ALDH9A1	-0.244872	-0.885832	-0.552657	-0.0821549	-1.21051	0.0302128	-0.589132	-0.415337	0.621654
ALDOA	0.285942	-0.499604	-0.489592	0.261917	-0.988173	-0.611706	-0.88834	0.274049	-0.494784
ALDOB	0.00626821	-0.00827011	-0.192581	-0.00429796	-0.0195801	-0.141289	-0.00190127	0.0740345	-0.10241
ALDOC	-0.00369509	-0.258135	-0.625159	-0.822289	0.353306	-1.07447	-0.711213	-0.315192	1.05225
ALG1	0.227639	0.410771	-0.0203751	-0.814556	0.324442	0.0596439	0.216528	-0.156187	-0.0282393
ALG10	-0.00105813	-0.127527	-0.201709	0.112519	0.0322141	0.30602	0.134727	-0.237366	-0.0780883
ALG10B	-0.376013	-0.00943898	0.146914	0.458058	0.334987	0.651348	-0.0070828	-0.179777	-0.266531
ALG11	0.0612879	-0.334867	-0.374222	0.66128	0.855737	0.991224	0.89621	-0.00844508	0.436282
ALG12	-0.0505755	0.139987	0.00164956	0.453145	0.129882	-0.334786	0.307229	0.0386654	0.180559
ALG13	0.10339	0.0240732	-0.111965	-0.028483	-0.250942	0.329332	0.0342038	-0.147593	0.070021
ALG14	-0.203945	-0.19074	-0.344393	-0.136746	-0.992845	0.163734	-0.272582	-0.491204	0.13084
ALG1L	1.49346	-0.663136	0.430587	1.03317	1.05876	0.143796	3.23832	-1.41722	0.617611
ALG1L2	0.0936409	0.103522	0.0972602	-0.235397	0.0653802	-0.137816	0.13632	-0.197012	0.339026
ALG1L9P	-0.141514	0.137411	-0.0499948	-0.548627	0.559149	-0.194284	0.852127	-0.0646883	0.0602049
ALG2	0.235161	-0.100505	0.14451	-0.2908	-0.213328	-0.0761341	0.279584	0.0763269	0.525457
ALG3	0.0735521	0.574715	-0.240851	-0.25846	-0.211819	-0.54053	0.589523	0.0660483	0.131911
ALG5	0.40222	0.0358329	-0.0924146	-0.207045	-0.167387	0.819348	-0.389962	0.109891	0.0547441
ALG6	0.0289278	0.0675158	-0.241641	0.529191	0.510074	1.56893	0.0760356	-0.11972	0.527205
ALG8	0.460755	0.53084	0.0724038	-0.0701601	-0.190632	0.863757	0.146154	-0.00440868	0.275908
ALG9	-0.31629	-0.283876	-0.316536	0.140373	-0.644501	0.24812	-0.283129	-0.420095	0.134736
ALK	-0.362936	0.0636032	-0.0776495	-0.1697	0.329482	0.034461	0.296478	0.110135	-0.0832171
ALKBH1	0.106492	-0.232526	-0.335072	0.442264	-0.355889	-0.21132	-0.286763	-0.276112	-0.0725461
ALKBH2	-0.0710369	-0.239423	-0.461808	-0.952154	-0.559517	-0.351114	0.129973	-0.266485	-0.0376763
ALKBH3	-0.0344996	-0.115882	-0.224409	-0.69518	-0.526199	-0.198196	-0.108091	-0.0457316	0.160661
ALKBH4	0.0489262	-0.246872	-0.0487928	-0.380591	-0.139168	-0.475344	-0.00629014	-0.394748	0.160588
ALKBH5	0.08786	0.218445	0.000604194	0.432591	0.084725	-0.0538849	-0.0664122	0.18745	-0.712492
ALKBH6	-0.238228	0.0775306	0.0771757	-0.962601	-0.3824	-0.347635	0.228867	-0.137916	-0.0301558
ALKBH7	0.399837	-0.754765	-0.0459007	-1.41801	-1.22657	-1.20268	-0.301181	-0.298047	-0.37479
ALKBH8	-0.0511454	0.317819	0.0958502	0.825566	1.16148	0.102371	-0.151124	-0.0164659	0.142072
ALLC	0.0942271	0.209046	-0.368766	0.452573	-0.0192545	-0.00557832	-0.0827558	-0.00107581	-0.000629086
ALMS1	-0.494197	0.198984	-0.176362	0.197003	1.03525	0.188576	0.177771	0.00765755	-0.307247
ALMS1P	-0.00860142	-0.0897282	0.112054	-0.0857978	-0.0162712	-0.298811	-0.0774209	-0.0206458	0.27254
ALOX12	-1.29495	-2.25797	-0.741986	1.55653	-1.43797	-1.74986	-2.18976	0.800963	0.213696
ALOX12B	1.39132	1.4506	0.837745	0.858674	0.496924	1.75803	2.48607	0.784506	-0.288338
ALOX12P2	-0.484785	-0.24968	0.375377	0.00267368	0.220769	0.191407	0.545415	1.00647	0.546525
ALOX15	0.224296	0.0900918	-0.139643	-0.112709	0.536935	0.787707	-0.103647	0.180196	0.0630879
ALOX15B	-0.0481518	0.809939	-1.22994	-1.22252	2.54885	2.50268	2.75608	-0.00245123	0.826099
ALOX15P1	-0.109872	0.105414	0.12218	-0.347955	0.0549788	-0.218945	0.241637	-0.10969	0.222248
ALOX5	0.0595573	1.61047	0.482139	0.253446	0.668468	-0.198176	0.969445	0.426478	0.11206
ALOX5AP	0.889366	1.49824	0.61174	-0.897171	-0.261881	0.445805	1.35292	0.0544341	-0.406077
ALOXE3	1.26455	0.66786	1.1339	0.576201	-0.168749	1.91957	2.49052	0.947241	0.296497
ALPI	0	0	0	0	0	0	0	0	0
ALPK1	-0.418487	0.120576	0.239593	-0.145698	0.142608	0.489692	0.314007	-0.235631	0.320934
ALPK2	0.669922	0.913349	-1.71179	0.414498	1.84159	1.92081	-2.0738	1.11662	-3.18672
ALPK3	0.196521	1.27161	-2.00631	1.8975	0.502103	0.792022	-1.94219	1.2393	-2.3642
ALPL	-0.179842	0.760587	1.4062	-0.380895	1.13993	0.835825	0.146715	0.0333039	-0.0198162
ALPP	-0.233651	-0.126226	0.225963	-0.103882	0.134198	0.0933767	-0.279028	0.289694	0.436505
ALPPL2	0.00343557	-0.00474303	-0.00168847	-0.0023145	0.0297224	-0.00373866	-0.001047	-0.00104917	-0.000489026
ALS2	0.100476	0.159278	0.0282538	0.913157	0.605891	0.22562	-0.0486515	0.0174444	-0.285978
ALS2CL	-1.35984	-1.45082	-0.587715	0.156697	-0.767433	-0.986719	-0.268052	-0.256428	0.545917
ALS2CR11	-0.117965	0.283569	0.0577535	0.242563	0.390391	0.0741542	-0.204823	-0.126993	0.119841
ALS2CR12	-0.216661	-0.157141	0.203364	-0.119119	-0.65916	0.11092	-0.564885	0.100575	-0.196242
ALS2CR8	-0.256931	0.115914	-0.353454	0.137541	0.232022	0.543005	-0.192604	0.128253	0.0357804
ALX1	-0.218365	-0.0329189	-0.419181	-0.0350926	-0.161497	-1.25055	0.570735	0.0784318	-0.959488
ALX3	-0.275551	0.187384	-0.0829554	-0.00730349	0.183643	-0.650174	-0.339221	0.160105	-0.112719
ALX4	-0.00882526	-0.304046	0.234482	2.04461	0.52003	-1.19023	-2.15702	2.84171	-3.06998
ALYREF	0.0628317	-0.049192	-0.154759	-0.893572	-0.692232	-0.704132	-0.192765	-0.209766	0.0593449
AMACR	-0.00410042	-0.856987	-0.480591	-0.233784	-0.606041	-0.833596	-0.458344	0.172434	0.273197
AMBN	0.00723319	-0.00998588	-0.00355486	-0.0446051	-0.0168874	0.0318609	-0.00220434	-0.0022089	-0.00102958
AMBP	0.0774026	-0.430915	-0.0167364	0.0102783	-0.0415137	-0.962408	0.260116	-0.728949	0.444525
AMBRA1	0.0810802	0.0374094	0.247785	0.436594	0.411647	-0.0964125	0.469709	-0.0220147	-0.0628143
AMD1	0.112274	-0.167198	-0.279236	0.97231	0.202012	1.20753	0.146833	0.0441324	0.170075
AMDHD1	0.026717	-0.0578475	0.234005	0.338517	-0.443464	0.583024	-0.14245	0.247918	-0.587554
AMDHD2	-0.393673	-0.417843	-0.101611	-1.26374	-0.432957	0.4259	-0.0997947	-0.20511	0.121401
AMELX	0.0220143	-0.00468073	-0.00166629	-0.0022841	-0.00791569	-0.00368955	-0.0196571	-0.00103539	-0.000482602
AMELY	-0.0609124	-0.0924283	-0.00666283	-0.00913321	-0.25506	-0.0147531	-0.00413157	-0.00414011	-0.00192974
AMER1	-0.625608	-0.659113	-0.554703	0.450565	-0.127561	-0.794195	-0.367563	-0.0334247	0.431409
AMER2	0.00341592	0.0140479	0.017085	-0.00230126	-0.00797516	-0.00371727	-0.00104101	0.0177206	-0.000486228
AMER3	-0.0929671	-0.0151594	-0.224969	-0.190008	0.140493	-0.259003	0.153286	-0.551713	0.351835
AMFR	0.0734441	-0.785373	-0.279244	-0.48428	-1.40992	-0.213203	-0.741172	-0.150743	0.42946
AMH	-0.437043	-0.3168	-0.0386937	-0.0134163	0.134737	0.249492	0.108858	-0.188486	-0.422363
AMHR2	0.142498	0.0282601	-0.424955	0.411698	0.445244	0.147405	-0.282752	0.407422	-0.212214
AMICA1	0.214078	1.86031	0.659712	-1.45824	-0.447742	-0.447662	1.09785	-0.194005	0.616636
AMIGO1	0.160277	0.214775	-0.422511	0.377052	0.575559	-0.275125	-0.222377	-0.0497142	-0.716204
AMIGO2	0.0712309	-0.176901	0.895618	-0.227961	0.235056	0.141293	-0.0472955	-0.178202	-0.549673
AMIGO3	-0.276735	-0.130316	0.0379666	-0.00371971	-0.0788826	-0.195954	-0.0716453	-0.461467	0.0127915
AMMECR1	0.0793837	0.0882424	-0.048631	1.32063	0.612492	1.30766	0.682008	0.044759	0.495198
AMMECR1L	0.00476789	0.167698	0.177913	0.29207	0.58286	-0.162919	0.215961	-0.185581	0.232667
AMN	-0.325777	-0.413592	0.0962701	-1.22186	-0.482229	-0.685824	-0.11513	-0.786165	-0.392808
AMN1	0.482861	-0.260481	-0.243441	-0.0212478	-0.132997	0.6073	0.888579	0.134602	0.230524
AMOT	0.779042	0.427018	-1.97568	2.59993	1.60032	1.19168	-0.847951	1.19762	-1.09645
AMOTL1	0.250697	0.0233307	0.17592	0.816351	0.54008	0.180357	0.149114	0.217225	0.0237083
AMOTL2	-0.319699	-0.21991	-0.166854	0.318684	-1.02549	-1.12096	-0.839429	-0.182384	0.267127
AMPD1	1.39324	1.4605	-3.96606	4.79557	1.28989	1.7327	-3.99871	1.43392	-3.0389
AMPD2	-0.261584	0.829772	0.433371	-0.608299	1.09334	-0.597185	-0.136071	-0.226739	-0.0727063
AMPD3	0.913464	-0.092509	1.19662	0.926385	0.747624	0.0434893	1.54047	0.91092	0.345489
AMPH	0.841409	1.08166	-0.112917	1.59374	2.05403	1.1991	-1.44288	0.527038	-1.13777
AMT	-1.23026	0.130259	-0.612535	-1.23298	-0.195506	0.0906668	-0.32671	-0.105999	-0.155997
AMTN	-0.612546	-0.131482	-1.18193	-0.530277	-1.33896	0.996323	-0.138444	0.584606	0.829856
AMY1A	0	0	0	0	0	0	0	0	0
AMY1B	0	0	0	0	0	0	0	0	0
AMY1C	0	0	0	0	0	0	0	0	0
AMY2A	-0.0689191	-0.00393337	-0.0013021	-0.00207047	-0.036685	-0.00691918	-0.087667	-0.000782674	-0.52857
AMY2B	-0.894952	-0.380475	-0.742166	-0.321095	0.120004	-0.293227	-0.494505	0.0109322	0.170297
AMZ1	-0.0287895	-0.0519256	0.565224	-0.72626	-0.0525725	-0.179898	0.259965	0.383238	0.154061
AMZ2	0.473515	0.466071	-0.212534	-0.230243	-0.367099	0.208754	0.27264	0.0141516	0.011914
AMZ2P1	0.462869	0.62454	0.173173	-0.334676	-0.381883	0.283003	-0.447325	-0.00797627	-0.302616
ANAPC1	0.0235847	0.135828	-0.151949	0.0824481	0.340106	0.102213	-0.0999878	-0.161629	0.00329155
ANAPC10	0.296493	0.212077	-0.322463	-0.0694711	-0.554575	0.705737	-0.00650388	-0.030805	0.103299
ANAPC11	0.455853	-0.640784	0.0297477	-1.02701	-1.01185	-0.290945	-0.0442589	-0.0261975	-0.249834
ANAPC13	0.304371	0.177346	0.00768578	0.00572299	-0.206213	0.5646	0.129454	-0.0303857	-0.0428153
ANAPC15	0.153298	-0.305917	-0.24431	-1.01868	-1.29463	-0.688996	-0.452513	-0.0450517	0.184655
ANAPC16	0.0226297	-0.574745	-0.17499	-0.537208	-0.662127	-0.334026	-0.39699	-0.0929041	0.0627434
ANAPC1P1	0.00495912	0.107995	0.0459609	-0.00341315	0.149428	-0.122763	-0.214589	-0.0257278	-0.620202
ANAPC2	-0.303784	-0.525976	0.0614316	-0.269624	0.105545	-0.386884	-0.327146	-0.243803	-0.197188
ANAPC4	-0.343413	-0.30452	0.063208	-0.276847	-0.117789	0.696274	-0.00487662	-0.121872	-0.00921836
ANAPC5	0.0623811	-0.298348	-0.175016	-0.258691	-0.34785	-0.0327228	0.234757	-0.0483304	0.0602897
ANAPC7	-0.454108	-0.570051	-0.453413	-0.534211	-0.456301	-0.249348	0.164579	-0.173775	0.218462
ANG	0.575524	0.0482609	0.0856603	-0.408805	0.0341928	-0.515057	-1.37774	0.342789	-0.298866
ANGEL1	0.0433454	0.202853	0.308456	0.230468	0.576555	-0.0276671	0.296587	0.0944795	0.110323
ANGEL2	0.0751455	0.087374	-0.048276	0.315575	1.09727	0.48389	-0.149666	-0.0294493	0.34992
ANGPT1	0.830186	0.847479	0.713715	1.08206	1.18148	1.30417	-0.611201	-0.156634	-1.16565
ANGPT2	0.560757	0.864169	0.91162	0.877243	1.52346	1.19124	-0.241561	0.398135	-0.812458
ANGPT4	0.544749	0.683961	0.397386	-0.119568	0.0514154	0.0337747	-0.0922545	0.0346603	0.109266
ANGPTL1	0.874951	1.26054	0.343369	1.96688	1.73819	-0.623267	-1.70002	0.660757	-1.72004
ANGPTL2	0.469389	1.86263	0.0251577	0.983548	2.08717	0.733417	-0.585572	0.348243	-0.990305
ANGPTL3	0	0	0	0	0	0	0	0	0
ANGPTL4	-0.158665	0.302836	0.318606	-1.44643	0.119752	0.204038	0.840048	0.849349	0.975462
ANGPTL5	0.527922	-0.477591	-0.141774	-0.330295	0.0534703	0.398735	-0.334861	0.161732	-1.26361
ANGPTL6	0.133072	0.401877	0.0589628	-0.718599	0.0163561	-0.114217	-0.471511	0.0330459	-0.131465
ANGPTL7	1.8716	2.02367	0.526977	0.865353	1.49406	2.12021	-3.15594	-1.28423	-0.543649
ANHX	0	0	0	0	0	0	0	0	0
ANK1	0.995751	0.963445	-2.11646	2.73575	0.0305338	0.619533	-2.08494	1.51165	-3.09089
ANK2	0.444083	1.18881	0.308759	1.39882	1.75297	0.0500187	-0.768998	1.00633	-1.84658
ANK3	-0.18845	0.0889231	0.163893	1.71016	0.603973	1.2843	0.203994	0.0840363	-0.0915484
ANKAR	-0.219156	-0.517093	-0.0887657	0.423503	-0.102172	0.204884	-0.004941	0.189541	-0.03719
ANKDD1A	-0.157894	0.209256	0.155543	-0.0898795	-0.831775	0.442389	-0.631382	0.108512	-0.41126
ANKDD1B	-0.185683	-0.172766	0.0431405	0.102539	0.0610353	0.0719475	-0.183833	0.222935	-0.0758297
ANKEF1	0.0265442	0.258369	0.077426	0.569843	0.710231	0.44149	0.807152	0.204748	0.616296
ANKFN1	-0.959048	-1.06959	-0.561537	0.303635	-3.76311	-0.662283	-1.45306	0.164318	2.23157
ANKFY1	-0.170385	-0.0754295	0.231207	-0.0546471	0.322124	0.130416	0.324143	0.184227	0.0517452
ANKH	0.395612	0.277175	-0.593971	0.762396	0.209051	0.00304559	-0.375967	-0.0416871	-0.819773
ANKHD1	-0.539526	-0.481214	-0.147201	-1.15424	-1.30915	-0.476708	-0.0639596	0.423719	0.224403
ANKHD1-EIF4EBP3	-0.52892	-0.416613	-0.0306306	-0.11324	-1.52173	-0.134256	0.613655	-0.101218	0.227072
ANKIB1	0.0333538	-0.0783193	0.048138	0.829313	0.94352	0.497435	0.121349	-0.108625	-0.259974
ANKK1	0.363307	-0.0614091	0.457828	-0.766499	0.696719	0.108273	0.667603	-0.166104	-0.0218705
ANKLE1	-0.611181	0.110477	0.505458	-0.530275	-0.090865	0.251839	-0.14344	0.226705	-0.27239
ANKLE2	-0.191831	-0.378002	0.147486	0.105728	0.0113145	-0.189413	0.517309	-0.0618858	0.415003
ANKMY1	-0.629817	-0.309176	-0.375306	0.195803	1.09906	-0.173628	0.0690173	-0.350535	0.289954
ANKMY2	0.178143	-0.183601	-0.168932	0.261228	-0.315709	0.184037	-0.26542	-0.0918393	0.309059
ANKRA2	-0.181469	-0.192195	-0.00458438	-0.542026	-0.510891	0.027156	-0.176954	-0.206105	0.135566
ANKRD1	0.688232	4.63501	-2.81068	2.8874	2.65231	3.74723	-2.83053	0.352654	-1.71141
ANKRD10	-0.298061	-0.23828	0.126366	-0.181404	0.496901	-0.383572	-0.561491	0.0746052	-0.422382
ANKRD11	-1.60239	0.0495976	-0.270655	0.268528	0.304754	-0.235659	0.198558	-0.323755	0.291595
ANKRD12	-1.07636	-0.457811	-0.23682	0.744075	0.538103	1.26104	-0.477873	0.160017	-0.0648727
ANKRD13A	0.0999466	-0.399711	-0.197784	0.375439	-0.499263	0.314496	0.298752	-0.044845	0.453362
ANKRD13B	-0.669431	0.728479	-0.278573	0.314457	0.229614	-0.239788	-0.140211	-0.0313303	0.0472025
ANKRD13C	0.362775	0.0122504	0.166837	0.598756	0.196887	0.535362	0.0573747	-0.00916431	-0.114882
ANKRD13D	-0.861561	-0.457681	0.1057	-0.95207	-0.320217	-0.455163	-0.251933	-0.342051	0.277109
ANKRD16	-0.432692	-0.223452	-0.609557	-0.0670118	-0.621575	-0.871996	-0.247684	0.0575637	-0.246896
ANKRD17	-0.230174	0.304723	-0.237639	1.3106	1.0768	0.504368	0.421425	0.108793	0.364726
ANKRD18A	-1.42475	-0.188403	-0.148354	-0.183061	-0.175141	-0.0287196	-0.361916	-0.492585	0.142281
ANKRD18B	-1.0493	-0.738998	-0.790896	0.817879	0.469567	-0.272506	-0.587292	-0.100466	-0.00311253
ANKRD18DP	-0.118429	0.0501727	0.305443	-0.166599	-0.0164476	-0.00640893	-0.205704	0.177973	0.280849
ANKRD19P	0.00198065	-0.00258246	0.0562214	-0.0824112	-0.0322135	-0.107039	0.217147	0.186885	-0.000301122
ANKRD2	-0.267429	0.718519	-0.778212	2.16764	0.451508	0.75801	-0.992794	-0.433146	-0.726285
ANKRD20A1	0	0	0	0	0	0	0	0	0
ANKRD20A11P	-0.674725	-0.633885	-0.0413388	-0.369805	0.0125327	-0.20804	-1.24304	-0.557	-0.0420938
ANKRD20A12P	-0.826882	-0.0598251	0.0198618	0.458592	0.380267	-0.400053	-1.58517	0.520537	0.305761
ANKRD20A19P	-0.125083	-0.101123	-0.00293258	-0.021217	0.146362	-0.126949	0.322371	0.253535	0.15733
ANKRD20A2	0	0	0	0	0	0	0	0	0
ANKRD20A3	0.00317097	-0.00437773	-0.00155842	-0.00213624	-0.00740328	-0.00345071	-0.0358029	-0.000968364	-0.000451362
ANKRD20A4	-0.373491	0.0793431	-0.0026568	-0.00423342	-0.159968	-0.00826946	-0.270302	0.435395	-0.0121798
ANKRD20A5P	-2.29422	-2.15533	-0.356223	0.127061	-2.22397	-0.279257	-4.55809	-1.89934	0.915058
ANKRD20A8P	-0.990171	-0.720044	-0.0248753	0.0972235	-0.439263	0.0842545	-1.55533	0.360195	0.581551
ANKRD20A9P	-0.701083	-0.886629	0.741428	-0.572535	-0.526692	0.663564	-0.516115	-0.0779386	0.539945
ANKRD22	0.268454	-0.767101	0.110622	-0.652115	-1.04931	0.280397	0.346159	0.0592127	0.663477
ANKRD23	0.381647	0.43129	-3.09019	4.76187	2.1847	2.08146	-2.88694	1.31601	-2.59885
ANKRD24	-0.25573	-0.035026	0.296366	-0.071772	-0.117286	-0.276426	0.37511	-0.204373	-0.330331
ANKRD26	-0.42245	0.130417	-0.138998	1.22585	0.28535	0.410541	-0.50747	0.545753	-0.539184
ANKRD26P1	0.00436969	-0.00603264	-0.00214755	-0.0029438	-0.0102019	-0.00475518	0.0226712	-0.00133443	-0.00062199
ANKRD26P3	0.004212	-0.00581493	-0.00207005	-0.00283757	-0.00983377	-0.00458358	0.0681264	-0.00128628	-0.000599543
ANKRD27	0.0290598	-0.141088	-0.0174811	0.678597	-0.424323	-0.449356	0.0620427	-0.226943	0.46243
ANKRD28	-0.0397092	-0.35902	-0.164385	1.08981	0.199436	0.493874	-0.288355	0.0829205	-0.0723503
ANKRD29	1.37086	0.0346872	0.738206	0.725394	0.937683	0.786824	2.14174	0.174879	0.257377
ANKRD30A	0	0	0	0	0	0	0	0	0
ANKRD30B	-0.041568	0.127769	-0.00454687	-0.00623272	-0.0724196	-0.0100678	-0.00281948	-0.053645	-0.0013169
ANKRD30BL	0.0371456	-0.444872	-0.145945	-0.0637968	-0.104831	-0.045381	-0.923942	-1.01205	-0.538632
ANKRD30BP2	-0.163234	-0.066308	-0.0885952	0.0892118	0.100948	-0.138032	-0.0318905	0.0238628	0.079314
ANKRD30BP3	0	0	0	0	0	0	0	0	0
ANKRD31	-0.308979	-1.03184	-0.66118	0.975728	-0.459067	1.78909	-0.248225	0.221557	1.22803
ANKRD32	-0.346919	0.0484795	-0.19559	0.607555	-0.442185	0.745126	-0.000248193	-0.138191	-0.625898
ANKRD33	0.0027594	-0.00380954	-0.00135615	-0.00185897	-0.0064424	-0.00300284	-0.0159985	0.0143148	-0.000392779
ANKRD33B	0.308885	-0.869979	0.110121	0.495619	-0.601953	-1.8411	-0.760024	-0.263544	0.102008
ANKRD34A	-0.154926	0.371931	-0.349203	0.133194	0.490591	-0.257807	0.0128765	0.333461	0.298354
ANKRD34B	0.00960013	0.0358751	-0.00308619	-0.111935	-0.0224135	0.0422868	0.102542	0.0473524	-0.0013665
ANKRD34C	0.0059659	-0.0082363	-0.00293203	-0.00401915	-0.0139286	0.0918205	-0.00181813	0.030949	-0.000849197
ANKRD35	-0.5417	-0.655598	-0.909851	-0.484612	-0.455168	0.101317	-0.32839	0.449111	0.977779
ANKRD36	-1.1386	-0.682634	0.105727	-0.451886	0.269395	0.0995115	-0.561053	0.623593	-0.617945
ANKRD36B	-1.34354	0.277449	-0.233063	0.0116709	-0.0361911	-0.253691	-0.549593	0.0473935	-0.405338
ANKRD36BP1	-0.131531	-0.722988	0.0650424	-0.0061632	-0.504291	0.079836	0.172388	0.473923	-0.139144
ANKRD36BP2	-0.304059	0.770953	0.438466	-0.618594	0.071262	-0.144501	-0.206313	0.0266584	0.150271
ANKRD37	1.09148	-0.815416	-0.766932	-0.624071	-0.286718	-1.51871	-0.217628	0.346724	0.218574
ANKRD39	0.431227	0.108477	0.301478	-1.18219	-0.333021	-0.317041	0.0525791	-0.169079	-0.416086
ANKRD40	0.0457288	0.0995069	-0.17169	0.664771	-0.128223	-0.14034	-0.269734	0.346225	-0.304319
ANKRD42	-0.320446	-0.111939	-0.397039	-0.326793	-0.281503	-0.0754241	0.124923	0.242071	-0.146179
ANKRD44	0.0164635	0.384293	0.819458	0.310273	0.806991	0.167154	0.517435	0.464189	-0.46618
ANKRD45	-0.300413	0.1646	0.304564	-0.326729	0.274767	0.237859	-0.392437	0.669887	0.550783
ANKRD46	0.252203	-0.537032	-0.396149	0.570342	0.161764	0.326377	0.305671	-0.0715277	0.491076
ANKRD49	-0.012598	-0.0288343	-0.21344	0.18858	0.093775	0.540364	0.112701	0.00143762	0.301352
ANKRD50	0.589587	1.09937	0.927499	1.21208	1.62076	1.06254	0.790734	0.152501	-0.23085
ANKRD52	-0.431018	0.0981894	-0.0928813	0.164005	0.566626	-0.263488	0.445535	0.305866	0.0187109
ANKRD53	0.199126	0.521092	0.37671	-0.157949	-0.458205	0.305591	-0.166857	-0.3908	-0.702096
ANKRD54	0.0549446	-0.150329	-0.205171	-0.645371	-0.55879	-0.708079	0.137821	-0.157276	0.08665
ANKRD55	0.133823	0.102685	0.498923	-0.0171406	0.335537	-0.193077	0.279241	0.578908	-0.29003
ANKRD6	-0.675306	-0.620459	-1.35846	1.15288	0.0992726	-0.759839	-1.83254	-0.241463	-0.209396
ANKRD61	-0.00813884	0.101897	-0.00188642	0.0651147	0.388455	-0.00591462	-0.0191381	0.0678565	-0.00409874
ANKRD62P1-PARP4P3	-0.0606904	-0.0886602	-0.0701944	-0.00163274	-0.0315592	-0.00452416	-0.272799	-0.233507	-0.344819
ANKRD63	0	0	0	0	0	0	0	0	0
ANKRD65	-0.155575	0.293332	-0.298145	-1.18436	-0.41472	0.765374	0.438246	-0.460645	-0.0648695
ANKRD66	0.00500761	0.0481006	-0.00246107	-0.0308805	-0.0116913	-0.00544938	-0.00152609	0.0259777	-0.000712792
ANKRD7	0.00178725	-0.00233041	-0.130017	-0.00123096	-0.0340182	0.319038	-0.139017	-0.000461087	0.0752954
ANKRD9	0.0575625	-0.51672	0.521068	-0.341837	-0.517879	-0.928354	-0.428544	0.21625	-0.770301
ANKS1A	-0.0863869	0.223004	0.0835578	0.437538	0.60173	0.266044	0.49848	0.160719	-0.120817
ANKS1B	-0.361978	0.612551	-0.477408	0.142933	0.333825	0.0511472	-0.0556197	0.265629	-0.422192
ANKS3	-1.0567	-0.495722	0.243294	-0.667633	0.603323	-0.474466	-0.308415	-0.267296	0.0376174
ANKS4B	-0.177714	-0.764471	0.0261728	0.00772042	-1.65325	-1.57031	-0.186273	-0.0614393	0.137145
ANKS6	-0.110488	-0.33888	-0.231274	0.218234	0.08984	-0.313106	-0.441199	0.000638841	0.479145
ANKUB1	0.00118584	-0.00163713	-0.000582802	-0.000798887	-0.0027686	-0.00129046	-0.000361391	0.00615175	-0.000168795
ANKZF1	-0.832845	-0.206257	-0.0784932	-0.369269	-0.0330851	-0.0512434	0.0568268	-0.180025	0.214452
ANLN	-0.413962	-0.386874	-0.011091	1.71127	0.275084	0.160438	-0.153911	-0.479505	-0.0346631
ANO1	0.425846	-0.385209	0.165993	1.36279	0.22315	0.625569	1.46912	-0.360019	0.161434
ANO10	0.607236	-0.59856	0.0888065	0.541983	-0.822995	0.253034	-0.0117482	0.0878363	0.286093
ANO2	-0.417263	-0.727508	-0.249992	-0.0118619	-0.216717	0.425739	0.605756	-0.011446	-0.500263
ANO3	0.637378	-0.129185	0.0458493	0.411353	0.0631084	0.154045	-0.20043	0.0619631	0.228793
ANO4	-0.0755363	0.222414	-0.636834	0.308255	0.513659	0.964116	1.67959	0.686551	-0.0047492
ANO5	0.896868	0.317912	-2.60363	3.32023	0.114707	0.459217	-3.07065	1.97596	-2.49438
ANO6	0.464205	0.433379	0.307557	0.870713	1.25808	0.702757	-0.193147	0.332372	-0.705558
ANO7	-0.398276	0.209387	0.283403	-0.300625	1.02078	0.388167	-0.0916597	0.330143	-0.221419
ANO8	-0.917662	-1.04696	-0.657391	0.926522	-0.76414	-0.793007	-0.446728	-0.595733	0.382143
ANO9	-0.373365	-0.57367	0.16442	-1.21219	-0.310535	-0.50236	0.187869	-0.0591326	0.664721
ANP32A	-0.081256	0.0368214	-0.066986	-0.935511	-0.643426	0.0282483	-0.0326193	-0.350579	0.243902
ANP32A-IT1	-0.559577	0.172394	-0.10526	-0.804854	-0.349642	-0.216351	-0.0532592	-0.265138	0.424995
ANP32AP1	0.00908921	-0.0095289	-0.00313056	0.143615	-0.0212206	-0.00989106	-0.00276997	0.0888739	0.098561
ANP32B	-0.207131	-0.291307	-0.115687	-1.11527	-1.00594	-0.351885	-0.564452	-0.342392	0.280432
ANP32C	-0.0302137	-0.00928368	-0.00330489	0.106284	-0.0156998	-0.0073178	-0.0389876	-0.00205357	-0.000957185
ANP32D	-0.114912	-0.00292553	-0.000699844	-0.221234	-0.0345717	-0.0142782	-0.26451	-0.000419993	-0.000247589
ANP32E	-0.128511	0.302909	0.351067	0.115675	0.653072	0.364327	0.126724	-0.189852	0.804213
ANPEP	-0.231066	1.44542	0.971816	0.439106	1.61045	0.293107	0.636549	0.214482	-0.962836
ANTXR1	0.394586	1.14203	0.339297	1.44599	2.08778	0.546417	0.224657	0.240547	-1.27531
ANTXR2	0.984182	1.40181	0.82841	0.681797	1.61578	0.835184	0.226423	0.639515	-1.14672
ANXA1	-0.347518	-1.73077	-0.929714	-0.148857	-1.57159	-1.04912	-1.52245	-0.0588534	0.782872
ANXA10	0.00690299	-0.0438474	0.916995	-0.0047268	-0.0205853	-0.00867906	-0.0902509	-0.00186986	0.0988905
ANXA11	-0.289664	-0.691474	-0.540906	-0.200338	-1.99978	-1.35451	-1.1955	-0.0658015	0.371829
ANXA13	0.00534208	0.168056	0.0643482	0.142743	-0.0181502	0.461043	0.654103	0.183007	-0.248068
ANXA2	-0.141743	-0.758096	-0.401008	-0.452738	-1.39924	-0.0851446	-0.888455	-0.281237	0.522197
ANXA2P1	-0.372777	-0.968755	-0.710598	-0.692462	-1.04356	0.236681	-0.135736	-0.0257937	0.333136
ANXA2P2	-0.573604	-0.614874	-0.314299	-0.301464	-1.22445	0.0382083	-0.843748	-0.207407	0.992235
ANXA2P3	0.41345	-0.101174	-0.098668	-0.299324	-1.9825	0.448073	0.444615	1.64025	-1.01045
ANXA2R	0.312086	0.241904	1.02322	-1.24819	0.922934	-0.550558	0.155121	-0.331385	0.5815
ANXA3	-0.409752	-2.5181	0.12634	-0.23746	-2.37737	-1.15036	-2.10583	0.395062	0.99911
ANXA4	0.444681	-0.160887	-0.171912	0.014196	-0.0229627	-0.0984891	0.287417	-0.483119	-0.0587126
ANXA5	0.545029	0.933354	0.366179	0.0421418	0.338622	0.976996	-0.162616	0.0483804	-0.522346
ANXA6	0.965126	1.47948	0.40165	-0.356271	1.52057	0.70293	-0.173671	0.394695	-1.8856
ANXA7	0.392823	-0.470278	0.134442	0.463517	0.180897	-0.0464584	0.14139	-0.11575	0.0377679
ANXA8	0	0	0	0	0	0	0	0	0
ANXA8L1	0	0	0	0	0	0	0	0	0
ANXA8L2	0.137408	-1.11093	-0.409837	0.912193	-0.849944	-0.562532	-0.330043	-0.620601	0.622626
ANXA9	1.4909	-0.448611	0.555823	-0.515514	-1.34836	-2.75262	-0.648098	-0.100882	-0.187102
AOAH	0.669622	2.20962	1.59512	-0.669195	1.13028	-0.321495	1.10253	0.197114	-0.0299039
AOAH-IT1	0.00168411	-0.00232502	-0.000827682	-0.00113456	-0.0039319	0.00741819	-0.000513239	-0.0005143	-0.000239719
AOC2	0.00868261	0.299254	-0.437133	-0.222839	0.0428528	-0.11531	-0.0239585	-0.328682	-0.865772
AOC3	1.38933	0.916765	-0.0516404	0.533101	1.85811	0.642265	-1.59131	0.296382	-0.828523
AOC4	-0.127014	-0.00878916	-0.146904	-0.179248	0.0673701	0.0383616	-0.0863708	0.334726	-0.58905
AOX1	1.10409	0.48228	1.24778	1.77602	1.80252	-1.11005	-0.638769	0.498361	-1.07719
AOX2P	-0.115503	-0.163961	-0.0690355	-0.00230534	0.061907	0.144782	0.130329	-0.0676196	0.172427
AP1AR	0.120761	-0.0833048	-0.461945	0.256453	0.117544	0.491714	0.433086	-0.221594	0.250011
AP1B1	-0.0570107	-0.0464152	-0.303892	-0.267259	-0.180376	-0.443401	0.202021	-0.0875295	0.0379718
AP1B1P1	0.00234439	-0.00323659	-0.00115219	-0.00157939	-0.00547347	-0.00255122	-0.000714463	0.0250397	-0.000333705
AP1G1	-0.0257443	-0.280014	-0.202882	1.00424	-0.099105	0.761074	0.242939	0.201603	0.441233
AP1G2	-0.907397	-0.455674	-0.0617741	-0.429212	-0.705949	-0.345734	-0.434475	-0.278554	0.0825445
AP1M1	0.159775	0.0802959	0.277708	-0.251003	0.041449	-0.345843	0.0130329	-0.147094	-0.139667
AP1M2	-0.180221	-1.00945	-0.310613	-0.440889	-1.28307	-0.456832	-0.20632	-0.175203	0.362215
AP1S1	0.579793	-0.184554	0.265846	-0.531534	-0.693023	0.010797	0.0553518	-0.0475596	0.248886
AP1S2	0.642221	0.399171	0.124696	1.42405	-0.130638	1.10284	-0.679805	0.830111	-1.41401
AP1S3	-0.72095	-0.404146	-0.119846	0.170879	0.152509	0.791268	0.541311	-0.303085	-0.034227
AP2A1	-0.0351491	-0.25695	-0.043765	0.0788126	-0.491382	-0.425483	-0.212609	-0.0302475	0.0867508
AP2A2	0.0795624	0.137445	0.324258	-0.0340979	-0.0463463	-0.179844	-0.183037	0.211364	0.0138402
AP2B1	0.477759	0.409269	0.362152	0.00538151	0.638699	0.128445	-0.301639	0.297154	-0.3487
AP2M1	-0.0201262	0.104022	-0.199261	-0.0600714	-0.37699	-0.103252	0.218764	-0.0740791	0.0593032
AP2S1	0.26316	-0.567398	0.265364	-1.24278	-1.03931	-0.111718	0.0566709	-0.244578	0.140108
AP3B1	0.0497473	-0.0240057	-0.260942	1.20185	-0.208831	0.810968	0.0393615	0.193872	0.360444
AP3B2	-0.0471228	0.446261	-0.619986	-0.176948	-0.343273	0.237769	-0.280419	-0.0692474	0.132795
AP3D1	-0.491546	0.224717	-0.0011058	0.205343	-0.139501	-0.108505	0.227479	-0.0348734	0.021149
AP3M1	0.18431	0.000967867	-0.172447	1.20146	-0.4053	0.452635	0.0474016	-0.227626	0.376793
AP3M2	-0.0240446	0.189916	0.134464	0.1859	0.603706	-0.203319	-0.669909	0.12532	0.423697
AP3S1	-0.00264282	-0.473448	0.0876895	0.129139	-0.874216	0.455421	-0.7234	-0.00461184	0.589832
AP3S2	-0.0539053	-0.142834	0.113329	-0.293326	0.144921	-0.12537	0.188458	-0.260232	-0.284851
AP4B1	-0.574043	-0.403711	-0.0922049	-0.713408	-1.22932	-0.172684	-0.303558	-0.0133105	0.490218
AP4B1-AS1	-0.150346	-0.0500734	0.0653163	-0.470303	-0.170841	-0.506662	0.0685329	0.0345909	0.780147
AP4E1	0.0497684	-0.53981	-0.0464757	-0.19797	-0.412407	0.241066	0.0018103	-0.123628	0.193611
AP4M1	-0.319047	-0.517998	0.0133114	-0.507341	-0.593022	-0.46822	0.0705532	-0.289159	0.217541
AP4S1	-0.50142	0.125228	0.472112	0.0751593	0.341068	-0.0931527	0.0992209	0.188092	-0.235625
AP5B1	-0.721501	-0.47437	0.217244	-0.563703	-0.218101	-0.0856421	0.275458	0.0644905	-0.0973698
AP5M1	0.158791	-0.336678	-0.447692	1.01038	0.343471	0.750953	-0.575281	-0.0397258	0.177383
AP5S1	-0.0241382	0.0378331	0.1167	-0.0514771	-0.0668479	-0.0913984	0.349823	-0.386792	-0.214879
AP5Z1	-0.404273	-0.0113097	0.467547	-1.07519	0.269434	0.348852	0.0094763	-0.25865	-0.165228
APAF1	-0.286587	0.291783	0.124658	-0.239096	0.104084	0.794045	0.0325269	-0.12518	0.10849
APBA1	-0.0821753	0.598698	0.309057	0.337999	1.53401	0.568033	0.321724	-0.208609	-0.353315
APBA2	0.448129	1.49699	1.50768	-0.344872	1.26485	0.401797	1.21559	-0.104157	-0.509426
APBA3	-0.0202375	0.304215	0.261816	-0.615305	0.145485	-0.55544	0.303237	-0.317622	0.0771629
APBB1	0.296928	0.187508	0.0738632	0.277611	0.122734	-0.688793	-0.921768	0.436801	-1.24095
APBB1IP	1.00248	1.86572	1.1038	-0.0729528	1.35319	0.421392	0.73449	-0.123118	-0.48757
APBB2	0.207667	0.807851	0.162813	0.924113	0.948443	0.776042	-0.0376674	0.0553568	-0.830195
APBB3	-0.973068	-0.44082	0.0686875	-0.428726	-0.580646	0.199833	0.00311947	-0.104964	0.265799
APC	-0.270947	-0.099537	-0.54177	1.11716	0.330383	0.542461	-0.586958	0.288401	-0.363728
APC2	0.135428	0.175128	-0.00836231	0.0685178	0.0650392	-0.483501	0.353052	-0.509735	-0.348865
APCDD1	0.246573	-0.0427152	0.375277	0.345184	0.537934	-0.128212	0.328762	-0.552408	0.154257
APCDD1L	1.13095	1.24886	1.19501	0.561735	1.09114	1.55604	2.88053	1.91232	1.21762
APCDD1L-AS1	0.290783	0.38471	1.0462	-0.0484396	0.578306	1.73041	3.08804	1.16909	1.4422
APCS	0	0	0	0	0	0	0	0	0
APEH	0.280918	-0.406989	-0.0572846	-0.329305	-0.674989	-0.395044	-0.0823682	-0.045437	-0.0846295
APEX1	-0.115928	0.0425137	-0.300379	-0.759963	-0.308535	-0.606805	-0.402788	-0.237039	0.0962564
APEX2	-0.0804492	0.0803203	0.0827296	-0.280105	-0.235422	-0.376046	0.0997716	-0.139693	0.342448
APH1A	0.372916	-0.32182	-0.030653	-0.51663	-0.309853	-0.683173	0.00463068	-0.173442	0.279585
APH1B	0.421712	0.394391	1.22212	-0.45613	0.0323711	0.0346426	-0.380929	0.0722544	-0.62328
API5	0.118013	-0.148429	-0.139504	0.614138	0.334322	0.658339	0.352583	-0.0407669	0.249476
APIP	0.578303	0.000903564	-0.216902	-0.656409	-0.323045	0.0127584	-0.0738495	0.119869	0.0291705
APITD1	-0.284553	0.210221	-0.244566	-0.117158	-0.254747	0.222837	-0.303351	-0.35497	0.393926
APITD1-CORT	0	0	0	0	0	0	0	0	0
APLF	-0.30075	-0.78718	-0.274821	-0.478061	-0.421889	0.186886	0.222956	-0.202194	0.100869
APLN	0.491753	0.166878	-0.279208	0.737096	1.90436	1.56862	-0.845047	1.05159	-0.774349
APLNR	0.993614	1.71334	0.599747	0.512719	2.23002	1.6203	-1.19735	0.230295	-0.824993
APLP1	0.152488	1.0168	0.464874	-0.181212	0.961086	0.0150397	0.633044	0.329624	-0.251794
APLP2	0.169743	0.177886	0.00822677	0.123862	0.21128	0.302873	0.269651	-0.0389447	0.0239331
APMAP	0.492438	0.424852	0.436884	-0.627901	0.252035	-0.272208	0.52537	0.0208845	0.0314546
APOA1	0.180623	-0.0940009	-0.002136	-0.287927	-0.178259	-0.151946	-0.0804549	0.18002	-0.000751467
APOA1BP	0.413688	-0.132785	-0.104429	-0.901193	-0.713552	-0.436602	-0.0291445	-0.1034	0.260527
APOA2	0.00343557	-0.00474303	-0.00168847	-0.0023145	0.0297224	-0.00373866	-0.001047	-0.00104917	-0.000489026
APOA4	0	0	0	0	0	0	0	0	0
APOA5	0	0	0	0	0	0	0	0	0
APOB	0.374949	0.0791209	0.117114	-0.0204174	0.279622	-0.00843068	-0.343239	-0.198556	-0.0856171
APOBEC1	0	0	0	0	0	0	0	0	0
APOBEC2	1.21821	0.657628	-3.86543	5.18968	-0.509209	1.74843	-4.39935	1.63368	-3.35049
APOBEC3A	0.153932	-0.0990285	0.917628	-0.647569	-1.10132	3.13088	2.48184	0.489734	-0.188031
APOBEC3A_B	0	0	0	0	0	0	0	0	0
APOBEC3B	-0.32023	-0.0583461	-0.731477	-0.589573	-0.464766	-0.00155534	0.372875	0.452817	-0.150234
APOBEC3C	-0.535348	-0.0349656	0.169979	-0.313871	-0.477884	-0.654407	-0.225953	-0.218309	-0.266418
APOBEC3D	-0.283244	0.810381	1.35135	-1.35732	0.652815	-0.18542	1.09332	-0.0331804	0.257063
APOBEC3F	-0.580778	0.535749	0.519887	-1.20622	-0.474807	-0.402287	0.0552339	0.0560672	0.267321
APOBEC3G	0.347632	1.48989	1.6025	-0.973627	0.0574214	0.0544701	1.426	-0.188372	-0.232839
APOBEC3H	-0.176823	0.429836	1.05005	-0.92988	-0.462305	0.1379	0.570955	0.26819	0.256422
APOBEC4	-0.0106425	0.00974108	-0.00116412	-0.00159574	-0.00553014	-0.00257763	-0.000721861	-0.000723354	-0.000337161
APOBR	-0.344729	1.81904	0.586214	-0.726867	0.543365	-0.0237402	1.25283	-0.0403445	0.347849
APOC1	0.120901	1.61041	3.13329	-4.15247	0.820061	1.95269	0.69472	-0.666685	0.323959
APOC1P1	0.0764159	-0.00870656	0.0739252	-1.10572	-0.214848	0.184362	-0.100355	0.0745658	0.0983828
APOC2	0	0	0	0	0	0	0	0	0
APOC3	0.00178447	-0.00246357	-0.000877005	-0.0110043	-0.00416621	-0.00194189	-0.000543824	-0.000544949	-0.000254005
APOC4	0	0	0	0	0	0	0	0	0
APOC4-APOC2	0.00118584	-0.00163713	-0.000582802	-0.000798887	-0.0027686	-0.00129046	-0.000361391	0.00615175	-0.000168795
APOD	0.525765	0.584764	-1.06471	-0.0220455	-1.98993	-1.375	-2.84192	0.726343	-1.66019
APOE	1.62141	2.30647	2.7648	-3.50774	0.291096	0.816098	0.698893	-0.512297	-0.567887
APOF	0.00862634	-0.0087622	-0.00143676	-0.00700185	-0.0242654	-0.0113102	0.208599	0.0952358	0.112703
APOH	0	0	0	0	0	0	0	0	0
APOL1	-0.322959	1.2137	2.89635	-0.743571	0.419057	1.41732	2.30001	0.466717	-0.296871
APOL2	0.0941923	1.21736	1.5239	-0.808708	0.691601	0.836279	1.59527	0.318244	-0.613858
APOL3	0.397888	0.66663	1.15764	-1.00092	0.404457	0.118507	0.84161	0.0674221	-0.555054
APOL4	0.827676	1.51376	1.65498	-0.505116	0.325547	0.787558	1.14293	0.297222	-0.38821
APOL5	0.103439	0.599484	0.0650376	-0.00431772	0.156106	0.37091	-0.00951214	0.18559	-0.321092
APOL6	-0.0164796	0.90565	1.38784	0.145413	0.505595	0.752958	1.54568	0.197024	-0.0886597
APOLD1	-1.11621	-0.810686	-0.364132	0.0279701	0.205169	-0.521181	-1.53361	-0.728725	-1.88327
APOM	0.195189	-0.610708	-0.387395	-0.198135	-1.53823	-0.338025	-0.406171	-0.0394744	0.395001
APOO	0.0847255	0.00651373	-0.158765	-0.298336	-0.204438	-0.401663	-0.294387	0.0969766	0.0130452
APOOL	-0.183148	-0.219422	-0.548958	0.533455	-0.582584	0.288891	0.165081	0.202313	0.0281986
APOPT1	0.269863	-0.733727	-0.558593	-0.555063	-1.15663	-0.303208	-0.673614	-0.0829523	0.0160657
APP	0.303647	0.924594	0.828512	0.980638	1.31025	0.441414	0.567854	0.210984	-0.373932
APPBP2	-0.0245478	-0.0360219	0.151105	0.620444	0.141889	0.767137	-0.462967	0.0788387	0.0874264
APPL1	0.267328	-0.148606	-0.399919	0.451301	0.177257	0.297444	-0.189968	0.00649879	-0.142054
APPL2	-0.028332	-0.359131	0.044933	0.0839704	-0.405438	0.216144	0.606994	-0.0923178	0.358863
APRT	0.209501	-0.484331	-0.104952	-1.00487	-0.845065	-0.555505	-0.187816	-0.417026	0.0688718
APTX	0.178249	-0.414219	-0.00240622	-0.320045	-0.715033	-0.0966785	-0.131707	-0.160722	0.328376
AQP1	0.569601	0.192492	0.573721	0.544683	0.957113	-0.174206	-0.47086	-0.00824157	-1.0411
AQP10	0.0404988	-0.0565381	0.232213	-0.179629	0.500643	0.11677	0.0841983	1.00679	-0.180782
AQP11	0.14556	-0.140307	0.11571	-0.00554681	-0.164229	0.0364021	-0.188394	-0.0135159	0.257666
AQP12A	0	0	0	0	0	0	0	0	0
AQP12B	0	0	0	0	0	0	0	0	0
AQP2	0.00802622	-0.010381	-0.0921213	0.0827695	0.0253495	-0.0087343	-0.00244602	0.0416136	-0.00114247
AQP3	0.0249423	-0.774435	-1.05074	-0.445007	-0.628459	-0.900528	-0.539216	-0.624275	0.184686
AQP4	2.53325	-0.893961	-0.985389	2.20479	-0.877258	0.0495982	-1.24391	1.92664	-1.98222
AQP4-AS1	0.258031	0.0149678	0.100358	-0.094138	0.0631514	-0.0407889	-0.513097	0.0257881	-0.423144
AQP5	3.59247	-0.4445	2.68741	-0.519777	2.33383	5.26894	5.41791	1.89825	0.163868
AQP6	-0.352505	-0.153966	0.047202	-0.266187	0.0170059	-0.0366167	0.00603868	0.0637902	0.286423
AQP7	1.51592	0.0589947	-0.834027	0.492817	-0.806667	-0.032326	-1.56121	1.11201	-1.34851
AQP7P1	-0.437298	-1.05691	-1.3215	-0.404391	-0.822615	-0.131881	-2.06256	0.936344	-0.124734
AQP7P3	-0.191572	-0.100828	-0.472481	0.125672	-2.60277	-0.320951	-1.93444	-0.00920191	-0.457788
AQP8	0.00321986	-0.0042106	-0.00139472	-0.40559	-0.323711	-0.00609156	0.0803843	-0.140786	-0.000487722
AQP9	-0.207426	0.123505	1.16225	-1.57317	-0.723518	0.165176	-0.203584	-2.35576	-2.30765
AQPEP	1.16714	-0.310999	-0.236224	0.404261	-0.123374	0.281594	-1.53026	0.712928	-0.814075
AQR	-0.150925	-0.0851053	-0.268826	0.601629	-0.483531	0.458616	-0.0509737	0.0575219	0.404529
AR	0.865538	0.804938	-0.818352	1.13879	1.27592	0.175158	-1.30905	0.842302	-0.245597
ARAF	-0.114237	0.203168	-0.140162	-0.0690908	-0.340171	-0.596607	-0.193784	0.0797157	-0.356999
ARAP1	-0.307784	0.0384195	0.119601	-0.511563	0.0390067	-0.335421	-0.0386173	-0.145409	-0.0975523
ARAP2	-0.262097	-0.47101	0.142791	0.930934	0.32638	1.63836	0.972251	0.0175794	0.0443926
ARAP3	-0.48156	0.931332	0.789554	0.415781	1.40886	0.573195	-0.43599	0.0546904	-0.725004
ARC	0.177324	-0.698209	-0.378147	-0.296379	0.491575	-1.76556	-0.0630388	-0.36752	-0.604246
ARCN1	0.0423902	0.0455807	-0.190695	0.787952	0.517427	0.595855	0.406022	-0.0669256	0.214347
AREG	-0.455341	-0.421781	-0.169906	-0.156225	-0.260475	-0.73548	-0.48395	-0.809449	-0.00259253
ARF1	0.260635	-0.267423	-0.0104663	0.00203826	-0.712389	-0.399644	0.0591912	-0.135023	0.413529
ARF3	0.435065	-0.111934	-0.00421456	0.120826	-0.0747353	-0.032991	0.630123	-0.0625382	0.302954
ARF4	0.366133	-0.305636	0.0659586	0.235776	-0.419563	0.635132	0.122245	0.0785838	0.439055
ARF5	0.319961	-0.384718	-0.349892	-1.13809	-1.14482	-0.680192	0.0272912	-0.343044	0.00778113
ARF6	-0.104023	-0.688498	-0.285463	0.0651438	-1.07932	-0.47479	-0.504084	-0.320446	0.619943
ARFGAP1	-0.184892	0.151559	0.196055	-0.901181	-0.0346742	-0.370813	0.298116	-0.0822288	0.102685
ARFGAP2	-0.129799	-0.376915	-0.0948357	-0.441075	-0.345522	-0.449048	0.0668557	-0.121974	0.166333
ARFGAP3	-0.023839	0.240271	0.152571	-0.128224	0.405158	0.0952884	0.0409477	0.0415242	0.153034
ARFGEF1	-0.135647	-0.23302	-0.181258	0.835728	0.214483	1.24441	0.622398	0.108773	0.44657
ARFGEF2	0.03573	-0.397811	-0.311514	1.00646	0.408114	0.0936053	0.367996	-0.0817411	-0.0532444
ARFIP1	0.2405	-0.416055	-0.236782	0.191937	0.328738	0.838483	0.0639518	-0.189132	0.515944
ARFIP2	-0.0846652	-0.43631	-0.105396	-0.211506	-0.950922	-0.755459	0.0803751	-0.243655	0.0601081
ARFRP1	-0.191359	0.0195582	0.0232662	-1.14467	-0.436272	-0.256451	0.410164	-0.262492	0.194743
ARG1	0.507072	1.67943	3.52912	-2.20564	2.27087	1.10744	0.845036	0.849976	1.22976
ARG2	-0.228374	-0.850365	-0.732713	0.18824	-1.68068	0.0958919	-0.627789	0.634792	-0.367719
ARGFX	-0.649892	-0.0116386	-0.00147511	-0.598686	-0.471135	0.0472696	-0.160233	0.167912	0.136825
ARGFXP2	0.00518218	-0.00540371	-0.000576021	-0.00380481	-0.031175	-0.0145309	0.178908	0.238888	0.196535
ARGLU1	-0.673976	0.0496446	-0.0858582	-0.257625	-0.429584	-0.43111	-0.599853	-0.149924	0.272103
ARHGAP1	-0.430007	-0.0449515	-0.221815	0.277671	0.0901967	-0.153772	0.088147	-0.0531129	0.274665
ARHGAP10	0.0351133	-0.845975	-0.579822	0.187728	-1.50542	-1.2855	-0.520108	0.269478	0.689567
ARHGAP11A	-0.557655	-0.478939	0.0718815	0.777563	0.34648	0.617172	0.0248521	-0.31825	0.22207
ARHGAP11B	-0.0656594	0.117593	-0.268749	-0.0197855	-0.0898794	-0.409484	-0.486155	-0.09822	0.788282
ARHGAP12	0.0600849	-0.147912	-0.432757	1.46062	-0.122468	0.510629	-0.900849	0.108185	0.166847
ARHGAP15	0.437567	1.09981	0.987742	-0.944645	0.586566	0.184353	0.669645	0.375696	-0.0803004
ARHGAP17	-0.340935	0.29598	0.325551	-0.332694	-0.049979	0.15898	-0.147868	-0.00477846	0.304315
ARHGAP18	0.634005	0.720495	0.541089	0.641295	1.08045	0.381126	0.191531	0.101293	-0.246044
ARHGAP19	-0.199988	-0.00639717	-0.366932	-0.657402	-0.394209	-0.335371	-0.610887	-0.37261	0.325654
ARHGAP19-SLIT1	0.00220179	0.0211493	-0.0010821	-0.00148331	-0.00514052	-0.00239603	-0.000671003	-0.000672391	-0.000313406
ARHGAP20	-1.20627	-0.818733	-0.968928	1.68084	0.821121	-0.00988355	-0.784403	-0.724225	0.0131919
ARHGAP21	-0.542474	0.0629788	-0.170373	2.04612	0.307297	0.190989	-0.398664	0.144317	-0.292033
ARHGAP22	0.0914203	0.303968	0.744904	-0.999388	0.0688053	0.109646	0.404714	0.357344	-0.260409
ARHGAP23	-1.40987	-0.0112292	-1.01529	0.370613	0.155757	0.132765	-0.279799	-0.818508	-0.127844
ARHGAP24	0.286081	1.20648	-0.0263226	0.25068	0.797358	0.384131	-0.15526	-0.0597097	-0.692973
ARHGAP25	0.0933087	1.02565	1.02263	-1.12359	0.827657	-0.10706	0.572692	-0.145025	-0.14043
ARHGAP26	0.163195	0.57741	0.513801	0.259036	0.35195	-0.108915	0.245173	0.238905	0.0643322
ARHGAP26-AS1	0.00350748	-0.00484231	-0.00172381	-0.0408964	-0.00818894	-0.00381692	-0.00106892	-0.00107113	-0.000499262
ARHGAP27	-0.930844	-0.853585	-0.174061	-0.343352	-0.834768	-1.16625	-0.470195	-0.131591	0.805858
ARHGAP28	0.44476	1.46817	-0.342426	1.70588	1.82577	2.25739	-0.193195	0.594704	-0.167938
ARHGAP29	0.242981	0.0905299	0.759428	1.43018	1.34778	1.33768	-0.890047	0.358735	-1.29123
ARHGAP30	-1.11518	1.3117	0.706678	-0.780344	-0.273775	0.03743	0.043858	-0.0762487	0.517679
ARHGAP31	0.176045	1.06144	0.567967	0.816499	0.833195	0.707898	0.15073	0.200737	0.248592
ARHGAP32	-0.48724	-0.240957	-0.824064	0.80057	0.14997	0.0866526	0.212461	-0.357799	0.58796
ARHGAP33	-2.38459	-0.505609	-0.235802	-0.427474	-0.0934132	-0.716242	-0.378805	-0.366646	-0.0482426
ARHGAP35	-0.254605	-0.105456	-0.153574	0.681509	0.499749	-0.295661	0.0786414	-0.175108	-0.0111467
ARHGAP36	0.171137	-0.241554	-1.09877	2.95134	0.142869	0.890753	-1.30433	0.554988	-1.02371
ARHGAP39	-1.36847	-0.813589	-0.522138	0.214958	-0.762647	-1.19072	-0.414295	-0.2725	0.385262
ARHGAP4	-0.189581	1.07634	0.908494	-1.15902	0.822955	-0.126866	0.713894	-0.146524	-0.0642373
ARHGAP40	-1.59323	0.208586	-0.827022	-0.288723	-1.11811	-0.496992	0.157677	0.472689	1.22174
ARHGAP42	0.337078	0.0981351	0.110846	1.07244	0.556376	1.05472	-0.466775	0.373387	-1.05536
ARHGAP44	-0.400581	-0.573384	0.436677	0.0554683	0.962282	-0.136001	-0.522707	0.720296	-0.7959
ARHGAP5	-0.202731	-1.08832	-0.173497	1.72348	-0.101986	0.639152	-0.792504	-0.00421436	0.164547
ARHGAP5-AS1	-0.526759	-1.70802	-0.522599	-0.296712	-1.88828	-1.29595	-0.549814	-0.621426	1.19459
ARHGAP6	0.417206	0.610493	-0.0404663	1.2899	-0.0964069	-0.00697233	-1.22208	0.529434	-0.456094
ARHGAP8	0.00921536	0.0343932	-0.00676468	-0.00620827	-0.0215152	-0.0100283	-0.00280842	0.0454207	-0.0519321
ARHGAP9	0.0636514	1.604	1.28545	-1.46447	1.19716	0.436744	1.5422	-0.181152	0.236699
ARHGDIA	-0.260103	-0.0915266	-0.0969342	-0.268835	-0.993238	-0.458042	-0.235818	-0.281219	0.123368
ARHGDIB	0.434836	1.11617	0.625313	-0.77633	-1.00631	-0.332708	0.371391	0.0435897	0.0366147
ARHGDIG	0.0579762	-0.619096	0.150377	-0.275809	-1.04784	-0.450864	0.782021	-0.0443762	-0.116617
ARHGEF1	-0.651549	0.0383105	0.217811	-0.773133	0.219027	-0.146251	0.261923	-0.182741	-0.125682
ARHGEF10	-0.00512405	0.346458	-0.0621694	1.33865	1.41255	-0.524222	-0.938582	-0.0692664	-0.350636
ARHGEF10L	-0.420756	-0.575794	0.0627155	0.0647093	-0.666121	-1.2383	-0.22332	0.178553	0.36897
ARHGEF11	-0.62391	-0.530729	-0.150636	0.665224	-0.0693757	-0.654237	0.166875	0.190365	0.324944
ARHGEF12	-0.182348	-0.391092	-0.127584	1.15539	0.588325	0.669421	0.0107549	-0.165666	0.0173023
ARHGEF15	-0.628832	0.807275	0.592336	0.349631	1.50046	0.671766	-0.65757	0.0874562	-0.681752
ARHGEF16	-1.05099	-0.643345	-0.137894	-0.883213	-0.940896	-0.528994	-1.09813	-1.34103	0.554508
ARHGEF17	0.11425	0.964345	0.326005	0.837157	2.05659	0.465374	-0.571002	0.0980712	-0.673522
ARHGEF18	-0.578683	-0.516941	0.237234	0.274325	-0.0268439	-0.717369	0.37846	0.000956221	0.155745
ARHGEF19	-0.752196	-0.277948	-0.604259	-1.02406	0.0355952	-1.05536	-0.412472	-0.738826	0.464826
ARHGEF2	-0.115653	0.825736	0.344546	-0.719118	0.0533751	-0.005329	-0.316712	0.127714	0.040572
ARHGEF25	-0.0875401	1.03167	0.21265	0.234188	1.5438	0.0239338	-0.844593	0.271553	-0.738121
ARHGEF26	-0.325137	-0.32839	-0.665129	0.332752	-0.705317	-1.25239	0.504365	-0.42857	0.0786005
ARHGEF26-AS1	-0.558474	-0.614225	0.163071	-0.30236	0.0912272	0.397457	0.164718	0.183967	0.136579
ARHGEF28	-0.430873	-0.536292	-0.522449	-0.026389	0.54421	-0.138688	-0.230709	-0.364852	0.35688
ARHGEF3	0.0642218	-0.00735519	-0.155357	0.211625	0.494852	-0.136524	-0.159519	-0.21965	0.40471
ARHGEF3-AS1	0	0	0	0	0	0	0	0	0
ARHGEF33	-0.257409	-0.0757464	-0.153912	-0.187349	0.134006	0.228556	-0.43953	0.204142	-0.0134534
ARHGEF35	-0.32812	-0.632417	-0.0746884	-0.350198	-0.924226	-0.680883	0.193395	-0.190325	0.489142
ARHGEF37	-0.422072	-0.517351	0.0418083	0.476655	-0.596014	0.884079	0.341506	-0.360048	0.33681
ARHGEF38	-0.0239222	0.021896	-0.0318632	-0.0035869	-0.0124306	-0.00579399	-0.0016226	-0.00162595	-0.0300043
ARHGEF38-IT1	-0.00576667	-0.00177191	-0.00063078	-0.000864655	-0.00299652	-0.0013967	-0.000391142	-0.000391951	-0.000182691
ARHGEF39	-0.988117	-0.427189	0.00298205	0.0652336	0.213658	-0.787207	-1.24023	-0.506999	0.212381
ARHGEF4	-0.853908	-0.419074	-0.206425	0.0575207	-0.543253	-0.488366	0.264935	-0.366452	0.520297
ARHGEF40	0.313571	1.56168	0.555416	0.406692	1.45674	0.0151067	0.244785	0.351833	-1.0478
ARHGEF5	-0.720267	-0.759163	-0.0274032	-0.619799	-0.795136	-0.653131	-0.266056	-0.270374	0.106526
ARHGEF6	0.612403	1.57375	0.835304	0.669862	2.26611	0.807973	0.602852	0.428729	-0.771451
ARHGEF7	-0.392452	-0.128346	-0.195618	0.140775	0.644751	-0.0708076	-0.196765	0.0736855	-0.028065
ARHGEF9	-0.00893063	0.361023	-0.198507	0.28371	0.371752	0.226407	0.365781	-0.169428	-0.0902894
ARID1A	-0.588088	0.204835	-0.241506	0.124281	0.491074	-0.234898	0.116073	-0.180322	0.303365
ARID1B	-0.477999	-0.00239867	-0.335883	0.778107	0.372497	-0.00302575	0.0629087	-0.259364	0.0387246
ARID2	-0.280679	0.170319	-0.311101	1.3379	0.728576	0.406856	0.435411	0.0984769	0.200109
ARID3A	-0.524443	-0.0522889	0.0747352	-0.538346	-0.113387	-0.0591045	-0.440742	0.467193	0.19208
ARID3B	-1.08896	-0.272388	-0.127571	-0.119433	-0.779126	-0.635856	-0.661003	-0.288306	0.251478
ARID3C	-0.111655	0.0166216	-0.0322104	-0.00210707	-0.0843372	-0.108469	-0.000924783	-0.118578	-0.323515
ARID4A	-0.665302	0.0876792	-0.0242075	0.910654	-0.267176	0.577144	-0.519939	-0.202247	0.249339
ARID4B	-0.368766	0.29534	0.0677228	0.699012	0.648542	0.528235	0.102223	0.262334	0.112926
ARID5A	0.131796	0.820285	1.24344	-1.24938	1.10419	-0.367754	-0.298686	0.0740225	-0.730272
ARID5B	-0.233376	0.0741681	0.107124	0.859076	0.474818	0.358274	-0.257206	-0.10183	-0.00470244
ARIH1	0.0781455	-0.177332	-0.0779574	0.48753	-0.294791	0.564403	-0.139314	-0.023476	0.277239
ARIH2	-0.0261797	-0.221224	-0.0584324	-0.0667563	-0.342807	-0.37336	-0.240634	0.0738384	-0.208766
ARIH2OS	-0.608883	-0.0630984	0.0819968	-0.741242	0.0594293	-0.400399	-0.0322597	0.310004	0.306028
ARL1	0.327539	-0.0542241	-0.39191	-0.206834	-0.532736	0.049206	0.264794	-0.0318265	0.357132
ARL10	-0.392438	-0.0635395	0.181136	0.953357	1.03019	0.457753	-0.249407	-0.236921	0.407137
ARL11	-0.453338	-0.392018	0.141603	-1.00586	-0.413225	-1.10268	0.341573	-0.378389	0.293208
ARL13A	0.0014438	-0.00199326	-0.00070958	-0.000972671	-0.00337086	-0.00157118	0.00749086	-0.000440915	-0.000205514
ARL13B	0.00370842	0.463953	-0.303768	0.116999	0.805538	0.721404	0.805209	-0.0911538	0.410856
ARL14	0.239358	0.394735	0.692761	-0.948284	-0.480546	1.47649	1.52847	-0.143177	1.37002
ARL14EP	0.681509	0.0218979	0.23315	-0.257292	-0.06033	0.159419	0.12682	0.075594	0.051306
ARL14EPL	0	0	0	0	0	0	0	0	0
ARL15	0.173411	-0.518584	-0.0941136	1.01834	0.316137	0.827703	-0.205787	0.0903349	0.316925
ARL16	-0.125609	-0.322101	-0.417639	-0.814865	-0.72155	-0.513305	-0.113243	-0.225068	0.0046324
ARL17A	-0.522735	0.368617	0.527715	0.349553	0.557048	-0.297496	-0.13843	-0.0409553	0.471855
ARL17B	0	0	0	0	0	0	0	0	0
ARL2	0.338849	0.0855438	0.0384765	-0.768561	-0.585974	-0.812953	-0.0576214	-0.0607859	-0.559996
ARL2-SNX15	0.00171704	-0.00237048	-0.000843864	-0.00115674	-0.00400877	-0.00186851	-0.000523273	-0.000524355	-0.00967614
ARL2BP	0.373506	-0.231989	-0.266929	-0.0383623	-0.384932	0.137711	-0.200965	0.0867372	0.313747
ARL3	0.537659	0.0422279	-0.0360063	-0.613333	-0.000214277	-0.00957258	-0.272498	-0.00495696	0.00600954
ARL4A	-0.297843	-1.06522	-0.485294	0.0702446	-0.961267	0.685978	-0.664398	-0.195909	0.390355
ARL4C	0.247529	0.0169536	0.854217	-0.655605	0.137333	-0.379484	0.837328	0.58268	0.594314
ARL4D	0.0995045	-0.377101	-0.805074	-1.37672	-0.278753	-0.900092	0.419879	-0.547486	-0.14378
ARL5A	0.998798	0.35783	0.0365082	0.656306	0.941337	1.13698	0.839314	0.0594721	-0.0352759
ARL5B	0.241696	-0.549375	0.378887	0.976105	1.20536	1.96692	0.252093	0.33024	-0.784524
ARL5C	0.00728698	-0.0100601	-0.0035813	-0.124992	-0.017013	-0.00792984	-0.00222074	0.07783	-0.00103724
ARL6	0.597236	0.241313	-0.250768	0.22847	0.466483	0.000703279	0.587603	0.243647	0.147723
ARL6IP1	0.226774	-0.482804	0.00692072	0.502804	-0.0230428	0.861292	0.00124232	0.0899965	0.164807
ARL6IP4	0.218389	-0.264082	0.0160818	-0.891528	-0.968825	-0.347309	-0.0205517	-0.358668	-0.106282
ARL6IP5	0.693014	0.264293	0.118431	-0.0740858	-0.136347	0.246901	-0.504785	0.229545	-0.363198
ARL6IP6	-0.0329639	-0.0975436	0.0571412	-0.147818	-0.261849	0.0162366	0.00425891	-0.22517	0.244578
ARL8A	-0.0558686	0.211405	-0.0296496	-0.448963	-0.510931	-0.713714	-0.292991	0.26523	0.163923
ARL8B	-0.0693802	-0.876838	-0.17618	0.421214	-0.469333	0.905463	0.253237	-0.027312	0.303622
ARL9	0.0317027	-0.687864	-0.15949	-0.475051	-0.239078	-0.510593	-0.101976	-0.439618	-0.352076
ARMC1	0.232043	-0.0198292	0.00748566	0.805685	0.361021	0.697745	0.686018	0.265323	0.29468
ARMC10	0.269711	-0.381058	0.0933043	0.344165	-0.467323	0.53532	-0.0451185	-0.155855	-0.118213
ARMC12	-0.122144	0.0275126	0.210383	-0.46611	-0.0338939	0.13513	-0.27417	-0.251207	0.23659
ARMC2	0.404684	0.511021	0.00614663	-0.0308875	0.306878	0.101162	0.586836	0.715005	-0.0224466
ARMC3	-0.0617466	0.0186576	-0.00133331	0.192253	-0.0270198	-0.00417596	0.0580512	0.535413	-0.159614
ARMC4	-0.0887739	-0.381765	-0.141335	0.106295	-0.0196225	-0.0639495	-0.00172761	-0.378333	0.343728
ARMC5	-0.254481	-0.00519976	0.0722028	-1.1748	-0.141578	-0.710891	0.472928	-0.39975	-0.00919539
ARMC6	0.0880072	-0.458791	0.0140989	-0.244318	-0.462192	-0.81754	0.0499714	-0.0647369	-0.0019411
ARMC7	-0.10467	0.227046	-0.156946	-0.909391	-0.123154	-0.314153	-0.186878	-0.238145	0.257199
ARMC8	0.072207	0.143396	-0.0214432	0.144562	-0.200696	0.55225	0.360793	-0.00885056	0.0257213
ARMC9	0.0787998	0.584351	0.693151	-0.164133	1.10172	0.189386	-0.0496852	-0.131204	-0.423992
ARMCX1	0.770321	0.981496	-0.257414	1.30451	0.797537	0.310356	-0.902323	0.433205	-1.46849
ARMCX2	0.159025	1.35526	0.384224	1.47289	2.17469	0.879384	-1.01501	0.24688	-0.532826
ARMCX3	0.543268	1.28318	0.132065	0.703621	1.50863	0.573271	-0.515637	0.583221	-0.750373
ARMCX4	-0.711215	0.737017	-0.136035	1.27727	1.35943	0.211973	-0.631456	0.0739035	0.0392887
ARMCX5	-0.0655391	0.0885421	-0.452741	0.54502	-0.208996	-0.00554771	-0.309664	0.417425	0.117396
ARMCX5-GPRASP2	-0.410028	0.494981	-0.264755	-0.317128	0.322269	-0.12953	-0.640489	-0.014228	-0.0278013
ARMCX6	-0.140385	0.509518	-0.0993158	-0.854023	0.26925	-0.627127	-0.112141	0.06992	-0.0748392
ARMS2	0.00949951	-0.0942572	-0.000831844	-0.00782927	-0.120235	-0.0167152	-0.00328075	-0.508054	-0.00218639
ARNT	0.0784985	0.137238	-0.11639	0.579513	0.346022	0.139873	-0.172758	0.124617	0.252826
ARNT2	0.437923	1.28813	-0.284409	-0.760544	0.101877	-0.0965856	-1.17313	0.0709249	-0.342827
ARNTL	-0.101295	0.764787	0.927796	-0.0774723	1.18018	1.15111	-0.0296393	0.0871365	0.286934
ARNTL2	-0.0272323	-1.08123	0.138455	-0.379192	-0.957385	0.321658	0.350753	-0.219669	0.910092
ARPC1A	0.0441046	-0.356381	-0.0702078	-0.398305	-0.884745	-0.108645	0.132484	-0.259395	0.223964
ARPC1B	0.380081	0.926104	0.799619	-1.05613	0.790307	0.729319	0.758011	0.224993	-0.706581
ARPC2	0.208482	-0.318696	-0.353832	-0.0236433	-0.908421	-0.277974	0.177658	-0.148139	0.241481
ARPC3	-0.138953	-0.592688	-0.20055	-0.798494	-1.33583	0.212154	0.184169	-0.186224	0.651076
ARPC4	0.127138	-0.603687	0.166638	-1.24652	-0.941559	-0.272284	-0.0395996	0.0706466	0.16715
ARPC4-TTLL3	0	0	0	0	0	0	0	0	0
ARPC5	0.145635	-0.484335	0.312477	0.187716	-0.341039	0.0683095	0.347209	0.163321	0.753775
ARPC5L	-0.240074	-0.60772	-0.0999598	-0.916616	-1.11386	-0.159559	0.0828129	-0.0682185	-0.000122368
ARPP19	0.443256	-0.219702	0.305895	1.05655	0.168898	0.825929	-0.0384008	0.15656	-0.221381
ARPP21	1.00866	2.0582	-2.36403	3.93562	1.38253	2.29003	-2.82495	1.83236	-2.65736
ARR3	0.00746694	-0.0103086	-0.0446859	-0.00503038	-0.0174331	-0.00812567	-0.0432917	-0.00228028	0.121986
ARRB1	0.277685	0.416034	-0.153441	-0.423475	1.09667	0.343342	0.357432	-0.0089218	-0.850197
ARRB2	0.380968	1.09639	0.726086	-0.940727	0.304873	-0.186584	0.474613	0.115656	-0.376711
ARRDC1	-0.383447	-0.735644	0.0485551	-1.02391	-1.07141	-0.650904	-0.324812	-0.224758	0.441539
ARRDC2	-0.321121	0.213102	0.52226	-0.859239	0.515891	-0.256193	0.226231	0.0735138	-0.671923
ARRDC3	0.654598	-0.247262	-0.117474	1.16975	-0.271791	0.746852	-0.351361	0.2275	0.312488
ARRDC3-AS1	-0.214917	-0.0319633	-0.581075	-0.637065	-0.552743	-0.307306	-0.31078	-0.0814626	-0.0473312
ARRDC4	0.263087	0.0225379	1.83133	0.582442	-0.223025	1.6239	0.435995	0.401124	-0.38562
ARRDC5	-0.0691102	0.055435	0.0664157	-1.27413	0.155274	0.177307	0.379507	0.120525	-0.0147418
ARSA	-0.443967	-0.37045	-0.0344029	-1.02781	-0.444133	-0.342187	0.209337	-0.146191	0.205236
ARSB	0.242903	1.19802	0.941514	0.132601	1.59377	0.793928	0.485697	0.146184	-0.721553
ARSD	-0.342664	-0.53082	-0.738633	-0.405548	-0.228457	-0.344544	-0.127327	-0.205627	0.364389
ARSE	0.283462	0.846619	-0.494518	-0.0991044	0.406953	0.92515	0.316389	-0.206716	0.434206
ARSF	-0.075412	1.06331	-1.03506	-1.99979	-0.843948	-1.1639	-0.073931	0.22878	0.149195
ARSG	-0.0529899	-0.0130132	-0.820655	-0.0669056	0.110049	-0.986922	-0.2053	-0.0496062	0.442781
ARSH	0.117665	-0.217237	-0.479273	-0.0975971	-0.155042	-0.163233	0.475653	-0.19095	-0.00811575
ARSI	-0.0945828	-1.0066	-0.0859803	0.541808	-0.496764	-0.182533	-0.146519	-1.1005	0.477771
ARSJ	0.0206674	1.17856	1.5203	0.481432	1.38582	1.77683	0.838736	-0.259095	-0.0492773
ARSK	0.300651	0.415308	-0.120842	0.330425	1.13309	0.444819	-0.492941	0.279966	0.644023
ART1	0.698431	-0.242554	-1.45583	1.33187	-0.142705	0.273873	-1.23389	1.28102	-1.27963
ART3	0.493936	-0.10911	-1.41734	1.99071	-0.638934	-0.357996	-2.04987	1.80939	-2.11807
ART4	0.674856	-0.398497	0.611609	0.191601	0.332718	0.148903	-0.0267229	0.507978	-0.29368
ART5	0.735089	0.222066	-0.109353	0.698035	-0.0741378	-0.0360118	-0.685924	0.573884	-0.523687
ARTN	-0.353987	-0.403875	1.81977	-0.0757731	0.346537	0.20221	0.590407	0.0696207	-0.259679
ARV1	0.102202	-0.135955	-0.267814	-0.118411	-0.496905	0.390586	-0.0860777	0.114997	0.272671
ARVCF	-0.291419	0.364588	-0.046559	0.0654251	0.0539706	-1.25609	0.00497256	0.10868	-0.723457
ARX	0.217534	0.462701	-0.918052	1.25656	0.276645	0.138314	-0.612507	1.07009	-1.42794
AS3MT	0.00804283	-0.0111036	-0.00395278	-0.00541835	-0.0187776	-0.00875237	-0.00245108	-0.00245615	-0.222043
ASAH1	0.240619	-0.546795	-0.220866	-0.0184651	-0.695719	-0.00843966	-1.00475	0.113143	0.514842
ASAH2	-0.0129903	0.423277	0.0424866	-0.0948755	-0.179536	0.0974242	0.180778	-0.273998	-0.00117863
ASAH2B	0.183928	-0.00891197	0.155399	0.0660146	-0.099846	0.0354988	0.176825	0.152165	0.129066
ASAP1	-0.518124	0.873253	0.575982	1.44187	1.92116	0.913198	0.830103	0.345332	-0.481774
ASAP1-IT1	0	0	0	0	0	0	0	0	0
ASAP2	-0.213841	-0.293705	0.911549	1.57799	0.385948	0.356151	-0.771904	0.0899351	0.0737081
ASAP3	0.701326	0.511308	-0.0916781	0.572757	-0.306615	-1.02702	0.303281	0.0598023	0.214599
ASB1	0.0821714	0.264778	-0.0657844	-0.371948	0.403442	-0.0888298	-0.184111	0.205693	-0.298343
ASB10	0.50341	-0.291199	-1.92172	2.81908	-0.115815	0.0342697	-1.43165	1.71312	-2.93997
ASB11	0.730787	-0.382722	-1.79396	2.49481	-0.791899	0.548138	-2.30598	1.67692	-2.84077
ASB12	1.01828	-0.048851	-1.20331	2.07923	-0.849639	0.840579	-0.861166	0.859304	-1.40387
ASB13	0.298866	0.115029	-0.0909563	-0.396623	0.237859	-0.412392	-0.207793	0.274177	-0.104818
ASB14	0.540472	-0.742051	-1.34856	1.57848	-0.231499	0.181534	-1.55186	1.62872	-2.15497
ASB15	0.688554	0.669489	-1.84207	2.20661	-0.305284	-0.137865	-2.23508	2.28904	-2.18239
ASB16	-0.0248792	0.253802	-1.88887	1.99505	-0.0989983	0.159844	-0.256158	0.935246	-2.09634
ASB16-AS1	-0.891655	0.287389	-0.506858	-0.624518	-0.0800844	-0.370093	0.101645	-0.262265	0.120668
ASB17	0	0	0	0	0	0	0	0	0
ASB18	0.0123098	0.203535	-0.201007	-0.00332956	-0.0166723	0.0761908	-0.153773	0.353528	-0.361198
ASB2	0.771716	0.117114	-1.18023	0.611073	1.02186	0.569658	-0.851784	1.48289	-2.77924
ASB3	0.0589692	0.143443	-0.106834	0.167304	0.380475	0.0641835	0.0734511	-0.435852	0.407565
ASB4	0.248392	0.330183	-0.182225	1.08249	0.261925	0.0171532	-0.53333	0.407721	-0.664871
ASB5	1.33254	1.84613	-2.32003	3.83269	1.1325	1.71164	-3.41624	1.68859	-2.20275
ASB6	-0.301039	-0.269765	-0.0959934	-0.629742	-0.208724	-0.500395	-0.0162818	-0.227127	0.0517555
ASB7	-0.0133535	-0.176158	0.0511001	-0.349653	0.053415	0.160614	-0.142739	0.0418084	0.208146
ASB8	0.318733	-0.258304	-0.548376	0.521129	-0.445584	-0.0867356	-0.00112457	0.25918	-0.397104
ASB9	0.693409	0.00886775	0.242121	0.00448102	0.473005	-0.0830985	-0.247412	0.220259	-0.176374
ASB9P1	0	0	0	0	0	0	0	0	0
ASCC1	0.426937	-0.0108845	0.0844217	0.200856	-0.346761	0.456373	-0.10772	-0.212458	0.554206
ASCC2	-0.362393	-0.257435	-0.167303	-0.19998	-0.856123	-0.654599	-0.339769	-0.326927	0.522373
ASCC3	0.115459	0.0990859	0.151971	0.87695	0.0929457	1.28481	0.118045	0.0944311	-0.261792
ASCL1	-0.0639542	-0.00274371	0.118735	-0.483801	-0.0365834	-0.110033	-0.000635758	0.11829	-0.000319117
ASCL2	0.370817	0.126088	0.513774	-1.49174	0.0682488	0.176317	1.02915	-0.0843151	-0.0878192
ASCL3	0	0	0	0	0	0	0	0	0
ASCL4	-0.0562923	0.048796	-0.0689934	0.061548	-0.0315762	-0.0097151	0.159932	-0.167298	-0.000258174
ASCL5	-0.061022	0.158797	-0.07183	-0.472127	-0.0245547	-0.116293	0.118122	0.114819	-0.000489821
ASF1A	0.384189	-0.0843297	0.337207	0.390968	-0.555697	0.603546	-0.384488	0.0335159	0.0370081
ASF1B	-0.490732	-0.142174	-0.0191056	-0.339589	-0.545313	-0.465441	-0.0145637	-0.508554	-0.0354732
ASGR1	0.459877	0.383685	0.439812	-1.25547	-0.269274	-0.530753	-0.0524366	-0.399602	-0.0220888
ASGR2	0.076766	0.345314	0.262165	-0.445643	-0.241625	-0.5002	0.104712	0.409858	-0.085363
ASH1L	-0.305116	-0.0583467	-0.346781	1.16399	0.760564	0.188459	-0.0264791	0.0303114	0.327467
ASH1L-AS1	-0.420841	-0.781387	0.270592	-0.365801	-0.10619	-0.0349374	0.136276	0.146882	0.657737
ASH2L	-0.000839997	-0.099057	-0.350682	0.10067	-0.288117	-0.0258153	-0.573349	-0.178471	0.306226
ASIC1	-0.496912	0.724902	0.0383753	0.0017132	1.2159	0.185749	-0.619163	0.299234	-0.291742
ASIC2	-0.132107	0.0187197	-0.0123132	0.218478	0.106471	-0.0216347	0.127522	-0.118679	-0.0786608
ASIC3	-1.28567	-0.682361	-0.749414	-0.20029	-1.13323	-0.407381	-1.23463	-0.138417	-0.659489
ASIC4	-0.0543977	-0.00240493	0.0400017	-0.0766282	-0.0321099	-0.0131352	-0.000425488	-0.112686	-0.00611104
ASIC5	0	0	0	0	0	0	0	0	0
ASIP	-0.503017	0.344697	0.563833	-1.07424	-0.536558	-0.0210913	-0.272204	-0.0878944	0.130386
ASL	-0.251208	-0.491766	-0.225211	-0.846111	-0.960471	-0.376799	-0.151831	-0.210317	0.364977
ASMT	0	0	0	0	0	0	0	0	0
ASMTL	0	0	0	0	0	0	0	0	0
ASMTL-AS1	0.0016317	-0.00225267	-0.000801926	-0.00109926	-0.00380955	-0.00177565	-0.000497268	-0.000498296	0.00873075
ASNA1	0.316759	-0.033861	-0.172895	-0.306766	-0.607835	-0.504056	0.148346	-0.160979	-0.127049
ASNS	-0.161074	-0.00961001	0.316028	-0.0674787	-0.0732107	0.546334	0.668012	-0.287373	0.291017
ASNSD1	0.472626	0.143095	0.0772465	0.385912	-0.0123344	0.836834	-0.0426608	0.249445	-0.0843465
ASPA	0.122414	-0.115646	0.351683	0.426612	-1.05692	-0.432308	-1.01096	0.600986	-0.503315
ASPDH	0.00870535	-0.0120183	-0.00427838	-0.00586468	-0.115962	-0.00947334	-0.00265299	0.0451603	-0.00123914
ASPG	0.255708	-1.54394	-0.330414	-1.49682	-2.13806	-1.65007	0.185162	-0.269681	0.706321
ASPH	0.212189	0.282124	0.174196	0.938907	0.241405	0.115143	0.0551533	-0.138742	0.221683
ASPHD1	0.0203278	0.191578	0.666437	-0.822452	1.27302	0.0783282	0.627712	-0.522513	-0.003054
ASPHD2	0.33298	0.664767	0.00561562	-0.601168	0.608485	-0.586985	0.535143	0.246789	0.0240246
ASPM	-1.26299	-0.198031	0.293215	1.47378	0.22233	1.77278	-0.508798	-0.19187	0.181284
ASPN	1.36863	2.81835	1.40898	2.44946	5.11553	4.81346	0.271569	0.477721	-1.05141
ASPRV1	3.5559	0.363796	5.1124	0.715592	3.8724	2.55741	5.61794	3.54902	-0.852145
ASPSCR1	-0.29864	-0.0946618	-0.0112034	-1.02306	-0.670544	-0.764286	-0.241246	-0.26676	-0.0811158
ASRGL1	0.189195	0.924462	-0.0758202	-0.171379	0.396357	0.413496	0.384745	0.443307	-0.469975
ASS1	1.47036	-0.383115	-0.445663	0.0245077	-0.273832	0.265833	-0.617434	-0.254932	-0.873654
ASTE1	0.0144995	0.488465	-0.199728	-0.259208	-0.234739	-0.411813	0.116752	0.204484	0.327652
ASTL	-0.195143	0.205737	-0.0139891	0.065787	0.19279	0.608727	0.119266	-0.047739	0.208154
ASTN1	1.00353	0.651876	0.89349	-0.0455916	1.11095	-0.269081	0.128862	0.131403	-0.963173
ASTN2	1.20886	0.7124	1.92246	-0.177493	1.58307	-1.05884	0.954951	0.29201	-0.147152
ASUN	0.243212	0.0519352	-0.245022	-0.041064	-0.103197	0.729597	0.298924	-0.181259	0.479622
ASXL1	-0.52031	0.316914	0.0553252	-0.158616	0.527721	-0.177452	-0.00363752	-0.0671036	0.131516
ASXL2	-0.203282	0.125058	-0.098367	2.06245	1.48787	0.562888	0.444712	-0.0370596	-0.03688
ASXL3	0.273366	0.17291	0.0460332	0.0685066	0.211808	0.22723	-0.815395	-0.1226	-0.438022
ASZ1	0.0017587	-0.00229358	-0.0688572	-0.00121122	-0.0348692	-0.0134887	-0.140581	0.0573877	0.379003
ATAD1	0.343619	-0.0154173	-0.0466665	0.515387	-0.0867688	0.789864	-0.0586345	0.160449	-0.057266
ATAD2	-0.399491	-0.268054	-0.380619	0.572943	0.639932	0.763277	0.374894	-0.40038	-0.127398
ATAD2B	-0.555652	0.123448	0.054901	0.9191	0.775115	1.13116	0.0406368	-0.0614684	0.278903
ATAD3A	-0.134644	-0.207577	-0.15366	-0.741249	-0.344399	-0.775287	-0.334503	-0.198765	0.0652153
ATAD3B	-1.59067	-0.286518	0.299918	-1.06513	-0.252178	-0.268921	0.00284818	-0.229574	-0.0181225
ATAD3C	-1.27696	-0.04315	-0.212605	-1.16532	-0.662386	0.191321	-0.654625	-0.766233	0.0297943
ATAD5	-0.758077	-0.0048662	-0.0162327	1.55243	-0.480836	0.269969	-0.415894	0.0403127	-0.246043
ATAT1	-0.933641	0.776772	0.0561885	0.0987011	-0.153863	-0.287137	-0.261936	0.0282441	0.311934
ATCAY	-0.198193	0.180591	-0.217811	-0.727078	-0.017306	-0.272849	0.196682	0.489716	0.0807219
ATE1	0.318826	-0.274834	-0.214181	0.963619	0.512602	0.383857	-0.267343	-0.0684874	0.0718453
ATF1	0.425941	-0.171451	0.0434116	-0.0363983	-0.152773	-0.125613	-0.0869985	-0.0588288	0.109209
ATF2	0.490333	0.402503	0.157323	0.682494	1.32912	0.245021	-0.0723368	-0.0861777	-0.231414
ATF3	-0.503599	-0.889607	-0.956903	0.0137526	-1.55733	-3.62072	-1.8833	-1.91075	-2.09783
ATF4	-0.195733	-0.380018	-0.0718066	-0.754573	-1.15473	-1.16468	-0.041984	-0.416604	0.154568
ATF5	-0.0871232	0.651542	0.550404	-0.546177	0.103785	-0.222165	0.222557	-0.0196454	0.0691627
ATF6	0.264389	0.124072	-0.15959	0.297441	-0.133077	0.356246	0.325493	0.280306	0.442622
ATF6B	-0.357748	0.235609	-0.253198	-0.051549	-0.440478	-0.380899	0.0219038	-0.22785	0.374765
ATF7	-0.0588674	0.297846	-0.449274	0.542734	0.462553	0.118348	0.215665	0.0306186	0.159888
ATF7IP	-0.0522249	0.280581	-0.165818	0.677569	0.485433	0.642778	0.885315	-0.0732243	-0.387302
ATF7IP2	0.497679	1.72986	0.662706	-1.1615	-0.246103	0.00987452	0.319486	-0.0831383	0.101824
ATG10	0.105788	-0.590677	-0.121899	-0.0682569	-0.400654	0.111636	-0.225498	-0.0267785	-0.0377372
ATG12	0.267735	0.266635	0.107543	-0.271247	-0.18214	0.396649	-0.550329	0.210408	0.177777
ATG13	0.239932	-0.0253552	0.209136	-0.425018	-0.439654	-0.201816	0.566575	0.190201	-0.0546436
ATG14	-0.305454	-0.109934	-0.100707	-0.136812	0.559875	0.327321	-0.167075	-0.00150498	0.497305
ATG16L1	0.0250788	-0.101198	0.301264	0.112384	-0.179433	-0.269974	0.238945	-0.0847367	0.232981
ATG16L2	-1.26798	-1.24341	-0.242567	-1.44524	-0.0277505	-0.719515	0.596524	-0.403612	0.2695
ATG2A	-0.144535	-0.169246	0.451528	-0.134777	0.598425	0.199656	0.527162	0.0222637	-0.249171
ATG2B	-0.17111	0.0834465	-0.409609	0.992553	0.535005	0.68091	-0.246412	-0.200098	-0.0602018
ATG3	0.268596	0.0338338	-0.149826	-0.620031	-0.507812	-0.163819	0.425946	0.0566234	0.279013
ATG4A	0.217138	-0.253201	-0.298446	0.269602	-0.8591	0.453491	0.262818	0.346084	0.0236629
ATG4B	-0.107876	-0.108522	-0.23575	-0.660307	-0.538862	-0.760894	0.156108	-0.123432	0.180254
[truncated: 22,425 more rows]

## Sheet: Individual_SCC_Margin_Log2
Supplementary Table S1
[truncated: 23,688 more rows]
