# Supplementary material for: Transcriptomic analysis predicts the risk of progression of premalignant lesions in human tongue
Source: Discov Oncol. 2023 Feb 23;14:24. doi: 10.1007/s12672-023-00629-y (PMC9950315; doi:10.1007/s12672-023-00629-y)
Supplement: Supplementary file 4 — (XLSX 46 KB) [file 12672_2023_629_MOESM4_ESM.xlsx]

## Sheet: Human_Oral_OPMD_SCC_Common_Gene
Supplementary Table S2
		The Common Transcripts Altered in Both Oral Potentially Malignant Disorders (OPMD) and Squamous Cell Carcinoma (SCC) Samples q< 0.05 Log2>1 or <-1
	OPMD/M_1	OPMD/M_2	OPMD/M_3	OPMD/M_4	OPMD/M_5	OPMD/M_6	OPMD/M_7	OPMD/M_8	OPMD/M_9	SCC/M_1	SCC/M_2	SCC/M_3	SCC/M_4	SCC/M_5	SCC/M_6	SCC/M_7	SCC/M_8	SCC/M_9	SCC/M_10	SCC/M_11
ZIC5	1.40962	1.43857	1.57403	-0.0362036	1.41728	0.938388	2.1965	0.230512	0.513472	1.87091	1.93895	2.82244	2.8519	3.6207	1.64526	0.0554939	-0.0471946	0.735464	5.32887	1.65388
EN1	2.10006	2.28957	3.02519	0.0410467	1.70706	2.12096	2.59781	-0.0261254	0.778014	2.95559	3.76494	3.68285	3.98349	4.40632	-0.148154	4.66098	1.99979	1.40518	4.9892	2.45562
ZIC2	1.90515	1.37377	1.24915	0.62945	1.3711	0.928705	2.41901	-0.02641	0.860534	1.71712	1.19311	2.30312	1.08273	3.52638	2.85812	1.42504	0.265676	0.96133	3.52713	2.33705
WNT2	0.749477	1.51032	0.575476	1.422	1.96389	0.736347	0.114811	0.623875	-0.00632536	6.07382	4.85602	3.82962	2.51799	-0.455159	1.52089	4.59367	3.19014	3.47277	-0.924637	4.49803
KHDC1L	3.41942	1.37349	1.95625	0.475785	0.702259	2.05618	3.09707	1.26768	0.514363	3.95226	3.79495	1.24994	1.78213	3.01742	1.41344	2.32356	2.52476	0.919729	2.66254	-0.155614
CDSN	5.23349	2.64994	5.972	0.297956	1.89174	4.20791	4.3416	0.831119	0.699804	3.48039	0.310192	6.1663	2.17642	0.881961	1.04677	-3.90507	1.72324	0.351097	7.29825	1.37053
ABCA12	2.54546	4.06283	2.11199	0.348949	3.13575	3.24041	2.67026	1.10524	1.84805	2.35719	1.35669	2.72014	1.95797	1.6376	-1.2343	0.0905446	2.56471	0.765513	2.59831	-2.92524
ASPRV1	3.5559	0.363796	5.1124	0.715592	3.8724	2.55741	5.61794	3.54902	-0.852145	5.22704	-1.72733	3.47842	1.8374	4.16226	1.00767	-2.97208	0.235659	0.967153	7.02948	-0.824251
CPA6	0.995659	0.577059	1.75714	0.087631	0.557152	1.69857	2.66238	0.0651041	0.99036	1.17892	2.04442	1.53131	2.24848	0.809026	1.48217	-0.762551	0.86374	-1.10193	1.56049	-1.05415
IGJ	5.7104	6.07908	5.75463	-0.400122	3.07948	2.93194	0.345574	-0.221027	1.62545	0.631143	6.65611	1.23931	5.02977	7.73974	3.44889	3.39448	-6.16641	5.66806	-0.477887	-8.30853
APCDD1L	1.13095	1.24886	1.19501	0.561735	1.09114	1.55604	2.88053	1.91232	1.21762	1.89702	4.50707	5.02923	0.185467	-0.296385	1.24878	1.35807	0.812661	1.65575	2.05447	3.45027
PNPLA1	2.57531	1.42771	3.54577	0.272532	2.28318	1.96448	2.86136	0.507748	0.179495	2.87184	0.673424	3.28215	1.63271	2.15088	0.0988717	-0.690645	1.50147	1.05662	4.24134	-0.409454
CHST2	3.2087	1.7025	3.92049	0.0648395	1.41416	2.56503	3.45528	0.961928	0.781404	2.68093	3.63333	3.8944	2.39921	2.68784	2.55981	3.054	-0.395224	3.83859	4.4229	-2.5227
CREG2	0.225658	1.07973	0.674231	0.0824814	1.57483	0.536795	1.42089	2.24157	0.379216	3.45893	3.65812	3.45873	-1.40716	1.91926	-0.843548	2.49259	0.776414	0.712626	4.35717	3.03573
POSTN	1.33826	5.51201	2.95678	2.40616	6.09154	6.17341	0.973105	0.715433	-0.639525	3.66131	5.09763	0.883717	2.23237	0.866432	3.1041	6.18564	6.09873	2.39419	-1.12933	6.37785
HOXA1	2.00873	1.81277	2.64201	0.331124	1.49674	-0.0865206	1.3011	0.602131	0.289357	2.61044	3.21435	3.33138	2.56826	2.69079	3.1853	2.32608	2.38565	3.40569	1.63057	1.36654
CCR8	0.546598	1.04399	1.54119	0.932538	0.290396	1.46471	0.94292	0.529558	-0.00939911	1.03138	1.86834	1.14931	2.04825	1.4725	1.32323	1.18097	2.73087	1.86252	2.19679	1.28555
VNN3	1.16273	1.84719	0.984621	-1.24103	1.51621	1.35552	1.70776	1.57483	1.91048	0.865272	2.03098	2.22314	2.4676	2.3659	0.415758	0.0717767	-3.19471	1.88518	0.805342	-0.626089
CHRNA9	1.14384	1.93752	1.37436	-0.314059	1.80315	1.5612	2.21516	0.421209	-0.00862828	1.38386	1.52143	2.45728	0.176181	1.54497	-0.3227	-0.0619503	0.751629	-0.778932	3.77444	0.217261
CNGB1	0.315733	0.446427	2.43733	0.0480671	2.48205	2.59998	2.52559	0.788008	0.382146	6.10312	4.9358	5.91116	0.912656	3.03517	3.87014	-0.212044	0.78224	5.21774	2.92038	6.42723
C9orf84	0.340563	0.406834	1.30135	0.250817	0.461325	0.861992	0.850918	1.5888	-0.00410955	1.04163	0.55746	1.22549	0.753188	0.517955	2.25656	0.767341	0.975362	0.702023	1.28626	1.17795
ZIC1	0.978213	0.932202	1.40557	1.79442	-0.207898	-0.231358	2.31002	0.70248	0.816475	0.195039	6.37698	0.0280912	0.779145	1.73062	2.4298	0.860385	-1.61222	-0.0544702	2.27779	-0.0211294
APCDD1L-AS1	0.290783	0.38471	1.0462	-0.0484396	0.578306	1.73041	3.08804	1.16909	1.4422	1.53075	3.57872	3.3246	1.30174	1.04198	-0.215461	-0.0484109	0.608518	2.26402	3.82725	1.96506
LIPG	-0.0918701	2.3958	0.844787	0.3181	1.9931	3.57119	2.2283	2.26215	0.482376	2.89343	1.03227	2.63403	1.90525	-0.433329	0.668086	0.220195	2.50387	2.50262	1.52689	0.233666
PAPL	0.23357	1.37732	3.86348	0.119025	2.02864	3.23911	3.69609	1.62268	-0.114531	1.48673	1.18063	3.09133	1.51211	-0.000257496	-0.960997	1.29811	1.63716	-0.181037	2.31168	-0.38005
SLC28A3	1.61662	1.61786	0.830717	0.500596	2.09883	1.74217	2.76431	0.96047	1.16227	2.11419	3.31447	3.85792	1.0822	1.16343	1.66208	0.168692	-1.21464	2.14627	3.26263	0.607318
CNTNAP2	1.37801	1.17717	1.36463	0.469914	3.5422	2.5437	4.08651	0.585108	0.219276	3.96722	1.4625	2.70867	-0.548319	2.48668	-0.0948732	4.52631	1.4358	2.39998	3.13589	0.701042
HOXA7	0.681591	2.5997	3.07195	0.357475	1.01628	-0.0496987	1.95549	-0.0397716	-0.0156058	3.93388	0.649365	0.777725	3.71448	1.94712	2.78694	3.06049	2.41117	-0.420912	4.18625	-0.918636
NLRP10	0.0588695	0.497561	1.14203	0.207149	1.42705	1.12825	1.08866	0.891886	-0.00463055	2.52168	2.63085	2.04267	2.57095	-0.219868	-0.0238908	0.325417	1.35152	2.84468	4.43494	-0.0288789
GREM1	1.24714	2.03353	2.42737	0.843844	3.34053	2.64186	-0.34734	2.29338	-0.379063	4.89179	3.93948	2.03591	3.41582	1.44709	2.23339	4.52191	5.21736	3.72946	0.147556	2.2451
HOXC13	2.17414	0.866873	2.98695	-0.278579	-0.553761	1.33755	2.24079	0.645434	1.11591	1.60836	0.812186	3.37808	1.05431	0.211692	3.26781	1.43147	2.63254	-1.02741	5.0541	2.73053
EN2	1.3147	0.780203	1.20726	-0.245378	0.324042	0.802062	1.55214	0.118911	0.648423	2.86995	2.49418	1.44408	2.06921	1.15172	4.49176	4.62173	1.13055	1.72839	3.42765	2.17162
TGM6	0.513063	-0.0167585	2.68319	0.0923951	1.12162	4.34009	2.01071	-0.77181	0.806154	-1.00256	-2.47579	-0.74757	-0.468159	-1.30609	-0.21429	-1.51312	-0.625859	-1.11723	1.0675	-2.57654
SEMA3C	1.29815	2.24048	1.08147	1.71133	2.60737	2.9365	1.11023	1.61709	-1.65922	2.30164	1.87821	3.28299	2.99211	1.2896	1.98172	1.84906	3.62182	2.85861	2.01037	5.66877
SPINK13	1.92909	-0.114777	0.125164	0.121992	0.0189483	2.68632	5.39927	1.06189	0.348942	-0.213111	-1.12473	0.0056374	-0.383047	-0.767972	-0.67879	-0.959326	-0.191597	-2.1942	0.905152	-0.559333
CXCL9	0.592545	2.73201	4.43752	-0.202193	2.32764	1.40318	4.78697	1.19873	0.426643	1.90584	-0.637632	2.7149	4.89653	5.49562	6.95288	2.60535	3.38172	6.54671	2.97297	0.327896
RPTN	1.28644	1.28202	2.98107	1.94184	1.42141	-0.204055	1.42556	0.504389	1.96812	-1.76318	-7.12937	3.25255	-2.49721	-2.90864	-0.398095	-4.4127	0.377698	-5.81046	-2.24794	-5.32849
SHISA2	0.221557	1.71432	0.965354	1.4026	1.62832	1.45512	0.670097	0.997604	-0.433585	1.06469	1.09424	0.32903	0.975255	-0.589136	1.43468	5.0102	1.83587	-1.09605	1.06298	1.52583
GPR39	1.2502	0.505105	2.25761	0.018692	0.789431	0.828846	1.30174	0.667306	0.62377	1.75956	1.96675	3.29041	0.75755	1.04613	4.38545	-0.13142	3.29035	1.09246	1.35655	1.04413
PTPRZ1	1.59185	1.65233	1.49013	1.03852	2.36175	1.03558	1.74259	0.435004	0.149258	1.90858	1.79571	2.06522	1.69453	1.16617	-0.117547	2.04477	0.63351	0.449722	0.740004	2.93317
TNFRSF9	0.316776	2.18188	2.16444	-0.961477	1.84178	1.83586	1.51792	0.537417	0.979104	0.959398	1.27635	1.45534	1.15359	1.53904	1.53792	1.37893	2.006	2.42771	1.04318	-0.256318
CSMD2	-0.0431194	1.68716	1.39318	0.333345	2.63847	1.48615	2.19546	0.516975	-0.26028	2.86704	4.0916	3.05865	1.69322	2.31659	-0.618193	2.08366	4.2034	2.63128	1.05336	0.846303
LOX	1.95634	2.71362	0.429805	0.569422	3.82874	4.30193	2.10354	-0.454381	-0.295328	3.05155	1.62492	1.3356	0.486825	2.28423	1.6574	3.63145	4.48439	0.570202	-0.927158	4.71349
ADAMTS12	0.0676457	3.00147	1.17482	1.13352	4.18497	2.56675	0.686062	0.471241	0.271655	3.41215	3.54675	3.16279	1.75193	0.0795748	2.74212	3.08064	4.90615	4.29634	-1.9738	3.40151
SH2D5	0.2288	0.168204	3.41809	0.743086	1.35259	2.99619	1.81122	1.00577	-0.23527	3.06926	4.20147	2.87858	2.5983	0.44108	3.60943	3.49576	2.61978	4.54323	3.28341	3.44268
KRT37	-0.284823	1.15764	1.87984	-0.0428481	1.29635	2.45626	2.25626	0.958564	0.141309	3.8738	3.47188	0.831854	2.02019	1.26331	0.680883	-1.21004	-0.689237	-1.00089	5.95859	-0.552756
HMGA2	0.321924	0.645207	2.09518	1.20588	0.517636	0.743229	0.454167	0.55811	0.818764	3.86487	5.06742	1.85255	1.80357	0.692362	4.80071	2.53392	5.92887	3.28602	1.8278	3.15497
ELK2AP	5.3768	6.14735	7.97727	-1.16136	3.33435	3.95666	0.649881	-1.01718	-0.0560089	2.10631	8.35796	4.41774	7.4949	7.75971	3.54075	4.38331	0.394827	6.7954	0.131708	-9.02824
CCL18	0.856216	3.04508	3.67027	-0.571959	1.39396	2.79653	2.05357	1.03067	-0.778609	3.97842	1.50525	0.832526	3.66303	3.14901	4.05301	3.67673	3.13404	3.9025	5.83705	-1.55883
ITGA4	0.997957	2.42773	1.35056	0.76927	1.45822	1.55767	1.39971	0.654216	-0.279247	1.50152	1.08246	0.251097	2.2905	2.09354	2.78172	2.67747	2.13202	3.28863	1.08521	-0.492479
ENAH	0.951819	1.51868	1.40184	1.25707	2.10483	2.11533	1.66269	0.104909	-0.121101	1.96138	2.41984	2.7825	1.35135	1.38431	1.00969	1.36409	1.58914	1.41105	2.09574	3.47029
NFE2L3	1.62937	2.70579	2.1176	-0.473997	0.958943	0.897043	2.42523	0.278182	0.584984	1.43442	1.73268	-0.107432	1.74895	2.92912	2.98095	3.94452	1.51236	2.49606	2.69051	-1.82526
SNX10	1.10254	1.45551	1.6339	0.349922	0.939679	1.11799	2.00481	0.114391	0.16118	2.16377	1.92095	0.558581	3.23903	1.51869	3.7614	2.80431	2.28033	3.21349	1.38724	0.143971
C1orf110	0.756953	1.46224	2.2971	-0.129366	1.32263	-0.121763	-0.282463	1.33058	1.67372	1.77312	1.67824	-1.44247	-3.38641	-2.1954	-0.575648	-1.7327	0.0776192	-1.21466	0.595021	-0.548251
GRIA3	0.530843	1.52097	0.921332	0.397657	1.65245	1.73639	0.635304	-0.253107	0.527487	2.38687	3.90124	4.73127	2.16962	2.00049	1.2935	-1.44624	2.86988	1.00322	0.171904	2.08482
KRT75	1.0578	0.805964	4.20893	1.71101	-0.513633	3.49417	4.46892	2.5297	-0.644923	5.48908	6.33059	1.69782	-0.658777	2.76516	-2.78209	-1.26651	0.0849182	1.96067	6.13263	2.4627
FAM89A	1.79115	0.964694	1.87338	0.944757	1.51961	1.36481	1.78831	0.104724	-0.278601	2.35923	2.21436	0.991748	0.830324	1.57182	0.749172	1.9592	0.354799	1.14826	2.59431	0.211889
CD180	0.766557	1.88611	1.73951	-0.210075	1.48444	1.07419	0.176692	0.933497	0.267021	0.622306	1.44641	1.02244	1.96312	1.72588	2.50944	1.42552	0.134683	3.18625	0.974316	-2.98533
TNC	0.570363	2.47122	1.47027	0.701425	2.18363	1.16665	1.51138	0.665703	-0.0406058	3.62068	4.70651	2.50906	1.93512	1.8325	2.97221	3.60213	4.62843	1.81465	1.58807	3.12409
HOXC6	1.20984	0.830856	1.48408	0.270515	0.0702147	-0.499257	2.15598	-0.199529	1.05844	1.45144	2.33997	2.49748	1.89864	1.56948	1.56054	2.45645	2.1404	2.20993	3.74206	3.2612
TBX18	0.721766	2.26913	2.18785	1.5873	2.03881	-0.0739652	1.11773	-0.454694	0.743449	1.1303	2.99459	1.9597	2.96221	2.45217	4.18187	2.02824	1.64861	3.32537	3.92842	0.238811
CLEC12A	1.09834	1.51969	1.77528	-1.13575	0.346124	1.23541	1.75307	0.116724	0.0770427	1.10077	0.692616	-1.2652	0.986503	1.79483	3.64063	2.92036	1.70627	1.57391	1.06651	-0.0251119
PAX6	0.295956	0.295326	0.699548	-0.0262581	0.278159	0.886692	0.847377	0.370451	1.33397	-0.969839	2.14251	4.17071	0.862815	1.05197	-1.77053	-0.17071	1.77264	1.92076	0.086807	0.106878
PCSK1	1.27738	0.916619	0.804861	2.77151	0.536949	0.637365	0.215431	0.588276	-0.157435	2.79077	4.07781	2.77708	3.71684	1.7577	1.55462	0.265657	1.8964	3.39047	2.0027	2.28478
LRRC15	1.24432	2.17107	2.63198	-0.349744	3.31524	1.81393	0.867116	0.671263	-0.303668	2.58378	1.5311	0.553437	1.73698	-1.09402	1.55854	3.55406	4.67881	-1.53193	0.523202	2.56839
MYO3B	1.70297	0.737782	1.42637	-0.0407234	1.57611	-0.0924223	1.79611	0.986929	0.824727	2.97862	3.02339	2.30288	1.53118	1.45413	1.54927	0.388667	1.89241	1.5286	1.35898	1.94231
NLGN4X	0.303824	1.07357	2.47123	0.159532	0.50216	2.43909	0.947343	2.24374	-0.221683	2.04356	2.80141	2.83474	1.79379	2.76956	0.839676	2.37087	-0.180976	4.24357	3.87366	-2.45351
SKAP2	1.34951	1.89154	1.35988	-0.0830483	1.68323	0.674322	1.79026	0.327133	0.521398	1.14617	1.57708	1.05651	1.73878	1.34841	1.26744	1.79877	1.18023	3.24309	0.790929	0.321435
CHST1	1.11522	2.47945	2.74478	-0.171525	2.17663	1.11817	0.687332	1.1437	-0.695602	1.57246	1.89044	-0.548907	3.34951	3.03737	1.8325	3.70741	-3.10954	1.57803	3.28738	0.0583576
MYO1B	0.710285	1.60363	1.62687	0.841956	1.63775	1.22562	0.756082	0.579782	0.236256	2.41459	3.28127	1.67315	2.33742	2.01493	1.09522	2.41668	2.13882	3.0516	1.88142	3.15418
TNFSF13B	1.45319	1.43032	2.0782	-0.395784	0.852646	0.981582	1.09779	0.370523	0.665396	0.428321	0.317491	-0.307616	3.06824	1.65378	3.96599	1.48327	1.47038	3.72052	1.01886	-0.137216
WISP3	2.45304	1.39067	0.461375	-0.405671	1.28199	1.70493	2.15867	0.21423	-0.186211	2.60793	2.2427	-2.23822	1.91963	0.957487	1.22032	-1.92361	0.213135	2.48286	2.88929	4.96313
PI15	0.457609	1.74377	1.93753	0.071399	1.74798	1.59802	0.559997	0.183601	-0.121939	5.2787	5.00657	3.39281	3.04585	1.83712	2.27252	1.43532	2.92445	3.38347	2.56375	3.48389
COL3A1	1.51566	3.03872	1.81114	1.4336	4.50781	2.69284	0.00254803	-0.268684	-0.900326	3.77109	2.91728	0.440437	1.96745	0.726448	3.17368	4.60391	4.70246	2.44168	-1.76661	3.79706
COL4A1	0.711101	2.11338	2.01877	1.07876	3.44462	2.80762	0.155824	0.404093	-0.572759	3.42333	3.99702	2.33661	2.41665	0.564988	3.8529	3.26288	4.2757	3.75723	0.441336	2.78367
ADAMDEC1	0.699943	2.50096	3.34751	-1.83017	1.05316	1.44951	1.5294	0.122839	0.10533	2.5464	1.87516	2.72471	3.66426	3.73516	2.70854	3.09298	3.89751	5.41899	3.57729	-2.17619
ASPN	1.36863	2.81835	1.40898	2.44946	5.11553	4.81346	0.271569	0.477721	-1.05141	2.1161	1.54628	-0.547106	2.1382	0.752693	-0.272813	4.05457	3.37897	1.39036	-1.72836	3.50162
DOCK11	1.25948	1.34778	1.09607	0.668104	1.33283	1.96972	1.58008	0.953223	-0.807892	0.74218	1.04672	0.282706	1.95283	1.36143	1.88237	1.33208	1.76892	2.22263	0.597173	-1.32241
FAM198B	0.916029	1.84257	1.64595	1.00061	2.68842	1.63612	0.972779	0.515224	-0.900905	1.24717	1.51683	-0.503262	2.70039	0.595309	2.74966	2.67135	3.22937	2.12181	-0.171134	1.8489
LINC-ROR	0.984871	0.498774	1.94617	0.892796	1.65719	-0.160478	0.736005	0.585064	0.90873	0.12713	2.16914	1.46861	2.86383	1.1326	-0.18031	-0.0117259	0.597907	2.70228	1.44218	0.527514
TENM2	0.36793	1.18914	1.18041	2.06671	1.58482	1.44417	0.860547	0.468722	0.0638982	2.85428	2.76126	3.27688	2.33101	1.14599	3.2033	1.61733	3.6068	2.50173	1.72404	5.21877
COL5A2	0.741024	3.03938	1.33153	1.34668	4.57547	2.42265	0.573135	0.279711	-0.717926	3.72841	3.30337	2.2763	2.19863	0.807952	2.68754	4.18025	5.18345	2.35647	-0.73982	3.48375
ICOS	0.441133	1.04205	1.99092	-1.46362	1.18472	1.51113	2.20638	0.141925	0.962187	1.40441	1.32237	1.60555	2.03087	2.24622	2.83262	2.55228	2.56298	3.11892	2.38283	-1.15683
NAPEPLD	0.421497	1.34365	0.999544	0.98766	1.60815	1.36543	0.849309	0.151246	0.290745	1.21172	1.21624	0.695069	1.452	1.14965	1.35293	0.372109	0.971608	1.33988	0.932369	0.34743
GALNT6	0.23458	1.16475	3.71777	0.0429242	1.30652	3.68351	2.18412	0.546274	-0.101932	4.32411	4.90136	4.61748	2.84494	2.4208	3.41043	0.292072	-1.91626	3.06615	4.92931	1.15907
MRGPRX3	2.28892	1.41528	3.23866	-0.0787314	1.49452	0.244827	2.46624	-0.294105	0.429006	3.09461	2.91889	2.42218	1.7412	3.10158	2.05107	4.15519	1.27497	1.45954	2.67737	1.17556
C1QTNF6	0.333352	3.50704	2.63208	-0.385332	3.8995	1.78922	0.932769	0.380883	-0.00666058	3.80028	4.37532	2.15332	1.95637	1.58403	4.46763	3.05952	2.25136	1.58519	0.027446	2.01998
ITK	0.732562	1.872	1.45099	0.837439	1.48563	0.507506	1.46796	0.340349	-0.112831	-0.222467	0.717324	0.734893	2.22042	2.80033	1.39219	1.71168	1.91888	2.09698	1.92469	-2.93202
CHADL	-0.246499	-0.49859	-0.691747	-0.932037	-1.40988	-0.935173	-0.538154	-1.03283	-0.581698	-1.81812	-1.43567	-2.30728	-1.00886	-0.734752	0.446829	-0.493371	-3.35536	-2.37708	-0.775869	-0.773677
CYP2C9	-2.56702	-1.2182	-1.25907	-0.669646	-1.24171	-0.588483	-1.80734	0.302754	0.547869	-3.15591	-3.32491	-0.835767	-0.372226	-2.09034	-3.71914	-2.24022	-3.80378	-4.75136	-1.98651	-2.94549
TJP3	-0.509313	-1.7095	-1.03647	-1.28278	-2.47797	-1.14447	-2.30276	-0.701329	1.19186	-3.98198	-5.36107	-1.46423	-3.10378	-2.1955	-5.17752	-3.34806	-6.44094	-2.91852	-1.4426	-5.49767
BRE-AS1	-0.605776	-0.265646	0.30884	-1.33108	-1.64856	-0.88182	-1.11378	-0.283768	-0.687267	-1.41328	-0.619722	-1.10082	-0.144337	-2.3293	-0.606471	-0.240206	-0.616466	0.758931	-2.36597	-0.966414
ADARB2	-1.58607	-1.75621	-0.943078	-0.580781	-0.910469	0.149545	-1.49437	-0.40255	0.258796	-2.0039	-0.15516	-1.36932	-1.37641	-0.0165445	-1.48699	0.600217	-3.48723	0.778593	0.361322	-3.44541
PPP1R1B	-1.15138	-1.76679	-1.76691	-0.631372	-0.309427	-0.73276	-3.47415	-0.00803939	-0.76628	-3.79192	-1.25847	-4.52031	-3.88233	-0.833237	-2.89358	-4.02104	-7.15183	-1.00618	-2.37498	-3.25111
BARX2	-1.02899	-1.11182	-1.62679	0.0547517	-1.59504	-2.54566	-1.74365	-1.02694	0.375753	-2.13047	-2.35508	-0.842972	-2.08482	-1.58475	-4.75675	-5.08495	-4.3935	-3.22755	-0.83347	-0.00511312
SLC34A3	-1.56596	-0.349056	-1.11178	-0.723137	-1.45258	-0.515311	-1.40245	-0.108774	-0.199846	-1.31872	-1.70695	-1.84767	-0.489134	-1.05703	-4.84628	-2.01444	-3.41704	-1.45599	-1.6401	-3.05266
HMGCS2	-1.51627	-0.871774	-1.80739	-1.01383	-1.76125	0.0466269	-2.86503	1.17665	-0.42379	-4.37613	-5.91079	-2.66225	-2.20518	-2.87296	-3.30545	-5.85858	-5.48834	-6.87073	-1.216	-0.401713
LGI3	-0.173087	-1.63514	-0.964292	-0.796451	-1.60804	-2.80339	-1.57712	-0.905479	0.301275	-2.31801	-4.52739	-2.15437	-3.24367	-1.14833	-5.68767	-0.0511609	-3.26254	-2.18605	-1.02295	-1.08755
RNF224	-0.932573	-1.19831	-0.187894	-1.09637	-1.73549	-1.61972	-1.45962	-0.394015	0.128293	-2.07418	-2.40414	-1.66212	-1.53978	-2.10837	-4.08891	-2.65176	-2.71201	-1.39263	-1.78675	-3.26036
MT1X	-0.718761	-0.665112	-1.21631	-1.0197	-1.08924	-1.81121	-1.52376	-1.09363	-0.0461908	-0.826234	-1.48199	-1.10526	-1.75932	-0.916231	0.230319	-1.7723	-1.1107	-3.42487	-1.47633	0.0803583
SLC7A4	-0.0427958	-0.662987	-1.77744	-1.06959	-1.94909	-1.62441	-0.946451	-0.371768	0.0122998	-1.05511	-0.988494	-0.827829	-1.48989	-0.296292	-3.72343	-1.8748	-1.18866	-1.6964	-0.934695	-2.78864
UPK2	-0.257828	-1.98082	-0.656206	-0.683253	-3.17101	-0.0715851	-1.4553	-0.288925	0.269567	-0.900789	-0.842071	0.0871983	-1.85203	-1.26745	-1.6335	-1.83169	-0.854076	-0.594367	-0.771733	-1.16414
CLDN19	-0.79226	-0.706501	-0.847277	-0.212129	-1.92277	-0.809437	-1.35651	-0.374604	-0.439508	-1.37781	-1.60789	-2.34676	-0.952361	-0.248388	-1.11107	-1.83257	-0.682135	-0.857153	-1.07874	-1.3893
CEL	-1.7439	-0.902685	-1.29128	-0.815082	-1.73749	-0.846822	-0.929408	0.154675	0.16081	-2.20787	-2.02201	-0.840573	-2.11063	-1.46626	-1.36889	-0.565583	-0.909206	-1.06138	-0.131992	-0.297176
VSIG2	-0.776973	-1.85421	-0.841664	-0.703942	-3.18119	-2.29538	-2.10728	-0.243169	0.831497	-4.169	-4.4223	-1.63991	-3.28942	-3.74938	-3.6896	-4.4537	-3.16493	-2.47482	-3.3208	-2.9404
PMEL	-0.819275	-3.38917	0.471458	-5.25165	-5.52538	-1.17526	-3.14676	-0.570262	-0.449986	1.61268	-3.75011	-3.29936	-1.02646	-0.582949	-3.60905	-3.6137	-0.102659	-0.971824	0.723152	0.348405
SAMD5	-1.98025	-1.69164	-0.636888	0.472905	-2.25768	-1.75538	-3.14448	-2.01383	1.1118	-2.16584	-2.56523	-2.5272	-2.73652	-3.29484	-4.56385	-3.41311	-1.15176	-3.09851	-2.07149	-1.64584
ANKRD20A5P	-2.29422	-2.15533	-0.356223	0.127061	-2.22397	-0.279257	-4.55809	-1.89934	0.915058	-3.95787	-3.89126	-0.518456	-2.07378	-2.61541	-4.81852	-3.08835	-1.71298	-2.29442	-3.21453	-2.50701
PITX2	-1.15089	-0.72309	-2.05149	0.710665	-2.03234	-1.60076	-2.64384	-1.28977	-0.564445	-2.85198	-3.15412	-1.83582	-2.7429	-2.66391	-2.85526	-3.86251	0.780234	-3.3637	-3.0911	2.19587
SLC27A6	-1.02514	-0.191994	-2.01353	0.0154706	-0.786271	-2.81298	-2.4332	-1.36943	-0.596081	-2.56405	-3.59171	-4.12278	-2.08044	-1.23068	-3.6125	-3.25762	-1.77318	-4.67346	-2.55984	-3.59286
CYP4B1	0.00950844	-1.19994	-1.08938	-1.52426	-1.84954	-1.96278	-2.51166	-0.858499	0.28833	-2.60628	-5.23467	-2.34428	-0.929022	-0.947809	-4.46384	-4.27986	-3.51201	-4.0507	-0.124319	-6.03323
KLHDC8A	-0.109731	-1.65624	-1.8487	-1.7593	-3.24242	-3.67128	-2.59333	0.0617665	1.54396	-4.61098	-5.03941	-3.19859	-5.16468	-4.33142	-3.06659	-3.12055	-4.96808	-4.91162	-3.72698	-0.634453
C9orf152	-0.985869	-1.97157	-0.380052	-1.23592	-1.77267	-0.784534	-1.37037	-0.561853	1.02436	-3.30269	-3.63827	-1.98578	-4.03589	-2.9321	-2.93275	-2.51683	-6.90797	-4.42092	-2.69367	-3.69213
CLDN8	-1.05661	-0.272517	-2.66149	-0.60216	0.0565165	-1.40406	-1.15113	-1.59409	-0.144299	-1.27417	-2.77812	-0.413292	-2.60237	-1.67751	-1.87401	-2.64615	-4.31244	-3.87298	-2.2615	-2.39675
LOC100289137	-2.54848	-1.3779	-1.09543	-0.374267	-1.024	-1.28129	-1.5376	-0.652076	0.386127	-2.9717	-1.50762	-2.77454	-1.72868	-0.731144	-0.584984	0.474008	-2.10343	-2.96678	-0.366244	-0.649722
FAM3B	-0.714545	-1.06881	-1.84347	-1.29839	-1.70093	-1.92261	-1.29728	-0.960007	0.222495	-4.5688	-4.89047	-2.71583	-4.97979	-2.56426	-7.01872	-6.26299	-8.54374	-6.77309	-3.94815	-6.0098
GLS2	-0.959371	-1.38604	-0.955409	-0.113816	-1.84341	-1.36031	-1.3737	-0.579362	-0.5783	-2.51709	-2.78054	-1.88278	-1.4358	-1.83286	-1.6415	0.279729	-2.86869	-3.12247	-0.998358	-1.73254
TMEM139	-0.357405	-0.412093	-0.373643	-0.828425	-0.441211	-0.349419	-1.60895	-0.742754	-0.778261	0.417283	-1.69028	-0.525384	-0.798465	-1.3154	-1.50568	-1.35865	-2.28171	-2.66399	-1.0941	0.575142
CYP3A4	-1.34182	-2.27844	-0.203642	-0.607937	-1.43297	-0.770326	-1.34339	-0.901248	0.856845	-3.34373	-4.5941	-2.237	-3.10643	-3.67477	-2.21549	-3.8027	-0.960269	-3.82699	-2.05512	-0.669716
YBX2	-1.63644	-0.455167	-1.16042	-0.482754	-0.864802	-0.630339	-1.80153	-0.612875	-0.0299551	-1.07233	-1.2422	-1.62023	-0.110852	-1.23701	-3.0535	-1.05222	-1.3093	-2.18079	-1.15794	-0.349386
KRT15	-0.261197	-0.888821	-1.77759	-0.522742	-1.98003	-1.77801	-2.02464	-2.61395	0.0461154	-0.870598	-2.47638	-1.78292	-0.954478	-0.664416	-0.957367	-1.08836	-1.12672	-2.60448	-2.51754	-1.80705
ETNK2	-0.983926	-1.88952	-0.852588	-0.826017	-2.73938	-2.28662	-3.7253	-0.573929	0.471042	-2.95515	-3.36316	-3.02774	-4.4567	-2.79736	-5.73069	-2.1135	-2.04961	-2.87227	-1.3075	-1.66088
NKX2-3	-1.54279	-1.04976	-1.87163	-0.645461	-2.65713	-0.166904	-2.26488	-1.35026	1.02397	-3.43393	-4.37286	-2.18695	-4.1167	-2.25703	-3.53737	-3.07047	-4.59537	-4.34411	-3.34064	-2.35956
FOXA1	-1.75601	-1.37272	-2.01604	-0.293504	-2.71056	-0.118136	-3.51542	-0.94903	0.445793	-3.23055	-4.74077	-2.52392	-3.42645	-3.42388	-2.838	-1.20499	-5.05418	-3.18995	-3.93371	-3.86736
CYP3A5	-3.33152	-2.22882	-1.04367	-0.76284	-1.46224	-1.41152	-3.0736	-0.382917	0.788285	-3.10613	-5.80913	-2.70984	-3.88646	-2.16383	-7.13873	-4.78307	-4.46809	-6.14485	-1.74871	-6.08295
NPPC	-0.924718	-0.716438	-1.41256	-0.806958	0.215881	-1.40113	-1.90877	-2.33183	-0.347462	-1.91561	-1.87936	-2.937	-1.65769	-1.66991	-2.60664	-0.549019	-1.35451	-4.27006	-3.71608	-3.45249
KRT32	-0.726993	-0.629267	-2.08742	-0.537825	-1.62393	-1.75071	-1.24097	-0.816368	0.358912	-2.04152	-1.97734	-1.96273	-1.94517	-1.31446	-2.39016	-1.3078	-1.72986	-2.11946	-2.08184	-0.917561
SIM2	-2.09028	-1.62551	-1.83224	-0.2236	-1.9639	-3.3765	-3.54157	-0.972182	0.839459	-4.92024	-4.75848	-2.2983	-3.42713	-4.27102	-1.32034	-4.45961	-8.25566	-6.68996	-4.28373	-4.88243
LOC284801	0.102534	0.0262386	0.122857	-0.977855	-0.548723	-1.02544	-1.89296	-4.94348	-2.13486	-0.364151	-0.762436	0.0421319	-1.89789	-1.07342	1.08964	0.177261	-2.50653	-4.31964	-0.57119	0.00387926
HBB	-1.29779	-1.18889	-0.00467715	-1.97331	-2.27369	-0.7657	-2.03806	-2.42827	-2.86023	-2.21188	-3.32899	1.82415	-1.65089	-0.806132	-3.75991	-3.68035	-5.53134	-4.2172	-1.37119	-0.370423
SLC6A1	-1.47257	-1.33844	-2.67021	0.761548	-1.02405	-3.10626	-3.68016	-3.56878	0.44301	-3.28662	-2.54694	-0.727578	-2.05186	-2.02236	-0.620149	-4.26243	1.31686	-4.28079	-2.26112	-3.58276
WNK4	-1.99358	-2.04821	-0.816036	-0.850774	-3.63294	-0.866367	-2.49548	-2.15573	0.549963	-4.229	-5.13971	-3.06311	-3.60155	-2.4538	-3.77236	-5.33041	-4.28937	-2.1133	-3.72397	0.293878
KRT36	-4.52118	-1.75079	-2.57059	0.212287	-8.12568	-0.514028	-7.92819	-2.33218	0.897201	-8.92647	-10.4128	0.618366	-10.3093	-11.4759	-1.99331	-8.56828	-4.26019	-12.417	-0.952244	-1.88423
BCAN	-0.467775	-1.29364	-0.510238	-3.05682	-5.51737	-2.04487	-1.76158	0.662855	0.123947	-0.283402	-2.01146	-3.89375	-1.36721	-1.97505	-0.310903	-0.28106	-1.05246	-1.14805	0.569127	-1.20315
EGR1	-1.94105	-0.559613	-1.53601	-2.92312	-2.38186	-1.48297	-2.69341	-2.51705	-0.737662	-1.18917	-1.03093	-0.492864	-0.541707	-1.85682	-1.73718	-2.10808	-1.45686	-1.6147	-2.20217	0.16903
HSPA1B	-0.836943	-1.15874	-1.57638	-1.49931	-3.02912	-2.0109	-2.70282	-4.0345	-1.03828	-0.941256	-2.19352	0.425539	-2.48088	-1.12604	-0.727165	-2.40994	-5.0273	-4.24139	-0.72989	3.3303
IL6	0.098202	-0.111252	-1.13624	-2.0849	-0.300194	-1.04789	-2.00024	-2.04678	-2.14813	5.0018	4.29056	-0.519831	3.0995	-0.844254	3.62199	-1.16461	2.78506	4.05592	-1.82712	1.13957
TRPM1	-0.28436	-1.109	-0.781081	-1.64295	-2.80735	-1.31905	-2.06284	-0.605421	0.565004	-1.17712	-2.79119	-2.81794	-0.963719	-0.947867	-2.7118	0.53765	-0.193792	-0.367217	1.14262	-0.0635849
CYP4F35P	-2.15228	-2.40269	-1.14316	-0.682953	-4.03351	-3.27258	-5.16283	-1.94944	0.577693	-6.5077	-6.79372	-2.49741	-3.91585	-3.19662	-5.27889	-5.73728	-4.9709	-4.80794	-3.60791	-6.14288
HBA1	-1.58152	-1.09179	-0.664851	-2.43476	-3.1165	-0.979126	-1.60771	-1.69359	-1.80098	-1.6067	-3.05895	2.50701	-2.08582	-0.896481	-3.22407	-3.84424	-5.81631	-4.04965	-0.72607	-1.76624
HSPA6	-0.97362	-0.580684	-1.92221	-1.74558	-4.30489	-2.10704	-2.00051	-3.47891	-1.146	0.140791	-2.01239	0.132885	-2.14693	-0.572125	-1.41174	-1.38765	-3.42896	-4.03215	-0.978409	4.32517
HBA2	-1.69984	-1.21807	-0.225388	-2.80397	-3.18847	-0.912806	-2.57152	-2.00398	-2.62344	-1.85986	-3.58679	2.2221	-1.90909	-0.67325	-4.0142	-3.99685	-5.82923	-4.78473	-2.20851	-1.08312
PAX1	-1.87776	-1.879	-1.1814	-2.56669	-4.57003	-2.92858	-3.31728	-0.208867	0.674486	-2.51149	-3.16271	-3.99759	-4.92908	-3.87089	-2.60156	-3.45118	-7.0568	-5.2696	-4.23997	-8.59122
C21orf15	-1.8531	-2.01422	-1.00601	-2.2256	-4.30152	-3.16571	-5.29157	-1.91523	0.175558	-5.93135	-6.65071	-1.80788	-4.30161	-3.35807	-4.08514	-6.23559	-4.31198	-5.14733	-4.06132	-6.83893
NR4A1	-1.48962	-1.39476	-1.00774	-1.11165	-3.21817	-3.04944	-3.92958	-3.38807	-3.29746	-1.26854	-1.31263	-0.703198	0.404109	-1.18922	-2.15889	-1.26941	-2.13907	-1.33967	-3.60372	0.118729
FOSB	-0.796739	-1.16857	-2.94892	-2.77422	-3.74366	-3.40472	-3.22042	-2.96684	-1.22379	-0.86011	-0.741434	0.457796	-0.549446	-2.28144	-3.97042	-4.20365	-2.05416	-0.874106	-2.81739	-3.06354
