# Supplementary material for: Transcriptomic analysis predicts the risk of progression of premalignant lesions in human tongue
Source: Discov Oncol. 2023 Feb 23;14:24. doi: 10.1007/s12672-023-00629-y (PMC9950315; doi:10.1007/s12672-023-00629-y)
Supplement: Supplementary file 5 — (XLSX 400 KB) [file 12672_2023_629_MOESM5_ESM.xlsx]

## Sheet: Human_Oral_RNA-seq_SCC_UP
Supplementary Table S3
	Human Tongue Squamous Cell Carcinoma (SCC) vs. Margin
		Disease Perturbations from GEO UP. q<0.05, Up (Log2>-1)					Enrichr Analysis
Term	Overlap	P-value	Adjusted P-value	Old P-value	Old Adjusted P-value	Odds Ratio	Combined Score	Genes
discoid lupus erythematosus UMLS CUI-C0024138 human GSE52471 sample 689	134/360	4.79409e-68	3.93689e-65	0	0	9.65792	1497.06	CD86;ADAMDEC1;SLA;UBE2L6;IFI35;IFI30;IFIT1;CXCL13;FAIM3;IFIT3;IFI44L;HERC5;LAMP5;CDH3;TDO2;LAMP3;LIPG;CCRL2;C3AR1;KIF21B;PIM2;TGM2;ZBP1;RSAD2;CD180;CYBB;KMO;KRT75;MELK;RAB31;IFI27;CFB;IDO1;FBN2;IGSF6;C5AR1;TRANK1;CHRNA9;DDX60;SAMSN1;C2;SEL1L3;CLEC7A;UBD;KIAA0226L;TNFRSF17;NCKAP1L;ICOS;SLAMF1;LYN;CCR1;CD163;IFI44;ISG15;PARP12;BST2;CXCL10;CXCL11;PTPRC;CD28;CD27;XAF1;IL7R;RTP4;ITK;CNTNAP2;CXCL9;SERP…
pancreatic ductal adenocarcinoma DOID-3498 human GSE15471 sample 604	155/487	9.39593e-68	3.93689e-65	0	0	7.70352	1188.93	COL16A1;OLFML2B;SPARC;IRS1;SERPINE1;COL12A1;AHR;GXYLT2;CXCL13;IFIT1;IFI44L;LAMP5;EDNRA;CDH3;LGALS1;PLAU;PTGFRN;CHGB;TGM2;PDGFRB;POSTN;RSAD2;IGFBP3;SFRP4;MELK;RAB31;IFI27;FNDC1;COL4A2;LOX;COL4A1;MAP1B;SCG5;COL8A1;MXRA5;SUCNR1;NNMT;NTM;HTRA1;LTBP2;THY1;AEBP1;ADAMTS12;LTBP1;NID2;GLIS2;C3;HSD11B1;NUAK1;UBD;PDGFC;SERPINH1;SLAMF8;PLEK2;PPAPDC1A;GFPT2;RARRES1;FN1;IFI44;ISG15;INHBA;COL1A1;BST2;CXCL10;COL…
esophagus squamous cell carcinoma DOID-3748 human GSE20347 sample 607	111/271	1.87791e-61	5.24562e-59	0	0	11.1156	1554.26	IFI30;IFIT1;CXCL13;IFIT3;IFI44L;HERC5;NUDT11;HOXA10;LGALS1;BASP1;PLAU;SOX4;FADS1;OSR2;POSTN;RSAD2;IGFBP3;FST;FNDC3B;RUNX3;SFRP4;PROCR;IFI27;RBP1;FSCN1;COL4A5;HOXB7;PFN2;IDO1;RAI14;AEBP1;DDX60;SEL1L3;NUAK1;CHST15;SERPINH1;ECT2;LYN;FZD6;TMEM132A;IFI44;HMGA2;ISG15;NETO2;BST2;CXCL10;MFHAS1;COL1A2;YEATS2;COL5A2;SNAI2;TGFBI;APOBEC3B;CXCL9;ARPC1B;KIF14;LPCAT1;SNX10;LAMC2;CXCL1;FOXM1;PRSS23;HOXC10;SCRN1;…
pulmonary sarcoidosis DOID-13406 human GSE19976 sample 764	123/339	6.04458e-61	1.26634e-58	0	0	9.19154	1274.49	CD86;ADAMDEC1;SPON1;CD84;SERPINE1;AQP9;SLA;IFI30;CXCL13;FADS2;CYSLTR2;PLAU;ANPEP;C3AR1;EPSTI1;FADS1;MB21D1;GBP5;CD180;TAP1;CYBB;KMO;GPRIN3;CLEC4A;SFRP4;TYROBP;CFB;IDO1;TTYH3;IGSF6;FPR3;THY1;PLA2G7;C2;HSD11B1;CD79A;CYP27B1;CLEC7A;UBD;LPXN;SLAMF6;NCKAP1L;CD14;LYN;CD163;TGFB1;TNFRSF9;SH2D1A;SIGLEC10;RARRES1;TRPV2;PILRA;CXCL10;CXCL11;COL1A2;PTPRC;CD209;TGFBI;SERPINA3;CXCL9;SERPINA1;ITGAM;TNFAIP6;ARPC…
ulcerative colitis DOID-8577 human GSE9452 sample 454	131/413	6.10491e-57	1.02318e-54	0	0	7.52398	973.891	IFITM3;OLFML2B;SPARC;UBE2L6;ABCA12;CXCL13;IFI30;IFIT3;GJA1;CDH3;LGALS1;BASP1;PLAU;LIPG;C3AR1;PIM2;ZBP1;TAP1;LAX1;CLEC4A;RAB31;TYROBP;IFI27;COL4A2;COL4A1;KIAA0125;KDELR3;MXRA5;CFB;IDO1;IGSF6;C5AR1;C2CD4A;FPR3;THY1;NID1;SAMSN1;PLA2G7;C2;CD79A;UBD;CHST15;SLAMF8;TNFRSF17;NCKAP1L;NPTX2;LYN;CCR1;CD163;ISG15;LYZ;COL1A1;BST2;CXCL10;CXCL11;COL1A2;COL5A1;COL5A2;CALU;SNAI2;CD27;TGFBI;PCSK1;CXCL6;CXCL9;SERPI…
nasopharynx carcinoma DOID-9261 human GSE12452 sample 777	84/167	1.43538e-55	2.00475e-53	0	0	15.912	2009.38	ADAMDEC1;TENM2;CXCL9;SPARC;OLFML2B;TNFAIP6;TMEM200A;IFIT1;IFI44L;IFIT3;MS4A4A;TNFSF13B;HERC5;LGALS1;ZIC2;GNLY;C3AR1;COL10A1;CCR5;CEP55;GUCY1A3;GBP5;POSTN;FCER1G;RSAD2;MMP1;ITGA1;C6ORF141;ASPN;GREM1;VCAN;TYROBP;MELK;FNDC1;COL4A2;COL4A1;TFEC;CMPK2;COL6A3;RAI14;C1QB;COL15A1;IGSF6;NNMT;IFI6;FPR3;DDX60;THBS2;PLA2G7;USP18;CCL8;CHN1;SLAMF8;SPP1;CD14;CCL19;GBP1;HOXC6;CTHRC1;CD163;LUM;STAT1;CAV1;RARRES1;F…
ulcerative colitis DOID-8577 human GSE9452 sample 923	129/424	1.01266e-53	1.2123e-51	0	0	7.06521	862.128	IFITM3;CD86;OLFML2B;AQP9;UBE2L6;ABCA12;CXCL13;IFI30;IFIT3;CDH3;LGALS1;PLAU;LIPG;C3AR1;EPSTI1;PIM2;ZBP1;GBP5;TAP1;LAX1;CLEC4A;RAB31;TYROBP;IFI27;COL4A2;COL4A1;KIAA0125;KDELR3;CFB;IDO1;IGSF6;C5AR1;C2CD4A;FPR3;NID1;SAMSN1;PLA2G7;C2;CD79A;UBD;CHST15;SLAMF8;TNFRSF17;NCKAP1L;NPTX2;LYN;CCR1;CD163;ISG15;LYZ;COL1A1;BST2;CXCL10;CXCL11;COL1A2;COL5A1;COL5A2;CALU;SNAI2;CD27;TGFBI;RTP4;PCSK1;CXCL6;CXCL9;SERPIN…
pulmonary tuberculosis DOID-2957 mouse GSE48027 sample 831	141/552	1.70966e-48	1.79087e-46	0	0	5.56654	612.251	CD86;CD84;CD80;UBE2L6;CXCL13;IFI30;IFIT1;IFIT3;IFIT2;CYSLTR2;LAMP3;ANPEP;C3AR1;EPSTI1;SIRPA;ZBP1;GBP5;RSAD2;SLC11A1;CD180;TAP1;CYBB;LAX1;RAB32;PROCR;TYROBP;IFI27;CMPK2;ATP6V0D2;CFB;IDO1;IGSF6;THY1;DDX60;HIF1A;PLA2G7;C2;C3;TRPM2;RNF213;CLEC7A;UBD;SLAMF9;SLAMF8;LPXN;NCKAP1L;HIST1H3H;APOE;ICOS;CD300LF;ECT2;SLAMF1;MSR1;TNFRSF9;PYHIN1;EIF2AK2;IFI44;ISG15;INHBA;PARP14;PARP12;BST2;CXCL10;CXCL11;PTPRC;CD…
dermatomyositis DOID-10223 human GSE48280 sample 705	119/429	6.74236e-45	6.27788e-43	0	0	6.14327	624.819	IFITM3;SERPINE1;TNC;DDX60L;UBE2L6;IFI35;IFI30;IFIT1;IFIT3;IFI44L;IFIT2;ICAM1;HERC5;EPSTI1;TNFSF10;GBP5;IL15RA;POSTN;RSAD2;TAP1;CYBB;HLA-G;SFRP4;IFI27;COL4A1;CMPK2;MXRA5;CFB;IDO1;NNMT;SDC2;TRANK1;FPR3;THY1;DDX60;C2;RNF213;CD14;LINC00152;CD163;TGFB2;TGFB1;FN1;EIF2AK2;IFI44;MSN;ISG15;C12ORF75;LYZ;PARP14;PARP12;BST2;CXCL10;CXCL11;DAB2;COL1A2;PTPRC;CSPG4;XAF1;LRP12;FBN1;RTP4;CXCL9;ADAR;OASL;PANX1;IFIH…
Squamous cell carcinoma of mouth C0585362 human GSE3524 sample 295	109/376	3.74952e-43	3.1421e-41	0	0	6.4921	634.21	IFI35;CXCL13;IFI44L;IL27RA;ICAM1;NUDT11;FADS3;LGALS1;KAL1;TNFSF11;HOXA1;HOXA7;RSAD2;TAP1;SFRP4;LOX;RBP1;COL4A6;ADAM8;IDO1;NNMT;SDC2;DDX60;LTBP1;C3;NUAK1;STC2;UBD;SERPINH1;PLAC1;APOE;GRIA3;LYN;MSR1;RARRES1;TFPI2;HMGA2;ISG15;INHBA;LYZ;BST2;PTPRD;CXCL10;CXCL11;LRFN4;COL5A1;LHX2;COL5A2;TGFBI;APOBEC3B;FBN1;RTP4;SERPINA3;CXCL9;SERPINA1;MCTP1;WISP3;SNX10;PTPN22;CXCL1;CXCL3;SLC6A2;MS4A4A;GNLY;CA2;KYNU;CO…
acute myocarditis DOID-3951 mouse GSE35182 sample 801	136/572	6.3216e-43	4.81591e-41	0	0	5.03209	488.954	CD84;TNC;SLA;IKZF1;CXCL13;IFI30;IFIT1;IFIT3;IFI44L;IFIT2;GPR174;C3AR1;KIF21B;RAG1;ZBP1;GBP5;POSTN;RSAD2;SLC11A1;CD180;TAP1;CYBB;RUNX1;RAB32;TYROBP;IFI27;SOAT1;LOX;ADAM8;ADTRP;CFB;ABCG1;IGSF6;C5AR1;DDX60;PLA2G7;C2;C3;CLEC7A;SLAMF9;LPXN;NCKAP1L;SLAMF6;HIST1H3H;ICOS;CD300LF;CCR1;MSR1;TGFB2;PYHIN1;RARRES1;FN1;EIF2AK2;IFI44;ISG15;PARP14;BST2;CXCL10;PTPRC;TGFBI;XAF1;IL7R;FERMT3;RTP4;ITK;CXCL9;ITGAM;ITG…
breast cancer DOID-1612 human GSE26910 sample 602	83/224	4.55791e-42	3.18294e-40	0	0	9.21859	877.533	ADAMDEC1;CXCL9;COL12A1;SNX10;TREM2;GXYLT2;IFI30;WISP1;TNFSF13B;LAMP5;EPSTI1;LOC100132891;COL10A1;OLR1;CCR5;DACT1;POSTN;RSAD2;MMP1;MMP3;PLAUR;GPX7;C4ORF48;SORCS2;MMP9;ASPN;GREM1;VCAN;MMP13;TYROBP;RAB31;AIM2;FNDC1;CDH11;COL8A1;CMPK2;PPEF1;MATN3;KANK4;C1QB;SLC24A2;LRRC15;IGSF6;CCL11;COL11A1;GLIS3;GATA3;HSD17B6;AEBP1;TYMP;GLIS2;KDELC1;STC2;SLAMF8;SERPINH1;SPP1;IL21R;PLEK2;ZNF469;CHSY3;PPAPDC1A;CD300L…
acute myocarditis DOID-3951 mouse GSE35182 sample 802	126/513	2.34215e-41	1.50979e-39	0	0	5.2204	488.394	CD86;CD84;TNC;SLA;IFI35;IKZF1;IFI30;IFIT1;IFIT3;IFI44L;IFIT2;GPR174;C3AR1;EPSTI1;SIRPA;KIF21B;ZBP1;GBP5;POSTN;RSAD2;SLC11A1;CD180;TAP1;CYBB;RUNX1;TYROBP;IFI27;SOAT1;FNDC1;ADAM8;CFB;ABCG1;IGSF6;SH2D2A;DDX60;PLA2G7;C3;RNF213;CLEC7A;SLAMF9;LPXN;NCKAP1L;HIST1H3H;CD300LF;MSR1;PYHIN1;EIF2AK2;IFI44;ISG15;PILRA;PARP14;PARP12;BST2;CXCL10;CXCL11;PTPRC;XAF1;IL7R;RTP4;CXCL9;ITGAM;ITGB2;CTSZ;MS4A7;PTPN22;PIK3…
basal cell carcinoma DOID-2513 mouse GSE58894 sample 730	91/280	1.30829e-40	7.83107e-39	0	0	7.5718	695.354	CXCL6;TNFAIP6;SERPINE1;MS4A7;TNC;TREM2;SERPINA9;LRRC32;CXCL3;FAIM3;ALDH1L2;CTSS;WISP1;MS4A4A;ADAMTS4;GPR176;IBSP;CTSK;MRC1;RAC2;ITGAX;TNFSF11;COL10A1;OLR1;CPXM1;TIMP1;LBP;CCR5;SH2D5;ADAMTS7;CD53;IL11;POSTN;MMP2;MMP3;PLAUR;MMP9;MMP10;TLR1;HCK;COL2A1;MMP13;TYROBP;CRISPLD2;TFEC;MMP19;ADAM8;CD300C;CFB;TLR2;FBN2;CCL13;IGSF6;BCL2A1;SLC41A2;TWIST2;GPR84;THBS2;SAMSN1;PLA2G7;IL1RL1;P2RY6;CYTH4;CLEC7A;HAS1…
pancreatic ductal adenocarcinoma DOID-3498 mouse GSE61412 sample 698	105/377	7.9353e-40	4.43319e-38	0	0	6.11616	550.651	ADAMDEC1;CD84;SERPINE1;COL12A1;TNC;SLA;PLOD2;CXCL14;EDNRA;PLAU;C3AR1;TNS4;POSTN;IGFBP3;F2R;CYBB;SOX11;RUNX1;TYROBP;RAB31;LOX;MAP1B;FSCN1;COL8A1;ATP6V0D2;PHLDB2;IGSF6;LTBP2;THY1;ADAMTS12;PLA2G7;CHST11;CLEC7A;NCKAP1L;STRA6;CCR1;MSR1;FN1;MSN;HMGA2;NETO2;PILRA;INHBA;COL1A1;IL6;COL1A2;BMP1;P4HA3;TGFBI;FKBP10;ITGAM;ONECUT2;PTPRN;LAMC2;TREM1;CTSS;MS4A4A;ADAMTS4;SH3PXD2B;MRC1;ITGAX;COL10A1;CD38;OLR1;PMEP…
anaplastic thyroid carcinoma UMLS CUI-C0238461 human GSE65144 sample 654	96/324	5.93445e-39	3.10817e-37	0	0	6.6357	584.075	IFITM3;ITGB1;CLIC4;SPARC;TNFAIP6;TMEM200A;ARPC1B;SERPINE1;MS4A7;PLOD2;LAMC1;IFI30;CXCL14;MS4A4A;RGS4;LGALS1;BASP1;TUBB3;PLAU;CTSK;MRC1;TNFSF10;COL10A1;TIMP1;CTSC;POSTN;FCER1G;MMP1;ACTN1;IGFBP3;TPM1;MMP3;PLAUR;MMP9;MMP12;GREM1;VCAN;TYROBP;RAB31;IFI27;COL4A2;LOX;COL4A1;MAP1B;PXDN;COL6A3;BCAT1;MXRA5;RAI14;C1QB;CEBPB;COL15A1;NNMT;BCL2A1;AMIGO2;IFI6;AEBP1;THBS2;HIF1A;FSTL1;LTBP1;THBS1;C3;LIMA1;CCL8;IF…
nasopharynx carcinoma DOID-9261 human GSE12452 sample 775	77/227	5.81982e-36	2.86883e-34	0	0	7.99475	648.628	ADAMDEC1;CXCL9;SPARC;TNFAIP6;TMEM200A;KIF14;IFIT1;CXCL3;IFIT3;IFI44L;MS4A4A;HERC5;GJA1;LGALS1;ZIC2;GNLY;MRC1;C3AR1;EPSTI1;CCR5;CEP55;CTSC;GBP5;POSTN;RSAD2;MMP1;MMP3;GPX8;SLC39A10;C6ORF141;MMP12;GREM1;MINPP1;VCAN;TYROBP;MELK;COL4A2;COL4A1;CMPK2;COL6A3;C1QB;COL15A1;IGSF6;IFI6;NREP;DDX60;PLA2G7;USP18;CCL8;CHN1;CD14;CCL18;GBP1;HOXC6;CTHRC1;CD163;STAT1;LUM;FN1;IFI44;GZMB;ISG15;LAMB1;INHBA;SULF1;BST2;C…
Lung transplant rejection C0729958 mouse GSE3418 sample 83	86/293	1.25103e-34	5.82424e-33	0	0	6.49962	507.386	CD84;CXCL9;ITGAM;SERPINE1;MS4A7;ITGB2;IFI30;IFIT3;CTSS;IFIT2;ADAMTS5;GLIPR1;C1QTNF6;MRC1;ZIC1;C3AR1;EPSTI1;ITGAX;CD38;SIRPA;CPXM1;TIMP1;CCR5;CTSC;CD53;ZBP1;POSTN;FCER1G;RSAD2;SLC11A1;MMP3;CYBB;MYO7A;TLR1;MMP12;HCK;TYROBP;TFEC;ADAM12;CDH11;IRF7;COL8A1;LCP1;DOCK2;TMEM106A;C1QB;IGSF6;LTBP2;THBS2;SAMSN1;FSTL1;NID2;FYB;P2RY6;CCL8;CCL7;CLEC7A;SLAMF9;SLAMF8;SPP1;LPXN;NCKAP1L;CD300LF;HOXC8;ABCA1;CCR1;MSR…
nasopharynx carcinoma DOID-9261 human GSE12452 sample 776	71/208	1.94111e-33	8.56133e-32	0	0	8.03652	605.327	CNTNAP2;ADAMDEC1;TENM2;CXCL9;SPARC;TNFAIP6;TMEM200A;KIF14;IFIT1;CXCL3;IFIT3;IFI44L;TNFSF13B;HERC5;LGALS1;ZIC2;GNLY;PLAU;HOXA3;ITGAV;CCR5;GBP5;RSAD2;MMP1;MMP3;KREMEN2;C6ORF141;MMP12;GREM1;TYROBP;COL4A2;COL4A1;COL4A5;CMPK2;COL6A3;RAI14;C1QB;IGSF6;BCL2A1;PLA2G7;USP18;NUAK1;CCL8;CHN1;CHST15;CCL19;HOXC6;ANGPT2;LUM;COL22A1;CAV1;FN1;IFI44;GZMB;ISG15;LAMB1;BST2;CXCL10;COL3A1;CXCL11;COL1A2;COL5A1;LHX2;TNF…
pancreatic cancer DOID-1793 human GSE23952 sample 798	85/314	2.20921e-31	9.25658e-30	0	0	5.79509	409.061	SERPINA3;ITGB3;SERPINE1;PIK3CD;MSANTD3;PLOD1;GXYLT2;TMEM92;GALNT10;TRIM9;GJA1;GLIPR1;LBH;PLAU;LIPG;C3ORF52;PMEPA1;EPHB2;TGM2;DACT1;IL11;TNFRSF12A;ITGA3;ACTN1;IGFBP3;FIBCD1;TPM1;F2R;FNDC3B;PLAUR;ENAH;HCK;PROCR;FRMD5;TMEM2;RAB31;LOX;MAP1B;BCAT1;SCG2;CHST3;SLC22A4;BCL2A1;SLC41A2;AMIGO2;PXN;HTRA1;GLIS3;LTBP2;THBS1;FSTL3;GOLGA7B;NUAK1;NT5E;FLNA;ABL2;SPOCK1;PLEK2;PPAPDC1A;PDLIM7;IL32;GALNT6;PPP1R14C;SM…
Papillary Carcinoma of the Thyroid C0238463 human GSE3467 sample 397	96/400	9.37825e-31	3.74237e-29	0	0	4.95633	342.69	SERPINA1;TNFAIP6;TNC;TREM2;SLC2A3;ICAM5;PRSS23;CXCL14;TREM1;CTSS;ICAM1;LAMP5;CDH3;LGALS1;EVA1A;GNLY;BASP1;PLAU;LAMP3;MRC1;COL10A1;OLR1;EMILIN1;TIMP1;PLXNC1;ADAMTS9;CTSC;FCER1G;MMP7;TNFRSF12A;PLAUR;C4ORF48;MMP9;DUSP6;CHIT1;GREM1;SFRP4;HCK;FRMD5;VCAN;TYROBP;PXDN;CDC42EP3;SCG5;COL6A3;ADTRP;BCAT1;MXRA5;CFB;CHST2;C1QB;CCL13;COL15A1;NNMT;BCL2A1;AMIGO2;C5AR1;IER5L;PDGFA;AEBP1;THBS2;TMEM163;C3;CCL8;FLRT3…
ulcerative colitis DOID-8577 human GSE22619 sample 710	87/336	1.53699e-30	5.85453e-29	0	0	5.45834	374.703	IFITM3;RTP4;SERPINA3;CXCL6;SPARC;COL12A1;LPCAT1;TNC;UBE2L6;SNX10;CXCL1;IFIT1;CXCL3;PRSS23;IFIT3;OASL;TCL1A;CDH3;LBH;LIPG;EPSTI1;ITGAV;TIMP1;CHGB;WARS;RSAD2;MMP1;MMP3;SLC6A12;TAP1;C4ORF48;TNFRSF1B;MMP10;ASPN;MMP12;GREM1;FAM101B;SLC7A7;MELK;RAB31;IFI27;COL4A2;COL4A1;COL6A2;PXDN;IRF7;CMPK2;DPEP1;COL6A3;MXRA5;CFB;IDO1;RAI14;CCL11;BCL2A1;IFI6;C2CD4A;DDX60;HIF1A;PLA2G7;FLRT3;UBD;CHN1;PDPN;SPP1;FLNA;HIS…
RA (rheumatoid arthritis) C0003873 human GSE1919 sample 110	79/286	6.91996e-30	2.52127e-28	0	0	5.93549	398.527	CXCL9;SPARC;SERPINA1;TNFAIP6;ARPC1B;ITGB2;TNC;PLOD3;UBE2L6;CXCL1;IFI30;PRSS23;HK3;FCGR3A;BASP1;PLAU;CTSK;TNFSF10;RAC2;TIMP1;PIM2;CTSC;CD53;WARS;FCER1G;MMP1;MMP3;TNFRSF1B;HLA-G;MMP9;HCK;TYROBP;RAB31;IFI27;PXDN;COL6A1;ADAM8;LCP2;LCP1;MXRA5;FBP1;C1QB;LRRC15;CCL13;SDC3;FPR3;THY1;NID2;C2;TYMP;CD79A;UBD;PDPN;SPP1;LPXN;CD14;CCL19;CCL18;FCGR1A;LAIR1;MICB;CCR1;IL32;CD163;STAT1;LUM;ISG15;LHFPL2;LYZ;LILRB4;…
pulmonary tuberculosis DOID-2957 mouse GSE48027 sample 832	105/486	2.02833e-29	7.08225e-28	0	0	4.34061	286.774	CD86;CD80;SLA;CXCL13;IFIT1;IFIT3;IFIT2;GPR174;CYSLTR2;C3AR1;EPSTI1;ZBP1;GBP5;RSAD2;SLC11A1;CD180;TAP1;CYBB;RUNX3;PROCR;TYROBP;FSCN1;CFB;IDO1;IGSF6;GPR84;HIF1A;PLA2G7;TRPM2;CLEC7A;UBD;SLAMF8;LPXN;SLAMF6;HIST1H3H;CD14;ICOS;SLAMF1;MSR1;TNFRSF9;PYHIN1;SH2D1A;IFI44;PILRA;INHBA;CXCL10;CXCL11;IL6;TGFBI;ITK;CXCL9;MS4A7;PTPN22;SLC2A6;HK3;GPR132;KYNU;CTLA4;CCR8;TIMP1;CCR5;CEP55;BATF2;FCER1G;FCRL5;PDCD1LG2;…
ulcerative colitis DOID-8577 human GSE6731 sample 760	77/286	2.3846e-28	7.99317e-27	0	0	5.71964	363.788	IFITM3;CXCL6;SERPINA1;AQP9;LPCAT1;TNC;UBE2L6;CXCL1;ABCA12;IFI30;CXCL13;CXCL3;CTSS;ICAM1;LOXL2;TCL1A;FCGR3A;RGS3;CASP5;BASP1;PLAU;ANPEP;CTSK;PDE4B;TIMP1;PIM2;TGM2;CD53;WARS;FCER1G;MMP7;MMP1;F2R;TAP1;ACSL4;TNFRSF1B;MMP9;MMP10;MMP12;COL4A2;COL4A1;FSCN1;COL6A3;LCP2;LCP1;MS4A1;CFB;IDO1;BIRC3;CEBPB;COL15A1;CCL11;NNMT;BCL2A1;TYMP;CD79A;IFI16;UBD;SPP1;CCL19;NPTX2;GBP1;ARSB;MICB;CAV1;RFTN1;MSN;LYZ;BST2;CX…
Diamond-Blackfan anaemia DOID-1339 human GSE14335 sample 472	89/382	1.46043e-27	4.70707e-26	0	0	4.74201	293.014	CXCL6;ADAMDEC1;OLFML2B;TNFAIP6;GPR68;IL24;TNFAIP3;CXCL1;CPZ;CXCL3;ANTXR1;IFIT3;CTSS;CXCL5;IFIT2;ICAM1;HOXA11;OASL;HERC5;IFIH1;RGS3;DUSP10;ADAMTS3;PLAU;CTSK;BAI2;FAM198B;C3ORF52;SLC39A8;CTSC;TGM2;IL11;EGFL6;RSAD2;MME;MMD;DDX58;MMP1;MMP3;SOX11;TNFRSF1B;DUSP6;TANC2;MMP12;HCK;MMP14;TMEM2;CRISPLD2;OAS2;OAS3;RBP1;SCG5;ROR2;RAI14;BIRC3;SLC22A4;FBN2;DLX2;SDC3;PXN;IFI6;HDAC9;C3;HSD11B1;CCL8;STC2;PDPN;CHST…
colitis DOID-0060180 mouse GSE34874 sample 800	83/345	8.72567e-27	2.70819e-25	0	0	4.92885	295.749	IFITM3;SPON1;CXCL9;ITGAM;SERPINE1;ITGB2;TNC;SLA;LAMC2;CXCL13;CXCL3;TREM1;CXCL5;ICAM1;MS4A4A;MEDAG;ADAMTS4;PLAU;MRC1;C3AR1;RAC2;OLR1;SIRPA;TIMP1;LBP;CD53;IL11;FCER1G;MMP7;SLC11A1;MMP2;MMP3;CYBB;NRG1;OSMR;TNFRSF1B;MMP9;MMP10;MMP12;RAB32;GREM1;VCAN;MMP13;TYROBP;LOX;CRISPLD2;RBP1;MMP19;ADAM8;LCP2;LCP1;C1QB;IGSF6;C5AR1;AOAH;GPR84;SAMSN1;PLA2G7;FSTL1;THBS1;C3;IL1RL1;CCL8;CCL7;PDPN;NCKAP1L;CD14;ABCA1;CC…
endometriosis DOID-289 human GSE23339 sample 883	78/315	4.17832e-26	1.25051e-24	0	0	5.10596	298.379	SERPINA3;SPON1;SPARC;COL16A1;SERPINE2;SERPINE1;MS4A7;ITGB2;TNFAIP3;PLOD2;SLC2A3;LAMC1;IFI30;ANTXR1;HERC5;LAMP5;ADAMTS4;PLAU;CTSK;DSE;COL10A1;OLR1;SIRPA;TIMP1;TNS3;DACT1;FCER1G;SORCS2;TYROBP;RAB31;FNDC1;RBP1;COL6A1;CDH11;FSCN1;COL8A1;GAS1;COL6A3;MXRA5;CFB;C1QB;CEBPB;IGSF6;NNMT;COL11A1;IFI6;HTRA1;AEBP1;THBS2;THBS1;C3;PDPN;CHST15;APOE;CD14;MYH10;HOXC6;CTHRC1;ABCA1;PRNP;CD163;STAT2;GFPT2;RARRES1;LYZ;…
low-grade serous ovarian carcinomas DOID-0050933 human GSE56443 sample 755	81/341	9.08137e-26	2.6242e-24	0	0	4.83946	279.048	NRP2;SPARC;TENM3;ITGB3;SERPINE1;COL12A1;TNC;LAMC2;CXCL1;IFIT1;HAPLN3;IFIT2;ESM1;DUSP10;TDO2;SIX4;ANPEP;CTSK;OLR1;PMEPA1;ITGB6;TNS4;RNF152;EGFL6;ITGA3;SLC11A1;IGFBP3;FST;MMP2;F2R;MMP9;DUSP6;ASPN;MMP12;MMP11;CCNA1;VCAN;IFI27;FNDC1;COL4A1;MAP1B;PXDN;ADAM12;COL8A1;DSG2;LCP1;BCAT1;MXRA5;FBP1;MET;ABCG1;NNMT;COL11A1;LAMA3;LTBP2;THBS2;NID2;NT5E;CHN1;SPP1;CCL18;ABCA1;MSR1;MUC16;LAMB3;FN1;WNT7A;LAMB1;SULF1…
Crohn's disease DOID-8778 human GSE6731 sample 758	80/337	1.91742e-25	5.35601e-24	0	0	4.83223	275.02	IFITM3;PCSK1;CXCL6;CXCL9;SERPINA1;TNFAIP6;AQP9;LPCAT1;UBE2L6;SLC2A3;CXCL1;IFI30;CXCL3;CTSS;ICAM1;GLIPR1;FCGR3A;RGS3;CASP5;BASP1;PLAU;LAMP3;MRC1;PDE4B;TIMP1;PLXNC1;PIM2;TGM2;CD53;WARS;FCER1G;MMP1;RHOH;TAP1;ACSL4;MMP9;MMP12;TYROBP;COL4A1;SCG5;FSCN1;LCP2;KDELR3;LCP1;CFB;IDO1;TLR2;BIRC3;CEBPB;IGSF6;NNMT;BCL2A1;HIF1A;PLA2G7;TYMP;IFI16;UBD;SPP1;CCL18;FCGR1A;GBP1;MICB;STAT1;IFI44;GZMB;LILRB1;ISG15;KRT10…
colorectal adenocarcinoma DOID-0050861 human GSE24514 sample 595	69/258	2.48826e-25	6.72633e-24	0	0	5.63608	319.301	IFITM3;CXCL9;SERPINE1;TNFAIP3;UBE2L6;SNX10;CXCL1;FOXM1;CXCL3;CXCL5;ICAM1;FCGR3A;CDH3;TDO2;GNLY;PLAU;LAMP3;KAL1;CA9;TIMP1;CEP55;POSTN;FCER1G;MMP7;MMP1;F2R;MMP3;TAP1;MMP9;MMP10;MMP12;VCAN;COL4A1;OAS3;CDH11;MXRA5;HOXB6;COL11A1;IFI6;THBS2;NID2;C2;DRAM1;IFI16;UBD;SPP1;CCL18;NPTX2;ECT2;GBP1;HOXC6;STAT1;GZMB;ISG15;INHBA;SULF1;COL1A1;CXCL10;CXCL11;MYO1B;COL1A2;FCGR2A;FAP;P4HA1;COL5A2;NFE2L3;EPPK1;TGFBI;L…
idiopathic pulmonary fibrosis DOID-0050156 human GSE24206 sample 867	73/293	1.12156e-24	2.93708e-23	0	0	5.13112	282.968	RTP4;CXCL9;TREM2;GXYLT2;IFIT1;CXCL13;CXCL14;IFI44L;CXCL5;LAMP5;CDH3;CTSK;TNFSF10;MS4A14;COL10A1;OLR1;PTGFRN;CEP55;EOMES;POSTN;EGFL6;MMP7;ITGA4;MMP1;SGIP1;GPX8;MMP10;ASPN;CHIT1;GREM1;SFRP4;ANO1;FNDC1;SCG5;FSCN1;ADTRP;MXRA5;FBP1;IDO1;COL15A1;SUCNR1;NTM;HTRA1;LTBP2;THY1;NREP;THBS2;CCL8;PTPRZ1;KDELC1;UBD;SPP1;CCL18;HOXC6;CTHRC1;IL32;MUC16;IFI44;PCDHB14;C12ORF75;SULF1;COL1A1;CXCL10;COL3A1;CXCL11;COL1A…
allergic contact dermatitis DOID-3042 human GSE6281 sample 928	70/279	6.69316e-24	1.69966e-22	0	0	5.16934	275.841	RTP4;ITK;ARPC1B;ITGB2;TNC;SLA;PIK3CD;UBE2L6;SLC2A3;IFI35;IFI30;FAIM3;SLC2A6;IL27RA;ICAM1;PANX1;CDH3;KRT27;GNLY;PLAU;LAMP3;EPSTI1;RAC2;CCR7;TIMP1;WARS;TNFRSF12A;RHOH;TAP1;C4ORF48;PARP9;RUNX3;MMP9;MMP12;CLEC4A;HCK;CMPK2;LCP1;LTB;BIRC3;CCL13;IGSF6;SUCNR1;NNMT;NLRC5;THY1;SAMSN1;LILRA4;FYB;TYMP;UBD;SLAMF8;NCKAP1L;CCL19;CCL18;SLAMF1;APOL2;CCR1;IL32;STAT1;IL10RA;GZMB;ISG15;PARP12;CXCL10;IL6;CD5;IL7R;FER…
osteoarthritis DOID-8398 rat GSE8077 sample 944	80/355	7.16468e-24	1.76588e-22	0	0	4.51154	240.433	IFITM3;SPON1;SERPINA1;TNFAIP6;SERPINE1;COL12A1;MS4A7;TNC;PRSS23;CTSS;MEDAG;RGS4;ADAMTS4;EDNRA;LGALS1;CSRP2;SCRN1;MRC1;FAM198B;TNFSF11;PTGFRN;TIMP1;LBP;CCR5;CTSC;FADS1;TGM2;IL11;POSTN;TNFRSF12A;MMD;IGFBP3;PLAUR;NGF;ASPN;RUNX1;MMP12;SFRP4;ANO1;MMP14;FNDC1;COL4A2;CRISPLD2;COL4A1;FEZ1;COL6A2;PXDN;MMP19;CDH13;DSG2;SLC22A4;FBN2;POPDC3;LRRC15;NNMT;LAMA4;LTBP2;C2;SSFA2;P2RY6;CCL7;PDGFC;FLNA;PAG1;MFAP3L;C…
inclusion body myositis DOID-3429 human GSE48280 sample 706	89/431	1.32106e-23	3.16301e-22	0	0	4.0518	213.453	APP;CLIC4;CXCL9;SPARC;WIPF1;TNC;UBE2L6;AHR;GXYLT2;IFIT3;IFI44L;IFIT2;IFIH1;FCGR3A;SESN3;MRC1;TNFSF10;ITGAV;TIMP1;LBP;CD53;GUCY1A3;POSTN;WARS;DTX3L;RSAD2;ELOVL5;F2R;TAP1;CYBB;OSMR;PARP9;HLA-G;ASPN;RUNX1;ENAH;SFRP4;VCAN;IFI27;MYH9;ITGA6;LCP1;BIRC3;PFN2;C1QB;NNMT;SEMA3C;SDC2;LAMA4;IFI6;ASAP1;THBS1;C3;IFI16;ALDH1B1;CALD1;CD14;APOL1;LINC00152;CD163;TGFB2;ANGPT2;STAT1;LUM;CAV1;FN1;IFI44;PCDHB14;MSN;ISG…
liver cirrhosis DOID-5082 human GSE50892 sample 1012	72/301	3.22445e-23	7.5058e-22	0	0	4.85552	251.461	SERPINA3;SPON1;ITGB3;MS4A7;TNC;SLA;PTPN22;LAMC2;IKZF1;CTSS;MS4A4A;TNFSF13B;GPR174;DOCK11;CTSK;MRC1;FAM198B;C3AR1;RAC2;CEP170;ITGB6;TGM2;CD53;POSTN;MMP7;CD180;CYBB;TLR1;SFRP4;VCAN;LCP1;DOCK2;MS4A1;CFB;BIRC3;COL15A1;IGSF6;NNMT;SLC41A2;AOAH;AK5;THBS2;PLA2G7;FYB;C2;C3;CYTH4;CHST11;IFI16;ST8SIA4;SLAMF6;NCKAP1L;CCL19;MSC;LAIR1;IL32;TGFB2;CD163;LUM;MCAM;RARRES1;IFI44;LYZ;IGJ;TTLL7;COL3A1;PTPRC;FCGR2A;IL…
pulmonary sarcoidosis DOID-13406 human GSE16538 sample 916	87/423	5.66602e-23	1.28328e-21	0	0	4.02598	206.231	RTP4;ITK;CXCL6;ADAMDEC1;CXCL9;MCTP1;TNFAIP6;TMEM200A;SNX10;CXCL13;CXCL14;IFI44L;TNFSF13B;IFIT2;ESM1;GNLY;BASP1;CTSK;FAM198B;LOC100132891;TNFSF10;PDE4B;TIMP1;PLXNC1;CCR5;GBP5;GUCY1A2;POSTN;EGFL6;ITGA4;SGIP1;MMP1;ITGA1;SLC39A10;TAP1;MMP9;MMP10;ASPN;MMP12;CHIT1;GREM1;FAM101B;AIM2;COL4A1;TFEC;CDH11;CDH13;IDO1;BIRC3;VGLL3;IGSF6;SEMA3C;NLRC5;AOAH;DDX60;HIF1A;PLA2G7;FYB;HSD11B1;CYP27B1;CCL8;UBD;SPP1;SLA…
multiple sclerosis DOID-2377 human GSE23832 sample 746	76/337	9.41492e-23	2.07624e-21	0	0	4.50414	228.437	ADAMDEC1;SPARC;SERPINA1;OLFML2B;TNFAIP6;CD80;SERPINE1;AQP9;MS4A7;MSANTD3;SLC8A1;IFI44L;CXCL5;ICAM1;TNFSF13B;HERC5;IL4I1;ZC3H12C;SPRED1;FSD1L;DUSP10;PLAU;CTSK;KYNU;SH3PXD2B;CCRL2;DSE;EPSTI1;KAL1;SLC39A8;TNS3;CCR4;SLC11A1;PLAUR;PDCD1LG2;MMP9;MMP14;CD300E;MET;CFB;ABCG1;IDO1;TLR2;CREB5;FBN2;BCL2A1;SEMA3C;GPR84;USP18;C3;DRAM1;CCL8;PDPN;CCL18;ABCA1;LYN;CCR1;MYO10;TNFRSF9;FZD6;SIGLEC10;EMR1;IFI44;LILRB1…
adrenoleukodystrophy DOID-10588 human GSE34309 sample 864	66/262	1.04737e-22	2.2505e-21	0	0	5.18359	262.344	PCSK1;CXCL6;SPON1;SPARC;TENM3;COL16A1;OLFML2B;TNFAIP6;TNC;LDLRAD4;CXCL14;WISP1;CXCL5;CSRP2;ADAMTS3;TDO2;PMEPA1;SLC39A8;DACT1;GUCY1A3;POSTN;EGFL6;LEPRE1;TPM1;MMP3;GPX7;SLC39A14;ENAH;CRISPLD2;COL4A1;PXDN;ADAM12;CDH11;SCG5;KDELR3;ROR2;MXRA5;CFB;FBN2;LRRC15;MAGEL2;COL15A1;CCL11;COL11A1;AMIGO2;NREP;NUAK1;ALDH1B1;CCL7;KDELC1;MYH10;WNT2;MARCKSL1;GOLM1;GFPT2;TFPI2;COL1A1;MFAP5;FAP;COL5A1;KIF26B;COL5A2;MF…
colitis DOID-0060180 human GSE6731 sample 761	63/241	1.1834e-22	2.47922e-21	0	0	5.44006	274.661	CXCL6;CXCL9;SERPINA1;TNFAIP6;ITGB2;LPCAT1;UBE2L6;CXCL1;ABCA12;IFI30;CXCL3;CTSS;ICAM1;FCGR3A;RGS3;CASP5;CTSK;MRC1;SLC39A8;TIMP1;PLXNC1;TGM2;CD53;FCER1G;MMP7;TAP1;ACSL4;MMP9;HCK;MELK;FCHSD2;FSCN1;LCP2;KDELR3;LCP1;CFB;TLR2;C1QB;CEBPB;COL15A1;NNMT;BCL2A1;HIF1A;PLA2G7;NID2;TYMP;BAG2;IFI16;CHSY1;UBD;CCL18;GBP1;MICB;RARRES1;FN1;LILRB1;LYZ;CXCL11;IL6;FCGR2A;KRT14;SAA1;SEC24D
psoriasis DOID-8893 mouse GSE27628 sample 819	66/263	1.31456e-22	2.68683e-21	0	0	5.157	259.827	CD86;ADAMDEC1;SERPINE1;IL24;ITGB2;TNC;PTPN22;CXCL1;ANTXR2;CXCL3;CXCL5;ADAMTS4;ITGAX;CTLA4;CPXM1;TIMP1;RNF152;SH2D5;HAVCR2;MMP3;PLAUR;MMP9;DUSP6;MMP10;MMP12;MMP11;HCK;MMP13;TYROBP;RAB31;RBP1;TFEC;ADAM8;LCP1;LTB;SMIM3;C1QB;CCL11;NLRC5;FYB;C3;TMEM26;IL1RL1;P2RY6;CCL8;CCL7;CLEC7A;PDPN;HAS3;HAS2;CD14;IGF2BP2;ICOS;CD300LF;E2F7;CCR1;TFPI2;FN1;LILRB4;IGJ;IL6;PTPRC;FMNL2;ARTN;PI15;IL7R
Acute Lung Injury C0242488 mouse GSE1871 sample 152	80/372	1.71432e-22	3.42048e-21	0	0	4.24496	212.748	IFITM3;RTP4;CLIC4;CSF2;ARPC1B;SERPINE1;CTSZ;ITGB2;TNFAIP3;LAMC2;CXCL1;IFI35;IFI30;IFIT1;CXCL13;CXCL3;PPP1R18;CXCL14;IFIT3;CTSS;CXCL5;IFIT2;ICAM1;IFIH1;LGALS1;BASP1;SLC39A8;TIMP1;CTSC;CCRN4L;TGM2;CD53;ACOT9;FCER1G;RSAD2;TNFRSF12A;SLC11A1;MMP3;FNDC3B;PLAUR;CYBB;OSMR;TNFRSF1B;RAB32;HCK;TYROBP;COL4A2;COL4A1;IRF7;LCP1;TLR2;BIRC3;CEBPB;GPR84;HIF1A;SAMSN1;PLA2G7;THBS1;FYB;C2;C3;RNF213;DRAM1;CLEC7A;CD14;…
idiopathic urticaria DOID-1555 human GSE57178 sample 815	84/408	3.02151e-22	5.88843e-21	0	0	4.02355	199.371	SERPINE2;TNFAIP6;ITGB3;AQP9;TNC;PLOD2;CBLB;SLC2A3;ADAR;LRRC32;IFI30;TREM1;ICAM1;MEDAG;PANX1;FCGR3A;SPRED1;CDH3;PLAU;CA2;ANPEP;MRC1;ITGAX;RAC2;SLC39A8;TIMP1;ADAMTS9;CTSC;CD53;WARS;FCER1G;DTX3L;FST;ACTN1;CD180;ACSL4;PDCD1LG2;OSMR;PARP9;SLC39A14;DUSP6;MMP12;CLEC4A;GREM1;HCK;TMEM2;VCAN;RAB31;CRISPLD2;LCP2;LCP1;COL6A5;CCL13;IGSF6;NNMT;FPR3;HIF1A;THBS1;IL1RL1;CCL8;CHST11;IFI16;MTHFD1L;HAS2;ABL2;CCL19;A…
atherosclerosis DOID-1936 human GSE43292 sample 508	74/329	4.1305e-22	7.86673e-21	0	0	4.48275	220.724	RTP4;DDX60L;IFI35;IFIT1;CXCL13;IFIT3;IFI44L;IFIT2;HERC5;FCRLA;IFIH1;LAMP5;TDO2;IBSP;ANPEP;EPSTI1;TNFSF10;CD38;PIM2;STARD4;EGFL6;MMP7;RSAD2;FCRL5;MME;DDX58;RNASE2;PARP9;MMP9;GREM1;MMP13;IFI27;NAV3;OAS2;OAS3;MZB1;CMPK2;ROR2;TMEM106A;CCL13;CD163L1;DERL3;COL11A1;IFI6;PCDH12;GPR84;DDX60;SAMSN1;USP18;C3;CD79A;TMEM26;RNF213;CCL8;SULT1E1;LPXN;CCL19;GPC6;IL12RB2;TM4SF19;CD163;STAT1;FAM46C;IFI44;GZMB;PARP1…
Pulmonary Fibrosis C0034069 mouse GSE2640 sample 406	71/306	4.34808e-22	8.0971e-21	0	0	4.66043	229.233	CD84;SPARC;SERPINE2;ARPC1B;SERPINE1;CTSZ;MS4A7;ITGB2;TNC;IFI30;IFIT1;IFIT3;CTSS;ICAM1;LGALS1;BASP1;CTSK;MRC1;C3AR1;RAC2;ITGAX;SIRPA;TIMP1;CTSC;CD53;FCER1G;TNFRSF12A;ACTN1;MMP2;OSMR;DUSP6;MMP12;MMP14;TYROBP;COL4A2;LOX;COL4A1;COL6A1;IRF7;COL6A3;LCP1;GLT25D1;C1QB;LTBP2;PLA2G7;FSTL1;THBS1;CCL8;CLEC7A;CALD1;PDPN;SERPINH1;SPP1;APOE;ABCA1;PRNP;TGFB1;LAMB3;EMR1;FN1;MSN;LILRB4;COL1A1;COL3A1;COL1A2;PTPRC;C…
Rift Valley fever DOID-1328 mouse GSE18064 sample 876	62/240	5.07911e-22	9.2528e-21	0	0	5.34928	262.285	IFITM3;RTP4;APP;CLIC4;OLFML2B;SERPINE2;COL12A1;IFI35;IFIT1;ANTXR1;PRSS23;IFIT3;ICAM1;LOXL2;IFIH1;BASP1;POSTN;EGFL6;IGFBP3;TPM1;PARP9;COL4A2;COL4A1;COL6A2;COL6A1;IRF7;COL8A1;COL6A3;MYH9;FKBP9;IRF9;FBN2;COL11A1;HTRA1;THY1;FSTL1;NID2;USP18;HELZ2;RNF213;PDPN;SERPINH1;MYH10;STAT1;TGFB3;LUM;CAV1;IFI44;EIF2AK2;ISG15;PARP12;BICC1;COL1A1;BST2;COL3A1;COL1A2;COL5A1;COL5A2;FAT1;CALU;TGFBI;XAF1
West Nile fever DOID-2366 human GSE30719 sample 874	97/532	1.77751e-21	3.16926e-20	0	0	3.4779	166.171	IFITM3;DDX60L;UBE2L6;IFI35;SOGA3;IFI30;IFIT1;IFIT3;IFI44L;IFIT2;ICAM1;HERC5;ZC3H12C;LAMP3;C3AR1;EPSTI1;TNFSF10;CCRN4L;GBP5;IL15RA;STARD4;RSAD2;FST;TAP1;HLA-G;PGF;IFI27;CMPK2;CFB;IDO1;TRANK1;DDX60;PCDH17;HELZ2;RNF213;SOCS1;FAM26E;EIF2AK2;IFI44;ISG15;PARP14;PARP12;BST2;CXCL10;CXCL11;IL6;YEATS2;XAF1;IL7R;APOBEC3B;RTP4;TNFAIP6;TNFAIP3;CXCL1;ADAR;GLI3;TNFSF13B;OASL;PANX1;IFIH1;PDE4B;CD38;ADAMTS9;SLFN1…
ulcerative colitis DOID-8577 human GSE9452 sample 924	77/361	1.84555e-21	3.22203e-20	0	0	4.19212	200.138	IFITM3;PCSK1;CXCL6;ADAMDEC1;CXCL9;SERPINA1;MS4A7;ITGB2;UBE2L6;CXCL1;TREM2;IFI30;IFIT1;IFIT3;IFIT2;MS4A4A;HERC5;FCGR3A;LGALS1;CASP5;PLAU;MRC1;C3AR1;EPSTI1;CD38;TIMP1;CEP55;CTSC;CHGB;FCER1G;ITGA4;DDX58;MMP1;ANXA13;MMP3;CHIT1;MMP12;HCK;SLC7A7;TYROBP;IFI27;COL4A1;PXDN;MZB1;ADTRP;ATP6V0D2;IDO1;C1QB;CCL13;IGSF6;CCL11;CD163L1;FPR3;SAMSN1;PLA2G7;CCL8;SLAMF8;TNFRSF17;HIST1H3H;CD14;APOL1;CCL18;CTHRC1;CD163…
swine influenza DOID-0050211 human GSE48466 sample 498	67/285	3.04402e-21	5.2059e-20	0	0	4.7294	223.422	IFITM3;RTP4;APP;UBE2L6;DDX60L;CXCL1;ADAR;IFI35;AHR;IFI30;IFIT1;IFIT3;CTSS;IFI44L;IFIT2;TNFSF13B;OASL;HERC5;IFIH1;LAMP3;EPSTI1;TNFSF10;CD38;CTSC;STARD4;WARS;RSAD2;DTX3L;DDX58;IGFBP3;TAP1;PARP9;HLA-G;IFI27;OAS2;OAS3;IRF7;CMPK2;CFB;IRF9;IDO1;TLR2;BIRC3;SLFN5;CEBPB;IFI6;DDX60;USP18;C3;IFI16;UBD;APOL1;GBP1;LYN;STAT1;STAT2;RARRES1;IFI44;EIF2AK2;ISG15;PARP14;PARP12;BST2;CXCL10;CXCL11;ZNFX1;XAF1
breast adenocarcinoma DOID-3458 human GSE61304 sample 1071	64/266	6.50641e-21	1.09047e-19	0	0	4.86754	226.251	PCSK1;ADAMDEC1;CXCL9;OLFML2B;FOXM1;TREM1;WISP1;ELAVL2;LIMD2;LAMP5;IBSP;SIX4;C1QTNF6;COL10A1;OLR1;CCR7;LBP;LOC100506585;CEP55;SDS;MMP1;MMP3;MMP9;MMP10;ASPN;MMP11;VCAN;MMP13;MELK;FNDC1;PPEF1;SCG2;MATN3;LRRC15;COL11A1;IFI6;HSD17B6;GPR84;TRPM2;KIAA1644;SLAMF8;SPP1;HIST1H3H;PPAPDC1A;NPTX2;CTHRC1;SIGLEC12;CD70;GAD1;WNT7B;FN1;ISG15;INHBA;SULF1;CXCL10;CXCL11;COL5A1;LHX2;TNFSF4;COL5A2;MFAP2;NOX4;BMPR1B;CB…
intracranial aneurysm DOID-10941 human GSE26969 sample 744	49/163	1.00048e-20	1.64393e-19	0	0	6.55333	301.789	SERPINA3;CXCL6;TENM2;SERPINA1;TNFAIP6;GXYLT2;CPZ;LAMP5;RGS4;ZIC2;ZIC1;CPXM1;TIMP1;POSTN;EGFL6;GPX8;SFRP4;VCAN;FNDC1;LOX;RBP1;ADAM12;CDH11;KDELR3;SCG2;SEMA3C;COL11A1;LTBP2;NID2;KDELC1;FLRT3;SPP1;GPC6;CTHRC1;CD163;GOLM1;FN1;INHBA;LHFPL2;COL1A1;COL3A1;COL1A2;COL5A1;FAP;COL5A2;KRT14;MFAP2;APOC1;F2RL1
adenosquamous cell lung carcinoma DOID-4829 human GSE51852 sample 731	67/292	1.25196e-20	2.01759e-19	0	0	4.58053	209.912	TENM2;BNC1;COL12A1;CTSZ;SLC2A1;PLOD2;HOXC13;ABCA12;CXCL13;CXCL14;GLI3;S100A7A;IBSP;SALL4;TNFSF11;COL10A1;ITGB6;TNS4;TP63;CEP55;POSTN;MMP7;MUCL1;FCRL5;KCND2;MMP1;MMP3;SOX11;KREMEN2;MMP10;MMP12;GREM1;MMP11;MMP14;MMP13;FNDC1;KIAA0125;SCG5;ZNF114;DSC1;MS4A1;SLC24A2;COL11A1;SHOX2;THBS2;PTHLH;PTPRZ1;SPP1;PLAC1;SPOCK1;ZNF469;PPAPDC1A;CPA6;E2F7;CTHRC1;CDSN;TPBG;SULF1;ZFHX4;COL3A1;KRT17;FAP;KIF26B;COL7A1;…
allergic contact dermatitis DOID-3042 human GSE6281 sample 927	62/255	1.50638e-20	2.38178e-19	0	0	4.92955	224.994	ITK;CXCL9;ARPC1B;PIK3CD;UBE2L6;SLC2A3;IFI35;KLHDC7B;IFI30;SLC2A6;IL27RA;ICAM1;GNLY;PLAU;RAC2;CCR7;TIMP1;PIM2;CCR5;CCR4;WARS;RSAD2;TNFRSF12A;MMP1;RHOH;TAP1;MMP9;MMP12;MZB1;IRF7;ADAM8;LTB;BIRC3;NNMT;IFI6;THY1;TYMP;C3;CD79A;CCL8;UBD;SLAMF8;TNFRSF17;CCL19;CCL18;SLAMF1;APOL2;CCR1;IL32;FAM46C;IL10RA;GZMB;ISG15;IGJ;BATF;BST2;CXCL10;CXCL11;IL6;CD27;IL7R;MYO1G
adrenoleukodystrophy DOID-10588 human GSE34308 sample 709	76/365	1.54684e-20	2.40047e-19	0	0	4.06159	185.271	PCSK1;CXCL6;SPON1;COL16A1;TNFAIP6;BNC1;PTPRN;COL12A1;PLOD2;SLC2A3;CXCL1;GXYLT2;IFI44L;WISP1;EDNRA;CSRP2;HENMT1;EPSTI1;PMEPA1;SOX4;CEP55;DACT1;POSTN;WARS;EGFL6;MME;ITGA4;MMP1;MMP3;EN1;GPX7;SORCS2;FAM101B;VCAN;MELK;FNDC1;COL4A2;CRISPLD2;COL4A1;ADAM12;CDH11;SCG5;COL8A1;BCAT1;POPDC3;LRRC15;COL15A1;COL11A1;NTM;AMIGO2;LTBP2;AEBP1;NREP;HSPA13;LTBP1;SEL1L3;NUAK1;KDELC1;PPAPDC1A;GPC6;WNT2;CTHRC1;IFI44;INH…
colorectal cancer DOID-9256 human GSE32323 sample 552	63/264	2.08418e-20	3.17554e-19	0	0	4.8116	218.049	CXCL9;SPARC;FAM89A;UBE2L6;CXCL1;CXCL3;PRSS23;TREM1;IFI44L;ESM1;CDH3;ZIC2;PLAU;EPSTI1;COL10A1;PMEPA1;CA9;SOX4;EGFL6;MMP7;MME;MMP1;MMP3;SLC39A10;C4ORF48;MMP10;MMP12;SFRP4;PROCR;SLC7A7;COL4A1;DPEP1;MXRA5;COL15A1;IGSF6;COL11A1;AMIGO2;IFI6;C2CD4A;THBS2;C2;TRPM2;FLRT3;STC2;UBD;SPP1;WNT2;CTHRC1;GALNT6;GZMB;INHBA;SULF1;COL1A1;BST2;CXCL10;CXCL11;COL1A2;FAP;COL5A1;COL5A2;NFE2L3;TGFBI;LGR5
Familial combined hyperlipidaemia C0020474 human GSE11393 sample 267	67/298	4.04309e-20	6.0502e-19	0	0	4.46011	199.165	RTP4;ADAMDEC1;CLIC4;DOCK4;CXCL9;SERPINE2;CXCL1;AHR;SLC2A6;IFI44L;CXCL5;FADS3;CASP5;LAMP3;KYNU;KAL1;TNS3;CHGB;IL15RA;RSAD2;DAPK1;DDX58;MMP10;GREM1;MINPP1;PROCR;IFI27;TFEC;SCG5;HOXB2;BCAT1;FBP1;IDO1;RAI14;SEMA3C;SDC2;AMIGO2;HTRA1;PDGFA;ATP2C1;PLA2G7;THBS1;C3;CD79A;NT5E;P2RY6;PDGFC;GNA12;SPP1;LAIR2;MSC;SLAMF1;NTRK1;MYO10;TFPI2;FN1;NETO2;LHFPL2;SGPP1;CXCL10;CXCL11;IL6;NFE2L3;ZNF532;FERMT2;APOBEC3B;DF…
Cystic Fibrosis C0010674 mouse GSE3100 sample 138	80/409	8.45769e-20	1.24343e-18	0	0	3.76001	165.127	RTP4;CXCL9;ITGAM;TNFRSF13B;ITGB2;PTPN22;CXCL13;FAIM3;PIK3CG;IFIT3;PSTPIP1;TIFAB;C3AR1;TNFSF10;RAC2;EMILIN2;ZBP1;BATF2;WARS;FCER1G;ITGA4;DTX3L;FST;SLC11A1;TAP1;CYBB;PARP9;LAX1;MMP9;ASPN;TLR1;TYROBP;OAS2;OAS3;MZB1;IRF7;CMPK2;ADAM8;LTB;MS4A1;IRF9;IDO1;TLR2;IGSF6;NLRC5;PLA2G7;USP18;FYB;C2;CD79A;CCL8;CYTH4;UBD;SLAMF8;TNFRSF17;LPXN;CD300LF;ECT2;S1PR5;GRIA3;LAIR1;CCR1;CD163;MUC16;STAT1;STAT2;GZMB;IFI44;…
Infection by Yersinia enterocolitica C0238528 mouse GSE2973 sample 127	68/316	2.63147e-19	3.80202e-18	0	0	4.21601	180.368	CD86;RTP4;CLIC4;SPARC;SERPINE1;TNFAIP3;CXCL1;IFIT1;IFIT3;IFIT2;IFIH1;ZC3H12C;GLIPR1;SPRED1;BASP1;PLAU;CCRL2;PDE4B;OLR1;TIMP1;HOXA7;CCRN4L;RSAD2;TNFRSF12A;CD180;PLAUR;CYBB;MMP12;MMP14;MMP13;LOX;CMPK2;LCP2;ITGA5;LCP1;SMIM3;IGSF6;C5AR1;KCNA3;THBS1;SSFA2;HELZ2;SOCS1;RAB20;CCL7;CLEC7A;PDPN;SPP1;SKIL;MSR1;MARCKSL1;PYHIN1;CAV1;IFI44;ISG15;PARP14;LILRB4;PTPRE;CXCL10;KLF7;CXCL11;IL6;DAB2;COL1A2;PTPRC;PNPL…
Psoriasis vulgaris C0263361 human GSE13355 sample 35	80/418	3.35648e-19	4.76734e-18	0	0	3.6581	155.609	RTP4;ITK;ADAMDEC1;TENM2;CXCL9;SNX10;CXCL1;KLHDC7B;ABCA12;CXCL13;FOXM1;TSPAN10;CTSS;OASL;S100A7A;CDH3;KRT27;LAMP3;KYNU;ZIC1;EPSTI1;SLC39A6;TNFSF10;CCR7;CEP55;CTSC;GBP5;EGFL6;MMP7;RSAD2;IGFBP3;TAP1;PARP9;MMP9;KRT9;MMP12;MELK;AIM2;IFI27;OAS2;IRF7;CMPK2;COL6A5;CFB;IRF9;IDO1;BIRC3;C1QB;BCL2A1;IFI6;CHRNA9;FPR3;SAMSN1;TYMP;CCL8;CLEC7A;UBD;HAS3;ICOS;CCL18;TIGIT;IL32;GALNT6;STAT1;IL10RA;TPBG;GZMB;SLC16A10…
Primary open angle glaucoma C0339573 human GSE2705 sample 257	72/351	3.91668e-19	5.47029e-18	0	0	3.97458	168.458	TENM3;TNFAIP6;SERPINE1;PLOD2;LAMC2;LDLRAD4;LRRC32;GALNT10;FADS2;ESM1;CSRP2;LBH;TUBB3;PLAU;LIPG;KAL1;OLR1;PMEPA1;CEP170;FADS1;DACT1;IL11;TNFRSF12A;ITGA4;ACTN1;IGFBP3;FST;TPM1;PLAUR;ACSL4;SLC39A14;GREM1;TMEM2;VCAN;MRAS;COL4A2;LOX;CRISPLD2;COL4A1;RBP1;ADAM12;FSCN1;COL8A1;MYH9;MXRA5;NNMT;AMIGO2;PDGFA;LTBP2;HSD17B6;NREP;HSPA13;FSTL3;NUAK1;CHST11;ALDH1B1;CHSY1;PDGFC;GBP1;TGFB1;MICAL2;MSN;INHBA;PTPRE;KL…
psoriasis DOID-8893 human GSE52471 sample 690	66/303	4.56686e-19	6.27382e-18	0	0	4.27737	180.634	RTP4;SERPINA3;ADAMDEC1;CXCL9;SERPINA1;UBE2L6;CXCL1;ABCA12;IFIT1;CXCL13;IFIT3;IFI44L;OASL;FCGR3A;CDH3;LAMP3;KYNU;EPHB2;CTSC;EGFL6;RSAD2;TNFRSF12A;DDX58;MMP1;OSMR;MMP9;MMP12;MINPP1;RAB31;IFI27;OAS2;OAS3;IRF7;DOCK2;IRF9;BCL2A1;IFI6;CHRNA9;SAMSN1;LILRA4;TYMP;SULT1E1;IFI16;CLEC7A;UBD;CD14;CCL19;APOL1;GBP1;LYN;GALNT6;STAT1;STAT2;TPBG;MYO5A;IFI44;GZMB;SLC16A10;ISG15;NETO2;LYZ;BST2;CXCL10;MFHAS1;VNN3;XAF1
idiopathic pulmonary fibrosis DOID-0050156 human GSE24206 sample 868	69/329	6.23455e-19	8.4267e-18	0	0	4.08131	171.084	RTP4;CXCL6;TREM2;GXYLT2;IFIT1;CXCL13;CXCL14;IFIT3;IFI44L;CXCL5;OASL;LAMP5;CDH3;CTSK;EPSTI1;MS4A14;COL10A1;CPXM1;PTGFRN;BBS5;CEP55;EGFL6;MMP7;RSAD2;MMP1;MMP10;ASPN;CHIT1;MMP12;SPOCD1;GREM1;SFRP4;CCNA1;FNDC1;OAS2;OAS3;SCG5;CMPK2;MXRA5;FBP1;COL15A1;NTM;IFI6;FPR3;THY1;DDX60;PLA2G7;USP18;PTPRZ1;UBD;SPP1;CCL18;CTHRC1;GALNT6;MUC16;IFI44;ISG15;C12ORF75;SULF1;COL1A1;COL3A1;KRT17;TNIP3;KRT14;MFAP2;APOC1;XA…
colon cancer DOID-219 mouse GSE63032 sample 661	74/372	7.82274e-19	1.03244e-17	0	0	3.82698	159.555	SPON1;OLFML2B;MCTP1;ITGAM;SERPINE2;TNFAIP6;IRS1;ARPC1B;ITGB3;MS4A7;SLC2A3;CXCL13;CXCL14;CTSS;ICAM1;MS4A4A;MEDAG;ADAMTS2;ANPEP;CTSK;MRC1;C3AR1;TIMP1;LBP;CMKLR1;TGM2;CD53;FCER1G;MMP2;MMP3;SLC6A12;OSMR;SLC39A14;PGF;F5;MMP14;VCAN;TYROBP;SOAT1;LOX;OAS2;MMP19;TLR8;DPEP1;COL6A3;ATP6V0D2;CFB;DDR2;SMIM3;C1QB;LILRA6;IGSF6;HTRA3;C5AR1;AEBP1;PLA2G7;THBS1;C3;HSD11B1;ADAMTS15;CCL8;CLMP;SPP1;LRRC8C;HAS2;CCL19;C…
systemic lupus erythematosus (SLE) DOID-9074 human GSE36700 sample 512	66/306	7.88497e-19	1.03244e-17	0	0	4.22321	176.041	IFITM3;CLIC4;CXCL9;TNFAIP6;MS4A7;ITGB2;UBE2L6;SNX10;ADAR;TREM2;IFI35;AHR;IFI30;IFIT1;IFIT3;CTSS;IFI44L;IFIT2;MS4A4A;TNFSF13B;HERC5;GLIPR1;FCGR3A;LGALS1;C3AR1;EPSTI1;TNFSF10;OLR1;WARS;FCER1G;RSAD2;DTX3L;CYBB;HLA-G;TYROBP;IFI27;OAS3;CMPK2;LCP1;IRF9;TLR2;C1QB;CEBPB;SDC2;IFI6;FPR3;DDX60;CCL8;SPP1;APOE;CD14;GBP1;LYN;CCR1;CD163;STAT1;FN1;IFI44;ISG15;LHFPL2;IGJ;BST2;CXCL10;SIGLEC1;XAF1;C1QC
Huntington's disease DOID-12858 mouse GSE3583 sample 929	66/307	9.4423e-19	1.21733e-17	0	0	4.20546	174.543	SERPINE2;BNC1;CTSZ;CXCL1;IFIT1;MEDAG;HOXA11;HOXA10;RGS4;GPR176;GJA1;GLIPR1;SESN3;C1QTNF6;FAM198B;ZIC1;EMILIN1;MMP2;OSMR;MMP9;DUSP6;TANC2;ASPN;RCN3;PROCR;LOX;COL6A2;RBP1;COL6A1;CDH11;COL6A3;KDELR3;ROR2;DDR2;FBN2;FOXC2;FBLIM1;LAMA4;HTRA1;AEBP1;AK5;THBS2;HELZ2;IL1RL1;GPR153;CLMP;CCL7;ARSJ;HOXC8;CDR2;STRA6;IRX2;TGFB3;CAV1;FN1;VEGFC;BICC1;TBX18;COL1A1;CXCL10;MFHAS1;COL3A1;MYO1B;COL1A2;COL5A2;TGFBI
osteoarthritis DOID-8398 rat GSE8077 sample 943	74/374	1.07537e-18	1.3654e-17	0	0	3.80106	157.265	IFITM3;PCSK1;SPON1;SERPINA1;TNFAIP6;COL12A1;MS4A7;TNC;PRSS23;CTSS;IFIT2;MEDAG;RGS4;ADAMTS4;ESM1;LGALS1;CSRP2;ANPEP;MRC1;FAM198B;TNFSF11;EMILIN1;PTGFRN;TIMP1;LBP;CTSC;TGM2;IL11;POSTN;FCER1G;TNFRSF12A;MME;MMD;IGFBP3;PLAUR;ASPN;MMP12;SFRP4;ANO1;MMP13;FNDC1;CRISPLD2;COL4A1;SCN8A;PXDN;MMP19;CDH13;DSG2;HOXB7;SLC22A4;FBN2;LRRC15;NNMT;BCL2A1;CLEC12A;LTBP2;C2;P2RY6;CCL7;CHSY1;FLNA;PLEK2;CTHRC1;PLA2G2D;MYO…
idiopathic pulmonary fibrosis DOID-0050156 human GSE44723 sample 851	65/300	1.13765e-18	1.42291e-17	0	0	4.24534	175.407	TENM3;TMEM200A;IL24;CBLB;PTPN22;CXCL14;ICAM1;MEDAG;ESM1;HOXA3;FAM65C;COL10A1;OLR1;SLC39A8;PTGFRN;TGM2;DACT1;KCND2;ZNF281;IGFBP3;SORCS2;GREM1;SFRP4;FNDC1;LOX;RBP1;ADAM12;CDH11;SCG5;DSG2;SLC22A4;CCL13;COL15A1;LAMA1;NTM;AMIGO2;PDGFA;NREP;ADAMTS12;THBS1;HDAC9;PTHLH;FSTL3;HSD11B1;NUAK1;TMEM169;CCL7;STC2;CHST15;SPP1;PPAPDC1A;MFAP3L;CTHRC1;PPP1R14C;FAM46C;SCD5;FN1;PCDHB14;INHBA;SULF1;MFAP5;IL6;TNFSF4;PN…
nasopharynx carcinoma DOID-9261 human GSE12452 sample 774	55/225	1.73672e-18	2.14025e-17	0	0	4.94214	202.107	CNTNAP2;CXCL9;SPARC;TNFAIP6;TMEM200A;KIF14;TNFAIP3;IFIT1;CXCL3;IFIT3;IFI44L;LGALS1;ZIC2;GNLY;CEP55;GBP5;EGFL6;RSAD2;MMP1;MMP3;C6ORF141;MMP12;GREM1;MINPP1;COL4A2;COL4A1;COL4A5;DSG2;RAI14;COL15A1;DDX60;PLA2G7;USP18;NUAK1;CCL8;CHN1;HOXC6;ANGPT2;COL22A1;FN1;IFI44;GZMB;LAMB1;INHBA;DHRS2;EXT1;BST2;CXCL10;COL3A1;CXCL11;LHX2;TNFSF4;NEDD4;COL5A2;NFE2L3
autism spectrum disorder DOID-0060041 human GSE25507 sample 1031	66/315	3.86911e-18	4.69901e-17	0	0	4.06859	163.124	IFITM3;SPARC;SERPINA1;TNFAIP6;AQP9;CTSZ;UBE2L6;SLC2A3;IFI35;IFI30;IFIT1;TREM1;IFIT3;IFI44L;IFIT2;TNFSF13B;OASL;HERC5;GLIPR1;FCGR3A;LGALS1;GNLY;EPSTI1;TNFSF10;TIMP1;GBP5;WARS;FCER1G;RSAD2;DTX3L;PLAUR;TAP1;RNASE2;HLA-G;CLEC4A;HCK;TYROBP;RAB31;AIM2;IFI27;OAS3;IRF7;CMPK2;IDO1;SLC22A4;CEBPB;IGSF6;BCL2A1;C5AR1;IFI6;DDX60;TYMP;IFI16;CD14;GBP1;CCR1;IFI44;GZMB;ISG15;PILRA;LYZ;IGJ;PTPRC;SIGLEC1;FOLR3;XAF1
autism spectrum disorder DOID-0060041 human GSE62632 sample 1036	64/299	4.04629e-18	4.84398e-17	0	0	4.17656	167.266	CXCL1;IFI35;IFI30;IFIT1;PRSS23;IFIT3;CTSS;IFI44L;WISP1;IFIT2;FADS2;EDNRA;PLAU;EPSTI1;RNF152;SLFN12L;CMKLR1;GPR39;STARD4;RSAD2;DDX58;MMP1;ITGA3;MMP3;TAP1;PARP9;IFI27;OAS2;OAS3;ITGA6;KDELR3;MET;LILRA6;CD163L1;NTM;IFI6;LPAR3;THY1;AK5;NREP;NID2;NT5E;DRAM1;ARSJ;WNT2;CCR1;STAT1;FAM46C;MCAM;CAV1;TRPV2;IFI44;ISG15;C12ORF75;PARP14;SULF1;BST2;CXCL10;COL3A1;IL6;NLRP10;F2RL1;XAF1;APOBEC3B
multiple myeloma DOID-9538 human GSE36474 sample 707	59/262	6.6783e-18	7.88227e-17	0	0	4.44649	175.848	RTP4;OLFML2B;TNFAIP6;TMEM200A;UBE2L6;CXCL1;IFI35;IFI30;IFIT1;LRRC32;IFIT3;IFI44L;IFIT2;TNFSF13B;OASL;HERC5;RGS4;EDNRA;CTSK;LOC100132891;KAL1;PTGFRN;SFTA1P;HOXA5;TGM2;OSR2;DTX3L;DDX58;F2R;EN1;GPX7;PARP9;ERMN;GREM1;IFI27;IRF7;IRF9;POPDC3;TRANK1;IFI6;PRICKLE1;DDX60;USP18;ADAMTS15;FLRT3;APOL1;GBP1;ABCA1;STAT1;RARRES1;IFI44;ISG15;LAMB1;BST2;PNPLA3;SNAI2;F2RL1;XAF1;F2RL2
Zaire ebolavirus DOID-4325 human GSE31747 sample 497	65/313	1.12291e-17	1.30694e-16	0	0	4.01998	156.892	ADAMDEC1;CLIC4;DOCK4;CSF2;TNFAIP6;ARPC1B;AQP9;TNFAIP3;SLC2A3;CXCL1;ADAR;IFIT1;CXCL3;IFIT3;CXCL5;ICAM1;LGALS1;BASP1;LAMP3;CCRL2;ITGAX;TIMP1;TGM2;WARS;MMP7;RSAD2;MME;MMP1;ITGA3;PLAUR;TAP1;TNFRSF1B;HCK;MMP14;OAS2;FSCN1;MYH9;CD300C;ITGA5;LCP1;FBP1;IDO1;BIRC3;CEBPB;BCL2A1;CYP27B1;CCL8;FLNA;CCL18;MSC;GBP1;MICB;LYN;IL10RA;RFTN1;IFI44;MSN;ISG15;LYZ;LILRB3;PTPRE;IL6;TNFSF9;ATP13A3;IL7R
Duchenne muscular dystrophy DOID-11723 human GSE6011 sample 674	70/363	3.96999e-17	4.55733e-16	0	0	3.67062	138.622	IFITM3;SERPINA3;SPARC;OLFML2B;SERPINE2;ARPC1B;ITGB2;UBE2L6;ADAR;IFI35;IFI30;IFIT1;CXCL14;IFIT3;IFI44L;MS4A4A;PANX1;GJA1;CTSK;MRC1;TIMP1;POSTN;RSAD2;IGFBP3;MMP2;TAP1;ASPN;VCAN;TYROBP;RAB31;IFI27;COL6A2;IRF7;COL6A3;MXRA5;IRF9;C1QB;COL15A1;NNMT;IFI6;HTRA1;THBS2;HIF1A;FSTL1;C3;IFI16;CLEC7A;SPP1;SPOCK1;CD14;CD163;STAT1;LUM;IL10RA;TPBG;IFI44;EIF2AK2;MSN;ISG15;LYZ;PARP12;COL1A1;BST2;COL3A1;DAB2;COL1A2;C…
ulcerative colitis DOID-8577 human GSE11223 sample 589	68/348	5.54864e-17	6.28346e-16	0	0	3.72772	139.53	RTP4;APP;FKBP10;SPARC;COL12A1;TNC;SLC2A1;CXCL1;ABCA12;IFIT1;CXCL3;IFIT3;IFIT2;NUDT11;CSRP2;CASP5;GNLY;PLAU;EPSTI1;TNFSF10;TIMP1;ACVR1;GBP5;POSTN;MMP7;FCRL5;DDX58;MMP1;MMP3;GPX8;HLA-G;MMP10;ASPN;GREM1;ANO1;CDH11;STX1A;HOXB6;GTSF1;CFB;IDO1;BIRC3;CCL11;HTRA1;AEBP1;JAKMIP1;LTBP1;PCDH17;IFI16;FLRT3;ARSJ;UBD;PDPN;APOL1;NPTX2;GBP1;ANGPT2;TFPI2;TMEM132A;ISG15;MIAT;DHRS2;COL1A1;COL3A1;COL1A2;FAP;CMTM1;TGF…
Alcoholic Hepatitis DOID-12351 human GSE28619 sample 477	59/275	7.47033e-17	8.34685e-16	0	0	4.17594	155.065	CXCL6;RTP3;TMEM200A;CXCL1;TREM2;IFI30;IFIT2;RGS4;CTSK;COL10A1;ITGAV;PTGFRN;TIMP1;LBP;SOX4;MMP7;TNFRSF12A;ANXA13;GPX8;SLC39A10;ACSL4;C4ORF48;VCAN;COL4A2;COL4A1;MAP1B;COL6A3;ITGA6;KDELR3;COL15A1;HTRA1;PDGFA;LTBP2;THBS2;PLA2G7;PCDH17;UBD;SERPINH1;SPP1;CTHRC1;IL32;GOLM1;LUM;FZD6;RARRES1;C12ORF75;BICC1;COL1A1;CXCL10;COL3A1;COL1A2;FAP;COL5A1;COL5A2;FAT1;F2RL1;APOBEC3B;DFNA5;FBN1
Breast Cancer C0006142 human GSE2429 sample 148	59/276	8.93084e-17	9.84743e-16	0	0	4.15647	153.6	ADAMDEC1;CXCL9;SPARC;OLFML2B;SERPINE2;ARPC1B;ITGB2;IFI30;CXCL13;GJA1;LGALS1;BASP1;CTSK;TIMP1;CTSC;CD53;GUCY1A3;POSTN;FCER1G;EGFL6;MMP7;IGFBP3;MMP2;MMP9;ASPN;CHIT1;SFRP4;VCAN;IFI27;CRISPLD2;CDH11;COL6A3;MXRA5;LRRC15;HTRA1;NREP;THBS2;HIF1A;FSTL1;C3;IFI16;UBD;SERPINH1;SPP1;CCL19;LUM;FN1;LHFPL2;LYZ;COL1A1;CXCL10;COL3A1;COL1A2;FAP;COL5A1;COL5A2;APOC1;TGFBI;FBN1
nasopharynx carcinoma DOID-9261 human GSE12452 sample 778	51/214	9.66887e-17	1.05227e-15	0	0	4.76563	175.733	SERPINA3;CXCL9;SPARC;MCTP1;KIF14;TNC;MSANTD3;IFIT1;CXCL3;IFIT3;IFI44L;IFIT2;GJA1;ESM1;LGALS1;LURAP1L;ZIC2;GNLY;PLAU;CA2;SLC39A6;ITGB6;CEP55;POSTN;RSAD2;MMP1;MMP3;COL4A2;COL4A1;DSG2;COL15A1;SUCNR1;NREP;DDX60;NUAK1;CCL8;ST8SIA4;HOXC6;GAD1;FN1;IFI44;GZMB;LAMB1;EXT1;NELL2;CXCL10;CXCL11;LHX2;COL5A2;NFE2L3;LRP12
Appendicitis C0003615 human GSE9579 sample 98	62/302	1.15009e-16	1.23561e-15	0	0	3.95413	145.122	IFITM3;SERPINA3;CXCL6;SERPINA1;SERPINE2;ARPC1B;AQP9;ITGB2;TNC;SLA;CXCL1;ADAR;AHR;IFI30;LGALS1;BASP1;LAMP3;DSE;RAC2;CCR7;TIMP1;CCR5;CD53;FCER1G;MMP1;MMP3;SLC39A14;MMP9;MMP10;MMP12;GREM1;HCK;VCAN;TYROBP;RAB31;COL4A1;ITGA5;LCP1;BIRC3;CEBPB;NNMT;BCL2A1;HIF1A;SAMSN1;IFI16;UBD;SERPINH1;SPP1;CD14;GBP1;LYN;CCR1;CD163;IL10RA;TFPI2;MSN;LILRB2;PTPRE;PTPRC;FCGR2A;TGFBI;IL7R
dengue disease DOID-12205 human GSE51808 sample 556	70/375	2.35186e-16	2.49476e-15	0	0	3.52391	126.812	RTP4;KIF14;IFI35;KLHDC7B;IFIT1;FOXM1;IFIT3;IFI44L;IFIT2;MS4A4A;OASL;HERC5;IFIH1;LAMP3;CCRL2;C3AR1;EPSTI1;CTLA4;CD38;MYBL2;EPHB2;CEP55;CMKLR1;HAVCR2;ZBP1;GBP5;IL15RA;BATF2;WARS;RSAD2;ELOVL3;RNASE2;USP30-AS1;CCNA1;MELK;AIM2;IFI27;OAS2;OAS3;TFEC;MZB1;IRF7;CMPK2;IDO1;C1QB;SUCNR1;IFI6;GPR84;DDX60;USP18;C2;CCL8;TNFRSF17;GBP1;E2F7;IL12RB2;CAV1;IFI44;GZMB;ISG15;LHFPL2;FAM225A;PARP12;CXCL10;CXCL11;IL6;SIG…
systemic lupus erythematosus DOID-9074 human GSE10325 sample 691	71/390	5.60393e-16	5.87011e-15	0	0	3.41764	120.02	IFITM3;SERPINA1;AQP9;LPCAT1;DYSF;TNFAIP3;UBE2L6;SLC2A3;CXCL1;ADAR;IFI35;IFIT1;TREM1;IFIT3;IFI44L;IFIT2;OASL;HERC5;LGALS1;ANPEP;TNFSF10;TIMP1;TNS3;WARS;FCER1G;RSAD2;FNDC3B;TAP1;CYBB;RNASE2;HLA-G;MMP9;HCK;VCAN;TYROBP;IFI27;CRISPLD2;OAS2;OAS3;TFEC;IRF7;IRF9;TLR2;IGSF6;IFI6;DDX60;PLA2G7;USP18;TYMP;CCL7;IFI16;SPP1;CD14;GBP1;LAIR1;CCR1;CD163;STAT1;FN1;IFI44;MSN;LILRB1;ISG15;LILRB2;LILRB3;PARP12;BST2;CX…
systemic lupus erythematosus DOID-9074 human GSE61635 sample 816	61/306	8.69809e-16	8.99877e-15	0	0	3.80677	132.012	IFITM3;RTP4;TNFAIP6;CTSZ;DDX60L;PLOD2;IFI35;KLHDC7B;IFIT1;IFIT3;IFI44L;ELAVL2;IFIT2;MS4A4A;OASL;HERC5;IFIH1;CASP5;LAMP3;EPSTI1;CD38;OLR1;CEP55;ZBP1;GBP5;BATF2;RSAD2;DDX58;MMP1;ITGA1;PARP9;CCNA1;IFI27;OAS2;OAS3;IRF7;CMPK2;IDO1;C1QB;SUCNR1;CLEC12A;IFI6;DDX60;USP18;C2;TYMP;CCL8;RNF217;LAIR2;FCGR1A;CCR1;CAV1;IFI44;ISG15;PARP12;CXCL10;CXCL11;SIGLEC1;XAF1;APOBEC3B;C1QC
skin squamous cell carcinoma DOID-3151 human GSE2503 sample 627	51/227	1.30956e-15	1.33831e-14	0	0	4.41054	151.145	IFITM3;ARPC1B;TNC;CXCL1;ADAR;CXCL13;GJA1;CDH3;BASP1;TUBB3;CA2;SLC39A6;CTSC;MMP1;ACTN1;MMP2;MMP3;MMP9;KRT9;ENAH;MMP12;RAB31;IFI27;COL4A2;COL4A1;COL6A2;FSCN1;COL6A3;MYH9;ITGA6;DSC1;LAMA3;KLK5;THBS2;HIF1A;LIMA1;GALNT6;CDSN;LAMB3;LUM;TPBG;FN1;MSN;COL1A1;COL3A1;COL1A2;KRT17;COL5A1;KRT14;COL5A2;SNAI2
Barrett's esophagus DOID-9206 human GSE34619 sample 596	61/311	1.91638e-15	1.93485e-14	0	0	3.72963	126.391	SERPINA3;SERPINA1;ARPC1B;GOLIM4;DDX60L;LAMC2;PTPRK;ANTXR2;PTPRH;CTSS;HOXC10;CA2;CREB3L1;ANPEP;TIMP1;POSTN;MMP7;DAPK1;MMP1;VPS13C;FNDC3B;TMC7;SLC39A14;PGM2L1;F5;TMEM2;VCAN;SLC7A7;IFI27;TLN2;KDELR3;TOX;FBP1;MET;HOXB6;CFB;BIRC3;GRAMD1B;SEMA3C;SLC41A2;IFI6;DDX60;SEL1L3;LIMA1;NT5E;FLRT3;IGF2BP2;APOL1;LYN;GALNT6;FAM46C;GOLM1;LUM;NEK6;MICAL2;C12ORF75;LYZ;CDC42BPA;IGJ;FAT1;NAPEPLD
Uterine leiomyoma C0042133 human GSE593 sample 16	56/270	2.20994e-15	2.20467e-14	0	0	3.99119	134.686	COL16A1;TNC;PRSS23;CXCL14;LAMP5;ADAMTS5;EDNRA;LGALS1;LBH;CTSK;ITGAV;SOX4;POSTN;MMP2;ASPN;ENAH;SFRP4;MMP11;ANO1;VCAN;RAB31;COL4A2;COL4A1;PXDN;CDC42EP3;CDH11;COL4A6;COL4A5;COL6A3;ITGA5;MXRA5;RAI14;MACF1;SDC3;AMIGO2;HSD17B6;NREP;THBS2;PDGFC;SERPINH1;SPOCK1;GOLM1;TGFB3;LUM;FN1;MICAL2;SULF1;COL1A1;MFAP5;COL3A1;COL1A2;COL5A1;COL5A2;MFAP2;SNAI2;TGFBI
skin squamous cell carcinoma DOID-3151 human GSE45164 sample 657	60/305	2.83905e-15	2.79897e-14	0	0	3.74127	125.315	CXCL6;CXCL9;TNFAIP6;IL24;KIF14;SLC2A1;PLOD2;CXCL1;ABCA12;CXCL13;OASL;GLIPR1;FCGR3A;CSRP2;TDO2;PLAU;CA2;KYNU;ZIC1;CEP55;CTSC;EGFL6;RSAD2;MMP1;MMP3;MMP10;ENAH;MELK;AIM2;IFI27;COL4A1;OAS3;MZB1;ITGA6;BCL2A1;KHDC1L;LAMA3;GNAI1;PTHLH;CHST11;FLRT3;CLEC7A;ECT2;LYN;PRNP;GALNT6;SLC16A1;NLGN4X;TPBG;ISG15;IGJ;BST2;NELL2;CXCL10;KLF7;PTPRC;FCGR2A;VNN3;SNAI2;IL7R
idiopathic pulmonary fibrosis DOID-0050156 human GSE24206 sample 872	63/333	3.94318e-15	3.84231e-14	0	0	3.56863	118.36	RTP4;CXCL6;TREM2;IFIT1;CXCL13;CXCL14;IFI44L;CXCL5;LAMP5;CDH3;CTSK;MS4A14;COL10A1;CPXM1;PTGFRN;CEP55;EGFL6;MMP7;RSAD2;MMP1;MMP10;ASPN;CHIT1;MMP12;GREM1;SFRP4;ANO1;CCNA1;MMP13;FNDC1;SCG5;MXRA5;FBP1;COL15A1;IFI6;THY1;THBS2;WDR66;PTPRZ1;UBD;SPP1;CCL18;CTHRC1;GALNT6;MUC16;IFI44;PCDHB14;ISG15;C12ORF75;SULF1;COL1A1;NELL2;CYP27C1;COL3A1;COL1A2;KRT17;COL7A1;KRT14;MFAP2;XAF1;BMPR1B;APOBEC3B;SLC28A3
Breast Cancer C0006142 human GSE3744 sample 24	40/151	4.42717e-15	4.26433e-14	0	0	5.45492	180.291	LRRC15;ADAMDEC1;CXCL9;COL11A1;KIF14;IFI6;PLOD2;FOXM1;WISP1;LAMP3;SIX2;COL10A1;MYBL2;PPAPDC1A;CEP55;GPR158;CTHRC1;RSAD2;MMP1;FN1;ISG15;INHBA;SYT13;MMP9;ASPN;CXCL10;MMP11;MELK;COL2A1;MMP13;FNDC1;FAP;TNFSF4;COL5A2;MFAP2;CMPK2;BMPR1B;MS4A1;MATN3;APOBEC3B
inflammatory bowel disease DOID-0050589 human GSE4183 sample 551	63/337	7.07256e-15	6.68192e-14	0	0	3.51577	114.553	IFITM3;CXCL9;SPARC;SERPINA1;ARPC1B;UBE2L6;CXCL1;ADAR;IFI30;CXCL13;CXCL3;PPP1R18;CXCL5;CASP5;BASP1;TUBB3;CTSK;TNFSF10;RAC2;ITGAV;TIMP1;CTSC;CD53;WARS;DTX3L;MMP1;MMP3;TAP1;HLA-G;MMP9;MMP12;GREM1;IFI27;COL4A1;MZB1;COL6A3;ADTRP;IRF9;IDO1;BIRC3;C1QB;CEBPB;CCL11;NLRC5;HIF1A;C3;IFI16;UBD;CCL19;GBP1;LYN;IL32;STAT1;LUM;MSN;ISG15;LYZ;COL1A1;CXCL10;COL3A1;COL1A2;TGFBI;C1QC
idiopathic pulmonary fibrosis DOID-0050156 human GSE24206 sample 871	56/277	7.09655e-15	6.68192e-14	0	0	3.86331	125.864	RTP4;CXCL9;CTSZ;TREM2;IFIT1;CXCL13;CXCL14;IFI44L;CXCL5;CDH3;MS4A14;COL10A1;OLR1;PTGFRN;ITGB6;CCR5;CEP55;POSTN;MMP7;MMP1;ASPN;CHIT1;MMP12;FNDC1;SCG5;ADTRP;FBP1;MS4A1;KANK4;COL15A1;SUCNR1;NTM;THY1;NREP;UBD;SPP1;CCL19;CCL18;HOXC6;CTHRC1;IL32;MUC16;C12ORF75;SULF1;COL1A1;CXCL10;COL3A1;CXCL11;COL1A2;KRT17;MFAP2;APOC1;NAPEPLD;XAF1;APOBEC3B;SLC28A3
Alzheimer's disease DOID-10652 human GSE36980 sample 521	72/419	7.8294e-15	7.29004e-14	0	0	3.18392	103.417	IFITM3;SERPINA3;CLIC4;CD84;CXCL9;MS4A7;TNC;DDX60L;IFI30;IFIT3;CTSS;IFI44L;MS4A4A;IFIT2;ICAM1;MEDAG;GPR174;GJA1;FCGR3A;C3AR1;TNFSF10;CD38;TIMP1;CTSC;CD53;GBP5;DTX3L;RSAD2;SLC11A1;CYBB;PAX6;ANO6;RNASE2;PARP9;HLA-G;ERMN;TLR1;OAS3;TFEC;ITGA6;DOCK2;C1QB;IGSF6;LPAR3;AEBP1;DDX60;PLA2G7;THBS1;FYB;C3;IFI16;SPP1;LAIR1;MSR1;CD163;ANGPT2;FAM26E;EMR2;IFI44;MSN;LYZ;PARP14;IGJ;CXCL10;CXCL11;DAB2;FCGR2A;APOC1;XA…
Ulcerative Colitis C0009324 human GSE6731 sample 249	52/246	9.8812e-15	9.09939e-14	0	0	4.07916	131.545	LPCAT1;TNC;UBE2L6;CXCL1;IFI30;CXCL13;CXCL3;CTSS;ICAM1;OASL;FCGR3A;CSRP2;CDH3;RGS3;ANPEP;TIMP1;WARS;FCER1G;MMP1;CD180;TAP1;GPX7;MMP9;MMP12;MMP13;TYROBP;COL4A2;RASA3;FSCN1;COL6A3;LCP2;LCP1;CFB;BIRC3;CEBPB;CCL11;NNMT;BCL2A1;LAMA4;TYMP;CD79A;UBD;SPP1;CCL19;GBP1;ARSB;CAV1;BST2;CXCL11;IL6;SAA1;CD27
facioscapulohumeral muscular dystrophy DOID-11727 human GSE36398 sample 673	68/386	1.26992e-14	1.15674e-13	0	0	3.27551	104.807	CLIC4;ARPC1B;ITGB3;COL12A1;MS4A7;SLA;GXYLT2;ALDH1L2;CTSS;MS4A4A;MEDAG;DOCK11;EDNRA;CTSK;MRC1;FAM198B;C3AR1;ADAMTS9;CMKLR1;RAB8B;CD53;PDGFRB;POSTN;FCER1G;FST;MMP2;GPX8;CYBB;ASPN;SFRP4;VCAN;FNDC1;LOX;COL6A3;C1QB;CCL13;SLFN5;ENPEP;NNMT;SDC2;SLC41A2;NID1;C2;C3;NT5E;CALD1;CHST15;FLNA;NCKAP1L;CD14;GPC6;IL32;CD163;FN1;SULF1;COL1A1;MFAP5;KLF7;COL3A1;DAB2;COL1A2;FCGR2A;FMNL2;NOX4;CSPG4;CD248;TGFBI;FBN1
idiopathic pulmonary fibrosis DOID-0050156 human GSE24206 sample 869	70/408	2.02449e-14	1.82422e-13	0	0	3.17416	100.084	CXCL6;BNC1;GXYLT2;CXCL13;CPZ;CXCL14;IFI44L;OASL;LAMP5;CDH3;COL10A1;OLR1;EMILIN1;CPXM1;PTGFRN;EOMES;OSR2;MMP7;MMP1;GPX8;HSPG2;MMP10;ASPN;SPOCD1;GREM1;SFRP4;ANO1;FNDC1;COL6A2;FSCN1;MZB1;SCG5;MXRA5;FBP1;KANK4;C1QB;COL15A1;NTM;HTRA1;LTBP2;THY1;AEBP1;THBS2;CLMP;UBD;FLNA;TNFRSF17;CCL19;ICOS;CCL18;HOXC6;CTHRC1;IL32;GALNT6;GZMB;PCDHB14;INHBA;C12ORF75;SULF1;COL1A1;CXCL10;COL3A1;CXCL11;COL1A2;ZNF618;KRT17;…
head and neck squamous cell carcinoma 5520 human GSE6631 sample 458	65/363	2.2239e-14	1.98259e-13	0	0	3.33643	104.887	IFITM3;APP;SPARC;SERPINE2;ARPC1B;SERPINE1;PLOD3;CXCL1;PTPRK;PLOD1;IFI30;LGALS1;PLAU;TNFSF10;TIMP1;TP63;CTSC;POSTN;WARS;MMP7;MMP1;IGFBP3;FST;KRT75;HLA-G;MMP9;MMP10;IFI27;COL4A2;COL4A1;COL6A2;RBP1;COL6A1;FSCN1;COL6A3;MYH9;ITGA6;PFN2;LAMA3;TYMP;SERPINH1;SPP1;MARCKSL1;LAMB3;LUM;CAV1;FN1;MSN;ISG15;LYZ;COL1A1;BST2;COL3A1;MYO1B;COL1A2;KRT17;COL7A1;KRT14;COL5A2;MFAP2;FAT1;SAA1;TGFBI;AGRN;FBN1
progressive myoclonus epilepsy DOID-891 mouse GSE47516 sample 517	70/415	4.83418e-14	4.26425e-13	0	0	3.10857	95.3104	IFITM3;RTP4;SERPINE2;ITGB2;CTSZ;IFI35;CXCL13;ANTXR2;IFI30;IFIT1;ALDH1L2;CXCL14;IFIT3;CTSS;IFIH1;EVA1A;BASP1;FAM198B;C3AR1;ITGAX;CPXM1;TIMP1;CTSC;CD53;FCER1G;DAPK1;SLC11A1;CYBB;OSMR;PARP9;MMP14;TYROBP;IFI27;PXDN;FSCN1;ITGA6;STX1A;IRF9;TLR2;C1QB;COL11A1;SHOX2;NID2;USP18;FYB;C3;CLEC7A;SLAMF9;PDPN;SPP1;ST8SIA4;LPXN;APOE;CD14;IRX2;CD163;PPP1R14C;CMTM3;STAT1;EMR1;IFI44;VEGFC;LILRB4;PARP12;CXCL10;PTPRC;…
Neurological pain disorder C0423704 rat GSE18803 sample 212	69/411	9.31618e-14	8.13225e-13	0	0	3.08898	92.683	IFITM3;ITGAM;ARPC1B;CTSZ;SLA;CXCL13;ANTXR2;IFI30;PPP1R18;CTSS;ICAM1;LIMD2;FCGR3A;GLIPR1;FAM198B;RAC2;CD38;SIRPA;TIMP1;CCR5;CTSC;ACVR1;CD53;FCER1G;DTX3L;RSAD2;TNFRSF12A;VPS13C;CYBB;PARP9;DUSP6;HCK;SLC7A7;TYROBP;CRISPLD2;IRF7;MYH9;LCP2;LCP1;CFB;SKAP2;C1QB;CEBPB;BCL2A1;C3;P2RY6;NT5E;RNF213;CHSY1;PDPN;SPP1;BID;SH2B3;LYN;TGFB1;GOLM1;NEK6;EIF2AK2;MSN;LHFPL2;PARP14;BST2;FMNL3;MYO1B;PTPRC;KLHL6;SEC24D;FE…
dengue hemorrhagic fever DOID-12206 human GSE51808 sample 557	65/374	9.48476e-14	8.19405e-13	0	0	3.21574	96.4288	RTP4;CLIC4;KIF14;IFI35;KLHDC7B;LAMC1;FOXM1;IFIT3;IFI44L;MS4A4A;OASL;HERC5;IFIH1;LAMP3;CCRL2;C3AR1;EPSTI1;CD38;MYBL2;PIM2;CEP55;ZBP1;GBP5;IL15RA;BATF2;WARS;RSAD2;USP30-AS1;CCNA1;MELK;AIM2;IFI27;OAS2;OAS3;TFEC;MZB1;IRF7;CMPK2;IDO1;C1QB;IFI6;GPR84;DDX60;HSPA13;USP18;C2;CCL8;TNFRSF17;APOL1;GBP1;CAV1;IFI44;ISG15;LHFPL2;ASPRV1;FAM225A;BST2;CXCL10;CXCL11;IL6;FAP;SIGLEC1;XAF1;APOBEC3B;C1QC
invasive lobular carcinoma DOID-3457 human GSE5764 sample 625	55/287	1.28912e-13	1.10233e-12	0	0	3.6093	107.123	IFITM3;SPARC;COL16A1;COL12A1;LAMC1;IFI30;IFIT1;LAMP5;CTSK;COL10A1;ITGAV;TIMP1;PDGFRB;POSTN;HLA-G;ASPN;VCAN;RAB31;IFI27;FNDC1;COL4A2;PXDN;COL6A3;MXRA5;CFB;LRRC15;COL11A1;HTRA1;AEBP1;THBS2;FSTL1;NID2;ADAMTS15;SERPINH1;SPP1;CTHRC1;LINC00152;GALNT6;LUM;RFTN1;FN1;IFI44;LAMB1;LYZ;IGJ;PARP12;COL1A1;CXCL10;COL3A1;COL1A2;COL5A1;COL5A2;TGFBI;BMPR1B;FBN1
facioscapulohumeral muscular dystrophy DOID-11727 human GSE36398 sample 672	58/314	1.44444e-13	1.22267e-12	0	0	3.4534	102.103	ITK;CXCL9;SPARC;MEGF10;AQP9;TNC;CTSS;MS4A4A;PANX1;RGS4;DOCK11;FCGR3A;DUSP10;TDO2;MRC1;C3AR1;ADAMTS9;CMKLR1;CD53;POSTN;ACTN1;FST;F2R;OSMR;RUNX1;CCNA1;MAP1B;LCP1;SKAP2;BIRC3;C1QB;SLFN5;ENPEP;IGSF6;NNMT;LAMA4;C3;ALDH1B1;CALD1;CHST15;SPP1;FLNA;CCL18;IL12RB2;CD163;MCAM;FN1;LYZ;IGJ;COL1A1;MFAP5;CXCL10;COL3A1;DAB2;COL1A2;PTPRC;FCGR2A;FMNL2
Breast Cancer C0006142 human GSE2155 sample 39	62/350	1.47718e-13	1.23788e-12	0	0	3.28655	97.0961	ITGB1;COL16A1;FAM89A;SERPINE1;SLC2A1;LAMC2;LAMC1;ANTXR2;FADS3;GJA1;CDH3;DSE;CD38;SIRPA;HOMER3;ITGAV;PTGFRN;TP63;ITGA3;ACTN1;FST;KRT75;PROCR;CCNA1;MMP14;FEZ1;COL4A5;CDH13;ITGA6;PHLDB2;CNGB1;CCDC103;LAMA3;KLK5;CXCR7;FSTL1;PTPRZ1;HAS3;FLNA;FLNB;PRNP;TGFB2;LAMB3;MYO10;FN1;MYO5A;MSN;HMGA2;LAMB1;DCBLD2;SLC2A9;MYO1B;KRT17;PTK7;SMOC1;COL7A1;KRT14;SNAI2;TGFBI;FOLR3;DFNA5;FBN1
Dental cavity, complex C0399396 human GSE1629 sample 175	44/199	2.14778e-13	1.77509e-12	0	0	4.3009	125.454	IFITM3;C1QB;SERPINA3;LRRC15;CEBPB;SERPINA1;OLFML2B;NNMT;ARPC1B;ITGB2;IFI30;ADAMTS12;CXCL13;THBS2;HIF1A;CXCL14;C3;CD79A;RGS3;IBSP;BASP1;SPP1;APOE;CD14;TIMP1;CCL18;CTSC;CD53;CD163;MARCKSL1;FCER1G;FN1;ISG15;LYZ;HLA-G;IGJ;MMP9;COL3A1;TYROBP;RAB31;FCGR2A;IFI27;MZB1;SIGLEC1
Papillary Carcinoma of the Thyroid C0238463 human GSE3678 sample 306	57/308	2.16061e-13	1.77509e-12	0	0	3.45954	100.891	SPARC;SERPINA1;AHR;PRSS23;CXCL14;LAMP5;LGALS1;CDH3;LURAP1L;BASP1;MRC1;ITGAV;TIMP1;CTSC;ACVR1;POSTN;WARS;SLC39A10;C4ORF48;DUSP6;SFRP4;CDC42EP3;SCG5;COL8A1;COL6A3;MXRA5;MET;CHST2;XPR1;PDGFA;C2CD4A;PRICKLE1;THBS2;HIF1A;TMEM163;LTBP1;C3;PDGFC;CHST15;SPOCK1;IGF2BP2;MYH10;STRA6;CTHRC1;LAMB3;LUM;FN1;MSN;INHBA;GPR137B;COL1A1;NELL2;COL3A1;COL1A2;COL5A1;COL5A2;TGFBI
cystic fibrosis DOID-1485 mouse GSE3100 sample 1056	61/345	2.53598e-13	2.06325e-12	0	0	3.27708	95.0453	RTP4;ITGAM;TNFRSF13B;BNC1;PTPN22;ADAR;IFIT1;CXCL13;FAIM3;IFIT3;TIFAB;BASP1;C3AR1;TNFSF10;CCR7;CCR5;ZBP1;BATF2;WARS;MME;DTX3L;TAP1;CYBB;PARP9;ASPN;TLR1;MZB1;IRF7;CMPK2;ADAM8;LTB;MS4A1;IRF9;IDO1;TLR2;IGSF6;CXCR5;NLRC5;USP18;FYB;C2;CD79A;CYTH4;CCL8;TNFRSF17;LPXN;CD300LF;CCR1;MUC16;STAT1;PYHIN1;STAT2;IFI44;ISG15;PARP14;LILRB4;ASPRV1;IGJ;PTPRC;IL7R;MYO1G
Cancer of the testis C0153594 human GSE1818 sample 246	37/148	3.31096e-13	2.666e-12	0	0	5.03352	144.645	C1QB;ADAMDEC1;CXCL9;SERPINA1;SLC2A1;PLA2G7;USP18;FCGR3A;ESM1;CDH3;BASP1;PDPN;CTHRC1;LYN;CD53;POSTN;LUM;MSN;LAMB1;LILRB2;HLA-G;MMP9;DUSP6;ASPN;COL1A1;COL3A1;COL4A2;COL5A2;CDH11;MFAP2;APOC1;NFE2L3;MMP19;HOXB2;TGFBI;PHLDB2;C1QC
JRA - Juvenile rheumatoid arthritis C0553662 human GSE7753 sample 176	58/320	3.34045e-13	2.666e-12	0	0	3.37321	96.904	IFITM3;SPARC;SERPINA1;AQP9;UBE2L6;SLC2A3;ADAR;IFI30;IFIT1;HAPLN3;IFIT3;IFI44L;IFIT2;LIMD2;HERC5;LGALS1;BASP1;LAMP3;FAM198B;EPSTI1;TNFSF10;TIMP1;PIM2;JAK3;DACT1;RSAD2;FCRL5;DTX3L;FCRL3;RNASE2;PARP9;TMEM2;VCAN;RAB31;CMPK2;ITGA6;ADTRP;MS4A1;CEBPB;BCL2A1;C5AR1;NLRC5;DDX60;LTBP1;IFI16;CHST15;CD14;CCR1;FAM46C;IFI44;EIF2AK2;LILRB1;ISG15;PARP12;FCGR2A;SIGLEC1;XAF1;APOBEC3B
lung large cell carcinoma DOID-4556 human GSE51852 sample 732	47/226	3.58647e-13	2.83534e-12	0	0	3.98277	114.132	ADAMDEC1;COL11A1;KIF14;SLC2A1;PLOD2;ABCA12;CXCL13;THBS2;IL22RA2;P2RY6;UBD;SPP1;TNFSF11;COL10A1;CTLA4;LAIR2;CLSPN;PPAPDC1A;CEP55;E2F7;STRA6;CTHRC1;POSTN;FCRL5;TPBG;MMP3;HMGA2;KREMEN2;SULF1;MMP12;GREM1;MMP11;COL3A1;FRMD5;MMP13;MELK;AIM2;FAP;LHX2;KIAA0125;COL7A1;COL5A2;SAA1;SCG5;NFE2L3;PAEP;MS4A1
psoriasis DOID-8893 mouse GSE27628 sample 820	57/313	4.3609e-13	3.41536e-12	0	0	3.39106	96.5126	CXCL9;TNFAIP6;ITGB2;TNC;TNFAIP3;CBLB;PTPN22;CXCL1;CXCL13;CXCL3;CXCL5;ICAM1;CSRP2;CTLA4;CCR7;SLC39A8;SH2D5;HAVCR2;SLC11A1;DUSP6;TLR1;MMP12;MMP11;MMP13;RBP1;TFEC;ADAM8;LTB;IRF9;C1QB;CCL11;LAMA1;NLRC5;SAMSN1;FYB;IL1RL1;CCL8;CCL7;CLEC7A;HAS3;LPXN;CD14;ICOS;CD300LF;CCR1;CD163;STAT1;GZMB;LILRB4;IGJ;CXCL10;IL6;KLHL6;NOX4;IL7R;C1QC;MYO1G
breast cancer DOID-1612 human GSE3744 sample 978	38/157	4.75272e-13	3.68776e-12	0	0	4.82387	136.877	LRRC15;ADAMDEC1;CXCL9;COL11A1;KIF14;IFI6;FOXM1;WISP1;COL10A1;OLR1;HIST1H3H;MYBL2;PPAPDC1A;CEP55;CTHRC1;RSAD2;MMP1;FN1;ISG15;INHBA;SYT13;KMO;SULF1;MMP9;MMP10;CXCL10;MMP11;MELK;MMP13;FNDC1;COL5A1;FAP;TNFSF4;COL5A2;MFAP2;CMPK2;BMPR1B;APOBEC3B
Rift Valley fever DOID-1328 mouse GSE18064 sample 875	48/237	5.6611e-13	4.35229e-12	0	0	3.85338	108.665	IFITM3;FBN2;APP;TENM3;OLFML2B;SERPINE2;COL11A1;COL12A1;PLOD2;LTBP2;THBS2;ANTXR1;FSTL1;THBS1;ICAM1;BASP1;CREB3L1;SERPINH1;MYH10;CTHRC1;PDGFRB;POSTN;ELOVL5;LUM;IGFBP3;MMP2;F2R;FN1;COL1A1;COL3A1;COL1A2;COL4A2;LOX;COL5A1;COL4A1;NEDD4;COL6A2;COL5A2;COL6A1;CDH11;FAT1;CALU;FSCN1;COL8A1;COL6A3;MYH9;FKBP9;VGLL3
osteoarthritis DOID-8398 human GSE16464 sample 751	47/229	5.95133e-13	4.53383e-12	0	0	3.91649	110.249	SMIM3;APP;SERPINA3;FKBP10;CLIC4;CEBPB;SERPINA1;COL11A1;SERPINE1;COL12A1;TNC;TNFAIP3;PLOD2;IFIT1;HIF1A;LTBP1;TREM1;THBS1;IFIT3;GJA1;LGALS1;CHSY1;GPC6;CDR2;HOXC6;POSTN;LUM;MMP3;FN1;MSN;ISG15;SLC39A14;COL1A1;COL3A1;VCAN;COL1A2;COL2A1;LOX;COL5A1;COL8A1;SNAI2;COL6A3;TGFBI;ITGA5;BCAT1;MXRA5;FBN1
Huntington's disease DOID-12858 human GSE24250 sample 671	56/307	6.5327e-13	4.9319e-12	0	0	3.39605	95.2822	IFITM3;SERPINA1;ARPC1B;AQP9;CTSZ;ITGB2;ADAR;IFI30;IFIT1;IFIT3;CTSS;GLIPR1;FCGR3A;LGALS1;GNLY;C3AR1;TNFSF10;TIMP1;CD53;FCER1G;CYBB;RNASE2;TNFRSF1B;HLA-G;MMP9;CLEC4A;HCK;VCAN;SLC7A7;TYROBP;RAB31;LCP1;DOCK2;IRF9;TLR2;LILRA6;CEBPB;IGSF6;C5AR1;AOAH;IFI16;CLEC7A;CHST15;CD14;LYN;IL10RA;EMR1;GZMB;ISG15;PILRA;LILRB2;LYZ;LILRB3;IGJ;PTPRC;FCGR2A
Inflammatory papules (Acne) 6543 human GSE6475 sample 459	55/299	7.39121e-13	5.53021e-12	0	0	3.42957	95.7992	IFITM3;SERPINA3;SERPINE2;ARPC1B;ITGB2;TNC;CXCL1;IFI30;PRSS23;CXCL14;CTSS;MS4A4A;ADAMTS5;CDH3;BASP1;MRC1;TIMP1;CTSC;CD53;FCER1G;MMP1;MMP3;SLC39A14;MMP9;MMP12;GREM1;VCAN;TYROBP;RAB31;IFI27;COL4A2;COL4A1;COL6A3;LCP1;MXRA5;C1QB;CEBPB;COL15A1;NNMT;HIF1A;C3;IFI16;SPP1;CD14;CCL19;CCL18;CD163;TPBG;MSN;LYZ;DAB2;FCGR2A;KRT17;KRT14;FBN1
Androgen insensitivity syndrome C0039585 human GSE3871 sample 415	52/273	7.71012e-13	5.71777e-12	0	0	3.57558	99.7268	CXCL6;NRP2;SPARC;TMEM200A;DDX60L;PLOD2;LRRC32;WISP1;LOXL2;FADS2;LIPG;TNFSF10;RAC2;RNF152;GPR39;DAPK1;MMD;PGM2L1;SFRP4;RAB31;COL8A1;COL4A5;CDH13;BCAT1;PLBD2;GRAMD1B;LAMA1;AMIGO2;ADAMTS12;SEZ6L2;ATP2C1;HDAC9;SEL1L3;SPOCK1;APBB2;LINC00673;MSC;LYN;SEC16B;SLC16A1;MYO10;GOLM1;TRPV2;MICAL2;HSPA12A;DCBLD2;APLN;BST2;COL3A1;FAP;AGRN;CDK14
atopic dermatitis DOID-3310 human GSE32924 sample 857	51/270	1.78799e-12	1.31433e-11	0	0	3.53633	95.6574	RTP4;ADAMDEC1;KIF14;TNC;CXCL1;IFI35;FOXM1;OASL;S100A7A;CDH3;CEP55;TNFRSF12A;MMP1;MMP3;KREMEN2;C4ORF48;MMP9;PGF;MMP12;MELK;IFI27;PXDN;IRF7;COL6A5;CLEC4G;IRF9;BCL2A1;HTRA3;C5AR1;IFI6;THY1;TYMP;GOLGA7B;CYP27B1;UBD;SPP1;CCL18;CCR1;GALNT6;SLC52A1;GZMB;ISG15;NETO2;CXCL10;CXCL11;PI15;CSPG4;SIGLEC1;IL7R;CBLN2;APOBEC3B
Osteoarthritis C0029408 human GSE16464 sample 199	56/317	2.53198e-12	1.84504e-11	0	0	3.26417	87.1598	SERPINA3;FKBP10;SPARC;OLFML2B;SERPINE1;COL12A1;TNC;PLOD2;AHR;ADAMTS5;GJA1;TUBB3;FAM198B;CEP55;CTSC;POSTN;MMP1;MMP3;VCAN;COL2A1;MELK;LOX;COL8A1;GAS1;COL6A3;KDELR3;ITGA5;MXRA5;SDC2;COL11A1;NREP;HIF1A;NID2;THBS1;CHSY1;ARSJ;SERPINH1;CHSY3;CDR2;LUM;TFPI2;FN1;MSN;C12ORF75;SULF1;COL1A1;COL3A1;COL1A2;P4HA1;COL5A1;COL5A2;CALU;SNAI2;TGFBI;FERMT2;APOBEC3B
Barrett's esophagus DOID-9206 human GSE13083 sample 917	60/354	2.59597e-12	1.87537e-11	0	0	3.10946	82.9513	APP;SERPINA1;ARPC1B;PLOD3;PTPRK;PTPRH;PRSS23;CTSS;HOXC10;EPB41L4B;LGALS1;CA2;ANPEP;CHP2;TIMP1;TNS3;POSTN;TPM1;ANXA13;FNDC3B;SLC39A14;F5;ENAH;ANO1;TMEM2;COL4A2;COL6A3;DSG2;ITGA6;KDELR3;FBP1;LAMA3;DDX60;SSFA2;SEL1L3;LIMA1;NT5E;RAB20;PLEK2;IGF2BP2;APOL1;ECT2;CDR2;BCL2L14;LYN;GALNT6;MARCKSL1;SLC16A1;GOLM1;LUM;RARRES1;MICAL2;ISG15;LAMB1;LYZ;IGJ;COL3A1;COL1A2;FAT1;F2RL1
acute myocardial infarction DOID-9408 mouse GSE775 sample 1004	54/301	3.34167e-12	2.39344e-11	0	0	3.32304	87.8099	IFITM3;ITGB1;APP;SPARC;SERPINE2;ARPC1B;SERPINE1;CTSS;LGALS1;CSRP2;BASP1;TIMP1;CD53;POSTN;ACTN1;F2R;OSMR;MMP14;VCAN;TYROBP;FNDC1;COL4A2;LOX;COL4A1;COL6A2;RBP1;COL6A1;COL8A1;COL6A3;MYH9;KDELR3;COL15A1;HIF1A;FSTL1;THBS1;C3;CCL8;SERPINH1;SPP1;APOE;CD14;PRNP;LUM;FN1;MSN;COL1A1;MFAP5;COL3A1;COL1A2;COL5A1;COL5A2;CALU;C1QC;FBN1
sporadic breast cancer DOID-8029 human GSE3744 sample 979	42/200	4.60167e-12	3.26797e-11	0	0	4.02024	104.947	KRT81;ADAMDEC1;CXCL9;BCL2A1;COL11A1;KIF14;FOXM1;IFI44L;TNFSF13B;RASD2;LAMP3;UBD;COL10A1;MYBL2;CEP55;GPR158;IL12RB2;CTHRC1;PPP1R14C;RSAD2;MMP1;EN1;SOX11;ISG15;INHBA;LYZ;MMP9;DCBLD1;CXCL10;CXCL11;COL2A1;MMP13;MELK;AIM2;FNDC1;TNFSF4;MFAP2;FSCN1;NFE2L3;CMPK2;KDELR3;APOBEC3B
colon cancer DOID-219 human GSE34299 sample 502	54/304	4.9989e-12	3.52023e-11	0	0	3.28263	85.42	LINC00460;SERPINE2;LPCAT1;TNC;SLC2A1;SNX10;LAMC2;ANTXR2;PRSS23;ETS1;CTSS;OASL;PLAU;CCRL2;PMEPA1;HOXA1;TIMP1;EPHB2;MMP7;TNFRSF12A;MMP1;PLAUR;TMC7;FOXL1;C6ORF141;PROCR;IFI27;SCG5;DPEP1;DSG2;BCAT1;SCG2;CREB5;SLC22A4;GRAMD1B;SEMA3C;SLC41A2;PDGFA;LTBP1;ADAMTS15;STRIP2;HAS3;NRIP3;PLEK2;LYN;CCR1;PPP1R14C;LAMB3;CAV1;LHFPL2;PPP2R3A;GPR137B;DCBLD2;BATF
familial combined hyperlipidemia DOID-13809 human GSE11393 sample 773	51/279	6.48227e-12	4.52679e-11	0	0	3.39508	87.4639	CXCL6;DOCK4;CXCL9;SERPINE2;CXCL1;AHR;SLC2A6;CXCL5;CASP5;LAMP3;KYNU;TNS3;IL15RA;DDX58;SLC30A1;MMP10;GREM1;MINPP1;PROCR;TFEC;SCG5;HOXB2;IDO1;RAI14;SDC2;AMIGO2;KCNA3;HTRA1;ATP2C1;PLA2G7;THBS1;C3;NT5E;PDGFC;SPP1;MSC;SLAMF1;NTRK1;MYO10;TFPI2;FN1;NETO2;SGPP1;BATF;CXCL10;CXCL11;TNIP3;NFE2L3;FERMT2;APOBEC3B;DFNA5
actinic keratosis DOID-8866 human GSE2503 sample 628	38/170	6.54883e-12	4.53547e-11	0	0	4.34575	111.911	IFITM3;LRRC15;KRT81;ADAMDEC1;CXCL9;SPARC;ARPC1B;HTRA1;KLK5;IFI6;CXCL13;THBS2;GJA1;BASP1;TUBB3;LAMP3;CCL19;GBP1;CD53;CDSN;MMP1;FN1;ISG15;KRT10;KRT75;LYZ;HLA-G;MMP9;KRT9;COL1A1;CXCL10;COL3A1;COL1A2;IFI27;KRT17;COL6A2;KRT14;DSC1
idiopathic pulmonary fibrosis DOID-0050156 human GSE24206 sample 873	64/401	7.48675e-12	5.14254e-11	0	0	2.89638	74.1991	RTP4;GXYLT2;CXCL13;CXCL14;IFI44L;LAMP5;CDH3;COL10A1;EMILIN1;PTGFRN;BBS5;EOMES;MMP7;ITGA4;MMP1;HSPG2;MMP10;ASPN;GREM1;SFRP4;ANO1;FNDC1;COL6A2;FSCN1;MZB1;SCG5;MXRA5;KANK4;IDO1;COL15A1;CCL11;NTM;HTRA1;LTBP2;THY1;AEBP1;WDR66;CLMP;UBD;FLNA;CCL19;ICOS;CPA6;GBP1;PDLIM7;CTHRC1;IL32;GALNT6;MUC16;TFPI2;GZMB;PCDHB14;INHBA;C12ORF75;SULF1;COL1A1;NELL2;CXCL10;CXCL11;KRT17;MFAP2;CD27;FOLR3;XAF1
asthma DOID-2841 human GSE27011 sample 565	63/392	8.04754e-12	5.4828e-11	0	0	2.9193	74.5754	TNFAIP6;LPCAT1;CBLB;IFI35;SLA2;IFIT1;PRSS23;IFIT3;IFI44L;IFIT2;OASL;IFIH1;HERC5;CYSLTR2;GNLY;EPSTI1;CD38;SLFN12L;CMKLR1;HAVCR2;ZBP1;PDGFRB;RSAD2;DAPK1;DDX58;SFMBT2;F2R;RNASE2;OAS2;FEZ1;OAS3;PXDN;XCL1;IDO1;MACF1;SH2D2A;IFI6;PRR5L;DDX60;LILRA3;THBS1;USP18;LILRA4;IL1RL1;TIGIT;S1PR5;IL12RB2;LINC00152;PYHIN1;GZMB;IFI44;DDHD1;C12ORF75;PARP14;PARP12;BST2;FMNL3;CXCL10;FMNL2;IL2RB;XAF1;RHEBL1;MYO1G
pancreatic cancer DOID-1793 human GSE18670 sample 483	58/347	1.08328e-11	7.32087e-11	0	0	3.0536	77.0986	ARPC1B;PLOD3;UBE2L6;DDX60L;CXCL1;ADAR;IFI35;TREM1;IFIT3;IFI44L;CXCL5;OASL;LAMP3;EPSTI1;WARS;RSAD2;DTX3L;ACTN1;PLAUR;TAP1;PARP9;MMP9;DUSP6;F5;SLC7A7;AIM2;OAS2;IRF7;CMPK2;ADAM8;FBP1;IFI6;NLRC5;NREP;DDX60;TYMP;RNF213;CHST11;PDGFC;HIST1H3H;IGF2BP2;ECT2;GBP1;MICB;MARCKSL1;STAT1;NDE1;MICAL2;GZMB;ISG15;PARP14;PARP12;BST2;ZNFX1;YEATS2;TNFSF4;SFXN3;XAF1
Squamous cell carcinoma of lung C0149782 human GSE3268 sample 441	49/265	1.09271e-11	7.32554e-11	0	0	3.43975	86.8185	SERPINE2;SLC2A1;CXCL13;FOXM1;CXCL14;CDH3;PLAU;COL10A1;TP63;MMP7;MMP1;IGFBP3;MMP9;MMP10;MMP12;GREM1;MELK;RBP1;FSCN1;DSG2;ITGA6;MXRA5;CHST2;PFN2;COL11A1;THBS2;PTHLH;UBD;SPP1;SPOCK1;IGF2BP2;ECT2;HOXC6;MARCKSL1;LAMB3;TPBG;FZD6;SULF1;COL1A1;COL3A1;COL1A2;KRT17;COL5A1;ARTN;KRT14;COL5A2;MFAP2;SNAI2;APOBEC3B
non-systemic juvenile idiopathic arthritis (sJIA) (subgroup-oligoarticular) DOID-848 human GSE21521 sample 577	58/348	1.22176e-11	8.12565e-11	0	0	3.0429	76.4625	CLIC4;TNFRSF13B;IRS1;TNFAIP3;PLOD2;SLC2A3;IFIT1;CXCL3;IFIT3;IFI44L;IFIT2;MS4A4A;OASL;FCRLA;NUDT11;TCL1A;CA2;LAMP3;EPSTI1;LOC100132891;PDE4B;CD38;MYBL2;DACT1;GUCY1A3;RSAD2;MMD;MMP1;TTC7B;NRG1;MOB3B;ENKUR;PROCR;CCNA1;IFI27;MAP1B;DSC1;BCL2A1;C5AR1;IFI6;AK5;SAMSN1;LILRA3;LTBP1;THBS1;USP18;TYMP;CD79A;CCL8;TNFRSF17;FAM46C;LUM;ISG15;TREML1;CXCL10;TNFSF4;SIGLEC1;APOBEC3B
Huntington's disease DOID-12858 mouse GSE26001 sample 720	67/436	1.3818e-11	9.1177e-11	0	0	2.77127	69.2958	IFITM3;APP;FKBP10;SERPINE2;IRS1;SERPINE1;IFI35;PRSS23;WISP1;NUDT11;GJA1;LGALS1;SESN3;ZIC2;DNMT3B;SLC39A8;PIM2;PLEKHG2;TNFRSF12A;IGFBP3;FST;MMP2;TPM1;GPX8;SOX11;ACSL4;PARP9;POU3F1;COL2A1;AIM2;COL4A2;RBP1;PXDN;LTB;PHLDB2;VGLL3;SMIM3;MAGEL2;SEMA3C;NREP;PRICKLE1;THBS1;NUAK1;CALD1;STC2;PDPN;ANKRD50;SKIL;CD276;SLC25A24;CTHRC1;MFAP3L;PRNP;TGFB2;FZD2;CAV1;TMEM132A;TRPV2;ISG15;ZIC5;PARP14;PARP12;COL1A1;BS…
prolactinoma DOID-5394 human GSE36314 sample 636	36/160	1.91414e-11	1.25316e-10	0	0	4.37742	108.031	DOCK4;PTPRN;SHOX2;IFI6;AHR;THY1;SLC4A3;IFI44L;GNAI1;C2ORF27A;TRIM9;DNAJB5;PDE4B;PDGFRB;POSTN;ANGPT2;RSAD2;STAT1;TFPI2;FN1;TAP1;IFI44;MSN;ISG15;HLA-G;HSPG2;NELL2;COL3A1;COL1A2;IFI27;COL4A2;COL4A1;COL6A3;BCAT1;STX1A;SKAP2
bipolar disorder DOID-3312 human GSE46449 sample 570	51/288	2.20277e-11	1.43095e-10	0	0	3.26457	80.1083	TMEM200A;ITGB2;DYSF;UBE2L6;IFIT1;PRSS23;IFI44L;HERC5;FCGR3A;CASP5;GNLY;LAMP3;FAM198B;EPSTI1;OLR1;CMKLR1;GBP5;RSAD2;FCRL5;FCRL3;IGFBP3;RNASE2;PARP9;F5;CHIT1;VCAN;AIM2;FEZ1;OAS3;CMPK2;CHST2;CLEC4G;PFN2;TLR2;C1QB;SUCNR1;ASAP1;PLA2G7;FYB;IFI16;NCKAP1L;GBP1;STAT1;PYHIN1;FZD6;EMR1;IFI44;GZMB;LYZ;IL2RB;XAF1
polycystic ovary syndrome DOID-11612 human GSE34526 sample 797	61/382	2.2822e-11	1.47114e-10	0	0	2.89353	70.9011	IFITM3;SERPINA1;ITGAM;ARPC1B;AQP9;MS4A7;ITGB2;SLA;PIK3CD;SNX10;SLC2A3;ADAR;IFI30;PPP1R18;TREM1;CTSS;TNFSF13B;FCGR3A;LGALS1;BASP1;MRC1;FAM198B;C3AR1;RAC2;TIMP1;CD53;STARD4;FCER1G;PLAUR;HLA-G;TLR1;HCK;VCAN;SLC7A7;TYROBP;RAB31;TLR8;LCP1;TLR2;LILRA6;CEBPB;BCL2A1;C5AR1;IFI16;CHST15;SPP1;CD14;GBP1;LYN;CCR1;CD163;IL10RA;SIGLEC10;MSN;LILRB2;LYZ;LILRB3;PTPRC;FCGR2A;TGFBI;PIK3AP1
psoriasis DOID-8893 mouse GSE27628 sample 821	44/227	2.45025e-11	1.56741e-10	0	0	3.63735	88.8686	SMIM3;COL13A1;SERPINE1;IL24;MS4A7;SLC2A1;ANTXR2;IFIT1;ALDH1L2;IFIT3;CXCL5;IFIT2;IL1RL1;PTPRZ1;CCL7;CLEC7A;HAS3;SPP1;ITGAX;HOMER3;HOXA1;CD14;TIMP1;SH2D5;E2F7;HAVCR2;CTHRC1;LAMB3;HMGA2;GZMB;LILRB4;MMP10;ENAH;TLR1;MMP11;HCK;IL6;MMP13;ARTN;COL7A1;SAA1;ADAM8;IL7R;SCG2
in situ carcinoma DOID-8719 mouse GSE64756 sample 655	58/354	2.48471e-11	1.57741e-10	0	0	2.98025	72.7727	IFITM3;SERPINE2;FAM89A;ANTXR2;IFIT1;CXCL3;PPP1R18;CTSS;CXCL5;PSTPIP1;CSRP2;EVA1A;DSE;TNS4;SH2D5;CCRN4L;CD53;MMP7;TNFRSF12A;IGFBP3;TEX11;DUSP6;RAB32;FAM101B;MMP13;IFI27;COL4A2;COL4A1;ADAM8;ATP6V0D2;FBP1;C1QB;CEBPB;FBLIM1;GNAI1;P2RY6;DRAM1;UBD;HAS3;SPP1;FLNA;APOE;ECT2;ANKRD50;E2F7;IFI44;EIF2AK2;MSN;HMGA2;ISG15;SLC4A7;SMTN;NLRP10;KLHL6;COL7A1;KRT14;TNFSF9;XAF1
Sendai virus infection C1319860 mouse GSE2935 sample 336	49/272	2.89231e-11	1.82237e-10	0	0	3.33052	80.8196	IFITM3;APP;ITGB2;SNX10;IFI35;IFIT1;IFIT3;IFIT2;ICAM1;IFIH1;ZC3H12C;CCRL2;OLR1;CTSC;RSAD2;PLAUR;TAP1;CYBB;TNFRSF1B;HCK;PROCR;MMP14;SLC7A7;IRF7;CMPK2;LCP2;GLT25D1;BIRC3;CEBPB;PXN;KCNA3;AOAH;HIF1A;PLA2G7;USP18;C3;PAG1;ABCA1;STAT1;FAM46C;CAV1;ISG15;INHBA;GPR137B;CXCL10;MFHAS1;KLF7;ZNFX1;P4HA1
lung squamous cell carcinoma DOID-3907 human GSE51852 sample 734	57/347	3.32693e-11	2.08057e-10	0	0	2.98798	72.089	CXCL6;ADAMDEC1;TNFRSF13B;BNC1;KIF14;SLC2A1;ABCA12;CXCL13;FCRLA;CDH3;TDO2;CHP2;TNFSF11;COL10A1;CTLA4;CD38;PIM2;TNS4;TP63;CEP55;MMP7;FCRL5;MMP3;FOXL2;KREMEN2;MMP10;MMP12;GREM1;MMP11;MMP13;MELK;AIM2;KIAA0125;DPEP1;MS4A1;COL11A1;SHOX2;CXCR5;THBS2;PTHLH;IL22RA2;PTPRZ1;UBD;SPP1;TNFRSF17;SLAMF6;CLSPN;E2F7;CTHRC1;HMGA2;MIAT;COL3A1;KRT17;LHX2;COL7A1;KRT14;SAA1
Actinic keratosis C0022602 human GSE2503 sample 350	37/171	3.4189e-11	2.12225e-10	0	0	4.16441	100.359	IFITM3;LRRC15;KRT81;ADAMDEC1;CXCL9;SPARC;ARPC1B;HTRA1;KLK5;IFI6;CXCL13;THBS2;GJA1;BASP1;TUBB3;LAMP3;CCL19;GBP1;CD53;CDSN;MMP1;FN1;ISG15;KRT75;LYZ;HLA-G;MMP9;KRT9;COL1A1;CXCL10;COL3A1;COL1A2;IFI27;KRT17;COL6A2;KRT14;DSC1
prostate cancer DOID-10283 human GSE26910 sample 603	53/310	3.53632e-11	2.17388e-10	0	0	3.13033	75.3324	CNTNAP2;ADAMDEC1;OLFML2B;LRRC32;CPZ;CXCL14;LAMP5;CDH3;LAMP3;COL10A1;CPXM1;GUCY1A3;GUCY1A2;POSTN;SGIP1;DUSP6;ASPN;F5;GREM1;SFRP4;IFI27;HOXB3;HOXB2;ABCG1;DLX1;COL15A1;IGSF6;NNMT;COL11A1;NTM;IER5L;THY1;THBS2;PCDH17;LIMA1;NUAK1;KIAA0226L;CHST15;HOXC6;CTHRC1;LINC00152;OR51E1;MARCKSL1;GOLM1;PCDH7;INHBA;MFAP5;FAP;FAT1;NOX4;TGFBI;BMPR1B;HOXD8
ulcerative colitis DOID-8577 human GSE11223 sample 587	61/386	3.55395e-11	2.17388e-10	0	0	2.8573	68.7477	PCSK1;SLC2A1;CXCL1;IFI30;IFIT1;CTSS;MS4A4A;GJA1;RPSAP52;CA2;EMILIN2;SLC39A8;CCR7;TIMP1;CCR5;CEP55;HAVCR2;GBP5;BATF2;POSTN;RSAD2;F2R;DUSP6;ASPN;MMP12;RAB32;CLEC4A;TYROBP;AIM2;LCP1;LTB;BCAT1;HOXB7;CHST2;IDO1;BIRC3;C1QB;CCL13;NNMT;HIF1A;PLA2G7;HSD11B1;CCL8;IFI16;APOE;GBP1;BCL2L14;E2F7;STAT1;RARRES1;EMR2;ISG15;LYZ;LILRB3;IGJ;BATF;CXCL11;APOC1;CD28;CMTM1;ATP13A3
Sjogren's syndrome DOID-12894 human GSE23117 sample 889	51/292	3.72013e-11	2.25904e-10	0	0	3.20969	77.0796	ADAMDEC1;CXCL9;ARPC1B;MS4A7;ITGB2;UBE2L6;SNX10;IFI30;CXCL13;CTSS;TNFSF13B;LGALS1;BASP1;C3AR1;RAC2;CD53;MMP7;TAP1;HLA-G;MMP9;SLC7A7;TYROBP;RAB31;LCP1;MS4A1;C1QB;IGSF6;HIF1A;PLA2G7;C3;UBD;TNFRSF17;APOE;CD14;CCL19;CCL18;CTHRC1;STAT1;FAM46C;IL10RA;MSN;LYZ;IGJ;GPR137B;CXCL10;PTPRC;APOC1;CD27;TGFBI;IL7R;C1QC
sarcoidosis DOID-11335 human GSE19314 sample 708	50/283	3.77189e-11	2.27399e-10	0	0	3.25354	78.0876	CD86;RTP4;MS4A7;UBE2L6;IFI35;SLC2A6;IFIT3;CASP5;CCRL2;FAM198B;C3AR1;EPSTI1;TNFSF10;ITGAV;DACT1;GBP5;IL15RA;BATF2;WARS;DAPK1;TAP1;PDCD1LG2;PARP9;SLC7A7;AIM2;TFEC;CDH13;IDO1;BIRC3;NLRC5;PLA2G7;TYMP;HOTAIRM1;CHN1;LAIR2;APOL1;FCGR1A;GBP1;APOL2;STAT1;STAT2;CAV1;PARP14;GPR137B;CXCL10;DMXL2;FAT1;TGFBI;ZNF532;APOBEC3B
esophagus adenocarcinoma DOID-4914 human GSE1420 sample 644	54/322	4.92266e-11	2.94656e-10	0	0	3.05917	72.6082	IFITM3;SERPINA3;SPARC;SERPINA1;ARPC1B;PLOD3;CXCL1;ADAR;PTPRK;IFI30;LGALS1;CA2;ANPEP;CTSK;TIMP1;CTSC;POSTN;MMP7;MMP1;IGFBP3;MMP2;HLA-G;SLC39A14;GREM1;VCAN;IFI27;COL4A1;COL6A3;DSG2;MXRA5;CEBPB;NNMT;LAMA3;THBS2;FSTL1;SEL1L3;C3;RAB20;UBD;SERPINH1;CCL18;IL32;MARCKSL1;LAMB3;GOLM1;LUM;ISG15;LYZ;COL1A1;COL3A1;COL1A2;KRT17;COL5A2;TGFBI
Alzheimer's disease DOID-10652 human GSE36980 sample 523	56/341	5.00608e-11	2.97524e-10	0	0	2.9854	70.8072	IFITM3;SERPINA3;SERPINE1;TNFAIP3;UBE2L6;DDX60L;CXCL1;IFI35;IFIT1;IFIT3;IFI44L;IFIT2;ICAM1;MEDAG;IFIH1;GJA1;ZIC1;CD38;TIMP1;TGM2;GBP5;RSAD2;DTX3L;DDX58;TAP1;OSMR;HLA-G;OAS2;OAS3;GAS1;CMPK2;ITGA5;CFB;IRF9;MACF1;IFI6;DDX60;THBS1;USP18;ALOX12P2;IFI16;CD163;STAT1;STAT2;IFI44;MSN;GZMB;PARP14;PARP12;CXCL10;CXCL11;ZNFX1;FCGR2A;APOC1;SIGLEC1;XAF1
Dengue Fever DOID-12206 human GSE51808 sample 447	55/334	6.69766e-11	3.95256e-10	0	0	2.99366	70.1315	RTP4;ADAMDEC1;TNFRSF13B;KIF14;IFI35;LAMC1;FOXM1;IFIT3;IFI44L;MS4A4A;OASL;LAMP3;EPSTI1;CD38;MYBL2;CEP55;HAVCR2;ZBP1;BATF2;RSAD2;RNASE2;USP30-AS1;CCNA1;MELK;AIM2;IFI27;OAS2;OAS3;TFEC;MZB1;IRF7;CMPK2;C1QB;GRAMD1B;IFI6;GPR84;DDX60;USP18;C2;CCL8;TNFRSF17;GBP1;IL12RB2;CAV1;IFI44;VEGFC;GZMB;ISG15;FAM225A;CXCL10;CXCL11;IGLL1;SIGLEC1;XAF1;C1QC
Psoriasis vulgaris C0263361 human GSE14905 sample 93	58/364	7.76332e-11	4.54942e-10	0	0	2.8813	67.0738	RTP4;ADAMDEC1;CXCL9;KIF14;CXCL1;IFIT1;FOXM1;IFIT3;IFI44L;OASL;S100A7A;CASP14;KYNU;EPSTI1;SLC39A6;FAM65C;CCR7;CEP55;GBP5;RSAD2;MMP9;KRT9;TLR1;MMP12;MELK;RAB31;AIM2;IFI27;OAS2;CMPK2;IRF9;C1QB;BCL2A1;CHRNA9;CLEC7A;UBD;CPA4;LYN;GALNT6;CD163;CDSN;STAT1;IL10RA;TPBG;IFI44;GZMB;SLC16A10;ISG15;LYZ;ASPRV1;NELL2;CXCL10;MFHAS1;CYP27C1;NFE2L3;IL7R;APOBEC3B;C1QC
schizophrenia DOID-5419 human GSE25673 sample 891	54/326	7.95453e-11	4.62909e-10	0	0	3.01353	70.0788	IFITM3;PCSK1;NRP2;IRS1;ITGB3;COL12A1;DDX60L;PLOD2;ALDH1L2;GLI3;DOCK11;DSE;ZIC1;PLXNC1;RNF152;ADAMTS9;HOXA5;CTSC;ACOT9;MME;FST;ACSL4;UNC5C;NRG1;PGM2L1;GPRIN3;HECW1;DSG2;TOX;VGLL3;SLFN5;NNMT;SEMA3C;SLC41A2;SHOX2;AK5;SEZ6L2;GNAI1;NT5E;CLMP;PLEKHG4B;ZFHX3;FAM26E;GFPT2;FZD6;ECEL1;VEGFC;SYT13;ZFHX4;DAB2;TGFBI;LGR5;SDK2;FBN1
Adenocarcinoma of esophagus C0279628 human GSE1420 sample 164	53/318	9.42374e-11	5.44627e-10	0	0	3.03451	70.0523	IFITM3;SERPINA3;SPARC;SERPINA1;ARPC1B;PLOD3;CXCL1;ADAR;PTPRK;IFI30;CA2;ANPEP;TIMP1;CTSC;POSTN;MMP7;MMP1;IGFBP3;MMP2;HLA-G;SLC39A14;GREM1;VCAN;IFI27;COL4A1;COL6A3;DSG2;MXRA5;CEBPB;NNMT;LAMA3;THBS2;FSTL1;SEL1L3;C3;UBD;SERPINH1;CCL18;IL32;MARCKSL1;LAMB3;GOLM1;LUM;ISG15;LYZ;COL1A1;BST2;COL3A1;COL1A2;KRT17;COL5A2;APOC1;TGFBI
progressive myoclonus epilepsy DOID-891 mouse GSE47516 sample 516	67/459	1.37976e-10	7.91945e-10	0	0	2.6054	59.1529	FKBP10;GALNT18;SERPINE1;TNC;FOXM1;PRSS23;WISP1;LOXL2;RGS4;GJA1;CSRP2;LGALS1;FAM198B;TIMP1;CEP55;GUCY1A3;EOMES;PDGFRB;POSTN;PLEKHG2;GPX8;GPX7;RCN3;MELK;COL4A2;LOX;COL4A1;RBP1;PXDN;CDH11;COL6A3;FKBP9;KDELR3;PHLDB2;VGLL3;SMIM3;LAMA1;PLA2G7;FSTL1;NID2;THBS1;SERPINH1;ECT2;E2F7;CTHRC1;ABCA1;TGFB3;LUM;NDE1;CAV1;TFPI2;FN1;MSN;HMGA2;GPR137B;BICC1;TBX18;COL1A1;COL3A1;SMTN;COL1A2;COL5A1;CENPI;COL5A2;CD248;T…
idiopathic pulmonary fibrosis DOID-0050156 human GSE44723 sample 850	49/288	2.31572e-10	1.32012e-09	0	0	3.10487	68.885	ITK;CXCL6;SERPINE2;PTPN22;IKZF1;HERC5;ZIC2;HOXA3;SLC39A8;RAG1;CD53;IGFBP3;RHOH;SFRP4;FRMD5;FNDC1;RBP1;CDC42EP3;MZB1;CMPK2;DSG2;IFI6;PDGFA;GATA3;PTHLH;C3;CHST11;ADRBK2;STC2;KIAA1644;ST8SIA4;SPP1;PPAPDC1A;GRIA3;CPA4;MFAP3L;PPP1R14C;COL22A1;APCDD1L-AS1;APCDD1L;SH2D1A;SCD5;PCDHB14;ISG15;SULF1;MFAP5;IL6;PTPRC;FERMT3
allergic asthma DOID-9415 human GSE41649 sample 716	53/329	3.39817e-10	1.9241e-09	0	0	2.91183	63.4856	RTP4;CXCL9;COL16A1;MCTP1;SERPINE2;TNC;IFI35;IFIT1;CXCL13;IFIT3;IFI44L;IFIT2;OASL;SIX2;DSE;TNFSF10;PMEPA1;CTSC;POSTN;WARS;EGFL6;RSAD2;DDX58;IGFBP3;MMP10;ANO1;TMEM2;IFI27;COL4A2;LOX;OAS3;IRF7;MATN3;COL15A1;IFI6;SAMSN1;USP18;TYMP;CCL8;UBD;IL32;GALNT6;IFI44;GZMB;ISG15;PARP12;CXCL10;COL3A1;CXCL11;COL7A1;KRT14;MFAP2;XAF1
ulcerative colitis DOID-8577 human GSE11223 sample 593	50/303	4.57721e-10	2.57429e-09	0	0	2.9931	64.3659	KIF14;SLC2A1;CXCL1;ABCA12;CPZ;CXCL3;CXCL14;OASL;EPSTI1;CCR7;TNS4;ACOT9;MMP7;PLEKHG2;RSAD2;TNFRSF12A;DDX58;MMP1;F2R;MMP3;HLA-G;DUSP6;MMP12;ANO1;IFI27;SCG5;GAS1;CMPK2;LTB;IRF9;IDO1;BIRC3;CCL11;DDX60;SSFA2;LIMA1;DRAM1;UBD;HAS3;FLNB;APOL1;GBP1;EMR2;MIAT;LYZ;SULF1;CXCL11;LHX2;NFE2L3;CMTM1
glaucoma associated with systemic syndromes DOID-1686 mouse GSE26299 sample 490	53/332	4.76163e-10	2.65228e-09	0	0	2.88006	61.8212	IFITM3;SPARC;PTPRN;SERPINE1;CXCL1;IKZF1;AHR;ANTXR2;IFIT1;CXCL13;CTSS;ICAM1;MRC1;CTSC;TGM2;CD53;FCER1G;RSAD2;TNFRSF12A;GPX8;SOX11;OSMR;PARP9;MMP12;TYROBP;ITGA6;FKBP9;LCP1;IRF9;SKAP2;DDR2;C1QB;DLX2;C5AR1;NLRC5;LTBP2;FYB;FSTL3;C3;RAB20;PDPN;LYN;STAT1;MCAM;ECEL1;FN1;MSN;COL1A2;PTPRC;APOC1;EPPK1;TGFBI;C1QC
Scleroderma C0011644 human GSE1724 sample 155	61/411	4.77916e-10	2.65228e-09	0	0	2.6496	56.8647	APP;CLIC4;TRIO;SPARC;LAMC1;TRAM2;LOXL2;BASP1;EMILIN1;CTSC;PDGFRB;POSTN;MME;MMP1;FST;ACTN1;TPM1;F2R;VCAN;COL6A2;PXDN;COL6A1;CDH11;GAS1;MXRA5;PFN2;DDR2;FBN2;COL15A1;CCL11;LAMA4;SDC3;AEBP1;NID1;NID2;THBS1;CALD1;CHN1;SERPINH1;FARP1;PRNP;MARCKSL1;FZD2;LUM;RARRES1;MSN;LAMB1;COL1A1;EXT1;COL3A1;DAB2;MYO1B;COL1A2;FAP;PTK7;MFAP2;COL5A2;FAT1;CALU;TGFBI;FBN1
Barrett's esophagus DOID-9206 human GSE1420 sample 643	51/314	5.45035e-10	3.00486e-09	0	0	2.9377	62.6616	IFITM3;SERPINA1;ARPC1B;CXCL1;ADAR;PTPRK;IFI30;OASL;LGALS1;CDH3;CA2;ANPEP;TIMP1;MMP1;MMP2;MMP3;HLA-G;SLC39A14;GREM1;IFI27;COL4A2;COL4A1;IRF7;DSG2;ITGA6;CEBPB;COL15A1;NNMT;IFI6;HIF1A;FSTL1;SEL1L3;LIMA1;UBD;FLNB;GALNT6;MARCKSL1;LAMB3;GOLM1;MSN;ISG15;KRT10;LYZ;BST2;COL3A1;COL1A2;KRT17;KRT14;FAT1;F2RL1;TGFBI
Breast Cancer C0006142 rat GSE1872 sample 63	42/233	7.3219e-10	4.0103e-09	0	0	3.31974	69.8306	IFITM3;CEBPB;CCL11;SERPINE2;TNC;THY1;PLOD1;CXCL14;C3;HSD11B1;GJA1;FCGR3A;CHSY1;CTSK;FAM198B;SPP1;PMEPA1;CPXM1;EMILIN1;TIMP1;PRNP;MMP7;ITGA3;LUM;F2R;MMP3;DUSP6;RUNX1;BST2;MMP14;MMP13;IFI27;PTK7;NEDD4;COL6A2;RBP1;COL5A2;FAT1;CALU;IRF7;COL8A1;RAI14
Acne C0702166 human GSE10432 sample 297	50/308	8.19018e-10	4.45674e-09	0	0	2.9343	61.3941	IFITM3;CXCL6;PHLDB1;TNFAIP3;UBE2L6;CXCL1;IFI30;CXCL3;IFIT3;GLI3;IFIT2;ICAM1;PLAU;LAMP3;TNFSF10;KAL1;OLR1;SLC39A8;ITGB6;EPHB2;HOXA5;SOX4;ACTN1;IGFBP3;OSMR;DUSP6;CHIT1;ADAM8;MXRA5;FBP1;CFB;SKAP2;LAMA4;GATA3;JAKMIP1;FYB;IFI16;UBD;WNT2;GBP1;LYN;MARCKSL1;PCDH7;RARRES1;SULF1;IL6;DAB2;TNFSF9;TGFBI;AGRN
glaucoma associated with systemic syndromes DOID-1686 mouse GSE26299 sample 487	44/255	1.21407e-09	6.56381e-09	0	0	3.1499	64.6653	SMIM3;TNFAIP6;PTPRN;SERPINE1;TNC;LOXL3;CXCL13;USP18;FSTL3;LOXL2;ADAMTS4;GBX2;CCL7;HAS2;TIMP1;JAK3;ZBP1;IL11;PLEKHG2;RSAD2;TNFRSF12A;IGFBP3;TFPI2;IFI44;ISG15;OSMR;NGF;SLC39A14;MMP10;BST2;MMP11;CXCL10;IL6;VCAN;MMP13;BMP1;SAA1;COL4A6;IRF7;NOX4;F2RL1;CDH13;SCG2;TLR2
systemic juvenile idiopathic arthritis (sJIA) (enthesitis-related) DOID-848 human GSE21521 sample 575	51/322	1.34024e-09	7.19947e-09	0	0	2.84974	58.2214	RTP4;ADAMDEC1;SPARC;IRS1;DYSF;UBE2L6;KLHDC7B;PLOD1;CXCL3;IFIT3;IFIT2;ICAM1;OASL;HERC5;NUDT11;CA2;LAMP3;FAM198B;KAL1;GUCY1A3;BATF2;WARS;MMD;FST;MMP10;CCNA1;TFEC;DSC1;IDO1;IFI6;AK5;SAMSN1;LTBP1;THBS1;CCL8;CHN1;SLAMF8;SPOCK1;HIST1H3H;FCGR1A;GBP1;CD163;LUM;FZD6;TREML1;BST2;CXCL10;TNFSF4;SIGLEC1;TGFBI;ZNF532
Bacterial Infection C0004623 human GSE4748 sample 414	47/284	1.38025e-09	7.36721e-09	0	0	2.99868	61.1761	SUCNR1;BCL2A1;ARPC1B;ITGB2;SLA;TNFAIP3;FPR3;SLC2A3;IFI30;IFIT1;HIF1A;SAMSN1;IFIT3;IFIT2;ICAM1;TUBB3;PLAU;LAMP3;MRC1;NCKAP1L;CCR7;CEP170;CCR5;BID;MSC;GBP1;CCR1;PRNP;STARD4;WARS;IL10RA;CD180;PLAUR;ISG15;INHBA;KMO;RAB33A;MMP12;HCK;CXCL10;CXCL11;TFEC;FSCN1;LCP1;ATP13A3;FBP1;BIRC3
Breast Cancer C0006142 human GSE1379 sample 392	48/298	2.32154e-09	1.2313e-08	0	0	2.90357	57.7259	CCL13;CNTNAP2;ADAMDEC1;IRS1;SLC41A2;AQP9;ABCA12;CXCL3;HIF1A;HOXC11;HOXC10;LILRA4;HOXA10;CD79A;TCL1A;CCL8;MTHFD1L;SLC17A9;ZIC2;HAS1;KYNU;SLAMF8;RDH16;HOXC4;SLC39A8;CA9;ICOS;CCL18;GRIA3;GBP5;OSR2;MMD;CDX1;GALNT2;FCRL3;RARRES1;MMP3;ZBTB32;HLA-G;DHRS2;FAM225A;CXCL10;CXCL11;IL6;LHX1;ADTRP;BMPR1B;HOXD8
Barrett's esophagus DOID-9206 human GSE34619 sample 453	49/309	2.70422e-09	1.42524e-08	0	0	2.85085	56.2428	SERPINA1;GOLIM4;DDX60L;LAMC2;PTPRK;PTPRH;CA2;CREB3L1;ANPEP;C11ORF24;POSTN;DAPK1;MMP1;VPS13C;ANXA13;MYO7B;TMC7;SLC39A14;F5;TMEM2;SLC7A7;TLN2;KDELR3;FBP1;MET;HOXB6;CFB;BIRC3;GRAMD1B;SLC41A2;DDX60;TMEM163;SEL1L3;LIMA1;NT5E;SULT1E1;FLRT3;IGF2BP2;APOL1;GALNT6;FAM46C;GOLM1;LHFPL2;C12ORF75;LYZ;CDC42BPA;IGJ;TM6SF2;NAPEPLD
Influenza C0021400 mouse GSE3203 sample 85	54/359	2.94239e-09	1.53531e-08	0	0	2.68267	52.6986	IFITM3;CD86;RTP4;UBE2L6;ADAR;IFI35;IFIT1;IFIT3;IFI44L;IFIT2;IFIH1;CCRL2;EPSTI1;TNFSF10;PMEPA1;MB21D1;ZBP1;RSAD2;DTX3L;DDX58;CYBB;PARP9;HCK;OAS2;OAS3;IRF7;CMPK2;IRF9;SLFN5;CXCR5;NLRC5;DDX60;USP18;RNF213;SOCS1;LPXN;CD300LF;LYN;MCOLN3;STAT1;PYHIN1;STAT2;IFI44;EIF2AK2;MSN;ISG15;PARP14;PARP12;BST2;CXCL10;ZNFX1;EPPK1;AGRN;XAF1
atopic dermatitis DOID-3310 human GSE26952 sample 981	46/281	2.9497e-09	1.53531e-08	0	0	2.95776	58.095	C1QB;KRT81;FAM89A;IRS1;IFI6;SLC2A1;HAPLN3;WDR66;TYMP;S100A7A;LIMA1;LURAP1L;SCRN1;IFI16;CA2;HAS3;CTLA4;CD14;TIMP1;TNS4;FCGR1A;CTSC;MFAP3L;GALNT6;IRX2;TNFRSF12A;ACTN1;IGFBP3;TPBG;ITGA1;MMP3;PROX1;HSPA12A;LYZ;PGF;ASPN;MMP12;NELL2;ANO1;RAB31;IFI27;KRT17;FAT1;NOX4;ABCG1;IRF9
glomerulosclerosis DOID-0050851 mouse GSE20844 sample 492	41/238	4.65829e-09	2.40966e-08	0	0	3.13842	60.2094	CXCL9;CEBPB;FBLIM1;SERPINE1;ITGB2;PLOD2;CXCL1;CXCL13;PPP1R18;THBS1;CTSS;GNAI1;ICAM1;ESM1;SIX4;CTSK;HAS3;ECT2;ADAMTS9;E2F7;CCRN4L;FCER1G;ANGPT2;TNFRSF12A;TGFB3;FAM26E;MMP2;VEGFC;CYBB;GPR4;MYO7A;LILRB4;DCBLD1;ZNFX1;TYROBP;KLHL6;TFEC;MMP17;ADAM12;COL8A1;GAS1
pancreatic cancer DOID-1793 human GSE16515 sample 475	55/376	5.81012e-09	2.98704e-08	0	0	2.59604	49.2305	IFITM3;ITGB1;SPARC;SERPINA1;ARPC1B;COL12A1;ADAR;AHR;IFI30;IFIT1;CXCL14;IFIT3;IFI44L;CXCL5;LGALS1;PLAU;TNFSF10;COL10A1;ITGAV;TIMP1;POSTN;MMP7;IGFBP3;HLA-G;GREM1;VCAN;IFI27;CMPK2;MXRA5;CEBPB;COL11A1;AMIGO2;IFI6;AEBP1;THBS2;UBD;SPP1;CTHRC1;MARCKSL1;STAT1;GOLM1;LUM;FN1;ISG15;INHBA;C12ORF75;LYZ;SULF1;COL1A1;COL3A1;COL1A2;KRT17;COL5A2;FAT1;TGFBI
Type 2 diabetes mellitus C0011860 human GSE12643 sample 274	52/346	5.94403e-09	3.03725e-08	0	0	2.67717	50.7079	PCSK1;CXCL6;SERPINE2;TNFAIP6;TNC;CXCL1;IFIT1;FOXM1;IFIT3;ICAM1;GPR176;GJA1;ANPEP;CTSK;SLC39A8;PLXNC1;CTSC;ACVR1;OSR2;MME;MMD;MMP1;IGFBP3;F2R;MMP3;GPX7;OSMR;SFRP4;PROCR;GAS1;FKBP9;BCAT1;CFB;DDR2;COL15A1;LAMA4;THBS2;LTBP1;HSD11B1;STC2;SPOCK1;NPTX2;TPBG;SAMD4A;IFI44;BST2;MFAP5;KRT14;APOC1;TGFBI;FOLR3;DFNA5
nephrosclerosis DOID-11664 human GSE20602 sample 905	55/382	1.02444e-08	5.2029e-08	0	0	2.54758	46.8666	CXCL9;ARPC1B;ITGB2;DYSF;CTSS;MS4A4A;PTPRG;ESM1;GNLY;MRC1;OLR1;CD53;IL15RA;POSTN;WARS;FCER1G;ZNF281;ITGA1;TAP1;TNFRSF1B;AJAP1;HCK;PROCR;TYROBP;IFI27;SOAT1;COL4A1;COL6A3;CDH13;LCP2;IDO1;C1QB;COL15A1;PCDH12;GATA3;GNAI1;IFI16;NPTX2;ECT2;GBP1;SH2B3;LYN;CD163;SMURF2;LUM;TFPI2;FN1;TRPV2;GZMB;NETO2;LYZ;CXCL10;COL1A2;PTPRC;SNAI2
Tendonopathy 971 human GSE26051 sample 470	49/322	1.07959e-08	5.43997e-08	0	0	2.71318	49.7709	ITGB1;CLIC4;SPARC;SERPINE1;COL12A1;TNC;LAMC1;TREM1;GJA1;LGALS1;LBH;BASP1;CTSK;POSTN;IGFBP3;MMP9;ASPN;GREM1;COL4A2;COL4A1;PXDN;COL6A3;ITGA5;MXRA5;DDR2;LRRC15;AEBP1;NREP;THBS2;HIF1A;FSTL1;LIMA1;CALD1;SPP1;CTHRC1;GOLM1;LUM;CAV1;FN1;SULF1;COL1A1;COL3A1;COL1A2;COL5A1;COL5A2;FAT1;CALU;TGFBI;FBN1
Malignant Melanoma C0025202 human GSE4587 sample 326	51/342	1.0841e-08	5.43997e-08	0	0	2.65101	48.6193	SERPINA3;CLIC4;CXCL9;SERPINE2;SNX10;PLOD2;AHR;IFI30;TNFSF13B;CSRP2;CEP170;ITGAV;TIMP1;TNS3;POSTN;WARS;MMP1;HLA-G;DUSP6;IFI27;COL6A3;GTSF1;C1QB;NNMT;SEMA3C;AEBP1;HIF1A;IFI16;PTPRZ1;UBD;PDGFC;CHN1;SPP1;APOE;CD14;NPTX2;GBP1;CTHRC1;PRNP;STAT1;LUM;FN1;LAMB1;LYZ;BST2;CXCL10;COL1A2;APOC1;CALU;TGFBI;C1QC
cervical cancer DOID-4362 human GSE9750 sample 617	47/304	1.2946e-08	6.4194e-08	0	0	2.76233	50.1708	IFITM3;CXCL9;CEBPB;ARPC1B;COL11A1;SERPINE1;SLC2A1;PLOD2;ADAR;IFI30;CXCL13;HIF1A;C3;CDH3;IFI16;BASP1;CA2;UBD;TNFSF10;SPP1;SLC39A6;TIMP1;APOL1;CTSC;POSTN;WARS;MMP1;IGFBP3;FZD6;FN1;TAP1;MSN;ISG15;MMP9;BST2;MMP12;CXCL10;MELK;RAB31;KRT17;RBP1;KRT14;FAT1;DSG2;TGFBI;PFN2;IDO1
schizophrenia DOID-5419 human GSE27383 sample 549	47/304	1.2946e-08	6.4194e-08	0	0	2.76233	50.1708	C1QB;CXCL9;TNFAIP6;BCL2A1;AQP9;DYSF;CXCL1;PTPRK;IFIT1;CXCL3;IFIT3;IFI44L;TCL1A;NT5E;P2RY6;LAMP3;FAM198B;C3AR1;EPSTI1;PTGFRN;GBP1;CEP55;IL12RB2;DACT1;RSAD2;STAT1;FAM46C;CD180;OSM;ISG15;NRG1;PAX5;LYZ;PARP9;KMO;IGJ;NELL2;CXCL10;IFI27;CDC42EP3;NFE2L3;CMPK2;CD248;SIGLEC1;ADTRP;TLR2;C1QC
Asthma, allergic C0155877 mouse GSE3184 sample 436	46/296	1.56849e-08	7.73173e-08	0	0	2.77804	49.9229	IFITM3;CLIC4;CXCL9;CCL11;ARPC1B;CTSZ;ITGB2;CXCL1;IFI30;THBS1;CTSS;CXCL5;ICAM1;C2;TNFSF13B;C3;GJA1;LGALS1;CCL8;CCL7;CLEC7A;CTSK;MRC1;RAC2;ITGAX;FLNA;CD14;TIMP1;CTSC;TGM2;CD53;FCER1G;STAT1;TNFRSF9;LILRB4;HCK;CXCL10;COL3A1;DAB2;TYROBP;PTPRC;COL6A2;COL6A1;TGFBI;LCP1;C1QC
ulcerative colitis DOID-8577 human GSE11223 sample 586	51/348	1.94805e-08	9.54659e-08	0	0	2.59661	46.0998	APP;PCSK1;FKBP10;DYRK3;COL16A1;AQP9;SLC2A1;LAMC2;CXCL1;ANTXR2;CXCL3;ADAMTS4;ZC3H12C;FCGR3A;LURAP1L;CASP5;PLAU;CTSK;ZIC1;PMEPA1;TIMP1;OSR2;MMP7;RSAD2;MMP1;MMP3;HLA-G;GREM1;ANO1;SCG5;ADTRP;CFB;BIRC3;CCL11;NNMT;HTRA1;SAMSN1;PLA2G7;MICALCL;NPTX2;LYN;EMR2;ISG15;LAMB1;LYZ;DHRS2;COL1A1;COL3A1;FAP;APOC1;CMTM1
lupus erythematosus DOID-8857 human GSE30153 sample 739	49/333	3.23591e-08	1.57656e-07	0	0	2.60654	44.9533	CD86;DDX60L;IFIT1;TREM1;IFIT3;IFI44L;HERC5;LAMP5;LAMP3;EPSTI1;ITGAX;CD38;MYBL2;RSAD2;FCRL5;FNDC3B;PGF;MINPP1;TMEM2;MELK;IFI27;OAS3;MZB1;IRF7;CMPK2;HOXB2;DERL3;IFI6;DDX60;HSPA13;USP18;MTHFD1L;TNFRSF17;FLNB;STAT1;CAV1;SCD5;IFI44;EIF2AK2;ISG15;PARP14;LYZ;IGJ;GPR137B;NELL2;IL2RB;XAF1;IL7R;APOBEC3B
Lung transplant rejection C0729958 human GSE2018 sample 66	49/335	3.92378e-08	1.90065e-07	0	0	2.58803	44.1353	IFITM3;ITK;CXCL9;ITGB2;SLA;CXCL13;FAIM3;FCGR3A;LBH;GNLY;DSE;TNFSF10;CCR7;TIMP1;CCR5;TNS3;CD53;WARS;TAP1;RUNX3;HLA-G;CHIT1;VCAN;LTB;IRF9;TLR2;FPR3;HIF1A;SAMSN1;PLA2G7;LAIR2;APOE;CD14;CCL18;GBP1;LAIR1;IL32;CD163;STAT1;IL10RA;RFTN1;GZMB;LHFPL2;PARP12;CXCL10;PTPRC;FCGR2A;IL2RB;IL7R
Septic Shock C0036983 human GSE9692 sample 307	64/494	4.18253e-08	2.01435e-07	0	0	2.25848	38.371	SIGLEC9;MCTP1;AQP9;DYSF;KIF14;SLA;DDX60L;SLC2A3;CXCL1;FOXM1;IFI44L;MS4A4A;HK3;FCGR3A;BASP1;CA2;LAMP3;MRC1;C3AR1;TIMP1;PLXNC1;CEP55;BATF2;SLC11A1;FNDC3B;RNASE2;MMP9;F5;RAB32;GPRIN3;VCAN;RAB31;AIM2;CRISPLD2;TLR8;COL6A3;FKBP9;BCAT1;TLR2;CREB5;SLC22A4;C1QB;SUCNR1;TSHZ3;BCL2A1;GPR84;NLRC4;SAMSN1;THBS1;RAB20;CHST15;CD14;GBP1;CCR1;CD163;IFI44;LHFPL2;C9ORF84;VNN3;DMXL2;SIGLEC1;FOLR3;SEC24D;C1QC
Cancer of the Stomach C0024623 human GSE2685 sample 361	50/346	4.23815e-08	2.02947e-07	0	0	2.55234	43.3299	IFITM3;ITGB1;SERPINA3;SPARC;SERPINA1;ARPC1B;CXCL1;IFI30;LGALS1;PLAU;CTSK;TNFSF10;MMP7;MMP1;ACTN1;MMP3;TAP1;RNASE2;HSPG2;MMP9;MMP12;MMP11;RAB31;COL4A2;COL4A1;FSCN1;COL6A3;MYH9;IDO1;IFI6;HTRA1;C2;C3;SERPINH1;SPP1;FLNA;APOE;IL32;LUM;FN1;MSN;ISG15;DHRS2;COL1A1;BST2;COL3A1;COL1A2;KRT17;APOC1;TGFBI
Cardiomyopathy, Dilated C0007193 human GSE3585 sample 198	48/326	4.37575e-08	2.08345e-07	0	0	2.60717	44.1774	SPON1;SPARC;SERPINE2;HTRA1;LTBP2;AEBP1;THBS2;PRSS23;FSTL1;LTBP1;FSTL3;RGS4;SPP1;KAL1;FLNA;SPOCK1;MYH10;FARP1;POSTN;TNFRSF12A;IGFBP3;F2R;FNDC3B;FN1;MICAL2;SLC30A1;LAMB1;SULF1;DUSP6;ASPN;COL1A1;EXT1;MFAP5;SFRP4;COL3A1;VCAN;COL1A2;RAB31;LOX;COL5A1;YEATS2;COL5A2;NOX4;ATP13A3;MXRA5;CHST3;DFNA5;FBN1
psoriasis DOID-8893 human GSE32407 sample 836	49/337	4.74821e-08	2.24802e-07	0	0	2.56978	43.334	SERPINA3;CXCL9;OLFML2B;TNFAIP6;TNFAIP3;CPZ;IFI44L;GLIPR1;DNMT3B;UBXN7;TNFRSF12A;DDX58;F2R;FNDC3B;POU3F1;KRT9;GREM1;PROCR;VCAN;IFI27;KRT37;OAS3;PXDN;DSC1;CREB5;KLK5;CHRNA9;THY1;NT5E;UBD;GBP1;LYN;GALNT6;CDSN;GOLM1;LUM;IGJ;MFAP5;NELL2;CXCL10;DAB2;KLHL5;MFAP2;FAT1;PNPLA3;F2RL1;CD248;XAF1;FBN1
pancreatic ductal adenocarcinoma DOID-3498 mouse GSE53659 sample 699	64/499	6.10979e-08	2.8764e-07	0	0	2.23191	37.0737	IFITM3;APP;SPARC;SERPINE2;ITGB2;CTSZ;IFI30;CTSS;CSRP2;LGALS1;BASP1;MRC1;CPXM1;TIMP1;CTSC;TGM2;PDGFRB;POSTN;FCER1G;IGFBP3;MMP2;F2R;FNDC3B;MMP14;TYROBP;COL4A2;COL4A1;COL6A2;RBP1;COL6A1;CDH11;COL6A3;MYH9;FKBP9;LCP1;C1QB;HTRA1;THY1;FSTL1;THBS1;C3;CLEC7A;CALD1;SERPINH1;SPP1;FLNA;APOE;PRNP;GOLM1;LUM;FN1;MSN;LILRB4;IGJ;BICC1;COL1A1;MFAP5;COL3A1;COL1A2;COL5A1;COL5A2;FAT1;TGFBI;C1QC
silicosis DOID-10325 rat GSE29110 sample 983	49/340	6.29699e-08	2.94798e-07	0	0	2.54287	42.1624	CXCL9;WIPF1;ARPC1B;CTSZ;ITGB2;LPCAT1;SLA;IFI30;CTSS;LIMD2;ANPEP;LAMP3;RAC2;LBP;FADS1;CD53;WARS;FCER1G;DTX3L;TAP1;CYBB;ACSL4;PARP9;MMP12;HCK;SLC7A7;TYROBP;LCP1;CFB;BCL2A1;C5AR1;C2;C3;RNF213;DRAM1;UBD;SPP1;FLNA;CD14;FCGR1A;STAT1;STAT2;FN1;LILRB4;IGJ;BST2;COL3A1;PTPRC;FERMT3
cardiomyopathy DOID-0050700 human GSE9128 sample 781	44/290	6.57386e-08	3.0605e-07	0	0	2.69664	44.5959	LILRA6;IGSF6;SIGLEC9;BCL2A1;AQP9;CXCL1;IFI35;IFIT1;LILRA3;TREM1;IFI44L;MS4A4A;CD79A;HK3;TCL1A;FCGR3A;IFI16;ANPEP;C3AR1;TNFSF10;CHST15;RAC2;TNFRSF17;CD14;GBP1;LAIR1;CD163;CD180;LILRB1;ISG15;LILRB3;LILRB4;IGJ;BATF;BST2;HCK;IFI27;OAS2;MZB1;TLR8;FOLR3;MS4A1;APOBEC3B;TLR2
Breast Cancer C0006142 human GSE1378 sample 52	45/301	7.29115e-08	3.37568e-07	0	0	2.65092	43.5654	SLC22A4;CCL13;ADAMDEC1;COL13A1;IRS1;CTSZ;CHRNA9;NLRC5;ABCA12;HIF1A;CTSS;HOXC10;IL22RA2;RNF213;MTHFD1L;SLC17A9;ZIC2;LAMP3;KYNU;CCRL2;SLAMF8;HOXC4;HOXA1;CCL18;CDX1;GAD1;SCD5;RARRES1;PCDHB14;ISG15;SYT13;RNASE2;RUNX3;HLA-G;DHRS2;MMP9;GPR137B;CXCL10;IFI27;SAA1;NFE2L3;LCP1;ATP13A3;MET;LRP12
neurofibromatosis DOID-8712 mouse GSE29343 sample 670	60/458	7.45187e-08	3.42686e-07	0	0	2.28398	37.4852	SPON1;CXCL9;WIPF1;ARPC1B;SERPINE1;ANTXR2;IFI30;ANTXR1;FADS3;FADS2;DOCK11;EDNRA;LBH;ANPEP;FADS1;CMKLR1;CD53;POSTN;ELOVL5;MMD;FST;MMP2;CD180;GPX8;TAP1;CDH11;IRF7;CHST1;MMP19;DPEP1;COL6A3;LCP1;CHST2;ENPEP;COL15A1;CCL11;NNMT;HTRA3;ADAMTS12;NID1;NID2;FYB;GNAI1;C3;HSD11B1;STRIP2;DRAM1;CLMP;CHN1;APOE;ARSB;ABCA1;LUM;PCDH7;LAMB1;DAB2;PTPRC;SMOC1;MFAP2;IL2RB
hepatocellular carcinoma DOID-684 human GSE39791 sample 663	36/214	7.48347e-08	3.42686e-07	0	0	3.04059	49.89	ALG1L;COL15A1;SPARC;IFI6;THY1;THBS2;FSTL1;CELSR3;UBD;SPP1;TIMP1;FADS1;CTHRC1;PDGFRB;ELOVL5;ACSL4;PROX1;PARP14;SULF1;DHRS2;MMP9;PARP12;COL1A1;COL3A1;VCAN;COL1A2;ZNFX1;IFI27;COL4A2;COL5A1;COL4A1;COL7A1;COL5A2;FAT1;COL8A1;TGFBI
Idiopathic fibrosing alveolitis C0085786 human GSE21369 sample 321	47/323	8.68786e-08	3.95675e-07	0	0	2.56952	41.7773	COL15A1;COL16A1;TSHZ3;NTM;KCNA3;TNC;LTBP2;THY1;AEBP1;CXCL13;CXCL14;LTBP1;LAMP5;CDH3;LURAP1L;CHN1;MS4A14;TNFRSF17;CCL19;GPR158;DACT1;CTHRC1;EOMES;EGFL6;MMP7;PPP1R14C;MUC16;FN1;GPX7;RAB33A;ASPN;GREM1;COL3A1;COL1A2;FNDC1;KRT17;COL5A1;KIAA0125;KRT14;MFAP2;MZB1;SCG5;CD27;HOXB2;TGFBI;XAF1;MXRA5
nasopharynx carcinoma DOID-9261 human GSE13597 sample 613	45/303	8.88913e-08	4.01431e-07	0	0	2.63009	42.7018	C1QB;ADAMDEC1;SPARC;SERPINE2;TNFAIP6;BCL2A1;AQP9;TNFAIP3;IFI30;CXCL14;TREM1;IFIT3;CTSS;ICAM1;GJA1;FCGR3A;LGALS1;PLAU;CTSK;CHN1;C3AR1;SPP1;ITGAV;APOE;CD14;POSTN;MMD;MMP1;LUM;IGFBP3;FN1;PLAUR;LYZ;IGJ;MMP9;MMP10;ASPN;COL1A1;COL3A1;COL1A2;TYROBP;IFI27;APOC1;COL6A3;TGFBI
Rotavirus infection of children C1442797 human GSE2729 sample 43	44/293	8.91005e-08	4.01431e-07	0	0	2.66372	43.2415	IFITM3;CEBPB;BCL2A1;IFI6;TNFAIP3;UBE2L6;SLC2A3;ADAR;IFI35;IFIT1;HIF1A;LILRA3;IFIT3;IFI44L;TYMP;LGALS1;CCL8;GNLY;TNFSF10;PDE4B;CD38;TIMP1;PIM2;FCGR1A;SH2B3;SOX4;PRNP;RSAD2;PLAUR;IFI44;GZMB;ISG15;KRT10;RNASE2;RUNX3;HLA-G;LILRB4;IGJ;BST2;CXCL10;IL6;IFI27;IRF7;APOBEC3B
morbid obesity DOID-11981 human GSE48964 sample 583	44/294	9.84865e-08	4.41346e-07	0	0	2.65292	42.8005	NRP2;AMIGO2;TNFAIP3;CXCL1;HSD17B6;AHR;LTBP1;HDAC9;WISP1;ICAM1;C3;RGS4;DOCK11;NUAK1;DRAM1;ALDH1B1;HAS1;ST8SIA4;IGF2BP1;SLC39A8;MB21D2;MSC;CCRN4L;CMKLR1;CPA4;LYN;GALNT6;TGFB2;MMP1;TNFRSF9;RARRES1;INHBA;IL6;SLC7A7;MMP16;TNFSF4;CDC42EP3;NOX4;CDH13;TLL1;LCP1;IL7R;CFB;F2RL2
Idiopathic fibrosing alveolitis C0085786 human GSE10921 sample 272	37/226	1.01879e-07	4.54121e-07	0	0	2.94381	47.3938	ITGB1;APP;SERPINA3;NNMT;SDC3;LAMA3;LTBP2;LRRC32;THBS2;LTBP1;NID2;C3;BASP1;PLAU;CHN1;FLNA;SPOCK1;PLXNC1;SOX4;PRNP;POSTN;ACTN1;F2R;RARRES1;LHFPL2;INHBA;SULF1;ASPN;VCAN;FAP;COL6A2;COL6A1;MFAP2;FAT1;CALU;SCG5;COL6A3
ductal carcinoma in situ DOID-0060074 human GSE21422 sample 605	44/297	1.32533e-07	5.87633e-07	0	0	2.62104	41.5079	SERPINA3;SPARC;ARPC1B;ADAR;GATA3;AEBP1;IFI30;THBS2;HIF1A;GJA1;BASP1;CA2;SPP1;SLC39A6;COL10A1;ITGAV;TIMP1;CCL19;ITGB6;CTHRC1;POSTN;MARCKSL1;MUCL1;LUM;RARRES1;FN1;LAMB1;LYZ;SULF1;MMP9;ASPN;COL1A1;MMP12;CXCL10;COL3A1;VCAN;COL1A2;RAB31;COL5A1;COL5A2;APOC1;COL6A3;MXRA5;PFN2
Transplanted Heart Complication C0340529 mouse GSE582 sample 373	45/308	1.44444e-07	6.33738e-07	0	0	2.57939	40.6264	C1QB;APP;CLIC4;CXCL9;CEBPB;SH2D2A;SERPINE1;CTSZ;ITGB2;SLC2A1;THY1;IFI30;HIF1A;PLA2G7;THBS1;CTSS;LGALS1;BASP1;TUBB3;UBD;SERPINH1;RAC2;SPP1;CTLA4;CD14;TIMP1;CCR5;CTSC;CCR1;CD53;SLC11A1;TPM1;PLAUR;MSN;GZMB;LILRB4;HCK;PROCR;CXCL10;TYROBP;MYH9;ADAM8;TGFBI;LCP1;SKAP2
Intestinal metaplasia of gastric mucosa C0267187 human GSE2669 sample 349	45/308	1.44444e-07	6.33738e-07	0	0	2.57939	40.6264	C1QB;SERPINA3;LRRC15;CXCL9;LAMA3;SLC2A3;CXCL1;THY1;AHR;LAMC1;NID1;CXCL14;CTSS;ICAM1;GJC1;LIMA1;CASP5;CA2;HAS3;SPP1;PDE4B;PLEK2;ITGAV;RAB8B;DACT1;POSTN;MARCKSL1;FCER1G;SLC16A1;ELOVL5;CDX1;GOLM1;MMP2;ITGA1;RASSF8;LHFPL2;LYZ;RUNX1;COL3A1;VCAN;TYROBP;SCN8A;KRT14;DPEP1;CFB
polycystic ovary syndrome DOID-11612 human GSE10946 sample 825	46/320	1.71138e-07	7.46948e-07	0	0	2.53142	39.4415	CXCL6;CEBPB;NNMT;TNFAIP3;SNX10;PLOD2;CXCL1;GXYLT2;IFIT1;THBS2;NID2;CXCL5;TNFSF13B;C3;HSD11B1;PANX1;GLIPR1;LGALS1;ADAMTS3;CHST11;BASP1;CA2;CHN1;EPSTI1;TNFSF10;NRIP3;HIST1H3H;SOST;GPR158;CTHRC1;LINC00152;ANGPT2;KCND2;MMD;LUM;GFPT2;TFPI2;MINPP1;CCNA1;IL6;COL1A2;COL5A2;NFE2L3;SNAI2;IL7R;BIRC3
Cardiomyopathy C0878544 human GSE5406 sample 88	43/291	1.97528e-07	8.57662e-07	0	0	2.61169	40.3176	COL15A1;SPARC;COL16A1;SERPINE2;BCL2A1;HTRA1;LTBP2;NREP;IFIT1;THBS2;FSTL1;CXCL14;LTBP1;IFIT3;IFI44L;EDNRA;CCL8;BASP1;CTSK;PDGFC;CHST15;KAL1;SPOCK1;IL32;RSAD2;LUM;F2R;SLC30A1;LAMB1;ASPN;F5;COL1A1;COL3A1;VCAN;COL1A2;FCGR2A;FAP;COL5A1;YEATS2;COL5A2;MXRA5;DSC1;FBN1
rheumatoid arthritis DOID-7148 human GSE10500 sample 779	37/232	2.01883e-07	8.7205e-07	0	0	2.85231	43.97	IFITM3;CEBPB;SERPINA1;TNFAIP6;BCL2A1;AQP9;TNFAIP3;SLC2A3;IFI30;FCGR3A;LGALS1;CCL7;CCRL2;CHST15;SPP1;OLR1;SLC39A8;TIMP1;CCL18;FCGR1A;CCR1;CD53;WARS;RSAD2;FN1;PLAUR;LHFPL2;LILRB4;DUSP6;PTPRE;VCAN;IFI27;P4HA1;CDC42EP3;ATP13A3;FBP1;BIRC3
Down syndrome DOID-14250 human GSE42956 sample 1060	49/353	2.03524e-07	8.7463e-07	0	0	2.43242	37.4774	ICAM5;HOXC13;CXCL14;IFI44L;CELSR3;ICAM1;HOXA11;HERC5;ADAMTS5;GJA1;EDNRA;ANPEP;COL27A1;MMP3;RUNX3;DUSP6;IFI27;OAS2;COL8A1;CDH13;ITGA6;TOX;KRT81;COL13A1;SLC43A2;SEMA3C;IFI6;PRR5L;HSD17B6;USP18;EFNB1;CCL8;SLC17A9;CHST15;LPXN;STRA6;IL32;TGFB2;TRPV2;ISG15;IGJ;BST2;MFAP5;KRT17;ITGA11;SAA1;CSPG4;IL7R;F2RL2
Uterine leiomyoma C0042133 human GSE2724 sample 225	40/262	2.17685e-07	9.30715e-07	0	0	2.7112	41.5904	CLIC4;SPARC;IRS1;SDC2;TNC;LAMC1;THBS2;PRSS23;HERC5;NUDT11;EDNRA;LGALS1;KDELC1;PDGFC;SERPINH1;ITGAV;TIMP1;TGFB3;CAV1;MMP2;FN1;MSN;SULF1;ASPN;COL1A1;SFRP4;ANO1;COL3A1;COL1A2;RAB31;COL4A2;COL4A1;COL5A2;COL4A6;SNAI2;COL4A5;COL6A3;ITGA5;PFN2;RAI14
autism spectrum disorder DOID-0060041 human GSE63524 sample 1035	41/275	2.9617e-07	1.25985e-06	0	0	2.6369	39.6388	CXCL6;ENPEP;TENM2;GALNT18;PTPRK;PRICKLE1;PRSS23;CXCL14;IL27RA;GJA1;GPR153;RAB20;ALDH1B1;CTSK;TNFSF10;IGF2BP1;SPOCK1;MYH10;CPA4;CTHRC1;OSR2;GALNT6;POSTN;UNC5A;DSCAM;CD70;RARRES1;FN1;IGJ;MMP9;TBX18;AJAP1;KRT17;FAP;SAA1;PNPLA3;COL4A6;NOX4;GAS1;FAM171B;MXRA5
asthma DOID-2841 human GSE31773 sample 713	44/306	3.13123e-07	1.32524e-06	0	0	2.52977	37.8875	SPARC;COL16A1;NNMT;SERPINE2;TMEM200A;PLOD1;THBS2;FADS3;GJA1;NT5E;BASP1;PDGFC;HAS2;SPOCK1;TIMP1;ACVR1;IKBIP;OSR2;LUM;IGFBP3;CAV1;TTC7B;VEGFC;LAMB1;RNASE2;C12ORF75;MMP9;COL1A1;GREM1;MFAP5;SFRP4;PROCR;COL3A1;RAB31;NEDD4;COL6A3;FOLR3;SCG2;FERMT2;PFN2;APOBEC3B;VGLL3;DFNA5;FBN1
Carcinoma in situ of large intestine C0686087 human GSE4183 sample 190	46/327	3.2394e-07	1.36413e-06	0	0	2.46742	36.8699	IFITM3;APP;CXCL6;CEBPB;COL15A1;SPARC;SERPINA1;CCL11;TMEM200A;ARPC1B;PLOD3;CXCL1;CXCL13;HIF1A;FSTL1;C3;BASP1;CTSK;UBD;MUC12;FLNB;ITGAV;TIMP1;CCL18;MMP1;LUM;CAV1;MMP3;FN1;MSN;HLA-G;MMP9;COL1A1;MMP12;GREM1;COL3A1;VCAN;COL1A2;COL4A2;COL4A1;COL5A2;FAT1;COL6A3;MYH9;ITGA6;TGFBI
systemic lupus erythematosus DOID-9074 human GSE10325 sample 693	49/360	3.70651e-07	1.55303e-06	0	0	2.37676	35.1951	IFITM3;ITGB2;UBE2L6;ADAR;IFI35;IFI30;IFIT1;IFIT3;IFI44L;HERC5;LGALS1;CD38;CCR7;WARS;RSAD2;TAP1;TNFRSF1B;RUNX3;HLA-G;TYROBP;OAS2;OAS3;MZB1;IRF7;IRF9;IFI6;DDX60;HIF1A;USP18;IFI16;CHST15;LPXN;CD14;GBP1;STAT1;IL10RA;RFTN1;IFI44;EIF2AK2;MSN;ISG15;LYZ;IGJ;PARP12;BST2;NELL2;PTPRC;XAF1;IL7R
Uterine leiomyoma C0042133 human GSE2725 sample 399	39/258	3.99468e-07	1.66544e-06	0	0	2.67789	39.4537	CEBPB;IRS1;THBS2;HERC5;ADAMTS5;EDNRA;LGALS1;CDH3;BAG2;RAB23;PDGFC;FLNA;EMILIN1;ITGAV;SOX4;PDGFRB;TGFB3;ACTN1;CAV1;MMP2;RFTN1;FN1;ISG15;ASPN;COL1A1;SMTN;COL3A1;COL1A2;RAB31;COL4A2;COL4A1;COL6A2;CDC42EP3;COL5A2;MFAP2;SNAI2;GAS1;COL6A3;RAI14
Granulomatous Disease, Chronic C0018203 human GSE935 sample 371	43/299	4.23511e-07	1.75694e-06	0	0	2.52898	37.1119	GRAMD1B;DOCK4;GFI1;IL24;GOLIM4;C6ORF10;ICAM5;SOGA3;LRRC32;THBS2;GNAI1;IFI44L;OASL;PANX1;HK3;P2RY6;CCL8;CASP5;PTPRZ1;UBD;HAS2;ABL2;NPTX2;FCGR1A;TGM2;RSAD2;MYO10;PCDH7;SAMD4A;IFI44;ISG15;HSPA12A;LYZ;BATF;MFAP5;CXCL10;MMP13;IFI27;OAS2;NEDD4;FOLR3;AGRN;XAF1
Huntington's disease DOID-12858 human GSE8762 sample 930	55/429	5.2378e-07	2.1622e-06	0	0	2.22174	32.1312	SPARC;TNFAIP6;AQP9;MS4A7;DYSF;TNFAIP3;SLC2A3;CXCL1;IFI30;CXCL3;TREM1;SLC2A6;ICAM1;FCGR3A;CA2;CCRL2;PDE4B;MS4A14;TIMP1;FCER1G;MMD;TTC7B;PLAUR;HCK;TMEM2;VCAN;TYROBP;CRISPLD2;HOXB2;CEBPB;BCL2A1;C5AR1;HIF1A;SAMSN1;THBS1;TYMP;CLEC7A;CHST15;HIST1H3H;CD14;SH2B3;CCR1;EMR2;GZMB;IFI44;LILRB1;LILRB2;C12ORF75;TREML1;CXCL10;PTPRE;IL6;TNFSF4;DMXL2;MYO1G
cystic fibrosis DOID-1485 mouse GSE3100 sample 1057	47/344	5.71856e-07	2.34909e-06	0	0	2.38512	34.2847	IGSF6;ITGAM;TNFRSF13B;ITGB2;NLRC5;IKZF1;THY1;PLA2G7;FAIM3;CTSS;FYB;CD79A;TIFAB;CCL8;SLAMF9;C3AR1;RAC2;SIRPA;TNFRSF17;LPXN;CCR1;CDSN;FCER1G;SLC11A1;PYHIN1;CYBB;LILRB4;ASPRV1;IGJ;MMP9;HRNR;TLR1;COL3A1;TYROBP;PTPRC;CD5;NEURL3;KRT14;CDH11;MZB1;COL6A3;LTB;IL7R;DSC1;MS4A1;CARD11;MYO1G
Down Syndrome C0013080 human GSE10758 sample 310	50/376	5.75434e-07	2.35226e-06	0	0	2.31369	33.2434	APP;FKBP10;SPON1;MEGF10;COL12A1;HSF2BP;CXCL14;HOXC10;GLI3;IFI44L;IFIT2;DOCK11;CASP5;LAMP3;ZIC1;EMILIN2;ADAMTS9;ANXA13;MMP3;SORCS2;ASPN;GREM1;SFRP4;COL6A2;COL6A1;COL4A6;SCG5;CDH13;ADAM8;MXRA5;ATP6V0D2;SCG2;ENPEP;LAMA4;HTRA1;DDX60;HSPA13;PCDH17;WDR66;HOXC9;APOL1;GPC6;BEND6;PRNP;IRX2;TPBG;RARRES1;IFI44;NEURL3;HOXD8
epidermolysis bullosa simplex DOID-4644 human GSE28315 sample 711	37/244	7.27368e-07	2.9589e-06	0	0	2.68522	37.9524	CXCL9;IFI6;TNFAIP3;PLA2G7;SLC6A2;IFI44L;ADAMTS15;FADS2;CYSLTR2;ALOX12P2;KRT27;LAMP3;UBD;ZIC1;TNFRSF17;CCL19;ICOS;FADS1;GBP5;GALNT6;MUC16;ELOVL5;STAT1;ELOVL3;RARRES1;IGFL3;IFI44;PARP14;IGJ;CXCL10;IFI27;SOAT1;OAS2;RBP1;NFE2L3;XCL1;XAF1
nasopharynx carcinoma DOID-9261 human GSE13597 sample 808	48/358	7.57971e-07	3.0685e-06	0	0	2.33398	32.892	C1QB;SPARC;SERPINE2;TNFAIP6;BCL2A1;TNFAIP3;CXCL1;NREP;IFI30;CXCL14;GJA1;FCGR3A;LGALS1;PLAU;CTSK;UBD;SPP1;ITGAV;CD14;CCL18;SOX4;POSTN;MMP7;LAMB3;MMP1;LUM;IGFBP3;MMP2;MMP3;FN1;MMP9;MMP10;ASPN;COL1A1;MMP12;GREM1;COL3A1;COL1A2;TYROBP;IFI27;KRT17;COL4A1;KRT14;COL5A2;APOC1;COL6A3;DSG2;RAI14
schizophrenia DOID-5419 human GSE62105 sample 547	41/289	1.11926e-06	4.50931e-06	0	0	2.48616	34.0675	ENPEP;MCTP1;SEMA3C;BNC1;SLC41A2;COL12A1;GLIS3;KLHDC7B;AHR;DDX60;ICAM1;IFIH1;P2RY6;CASP5;LAMP3;UBD;SPP1;OLR1;ITGB6;SFTA1P;WNT2;GBP1;GUCY1A3;GUCY1A2;TGFB2;LUM;IGFBP3;RARRES1;TFPI2;TAP1;PXDNL;INHBA;ZFHX4;NEURL3;SAA1;ADAM8;LTB;MET;KANK4;DFNA5;BIRC3
rheumatoid arthritis DOID-7148 human GSE15573 sample 904	40/279	1.14971e-06	4.60984e-06	0	0	2.51604	34.4094	IFITM3;IGSF6;CLEC12A;AQP9;C5AR1;IFI6;DYSF;SLC2A3;ADAR;ASAP1;IFI30;IFIT1;IFIT3;IFI44L;IFIT2;TNFSF13B;HERC5;HK3;GLIPR1;LGALS1;BASP1;ANPEP;EPSTI1;TNFSF10;CD14;TIMP1;ABCA1;FCER1G;FAM46C;MSN;ISG15;RNASE2;LILRB3;MMP9;F5;VCAN;CRISPLD2;MYH9;LCP1;FOLR3
Obesity C0028754 mouse GSE4692 sample 319	41/291	1.34075e-06	5.35021e-06	0	0	2.466	33.346	IFITM3;ITGB1;APP;PHLDB1;SPARC;SERPINE2;ARPC1B;SERPINE1;HTRA1;NID1;PRSS23;NID2;HSD11B1;FADS3;ADAMTS5;ADAMTS2;LGALS1;SERPINH1;PMEPA1;EMILIN2;APOE;LBP;FADS1;PRNP;CD163;DMRT2;GALNT2;CAV1;FNDC3B;FN1;ASPN;COL1A2;LOX;COL5A1;COL4A1;COL5A2;COL6A1;CALU;CHST1;FKBP9;FERMT2
Rhinovirus infection C0276447 human GSE11348 sample 324	46/344	1.38139e-06	5.48627e-06	0	0	2.32452	31.3634	IFITM3;RTP4;SERPINA3;CXCL9;IFI6;UBE2L6;ADAR;IFIT1;HIF1A;PRSS23;IFIT3;IFI44L;IFIT2;OASL;C3;LIMA1;CDH3;IFI16;BASP1;LAMP3;UBD;EPSTI1;TNFSF10;CHP2;GBP1;LYN;RSAD2;STAT1;MMP1;TFPI2;IFI44;TAP1;GZMB;ISG15;HLA-G;MMP12;CXCL10;CXCL11;ZNFX1;IFI27;OAS2;IRF7;CMPK2;XAF1;PFN2;RAI14
ulcerative colitis DOID-8577 human GSE11223 sample 585	46/345	1.49818e-06	5.92203e-06	0	0	2.31662	31.0688	SLC22A4;C1QB;APP;FKBP10;DYRK3;CCL11;MS4A7;CXCL1;IFIT1;PLA2G7;PRSS23;CTSS;IFIT2;MS4A4A;RPSAP52;FLRT3;PDGFC;ZIC1;LPXN;APOE;NPTX2;RNF152;MMP7;RSAD2;MMP1;MMP3;EMR2;ANO6;ISG15;LYZ;LILRB3;DHRS2;ANO1;IGLL5;COL3A1;IGLL1;APOC1;CMTM1;TGFBI;ZNF697;DSC1;GTSF1;CFB;APOBEC3B;DFNA5;BIRC3
glaucoma associated with systemic syndromes DOID-1686 mouse GSE26299 sample 488	39/272	1.55498e-06	6.11773e-06	0	0	2.51508	33.6368	SERPINE1;TNC;PLOD2;PTPN22;AHR;IFIT1;CXCL13;USP18;IFIT3;C2;FSTL3;C3;CCL7;HAS2;PMEPA1;CD14;TIMP1;CTHRC1;RSAD2;TNFRSF12A;IGFBP3;FN1;IFI44;ISG15;PARP14;OSMR;ENKUR;BST2;MMP11;CXCL10;IL6;VCAN;BMP1;COL4A6;IRF7;NOX4;F2RL1;COL4A5;EPPK1
Parkinson's disease DOID-14330 human GSE6613 sample 788	39/274	1.86924e-06	7.31974e-06	0	0	2.49341	32.888	IFITM3;LILRA6;CEBPB;IGSF6;SERPINA1;TNFAIP6;ARPC1B;AQP9;C5AR1;SLA;TREM1;FYB;GLIPR1;GNLY;BASP1;CLEC7A;KIAA0226L;TNFSF10;CHST15;RAC2;CD14;CTSC;LYN;ACTN1;NDE1;FNDC3B;ISG15;PILRA;LILRB2;LILRB3;TNFRSF1B;MMP9;PGF;TYROBP;PTPRC;FCGR2A;LTB;IL7R;CREB5
diabetes mellitus type 2 DOID-9352 human GSE12643 sample 766	37/254	1.95294e-06	7.61194e-06	0	0	2.56009	33.6554	DLX2;TRIO;SERPINE1;PDGFA;TNFAIP3;NREP;HIF1A;NID2;BICD1;GALNT10;RGS4;FADS2;NUAK1;CHN1;ZIC1;SPP1;HOMER3;GBP1;TGM2;MFAP3L;FZD2;SMURF2;ACTN1;TPM1;MICAL2;DCBLD2;SLC4A7;MMP11;IL6;PTK7;TNFSF4;CDC42EP3;SNAI2;HOXB2;MXRA5;HOXB7;SCG2
muscular dystrophy DOID-9884 human GSE42806 sample 530	39/275	2.04759e-06	7.94389e-06	0	0	2.48271	32.5206	TRIO;HTRA1;UBE2L6;ANTXR1;PRSS23;LTBP1;BICD1;HDAC9;LBH;BASP1;CTSK;MRC1;HOMER3;ITGAV;PTGFRN;MYH10;PAG1;TGFB2;TMED8;LUM;SLC39A10;LYZ;ASPN;COL1A1;MFAP5;COL3A1;COL1A2;PTPRC;PXDN;COL5A2;COL8A1;COL6A3;ITGA6;ATP13A3;BCAT1;MXRA5;HOXD8;DFNA5;CREB5
Autism DOID-0060041 human GSE25507 sample 464	37/255	2.14759e-06	8.29348e-06	0	0	2.54821	33.2571	LILRA6;CEBPB;IGSF6;SERPINA1;BCL2A1;ARPC1B;MS4A7;DYSF;NLRC5;UBE2L6;CXCL1;AOAH;LILRA3;FAIM3;TYMP;HK3;PSTPIP1;GNLY;BASP1;CCR7;CD14;WARS;FCER1G;EMR1;GZMB;LILRB2;LYZ;LILRB3;HLA-G;IGJ;HCK;SLC7A7;IFI27;IL2RB;FOLR3;CHST2;IDO1
Malignant mesothelioma of pleura C0812413 human GSE2549 sample 118	50/397	2.86226e-06	1.10026e-05	0	0	2.17119	27.7128	IFITM3;APP;PLOD2;SLC2A3;ADAR;PRSS23;GJA1;TIMP1;TNS3;SOX4;POSTN;IGFBP3;ACTN1;MMP2;ADAM10;HLA-G;MMP9;PGF;VCAN;RAB31;CDH11;MXRA5;CFB;CEBPB;NNMT;SEMA3C;COL11A1;NREP;HSD17B6;THBS2;HIF1A;IFI16;PDGFC;SERPINH1;SPP1;TGFB3;LUM;GFPT2;FN1;MICAL2;MSN;SULF1;COL1A1;COL3A1;COL1A2;APOC1;KRT14;COL5A2;TGFBI;ZNF532
endometriosis of ovary DOID-11432 human GSE7305 sample 939	43/321	2.88639e-06	1.10447e-05	0	0	2.32607	29.6702	SERPINA3;SPARC;COL16A1;NNMT;SERPINE2;SEMA3C;AMIGO2;HTRA1;TNFAIP3;PLOD2;LTBP2;AEBP1;CPZ;THBS2;HIF1A;NID2;THBS1;C3;HSD11B1;NUAK1;CDH3;LBH;IFI16;CALD1;CHST15;TIMP1;NPTX2;GPC6;MYH10;HOXC6;CTHRC1;PRNP;CAV1;TPM1;FN1;LYZ;BST2;TYROBP;RAB31;RBP1;GAS1;COL6A3;XAF1
Meningococcal infection C0025303 human GSE4646 sample 347	49/387	3.08808e-06	1.17628e-05	0	0	2.1837	27.7067	APP;CSF2;SERPINE1;DYSF;TNFAIP3;CXCL1;LAMC1;CXCL3;PRSS23;ICAM1;GJA1;ESM1;LGALS1;PLAU;ANPEP;LIPG;ITGAV;SOX4;ACVR1;TNFRSF12A;MMP1;SLC30A1;HSPG2;DUSP6;MMP10;PGF;RAB32;PROCR;RAB31;LOX;NNMT;THBS1;IL1RL1;DRAM1;STC2;MARCKSL1;SMURF2;MCAM;TFPI2;SAMD4A;VEGFC;MSN;INHBA;EXT1;KLF7;IL6;F2RL1;ATP13A3;FERMT2
renal cell carcinoma DOID-4450 human GSE38424 sample 664	41/302	3.48065e-06	1.31981e-05	0	0	2.36067	29.6696	IFITM3;PHLDB1;CSF2;SERPINE2;SLC43A2;CD163L1;PRR5L;AOAH;ANTXR2;SAMSN1;TREM1;THBS1;OASL;CCL7;CHSY1;BASP1;CLEC7A;C3AR1;EPSTI1;LRRC8C;NRIP3;SLC39A8;HAVCR2;PRNP;SDS;MYO10;EMR1;ENTPD7;OSM;SLC16A10;ISG15;RNASE2;DUSP6;MMP10;CDC42EP3;MMP19;LCP2;CD300C;FOLR3;MET;FERMT2
systemic juvenile idiopathic arthritis (sJIA) DOID-848 human GSE21521 sample 574	47/367	3.57541e-06	1.34964e-05	0	0	2.21093	27.7282	IFITM3;SLC22A4;C1QB;LILRA6;RTP4;SUCNR1;TNFAIP6;BCL2A1;AQP9;DYSF;PLOD2;SLC2A3;IFI35;GPR84;FOXM1;CXCL3;HAPLN3;LILRA3;USP18;IFIT3;MS4A4A;OASL;HERC5;SESN3;LAMP3;CCRL2;CD38;PLEK2;ICOS;FCGR1A;CEP55;DACT1;RSAD2;FAM46C;MMP1;TTC7B;RNASE2;PARP9;MMP9;F5;TREML1;IFI27;IRF7;COL6A3;ADTRP;APOBEC3B;CREB5
multiple sclerosis DOID-2377 human GSE26484 sample 742	38/271	3.62715e-06	1.36303e-05	0	0	2.4486	30.6738	IFITM3;LILRA6;CEBPB;SPARC;IGSF6;SERPINA1;BCL2A1;ARPC1B;AQP9;C5AR1;DYSF;PIK3CD;SLC2A3;CTSS;BASP1;CA2;CHST15;RAC2;HIST1H3H;CD14;CCR1;MMD;SIGLEC10;LILRB2;RNASE2;LILRB3;TNFRSF1B;HLA-G;IGJ;MMP9;PGF;FAM101B;HCK;RAB31;FCGR2A;CRISPLD2;FOLR3;TLR2
Lewy body dementia DOID-12217 human GSE49036 sample 1067	46/358	4.13721e-06	1.54776e-05	0	0	2.21852	27.4997	C1QB;SLC24A2;COL16A1;MCTP1;TNFAIP6;BCL2A1;C5AR1;MS4A7;GPR84;PLA2G7;CTSS;TNFSF13B;C3;HSD11B1;FCGR3A;IFI16;CA2;SPP1;MS4A14;OLR1;CD14;NPTX2;CTSC;DACT1;LYN;GUCY1A3;GUCY1A2;FCER1G;ANGPT2;GAD1;EMR2;ADAM10;C12ORF75;RAB33A;PTPRD;GREM1;CCDC88A;CXCL10;CXCL11;VCAN;FCGR2A;NAPEPLD;PIK3AP1;LGR5;TLR2;C1QC
hepatocellular carcinoma DOID-684 human GSE60502 sample 656	39/283	4.15643e-06	1.54804e-05	0	0	2.40027	29.7414	COL15A1;COL11A1;NTM;LAMA3;KIF14;THY1;FOXM1;GJA1;ESM1;UBD;FAM198B;SERPINH1;SPP1;ITGAX;COL10A1;MYBL2;PLXNC1;CCL18;ECT2;CEP55;FZD2;TPM1;RARRES1;ACSL4;INHBA;SULF1;GRIN2D;ENAH;SFRP4;COL1A2;MELK;FAP;COL4A2;COL4A1;COL5A2;ITGA6;MATN3;LRP12;FBN1
multiple myeloma DOID-9538 mouse GSE6980 sample 955	38/273	4.32882e-06	1.60511e-05	0	0	2.4275	29.9802	IFITM3;C1QB;APP;ADAMDEC1;CXCL9;SPARC;CTSZ;CXCL13;PLA2G7;CTSS;C2;C3;LGALS1;DRAM1;CCL8;BASP1;CLEC7A;UBD;SPP1;SIRPA;CPXM1;APOE;CD14;CCL19;TGM2;PRNP;PLA2G2D;FCER1G;MUCL1;LILRB4;TYROBP;COL4A2;KLHL6;COL4A1;CHST1;TGFBI;IL7R;C1QC
Bone fracture C0016658 rat GSE594 sample 275	46/359	4.46035e-06	1.6466e-05	0	0	2.21132	27.2441	IFITM3;ITGB1;APP;SPARC;SDC2;ARPC1B;SERPINE1;COL12A1;TNC;PLOD3;PLOD2;THY1;FSTL1;CTSS;LGALS1;CSRP2;IBSP;CTSK;C1QTNF6;PDPN;SERPINH1;SPP1;PMEPA1;APOE;TIMP1;POSTN;LUM;MMP2;FN1;GPX7;COL1A1;RCN3;MMP14;COL3A1;DAB2;VCAN;COL1A2;MMP13;LOX;P4HA1;COL5A1;CRISPLD2;NEDD4;COL5A2;LEPREL4;CALU
non-systemic juvenile idiopathic arthritis (sJIA) (subgroup-RF-polyarthritis) DOID-848 human GSE21521 sample 578	43/327	4.67269e-06	1.71742e-05	0	0	2.27619	27.9374	SPARC;SUCNR1;TMEM200A;IRS1;AQP9;DYSF;PLOD2;SLC2A3;PTPRK;CXCL3;SAMSN1;LILRA3;LTBP1;THBS1;IFIT2;ICAM1;MS4A4A;OASL;FCRLA;TCL1A;CASP5;CA2;FAM198B;HIST1H3H;DACT1;GUCY1A3;PDGFRB;MMD;LUM;FST;OSM;TTC7B;NRG1;MIAT;MOB3B;ENKUR;TREML1;IL6;TNFSF4;BCAT1;DSC1;APOBEC3B;DFNA5
invasive ductal carcinoma DOID-3008 human GSE5764 sample 626	37/265	5.36071e-06	1.9565e-05	0	0	2.43513	29.5538	LRRC15;CXCL9;SPARC;SEMA3C;IFI6;ADAR;AEBP1;IFIT1;DDX60;IFI44L;GJA1;STC2;CTSK;FAM65C;COL10A1;GBP1;CTHRC1;ACVR1;POSTN;MARCKSL1;LUM;FN1;IFI44;SULF1;MMP9;COL1A1;NELL2;SFRP4;CXCL10;COL3A1;VCAN;COL1A2;IFI27;COL5A2;COL6A3;IL7R;MXRA5
Asthma DOID-2841 human GSE43696 sample 635	39/286	5.36986e-06	1.9565e-05	0	0	2.37073	28.7681	CATSPER1;CD84;IGSF6;TMEM200A;KIF14;KCNA3;KLHDC7B;PTPRH;CXCL13;CXCL14;THBS1;IFIT2;IL1RL1;CLEC7A;MRC1;EPSTI1;LRRC8C;LAIR2;SLC39A8;CD300LF;CEP55;HOXC6;POSTN;MPP4;SIGLEC12;MMP1;INHBA;AJAP1;F5;BST2;CXCL10;CXCL11;PROC;AIM2;IFI27;TNIP3;TFEC;SIGLEC1;FOLR3
Serous carcinoma C0206701 human GSE10971 sample 58	39/287	5.84206e-06	2.11933e-05	0	0	2.36104	28.4516	SPON1;SPARC;NNMT;LPCAT1;HTRA1;ADAR;THBS2;CCL8;CHSY1;BASP1;LAMP3;UBD;ZNF469;CEP55;CTHRC1;MARCKSL1;EGFL6;MUC16;DTX3L;MMD;LUM;FN1;LYZ;SULF1;IGJ;PARP12;DUSP6;COL1A1;COL3A1;COL1A2;IFI27;FNDC1;COL6A3;EPPK1;FKBP9;TGFBI;BCAT1;MXRA5;CFB
mental retardation DOID-1059 human GSE6575 sample 1047	37/267	6.38918e-06	2.30782e-05	0	0	2.4137	28.87	RTP4;SLFN5;FAM89A;ITGB2;IFI35;IFIT1;PRSS23;USP18;IFI44L;GPR174;CCL8;GNLY;LAMP3;EPSTI1;CCR7;IL12RB2;BATF2;RSAD2;IFI44;SLC16A10;ISG15;C12ORF75;TREML1;NELL2;FMNL3;MINPP1;CXCL10;OAS2;FEZ1;OAS3;CD7;CMPK2;XCL1;SIGLEC1;DSC1;CHST2;IDO1
Cardiac Hypertrophy C1383860 mouse GSE5500 sample 5	46/365	6.94495e-06	2.4978e-05	0	0	2.16902	25.7625	MESP2;C1QB;IGSF6;MS4A7;TNC;LTBP2;GATA3;CPZ;FSTL1;NID2;THBS1;CTSS;IFIT2;FSTL3;LOXL2;CYTH4;C1QTNF6;SPP1;TIMP1;ECT2;MYH10;CTHRC1;POSTN;MPP4;TNFRSF12A;TFAP2E;SH2D1A;TFPI2;FN1;ASPN;HRNR;AJAP1;COL1A1;TTLL7;MFAP5;COL3A1;COL1A2;PTPRC;LOX;COL5A1;COL6A2;TFEC;COL5A2;FSCN1;COL8A1;SCG2
Breast Cancer DOID-1612 human GSE34925 sample 478	32/218	8.02112e-06	2.87252e-05	0	0	2.57703	30.2374	COL15A1;SPARC;SIRPG;HTRA1;AOAH;PRICKLE1;FYB;ADAMTS15;NHSL2;C1QTNF6;SPP1;CD38;TNS4;PPAPDC1A;LAIR1;STRA6;MPP4;DTX3L;FAM26E;INHBB;PARP9;CXCL10;CXCL11;TMEM2;MMP13;CRISPLD2;TNFSF4;COL6A1;COL6A3;IL7R;SCG2;FBP1
non-systemic juvenile idiopathic arthritis (sJIA) (subgroup-RF+ polyarthritis) DOID-848 human GSE21521 sample 579	45/359	1.00148e-05	3.57122e-05	0	0	2.15448	24.8012	SMIM3;LILRA6;CNTNAP2;SPARC;OLFML2B;SUCNR1;TNFAIP6;BCL2A1;TMEM200A;ITGB3;AQP9;C5AR1;HTRA1;DYSF;PLOD2;SLC2A3;LILRA3;LTBP1;TREM1;IFIT3;MS4A4A;HERC5;FCGR3A;CA2;LAMP3;RNF217;GUCY1A3;CD163;MME;MMP1;OSM;TTC7B;VEGFC;NRG1;LILRB3;MMP9;F5;ENKUR;TREML1;RAB31;VNN3;TNFSF4;F2RL1;PLBD2;APOBEC3B
H1N1 DOID-0050211 human GSE27131 sample 514	51/427	1.03907e-05	3.68957e-05	0	0	2.04225	23.434	IFITM3;CLIC4;SPARC;TNFAIP6;ITGB3;KIF14;PLOD2;FOXM1;MS4A4A;HK3;LGALS1;C3AR1;EPSTI1;OLR1;CD38;MYBL2;CEP55;FCER1G;ENTPD7;RNASE2;MMP9;F5;RAB32;CHIT1;MELK;IFI27;MZB1;SLC22A4;SUCNR1;GPR84;NLRC4;SAMSN1;HSPA13;LILRA3;LTBP1;DRAM1;PDGFC;TNFRSF17;HIST1H3H;CLSPN;ECT2;E2F7;LINC00152;IGJ;TREML1;GPR141;IGLL5;CENPI;CDK14;APOBEC3B;FBN1
autism spectrum disorder DOID-0060041 human GSE25507 sample 1023	42/327	1.07991e-05	3.81843e-05	0	0	2.21353	25.314	LILRA6;ITK;ITGB2;TRANK1;LPCAT1;NLRC5;SLA;PIK3CD;UBE2L6;ADAR;PPP1R18;FAIM3;CTSS;OASL;TCL1A;FCGR3A;PSTPIP1;GNLY;RAC2;FLNA;KIF21B;CD53;IL32;IL10RA;MSN;GZMB;ISG15;PILRA;LYZ;LILRB3;TNFRSF1B;RUNX3;MMP9;ZNFX1;IL2RB;IRF7;MYH9;ADAM8;ITGA5;LCP1;IRF9;TLR2
melanoma DOID-1909 human GSE6887 sample 948	36/263	1.11883e-05	3.9394e-05	0	0	2.37796	27.1102	DOCK4;TSHZ3;GOLIM4;CXCL1;ADAR;LDLRAD4;AHR;CXCL5;LGALS1;GBX2;SPP1;TNFRSF17;ITGB6;ASIC2;ROS1;NTRK1;TM4SF19;MYO10;F2R;ZBTB10;SOX11;IGJ;FAM155B;VCAN;MELK;CENPI;CAMK4;CD28;TLN2;ADTRP;TGFBI;PPEF1;TOX;CLEC4G;CCNJL;DFNA5
psoriasis DOID-8893 human GSE53431 sample 813	39/295	1.12476e-05	3.9437e-05	0	0	2.28627	26.0529	FBN2;CXCL9;TTYH3;TNC;THY1;NREP;PLA2G7;TSPAN10;WDR66;ZC3H12C;CASP14;IFI16;PLAU;CA2;EPSTI1;TNFSF10;SLC39A6;KAL1;GBP1;CEP55;CPA4;CTHRC1;MARCKSL1;MCOLN3;STAT1;TRPV2;NETO2;PARP14;PARP9;COL1A1;RAB32;MMP11;CXCL10;COL3A1;MELK;IFI27;FAT1;DSC1;IRF9
Duchenne muscular dystrophy (DMD) C0013264 mouse GSE1472 sample 410	42/329	1.25465e-05	4.38083e-05	0	0	2.19786	24.8052	C1QB;ITGB1;APP;MACF1;SPARC;SDC2;CTSZ;HIF1A;FSTL1;CTSS;C3;LGALS1;CCL8;BASP1;C3AR1;SERPINH1;SPP1;APOE;CD14;TIMP1;CD53;POSTN;LUM;FN1;HSPG2;COL1A1;MMP12;COL3A1;COL1A2;TYROBP;IFI27;FNDC1;COL4A1;COL5A2;COL6A1;GAS1;COL6A3;MYH9;LCP1;SKAP2;C1QC;FBN1
Overexertion C0161750 human GSE3606 sample 286	38/286	1.29259e-05	4.49458e-05	0	0	2.29864	25.8741	IFITM3;ITGAM;BCL2A1;AQP9;C5AR1;ITGB2;DYSF;SLC2A3;ADAR;HIF1A;LILRA3;TREM1;CTSS;IFIT2;FCGR3A;CHSY1;BASP1;KIAA0226L;CHST15;CD14;PLXNC1;MME;EMR2;MSN;PILRA;LYZ;LILRB3;MMP9;DUSP6;PTPRE;VCAN;TYROBP;FCGR2A;CRISPLD2;VNN3;TLR8;LCP1;FOLR3
Sendai virus infection C1319860 mouse GSE10211 sample 82	40/308	1.33604e-05	4.62644e-05	0	0	2.24026	25.143	IFITM3;CLIC4;CTSZ;CXCL1;ADAR;IFI35;IFIT1;USP18;IFIT3;CTSS;CXCL5;IFIT2;ICAM1;IFIH1;CCRL2;TNFSF10;HAS2;CD14;BID;CTSC;ACOT9;WARS;RSAD2;STAT1;PLAUR;TAP1;ISG15;OSMR;TNFRSF1B;EXT1;CXCL10;KLF7;IL6;ZNFX1;IFI27;VNN3;IRF7;CMPK2;KDELR3;IRF9
Muscular Dystrophy C0026850 mouse GSE2629 sample 18	40/309	1.44279e-05	4.97555e-05	0	0	2.23181	24.8766	IFITM3;C1QB;APP;COL15A1;SPARC;HTRA1;NREP;FSTL1;CTSS;GJA1;LGALS1;BASP1;CTSK;SERPINH1;SPP1;POSTN;FAM46C;LUM;FN1;COL1A1;MFAP5;SFRP4;FAM101B;COL3A1;COL1A2;MMP13;IFI27;FNDC1;COL5A1;COL6A2;COL5A2;COL6A1;CALU;FSCN1;GAS1;COL6A3;KDELR3;FKBP9;C1QC;FBN1
fragile X syndrome DOID-14261 human GSE7329 sample 515	39/299	1.54143e-05	5.29393e-05	0	0	2.25061	24.9372	SMIM3;DYRK3;COL16A1;CSF2;BCL2A1;TMEM200A;JAKMIP1;CXCL14;IBSP;LAMP3;UBD;TNFSF11;LAIR2;CCR7;ITGB6;MB21D2;CMKLR1;SLAMF1;MMP7;LAMB3;GFPT2;ITGA1;LILRB3;ZFHX4;GPR137B;RAB32;HCK;HEYL;KLF7;KLHL6;KIF26B;IL2RA;TFEC;BCAT1;FERMT2;HOXD8;PFN2;CREB5;BIRC3
Duchenne muscular dystrophy (DMD) C0013264 mouse GSE466 sample 328	42/332	1.56601e-05	5.35639e-05	0	0	2.17477	24.0625	IFITM3;C1QB;ITGB1;MACF1;COL15A1;SPARC;ARPC1B;HIF1A;PRSS23;FSTL1;CXCL14;CTSS;C3;LGALS1;CCL8;TUBB3;CTSK;MRC1;SERPINH1;SPP1;APOE;TIMP1;CD53;POSTN;LUM;FN1;COL1A1;MMP12;MFAP5;COL3A1;COL1A2;TYROBP;IFI27;FNDC1;COL4A2;COL4A1;COL6A2;COL5A2;COL6A1;CALU;COL6A3;C1QC
bronchopulmonary dysplasia UMLS CUI-C0006287 human GSE8586 sample 918	33/236	1.64305e-05	5.59705e-05	0	0	2.43474	26.822	IFITM3;ITGB1;CXCL6;CLIC4;COL15A1;SERPINE2;SDC2;PLOD2;LAMC1;IFI30;IFI44L;C3;GJA1;BASP1;FAM198B;SERPINH1;ITGAV;TIMP1;TGM2;CTHRC1;GUCY1A3;EGFL6;TGFB3;IGFBP3;CAV1;ISG15;LYZ;COL3A1;P4HA1;COL4A1;COL5A2;SNAI2;FBN1
peripartum cardiomyopathy DOID-9997 human GSE42955 sample 817	35/258	1.79099e-05	6.0763e-05	0	0	2.35197	25.7074	SPON1;LHB;PCDH12;THY1;AOAH;PLOD1;FSTL3;LOXL2;GPR174;RGS4;DUSP10;LURAP1L;ZNF827;ITGB6;OR51E1;POSTN;TNFRSF12A;LUM;F5;COL1A1;MFAP5;FAM155B;SFRP4;COL3A1;COL1A2;FNDC1;P4HA1;COL4A1;COL5A2;NAPEPLD;IL7R;MXRA5;DSC1;VGLL3;CREB5
Lewy body dementia DOID-12217 human GSE49036 sample 1069	41/323	1.81574e-05	6.13544e-05	0	0	2.18239	23.8239	C1QB;IGSF6;TNFAIP6;MEGF10;BCL2A1;MS4A7;PTPRK;HSD17B6;GPR84;PLA2G7;CTSS;GNAI1;TNFSF13B;HSD11B1;FCGR3A;SALL1;CCL8;CA2;SLC39A6;MS4A14;OLR1;CD14;LOC100506585;CTSC;CCR1;FCER1G;MRGPRX3;GAD1;CAV1;ADAM10;C12ORF75;LYZ;SGPP1;F5;GREM1;VCAN;TFEC;ITGA6;TLR2;C1QC;RAI14
Pompe disease, infantile-onset form UMLS CUI-C0342751 human GSE38680 sample 870	44/358	2.04731e-05	6.89015e-05	0	0	2.10488	22.7251	SLC24A2;SERPINA3;IGSF6;NNMT;FAM89A;IL24;IFI30;PLA2G7;FAIM3;NID2;PCDH17;MS4A4A;PANX1;FADS3;CD79A;ALDH1B1;GNLY;STC2;LIPG;RNF217;CCRL2;C3AR1;SPP1;TIMP1;LBP;BID;SH2B3;PAG1;CPA4;AAED1;MARCKSL1;TNFRSF12A;SOX11;LAMB1;MFHAS1;MRAS;SLC7A7;LRFN4;CCDC8;SMOC1;PXDN;CSPG4;ITGA5;DFNA5
multiple myeloma DOID-9538 human GSE47552 sample 561	37/282	2.21421e-05	7.42204e-05	0	0	2.26408	24.2665	SLFN5;TENM3;SERPINE2;BCL2A1;AQP9;IFI6;GLIS3;TNFAIP3;PTPRK;IFIT1;TREM1;IFIT3;PTHLH;IFIT2;C2;LAMP5;DUSP10;PTPRZ1;CLEC7A;LAMP3;CHSY3;MFAP3L;LINC00152;TGFB2;NLGN4X;RSAD2;F2R;IFI44;RHOH;PARP9;ERMN;AJAP1;BST2;CCDC88A;FCGR2A;LRP12;TLR2
Atherosclerosis C0004153 human GSE420 sample 234	41/326	2.26089e-05	7.53473e-05	0	0	2.15907	23.0959	IFITM3;C1QB;FOXC2;CEBPB;NNMT;ARPC1B;PTPRN;SERPINE1;TNC;SLC2A3;PLOD1;IFI30;THBS2;FSTL3;TYMP;FCGR3A;LGALS1;RGS3;SPP1;FLNA;HOMER3;EMILIN1;CD14;TIMP1;TGM2;POSTN;FCER1G;LUM;MSN;LYZ;SULF1;HLA-G;BST2;SMTN;IL6;TYROBP;COL6A2;COL6A3;TGFBI;ITGA5;CFB
systemic lupus erythematosus DOID-9074 human GSE10325 sample 692	40/315	2.26581e-05	7.53473e-05	0	0	2.18241	23.3409	ITK;IFI6;TNFAIP3;UBE2L6;ADAR;IFI35;IFIT1;DDX60;HIF1A;USP18;IFIT3;IFI44L;HERC5;IFI16;GNLY;LAMP3;PIM2;GBP1;RSAD2;ITGA4;STAT1;RFTN1;IFI44;EIF2AK2;TAP1;GZMB;ISG15;TNFRSF1B;RUNX3;HLA-G;PARP12;BATF;IFI27;OAS2;OAS3;IL2RB;IRF7;LCP1;XAF1;IRF9
osteoarthritis DOID-8398 human GSE16464 sample 752	47/394	2.35497e-05	7.80027e-05	0	0	2.03591	21.6954	IFITM3;OLFML2B;ARPC1B;COL11A1;SDC2;THY1;AHR;NREP;HIF1A;NID2;THBS1;ADAMTS5;CHSY1;TUBB3;ARSJ;FAM198B;SERPINH1;CEP55;CTSC;POSTN;MMP1;LUM;ACTN1;TPM1;MMP3;GPX8;MSN;KRT10;C12ORF75;SULF1;VCAN;MELK;LOX;COL5A1;COL4A1;MAP1B;MFAP2;COL5A2;CALU;SNAI2;GAS1;ITGA5;KDELR3;MXRA5;FERMT2;PFN2;APOBEC3B
type 2 diabetes mellitus DOID-9352 human GSE13760 sample 882	31/220	2.51668e-05	8.30306e-05	0	0	2.45449	25.993	IFITM3;APP;CEBPB;SPARC;COL16A1;NNMT;IFI6;AEBP1;THBS2;FSTL1;CXCL14;C3;GJA1;CCL8;FLNA;MYH10;CD53;MMP2;RFTN1;FNDC3B;ISG15;COL1A1;SFRP4;COL3A1;IL6;VCAN;COL1A2;CRISPLD2;COL6A2;SNAI2;TGFBI
Huntington's disease DOID-12858 human GSE1751 sample 796	36/273	2.54906e-05	8.37691e-05	0	0	2.27639	24.0778	ITK;TNFAIP6;WIPF1;AQP9;SNX10;ADAR;IFIT1;HIF1A;IFIT3;CTSS;IFI44L;FYB;IFIT2;OASL;HERC5;FCGR3A;LGALS1;IFI16;CLEC7A;TNFSF10;PLXNC1;GBP1;LYN;CCR1;RSAD2;MMD;STAT1;ISG15;LYZ;DUSP6;VCAN;RAB31;PTPRC;FCGR2A;IL7R;TLR2
Down syndrome DOID-14250 human GSE42956 sample 1061	39/306	2.62543e-05	8.59419e-05	0	0	2.19077	23.1076	CEBPB;NNMT;TWIST2;DYSF;PRSS23;RGS4;RASD2;LGALS1;TMEM169;IFI16;KYNU;DPF1;RAC2;CHP2;HOXA5;TGM2;DACT1;EOMES;PDGFRB;IRX2;POSTN;SLC16A1;UNC5A;CD70;MMP1;APCDD1L;SAMD4A;ISG15;CCSAP;MMP9;MMP10;LOX;LHX1;COL5A2;CDH11;KDELR3;ROR2;TGFBI;CLEC4G
schizophrenia DOID-5419 human GSE25673 sample 892	35/263	2.70413e-05	8.81735e-05	0	0	2.29977	24.1893	IFITM3;SLFN5;TENM2;ITGB3;COL12A1;IFI6;DDX60L;DDX60;GLI3;NT5E;ADAMTS3;ZIC2;PLEKHG4B;ZIC1;CTSC;PPP1R14C;COL24A1;LUM;FST;MMP2;FZD6;ECEL1;VEGFC;UNC5C;PXDNL;PARP14;SFRP4;VCAN;COL1A2;COL4A2;COL4A1;SMOC1;PI15;TOX;VGLL3
Huntington's disease DOID-12858 human GSE24250 sample 466	31/221	2.75292e-05	8.94166e-05	0	0	2.44144	25.6358	LILRA6;BCL2A1;ARPC1B;AQP9;CTSZ;SLA;IFI30;GLIPR1;FCGR3A;LGALS1;CLEC7A;CD14;TIMP1;LYN;FCER1G;LYZ;LILRB3;TNFRSF1B;HLA-G;CLEC4A;HCK;SLC7A7;TYROBP;RAB31;TLR8;LCP1;LTB;IL7R;DOCK2;TLR2;CREB5
Carcinoma, Hepatocellular C0019204 human GSE6764 sample 407	38/297	3.04017e-05	9.83183e-05	0	0	2.1997	22.8791	IFITM3;CXCL9;SERPINA1;IFI6;ADAR;IFIT1;DDX60;IFIT3;IFI44L;C3;HSD11B1;UBD;MRC1;SPP1;ITGAV;APOE;IL32;SDS;DTX3L;STAT1;LUM;FN1;IFI44;ISG15;LYZ;HLA-G;F5;BST2;CXCL10;COL3A1;IFI27;COL4A1;APOC1;FAT1;CMPK2;TGFBI;XAF1;CFB
juvenile dermatomyositis UMLS CUI-C0263666 human GSE11971 sample 772	56/503	3.05045e-05	9.83183e-05	0	0	1.88673	19.6175	IFITM3;SPARC;DYSF;UBE2L6;ADAR;IFI35;LAMC1;IFIT1;IFIT3;IFI44L;IFIT2;HERC5;LGALS1;TNFSF10;TIMP1;WARS;RSAD2;TNFRSF12A;TPM1;TAP1;HLA-G;ASPN;ENAH;IFI27;COL4A2;COL4A1;OAS2;OAS3;IRF7;COL6A3;MXRA5;IRF9;PFN2;COL15A1;IFI6;DDX60;FSTL1;USP18;IFI16;GBP1;STAT1;LUM;CAV1;FN1;EIF2AK2;IFI44;MSN;ISG15;PPP2R3A;PARP12;CXCL10;COL3A1;CXCL11;COL1A2;COL5A2;XAF1
autism spectrum disorder DOID-0060041 human GSE25507 sample 1021	34/254	3.10292e-05	9.96264e-05	0	0	2.31443	24.0251	IFITM3;LILRA6;IGSF6;CLEC12A;IFI6;DYSF;NLRC5;UBE2L6;SLC2A3;IFI35;IFIT1;LILRA3;TREM1;IFIT3;TYMP;OASL;HK3;PSTPIP1;GNLY;BASP1;LAIR2;GBP5;WARS;FCER1G;SIGLEC10;TAP1;GZMB;ISG15;LILRB3;HLA-G;IGJ;MMP9;LTB;IRF9
Cardiac Hypertrophy C1383860 mouse GSE1621 sample 51	37/287	3.26092e-05	0.0001043	0	0	2.2182	22.916	IFITM3;ITGB1;APP;CLIC4;COL15A1;SPARC;PTPRN;FSTL1;CTSS;BAG2;SERPINH1;CD14;TIMP1;PRNP;POSTN;TGFB1;LUM;F2R;MSN;HSPG2;COL1A1;ENAH;FAM101B;MMP14;COL3A1;COL1A2;COL4A2;COL4A1;COL6A2;COL5A2;COL6A1;FSCN1;COL8A1;COL6A3;MYH9;C1QC;FBN1
Polymyositis C0085655 human GSE3112 sample 227	40/321	3.50029e-05	0.00011153	0	0	2.13512	21.9065	IFITM3;C1QB;SERPINA3;CXCL9;SPARC;NNMT;ITGB2;UBE2L6;IFI30;HIF1A;C3;LGALS1;UBD;TIMP1;CCL18;GBP1;CTSC;CD53;IL32;CD163;WARS;STAT1;FN1;TAP1;MSN;ISG15;LYZ;HLA-G;IGJ;CXCL10;COL3A1;COL1A2;IFI27;COL4A2;COL4A1;COL6A3;TGFBI;LCP1;IRF9;PFN2
Psoriasis vulgaris C0263361 human GSE6710 sample 444	37/290	4.08832e-05	0.000129773	0	0	2.19154	22.1451	IFITM3;CEBPB;KLK5;UBE2L6;ABCA12;IFI30;IFIT1;HIF1A;TYMP;OASL;GJA1;CDH3;IFI16;BASP1;TUBB3;LAMP3;KYNU;TNFSF10;SLC39A6;CCL18;CTSC;CDSN;STAT1;IGFBP3;TPBG;TAP1;ISG15;KRT10;LYZ;HLA-G;IFI27;KRT17;COL4A1;OAS3;IRF7;COL6A3;IRF9
Spinal Cord Injury C0037929 rat GSE2599 sample 426	33/249	4.92847e-05	0.000155851	0	0	2.2866	22.6783	IFITM3;C1QB;SPARC;ARPC1B;AEBP1;CXCL14;CTSS;GJA1;LGALS1;CTSK;PDPN;SPP1;CD38;APOE;TIMP1;TNS3;ARSB;CTSC;CD53;SLC16A1;TGFB1;LUM;FN1;COL1A1;MMP14;COL3A1;DAB2;COL1A2;NEDD4;RBP1;COL5A2;APOC1;COL8A1
non-systemic juvenile idiopathic arthritis (sJIA) (subgroup-psoriatic) DOID-848 human GSE21521 sample 580	41/338	5.22943e-05	0.000164747	0	0	2.07048	20.4121	IFITM3;BCL2A1;CLEC12A;IRS1;C5AR1;KIF14;PLOD2;SLC2A3;CXCL3;MS4A4A;FCRLA;NUDT11;CA2;KIAA0226L;MRC1;PDE4B;CTLA4;CD38;HIST1H3H;FCGR1A;CEP55;DACT1;GUCY1A3;SIGLEC12;MMD;FAM46C;LUM;CAV1;EMR1;OSM;TTC7B;NRG1;FAM225A;CXCL10;IL6;MELK;IFI27;TNFSF4;TNFSF9;FOLR3;PIK3AP1
glioblastoma UMLS CUI-C0017636 human GSE15824 sample 863	36/284	5.91886e-05	0.000185768	0	0	2.17413	21.1646	IFITM3;C1QB;MACF1;SERPINA3;CEBPB;SPARC;NNMT;GOLIM4;SNX10;IFI30;IFIT1;HIF1A;IFI44L;C3;NUDT11;GJA1;LGALS1;IFI16;PTPRZ1;KAL1;ITGAV;APOE;TIMP1;GBP1;CD163;ACTN1;IGFBP3;CAV1;FN1;NELL2;COL1A2;RAB31;COL4A1;APOC1;CMPK2;SCG2
Endometriosis C0014175 human GSE7305 sample 149	40/330	6.52625e-05	0.000204067	0	0	2.06784	19.928	IFITM3;SERPINA3;SERPINA1;COL16A1;SERPINE2;SEMA3C;SDC2;HTRA1;PLOD2;LTBP2;AEBP1;THBS2;HIF1A;LTBP1;NID2;C3;HSD11B1;LAMP5;EDNRA;CSRP2;CDH3;CHSY1;CALD1;FAM198B;TIMP1;HOXC6;CTHRC1;MARCKSL1;FN1;LYZ;KMO;BST2;COL1A2;RAB31;IFI27;SNAI2;GAS1;COL6A3;ITGA6;FBN1
autism spectrum disorder DOID-0060041 human GSE25507 sample 1032	33/253	6.76577e-05	0.00021077	0	0	2.24454	21.55	CEBPB;IGSF6;ARPC1B;C5AR1;LPCAT1;NLRC5;TNFAIP3;FAIM3;TYMP;HK3;IFI16;GNLY;BASP1;EPSTI1;RAC2;GBP1;LYN;EOMES;GBP5;WARS;FCRL3;SIGLEC10;TAP1;MSN;LYZ;RUNX3;HLA-G;IGJ;PTPRC;IL2RB;MZB1;IRF9;APOBEC3B
Cardiomyopathy, Dilated C0007193 human GSE9800 sample 115	38/309	7.22601e-05	0.000224274	0	0	2.10093	20.0329	IGSF6;COL16A1;MCTP1;TNFAIP6;CLEC12A;COL12A1;PXN;LTBP2;CXCL1;HOXC13;LRRC32;BICD1;HOXA10;HELB;P2RY6;SIX4;ZIC2;HOXA1;MICALCL;MPP4;ANGPT2;DDX58;LUM;TEX11;CSGALNACT2;F2R;INHBB;ASPN;SFRP4;CXCL10;FAP;TNFSF4;TNIP3;CMTM1;MXRA5;SCG2;F2RL2;XPR1
autism spectrum disorder DOID-0060041 human GSE7329 sample 1033	39/321	7.61371e-05	0.000235435	0	0	2.07256	19.654	SMIM3;DYRK3;COL16A1;CSF2;BCL2A1;TMEM200A;LOXL3;JAKMIP1;CXCL14;LAMP3;UBD;MS4A14;LAIR2;CCR7;ITGB6;MB21D2;TIGIT;CMKLR1;SLAMF1;MMP7;LAMB3;TPBG;TFPI2;ITGA1;LILRB3;ZFHX4;GPR137B;RAB32;HEYL;KLHL6;FEZ1;KIF26B;TFEC;BCAT1;FERMT2;DGKI;PFN2;DFNA5;CREB5
CML - Chronic myeloid leukemia C0023473 human GSE4170 sample 4	49/441	9.83938e-05	0.00030314	0	0	1.87735	17.3215	APP;ITGAM;MCTP1;TNFAIP6;AQP9;MS4A7;DYSF;TREM1;CTSS;PSTPIP1;ANPEP;MS4A14;OLR1;TP63;C19ORF59;MME;PLAUR;CYBB;RNASE2;TNFRSF1B;F5;CLEC4A;FAM101B;SLC7A7;TYROBP;MAP1B;KDELR3;FBP1;BCL2A1;C5AR1;KLK5;LILRA3;TYMP;EFNB1;STC2;CD14;MSC;S1PR5;BCL2L14;CCR1;IL10RA;PILRA;INHBA;VNN3;CCDC8;DMXL2;CSPG4;BMPR1B;SLC28A3
glaucoma associated with systemic syndromes DOID-1686 mouse GSE26299 sample 491	33/259	0.000106943	0.000328273	0	0	2.18425	19.971	IFITM3;C1QB;TNFAIP6;SERPINE1;NLRC5;SLA;LTBP2;CXCL1;IFIT1;THBS1;USP18;CTSS;ICAM1;C3;MRC1;TNFSF10;SERPINH1;CTSC;CD53;FCER1G;CAV1;ECEL1;OSMR;MMP12;PTPRC;GAS1;F2RL1;EPPK1;FKBP9;TGFBI;LCP1;MATN3;C1QC
Ulcerative Colitis C0009324 human GSE3365 sample 188	34/272	0.00012348	0.000377651	0	0	2.13731	19.2346	IFITM3;ITK;CEBPB;SPARC;BCL2A1;AQP9;C5AR1;ITGB2;SLA;SLC2A3;IFI30;SAMSN1;TREM1;THBS1;CHSY1;BASP1;CLEC7A;ANPEP;HIST1H3H;CD14;TIMP1;CD53;FCER1G;MMD;RFTN1;PLAUR;LYZ;TNFRSF1B;IGJ;MMP9;DUSP6;NELL2;VCAN;LTB
autism spectrum disorder DOID-0060041 human GSE28521 sample 1040	40/341	0.000133572	0.000407031	0	0	1.99109	17.7622	C1QB;SERPINA3;TRIO;TENM3;GPR68;ITGB2;IFI6;PDGFA;PLOD3;PLOD1;AEBP1;GOLGA7B;PTPRZ1;DNAJB5;RAB23;SLC39A6;OLR1;KIF21B;APOE;CD14;TIMP1;SH2B3;SOX4;TGM2;ABCA1;LYN;MARCKSL1;MMD;SFMBT2;VPS13C;TMEM132A;EIF2AK2;AJAP1;BST2;VCAN;P4HA1;APOC1;LCP1;CLEC4G;C1QC
cystic fibrosis DOID-1485 mouse GSE3100 sample 1055	38/319	0.000141492	0.000429602	0	0	2.02507	17.9487	C1QB;CD86;SEMA7A;CXCL9;GPR68;NLRC5;UBE2L6;PTPN22;THY1;CXCL13;PLA2G7;SLC6A2;C2;CCL8;C3AR1;ICOS;ECT2;S1PR5;CEP55;ABCA1;CCR1;ZBP1;CD163;RSAD2;FAM46C;FST;GZMB;IGJ;MMP9;DUSP6;PGM2L1;F5;FMNL2;VNN3;CD5;IL7R;ATP6V0D2;C1QC
Down Syndrome C0013080 human GSE5390 sample 277	50/460	0.000144591	0.000437427	0	0	1.83127	16.1913	IFITM3;SERPINA3;CLIC4;SERPINA1;SPARC;MCTP1;ARPC1B;ITGB2;SLA;TREM2;GJA1;FCGR3A;SALL1;CA2;TIMP1;CTSC;FCER1G;IGFBP3;SLC6A12;SLC30A1;TNFRSF1B;GREM1;HCK;VCAN;TYROBP;FCHSD2;COL6A2;COL4A5;MYH9;ABCG1;C1QB;SDC2;SAMSN1;HSPA13;SSFA2;C3;CHSY1;PDGFC;SPP1;CD14;LYN;CD163;CAV1;MSN;SGPP1;TTLL7;MFHAS1;FCGR2A;TGFBI;FERMT2
Leukemia DOID-1240 mouse GSE44025 sample 482	36/297	0.000148114	0.000446473	0	0	2.06438	18.2028	IFITM3;RTP4;ADAMDEC1;CEBPB;SERPINE2;CXCR5;NLRC5;UBE2L6;IFI30;IFIT1;GJC1;IFIH1;ESM1;LGALS1;BASP1;TUBB3;CLEC7A;IL21R;MSC;MB21D1;AAED1;FCER1G;RSAD2;CSGALNACT2;LILRB4;IGJ;PARP12;CCDC88A;IFI27;CDC42EP3;MZB1;CMPK2;IL7R;BCAT1;MS4A1;IRF9
tuberculosis DOID-399 human GSE54992 sample 564	34/275	0.000152824	0.000459021	0	0	2.11036	18.5421	C1QB;CLEC12A;UBE2L6;PLOD1;AK5;PRSS23;LAMP5;GOLGA7B;HK3;TCL1A;TNFSF10;TNFRSF17;SPOCK1;MICALCL;CD300LF;DACT1;IL32;TMEM150B;CD163;SLC6A12;RNASE2;FAM225A;IGJ;BST2;IFI27;MZB1;COL6A3;SIGLEC1;FKBP9;FOLR3;SIGLEC7;CLEC4G;C1QC;CREB5
Williams-Beuren syndrome DOID-1928 human GSE16715 sample 903	35/290	0.000197788	0.000591953	0	0	2.05327	17.5109	FBN2;TENM2;TSHZ3;PTPRN;TNFAIP3;AK5;IFIT1;HOXD11;FOXM1;SEL1L3;GJC1;ALDH1B1;ARSJ;CTSK;PDGFC;RAC2;HAS2;CA9;CTSC;AAED1;GALNT6;STARD4;ITGA3;APCDD1L;TTC7B;TRPV2;TAP1;INHBB;ISG15;COL4A2;KRT14;SCG5;ITGA6;IL7R;PFN2
autism spectrum disorder DOID-0060041 human GSE28521 sample 1039	39/336	0.000200636	0.000598339	0	0	1.96628	16.741	IFITM3;C1QB;SPON1;CD84;NTM;ITGB2;AEBP1;NREP;IFIT1;LILRA4;IFI44L;IFIT2;ICAM1;TYMP;HERC5;NUDT11;LAMP5;BASP1;SPP1;OLR1;CD14;ASIC2;TNS3;SOX4;HAVCR2;TGM2;ABCA1;C11ORF84;SFMBT2;ISG15;BST2;NELL2;TYROBP;GPRIN1;APOC1;FAT1;XAF1;C1QC;DFNA5
testis seminoma DOID-5842 human GSE8607 sample 622	32/257	0.000207017	0.000615178	0	0	2.12587	18.0331	IFITM3;CXCL9;ARPC1B;SLC2A3;ADAR;PLOD1;LAMC1;IFI30;TCL1A;IFI16;UBD;PDPN;APOE;TIMP1;PIM2;SOX4;CTSC;MICB;CD53;FN1;MSN;ISG15;LYZ;IGJ;COL3A1;TYROBP;IFI27;COL4A2;COL4A1;APOC1;LCP1;FBP1
severe asthma 2841 human GSE43696 sample 467	31/247	0.000223996	0.000663283	0	0	2.14455	18.0226	CATSPER1;SERPINA3;FKBP10;CCL13;ADAMDEC1;TENM2;NNMT;TMEM200A;BNC1;PTPRH;HOXD11;CXCL13;CPZ;CXCL14;KRT27;SPP1;LBP;S1PR5;POSTN;MPP4;MCAM;GAD1;VSTM2L;TMC7;ZFHX4;F5;GPRIN1;PXDN;COL8A1;CHST1;LINC00520
Asthma, allergic C0155877 mouse GSE2276 sample 348	39/338	0.000226775	0.000669146	0	0	1.95292	16.388	IFITM3;C1QB;CCL11;CTSZ;IFI30;PLA2G7;THBS1;CTSS;ICAM1;C3;LGALS1;CCL8;BASP1;CTSK;SERPINH1;RAC2;ITGAX;CD14;TIMP1;CTSC;CD53;PRNP;TPM1;FN1;ACSL4;IGJ;COL1A1;MMP12;COL3A1;COL1A2;TYROBP;COL6A2;COL5A2;COL6A1;COL6A3;ADAM8;LCP1;FBP1;C1QC
ulcerative colitis DOID-8577 human GSE6731 sample 759	28/216	0.000258619	0.000760432	0	0	2.22349	18.3664	LAMA4;CXCL13;ICAM1;TYMP;OASL;CSRP2;RGS3;SOCS1;ADAMTS3;ANPEP;C3AR1;CCL19;SOX4;FCER1G;MCAM;CAV1;RASSF8;GPR4;MMP12;CXCL11;MMP13;COL4A2;RASA3;FSCN1;PI15;SNAI2;CD27;TLL1
acute myeloid leukemia DOID-9119 human GSE9476 sample 782	23/163	0.000261585	0.000766464	0	0	2.44914	20.2023	LEPRE1;GFI1;SDC2;CD180;AHR;NREP;NETO2;RNASE2;RAB33A;GNAI1;HOXA10;LAMP5;CCNA1;DUSP10;SLC17A9;ARTN;FEZ1;DNMT3B;HOMER3;PTPN7;HOXA5;CEP55;LAIR1
melanoma in situ UMLS CUI-C0346040 human GSE4587 sample 980	26/196	0.000293635	0.000857373	0	0	2.28182	18.5585	ADAMDEC1;CXCL9;SERPINE2;ARPC1B;IFI30;IFI16;UBD;RAC2;APOE;CCL19;CCL18;GBP1;CTSC;MARCKSL1;WARS;STAT1;LYZ;HLA-G;MMP9;CXCL10;PTPRC;IFI27;KRT17;LCP1;LINC00520;C1QC
Crohn's disease DOID-8778 human GSE6731 sample 757	29/230	0.000325288	0.000946498	0	0	2.15418	17.2998	CXCL6;CXCL9;SERPINA1;CSF2;BCL2A1;LAMA1;CXCL1;CTSS;ICAM1;FCGR3A;CSRP2;RGS3;CASP5;ANPEP;UBD;C3AR1;NCKAP1L;GBP1;MCAM;RASSF8;MMP9;MMP12;CXCL11;RASA3;SAA1;PI15;CD27;ADTRP;LCP1
Eczema DOID-3310 human GSE32924 sample 509	34/288	0.000365779	0.00106063	0	0	2.00094	15.8344	RTP4;ADAMDEC1;CXCL9;KIF14;IFI6;SNX10;CXCL1;IFI35;FOXM1;TYMP;FADS3;GOLGA7B;S100A7A;UBD;SPP1;CPXM1;CCL18;GALNT6;EGFL6;MMP7;TNFRSF12A;SLC52A1;GZMB;ISG15;C4ORF48;MMP9;MMP12;CXCL10;CXCL11;IFI27;PXDN;IRF7;CSPG4;IRF9
monoclonal gammopathy of uncertain significance DOID-7442 human GSE47552 sample 563	35/300	0.000377666	0.00109132	0	0	1.97472	15.5637	SERPINA1;BCL2A1;CLEC12A;AQP9;SLA;DDX60L;PLOD2;SLC2A3;LDLRAD4;SAMSN1;TREM1;IFIT2;TNFSF13B;FCRLA;DUSP10;CLEC7A;KYNU;OLR1;CD14;LINC00152;TGFB2;NLGN4X;MME;DTX3L;SLC11A1;PARP14;PARP9;F5;CLEC4A;PTPRC;FCGR2A;VNN3;TLR8;ROR2;TLR2
Alpha-1 anti-trypsin deficiency C0221757 human GSE1122 sample 281	30/244	0.000399684	0.00115098	0	0	2.09331	16.3798	TNFAIP3;SLC2A3;CXCL1;AHR;LRRC32;FSTL1;ICAM1;GNLY;TNFSF10;NCKAP1L;TGM2;IL32;PDGFRB;ITGA3;LUM;SLC11A1;CAV1;PLAUR;LYZ;IGJ;IL6;BMP1;PXDN;IL2RB;FSCN1;MMP19;COL6A3;MYH9;LCP1;IRF9
SCID - Severe combined immunodeficiency C0085110 mouse GSE3414 sample 201	35/301	0.000401923	0.00115346	0	0	1.96719	15.3819	IFITM3;C1QB;SPON1;CLIC4;SPARC;SEMA3C;NREP;ANTXR2;C3;HSD11B1;LGALS1;CCL8;PDPN;SERPINH1;TNS3;TGM2;ABCA1;POSTN;WARS;ELOVL5;CAV1;MMP2;F2R;FN1;DUSP6;BICC1;TMEM2;MYO1B;COL1A2;COL4A2;CRISPLD2;FAT1;COL6A3;PHLDB2;C1QC
Myocardial Infarction C0027051 rat GSE4105 sample 437	38/336	0.000403503	0.00115405	0	0	1.90778	14.9099	ITGB1;APP;SPARC;ARPC1B;CTSZ;TNC;IFI30;FSTL1;CTSS;LGALS1;FAM198B;SERPINH1;SPP1;FLNA;PMEPA1;APOE;CD14;TGM2;CD53;POSTN;FCER1G;CAV1;FN1;MSN;COL1A1;MFAP5;MMP14;COL3A1;DAB2;COL1A2;TYROBP;IFI27;COL4A1;COL5A2;COL8A1;LCP1;C1QC;FBN1
Duchenne muscular dystrophy (DMD) C0013264 mouse GSE1026 sample 72	36/313	0.000412183	0.00117486	0	0	1.94346	15.1474	IFITM3;C1QB;ITGB1;CLIC4;CEBPB;SPARC;CTSZ;HIF1A;THBS1;CTSS;C3;LGALS1;BASP1;TUBB3;C3AR1;SERPINH1;SPP1;APOE;CD14;TIMP1;CD53;POSTN;LUM;MSN;HSPG2;COL1A1;MMP12;COL3A1;COL1A2;TYROBP;IFI27;COL5A2;FSCN1;COL8A1;COL6A3;C1QC
glaucoma associated with systemic syndromes DOID-1686 mouse GSE26299 sample 489	39/350	0.0004583	0.00130188	0	0	1.87634	14.4253	IFITM3;C1QB;DLX2;PTPRN;SERPINE1;DYSF;NLRC5;LTBP2;CXCL1;PRR5L;IFI35;CXCL13;THBS1;CTSS;ICAM1;FSTL3;C3;MRC1;HOXA3;CCL19;HOXC9;STRA6;FCER1G;RSAD2;MUCL1;CAV1;OSMR;LILRB4;MMP12;RCN3;GREM1;TYROBP;PTPRC;FAP;RBP1;EPPK1;TGFBI;LCP1;C1QC
lung cancer DOID-1324 mouse GSE14277 sample 615	29/235	0.000465925	0.00131907	0	0	2.10133	16.1203	SERPINE2;PTPRN;CTSZ;LPCAT1;LAMC2;CTSS;DRAM1;BASP1;CLEC7A;CTSK;MRC1;SPP1;LRRC8C;APOE;CD14;CTSC;PRNP;FCER1G;TNFRSF12A;GOLM1;ACSL4;LILRB4;IGJ;DUSP6;ANO1;TYROBP;FAT1;TNFSF9;ATP6V0D2
autism spectrum disorder DOID-0060041 human GSE7329 sample 1034	34/292	0.000470917	0.00132872	0	0	1.96949	15.088	SMIM3;CSF2;FAM89A;TMEM200A;HOXC13;JAKMIP1;NID2;SEL1L3;S100A7A;RAB20;BASP1;LAMP3;UBD;TNFSF11;TNS4;PAG1;CMKLR1;MMP7;LAMB3;GFPT2;TMEM132A;ITGA1;LILRB3;ZFHX4;HCK;HEYL;KLF7;KLHL6;KIF26B;IL2RA;IL7R;HOXD8;CREB5;BIRC3
adrenoleukodystrophy DOID-10588 human GSE34309 sample 865	31/258	0.000481345	0.00135358	0	0	2.03942	15.579	APP;SERPINE1;CTSZ;SLC2A3;CXCL1;IFI30;CPZ;THBS1;GJC1;NUAK1;SALL1;RAB20;STC2;PDGFC;SPP1;SPOCK1;TNS4;SH2B3;DACT1;SLC25A24;TNFRSF12A;CAV1;TFPI2;MMP9;BST2;GREM1;PROCR;FAT1;F2RL1;IDO1;RAI14
endometrial cancer DOID-1380 human GSE17025 sample 838	36/318	0.000555203	0.00155605	0	0	1.90848	14.3063	IFITM3;APP;SERPINA3;CXCL9;CEBPB;SERPINA1;IFI6;HTRA1;NLRC5;ADAR;IFI30;HIF1A;CXCL14;LTBP1;SEL1L3;C3;SPP1;SOX4;CTHRC1;MARCKSL1;MUCL1;DTX3L;STAT1;GAD1;ISG15;HLA-G;DHRS2;BST2;CXCL10;CCNA1;IFI27;COL4A1;FAT1;HOXB2;XAF1;IDO1
prostate cancer DOID-10283 human GSE3868 sample 639	29/238	0.000573936	0.00160319	0	0	2.07083	15.4546	CXCL6;CCL11;TNFAIP6;SEMA3C;SERPINE1;TNC;HSD17B6;PLOD1;PRSS23;ADAMTS5;NT5E;LGALS1;DRAM1;TUBB3;PLAU;CTSK;CHN1;CTSC;MMP1;IGFBP3;FST;CAV1;TFPI2;MMP3;HLA-G;EXT1;VCAN;COL1A2;TGFBI
melanoma DOID-1909 human GSE6887 sample 950	35/307	0.000578743	0.00160592	0	0	1.92317	14.3365	TRIO;NNMT;HTRA1;DYSF;PIK3CD;LPAR3;ADAR;NUDT11;SESN3;RAB23;LAIR2;PLEK2;KIF3C;CCRN4L;IL11;OSR2;ANGPT2;MUCL1;TNFRSF12A;MUC16;SGTB;FAM26E;FCRL3;TNFRSF9;RARRES1;FN1;WNT7A;SOX11;HSPG2;ZFHX4;EXT1;KLF7;LHX2;XCL1;CMTM1
Osteolysis C0029435 human GSE755 sample 128	35/307	0.000578743	0.00160592	0	0	1.92317	14.3365	IFITM3;SERPINE2;UBE2L6;ADAR;IFI35;PTPRK;IFIT1;IFIT3;SEL1L3;CD79A;LGALS1;CHSY1;BASP1;TNFSF10;FLNA;TNFRSF17;SLC39A8;CTSC;SLAMF1;MFAP3L;CCR1;CD53;STAT1;TAP1;ISG15;HLA-G;IGJ;DUSP6;AJAP1;BST2;IFI27;P4HA1;RBP1;DPEP1;SKAP2
systemic lupus erythematosus DOID-9074 mouse GSE2376 sample 633	37/331	0.000596168	0.00164881	0	0	1.88173	13.9718	IFITM3;RTP4;CD84;TNFRSF13B;ITGB2;CXCR5;SLA;PTPN22;THY1;PPP1R18;CTSS;FYB;LGALS1;SESN3;RAC2;CTLA4;FLNA;LPXN;PIM2;ICOS;JAK3;RAB8B;RSAD2;STAT1;FAM46C;PYHIN1;MSN;PARP14;PARP9;BATF;SLC4A7;FAM101B;TYROBP;PTPRC;IL2RB;DOCK2;FERMT3
ulcerative colitis DOID-8577 human GSE38713 sample 810	30/250	0.000601504	0.00165809	0	0	2.03556	15.0958	ENPEP;TTYH3;CCL11;LPCAT1;TCL1A;SPRED1;GPR153;CCL8;LURAP1L;PLAU;KIAA0226L;LIPG;TNFRSF17;PMEPA1;HOXA1;PLEK2;TIMP1;NPTX2;CEP55;CTHRC1;TNFRSF12A;MMP1;MMP3;ENTPD7;GPX8;MMP10;TNIP3;MZB1;KDELR3;PIK3AP1
Severe acute respiratory syndrome (SARS) C1175175 human GSE1739 sample 165	25/195	0.000635907	0.00174049	0	0	2.1923	16.1363	SPARC;SERPINA1;ITGAM;ARPC1B;AQP9;C5AR1;ITGB2;DYSF;SLC2A3;HK3;LGALS1;BASP1;C3AR1;FLNA;CD14;TIMP1;MMD;ACTN1;RNASE2;HLA-G;MMP9;VCAN;TYROBP;RAB31;TLR2
dilated cardiomyopathy DOID-12930 human GSE42955 sample 678	34/297	0.000639419	0.00174049	0	0	1.93153	14.2063	SPON1;SERPINE2;TNC;PLOD1;ANTXR1;FSTL3;LOXL2;RGS4;DUSP10;ADRBK2;PLXNC1;OR51E1;POSTN;TNFRSF12A;MME;LUM;IGFBP3;PCDH7;F5;COL1A1;TTLL7;MFAP5;SFRP4;COL3A1;COL1A2;P4HA1;COL5A2;NAPEPLD;IL7R;MXRA5;CDK14;DSC1;VGLL3;CREB5
Hepatic Cirrhosis C0023890 rat GSE1843 sample 372	34/297	0.000639419	0.00174049	0	0	1.93153	14.2063	SERPINA1;SERPINE2;BCL2A1;ARPC1B;PLOD2;IFI30;PRSS23;LTBP1;C3;HSD11B1;GJA1;LGALS1;LBH;FAM198B;RAC2;SPP1;FLNA;TIMP1;SKIL;CD53;PRNP;MMP2;FN1;COL1A1;COL1A2;COL4A2;LOX;COL4A1;COL6A2;RBP1;COL5A2;LCP1;FBN1;BIRC3
Urothelial carcinoma in situ C0334267 human GSE3167 sample 229	41/380	0.000639701	0.00174049	0	0	1.80983	13.3104	CEBPB;SPARC;NNMT;SERPINE1;TNFAIP3;CXCL1;IFI30;THBS2;HIF1A;FSTL1;CXCL14;GJA1;CHSY1;BASP1;ADAMTS9;CTSC;CD53;POSTN;MMP1;LUM;IGFBP3;RFTN1;SCD5;RARRES1;MMP3;PLAUR;TAP1;LYZ;CXCL10;COL3A1;IL6;COL1A2;KRT17;CRISPLD2;COL4A1;IL2RB;COL6A3;TGFBI;ITGA5;IL7R;RAI14
Neurological pain disorder C0423704 rat GSE15041 sample 356	28/230	0.000717809	0.00194668	0	0	2.06782	14.9696	SERPINA1;SEMA3C;IL24;SLA;SLC2A3;PTPRH;LTBP1;ADAMTS4;ADAMTS15;FCGR3A;FLRT3;CLEC7A;STX2;ABCA1;ECEL1;ITGA1;MMP3;GZMB;ACSL4;SOX11;PPP2R3A;RAB33A;IL6;RAB31;MMP16;IL7R;STX1A;CBLN2
Oligodendroglioma C0028945 human GSE2223 sample 116	33/289	0.000796442	0.00215296	0	0	1.92515	13.7367	SPON1;SPARC;MS4A7;KIF14;SLA;DDX60L;TREM2;NID1;ANTXR1;PPP1R18;ALDH1L2;MS4A4A;PTPRG;TNFSF13B;TRIM9;CHST11;DNAJB5;DSE;HAS3;CTLA4;LINC00673;SOX4;ADAMTS6;ABCA1;GPR39;GFPT2;PGF;TYROBP;RAB31;COL4A2;PXDN;CARD11;FERMT3
psoriasis DOID-8893 human GSE13355 sample 837	33/291	0.000896913	0.00241676	0	0	1.91002	13.4018	C1QB;TENM2;CXCL9;IGSF6;FAM89A;COL11A1;SNX10;AOAH;ELFN1;TSPAN10;KRT27;CA2;ZIC1;CCL19;NPTX2;CPA4;CDSN;EGFL6;MMP7;RARRES1;MMP3;LYZ;IGJ;F5;NELL2;MINPP1;CXCL10;IFI27;HOXB7;LGR5;FBP1;HOXD8;APOBEC3B
COPD - Chronic obstructive pulmonary disease C0024117 human GSE3212 sample 196	42/400	0.000954454	0.00256357	0	0	1.75519	12.2062	ITGB1;C1QB;CXCL9;SERPINA1;CSF2;ITGAM;BCL2A1;ARPC1B;ITGB2;C5AR1;SLC2A3;PLOD1;IFI30;HK3;CA2;ANPEP;KYNU;MRC1;SPP1;ITGAX;CD14;FCGR1A;GBP1;TGM2;LYN;CD53;WARS;FCER1G;ACTN1;SLC11A1;FN1;CYBB;MSN;LHFPL2;COL1A1;CXCL10;HCK;DAB2;RAB31;MMP19;TGFBI;FBP1
ulcerative colitis DOID-8577 human GSE11223 sample 590	36/329	0.00103325	0.00276632	0	0	1.83573	12.6208	C1QB;CCL13;ADAMDEC1;CLIC4;CCL11;TSHZ3;DERL3;ITGB2;IFIT1;SLA2;HSPA13;CXCL14;MS4A4A;CCL8;CA2;FAM198B;C3AR1;SPP1;TNFRSF17;APOE;RNF152;PAG1;E2F7;CHGB;PRNP;ANGPT2;FCRL5;EIF2AK2;IGJ;GPR137B;ANO1;PROCR;APOC1;LTB;SCG2;FBP1
stomach cancer DOID-10534 human GSE49515 sample 553	29/247	0.00104076	0.00277756	0	0	1.98437	13.6283	SLFN5;ITGB2;KCNA3;IFIT1;DDX60;JAKMIP1;PRSS23;USP18;IFIT3;LILRA4;IFI44L;TCL1A;LBH;UBD;CHN1;EPSTI1;NCKAP1L;CHSY3;KIF21B;TIGIT;EOMES;GBP5;IGFBP3;SH2D1A;IFI44;GZMB;OAS3;CMPK2;SIGLEC1
ulcerative colitis DOID-8577 human GSE3365 sample 762	31/271	0.00109665	0.00291744	0	0	1.9276	13.1375	IFITM3;ITK;CEBPB;BCL2A1;AQP9;C5AR1;ITGB2;SLC2A3;IFI30;SAMSN1;TREM1;THBS1;BASP1;CLEC7A;ANPEP;RAC2;HIST1H3H;CD14;TIMP1;CD53;FCER1G;MMD;RFTN1;PLAUR;LYZ;TNFRSF1B;IGJ;MMP9;DUSP6;NELL2;LTB
precursor B lymphoblastic lymphoma/leukemia DOID-7061 human GSE29639 sample 803	43/416	0.00114288	0.0030308	0	0	1.72471	11.6836	CEBPB;SLC43A2;ITGB2;MS4A7;IFI6;PDGFA;IFI30;DDX60;ICAM1;LIMD2;FCRLA;CD79A;LGALS1;SPP1;IL21R;RAC2;TIMP1;KIF21B;SH2B3;LYN;NTRK1;PDGFRB;WARS;TGFB1;ITGA4;CD70;TPM1;LILRB1;KREMEN2;LILRB2;POU2F2;FAM101B;HCK;PROCR;PTPRC;CDC42EP3;IRF7;TNFSF9;MS4A1;SLC26A6;FERMT3;BIRC3;PFN2
acute myocardial infarction DOID-9408 human GSE48060 sample 510	30/261	0.00121143	0.00320245	0	0	1.93747	13.012	CXCL6;TSHZ3;CLEC12A;TMEM200A;AQP9;DYSF;PLA2G7;FCRLA;CD79A;TCL1A;NT5E;BASP1;CD14;DACT1;CCR1;IL32;FCRL5;CD180;NRG1;C4ORF48;RNASE2;ASPRV1;MMP9;HCK;FCHSD2;IFI27;KIAA0125;FOLR3;MS4A1;TLR2
retinoblastoma DOID-768 mouse GSE6787 sample 455	41/393	0.00123347	0.00324028	0	0	1.74176	11.6662	ITGB1;APP;NREP;HIF1A;FSTL1;THBS1;C3;GJA1;BASP1;SERPINH1;APOE;PRNP;MARCKSL1;POSTN;LUM;GALNT2;F2R;HMGA2;SOX11;COL1A1;PTPRE;MMP14;COL3A1;VCAN;P4HA1;COL5A1;COL4A1;NEDD4;COL6A2;RBP1;MFAP2;APOC1;COL5A2;COL6A1;FSCN1;CALU;COL6A3;MYH9;FKBP9;XPR1;FERMT3
Setleis syndrome C1744559 human GSE16524 sample 285	41/393	0.00123347	0.00324028	0	0	1.74176	11.6662	IFITM3;CLIC4;SPARC;NNMT;SEMA3C;THY1;AHR;AEBP1;LAMC1;ANTXR2;HIF1A;FSTL1;LIMA1;GLIPR1;IFI16;TUBB3;PLAU;RAB23;FAM198B;HOXC6;CTHRC1;RAB8B;CAV1;FZD6;GPX8;ADAM10;MSN;SULF1;MFAP5;COL3A1;VCAN;COL1A2;FAP;MFAP2;COL5A2;GAS1;COL6A3;PFN2;VGLL3;DDR2;FBN1
hepatocellular carcinoma DOID-684 human GSE58208 sample 735	46/455	0.00124155	0.0032513	0	0	1.68346	11.2647	SMIM3;TTYH3;SPARC;ITGB3;DYSF;TNFAIP3;PLOD2;IFI35;CXCL3;LILRA3;LTBP1;THBS1;CXCL5;ICAM1;TYMP;OASL;HK3;NUAK1;TUBB3;CA2;PDE4B;FLNA;TNFRSF17;HIST1H3H;TIMP1;RELT;IL32;PDGFRB;WARS;MMD;FAM46C;ACTN1;TTC7B;PLAUR;TREML1;CXCL10;HCK;IL6;IFI27;TNFSF4;MZB1;SIGLEC1;LCP1;FERMT3;MYO1G;APOBEC3B
systemic lupus erythematosus DOID-9074 human GSE13887 sample 450	38/357	0.00127034	0.00331633	0	0	1.78016	11.871	CEBPB;TNFAIP3;SLC2A3;CXCL1;IFI30;CXCL3;HIF1A;PLA2G7;TREM1;CTSS;CXCL5;IFI16;GNLY;BASP1;KYNU;PDE4B;HIST1H3H;CD14;ICOS;MB21D2;LYN;RSAD2;MMD;FAM46C;IFI44;LHFPL2;RNASE2;LYZ;TNFRSF1B;IGJ;MMP9;HCK;SLC7A7;TYROBP;RAB31;CMPK2;ATP13A3;TLR2
Alexander Disease C0270726 mouse GSE977 sample 87	32/286	0.00132889	0.00345841	0	0	1.8802	12.4533	IFITM3;C1QB;ITGB1;MACF1;SPARC;CTSZ;CXCL1;NREP;PLA2G7;CTSS;C3;LGALS1;TUBB3;SERPINH1;SPP1;APOE;SOX4;ABCA1;CD53;MARCKSL1;SGIP1;IGFBP3;NEK6;MSN;SOX11;OSMR;DUSP6;TYROBP;RASA3;COL4A1;CHST2;C1QC
papillary thyroid carcinoma DOID-3969 human GSE54958 sample 653	24/194	0.00133339	0.00345939	0	0	2.10292	13.9214	NRP2;POSTN;LAMB3;ITGA3;FZD6;FN1;HMGA2;LAMC2;NID1;PRSS23;DUSP6;NELL2;CYSLTR2;CDH3;DRAM1;MMP16;LOX;PLAU;CDC42EP3;DSG2;FKBP9;IGF2BP2;MYH10;MET
GERD - Gastro-esophageal reflux disease C0017168 human GSE2144 sample 27	37/346	0.00134507	0.00347893	0	0	1.78893	11.8272	SEMA3C;SERPINE1;LAMA3;TNFAIP3;LAMC2;PTPRK;LAMC1;HIF1A;PRSS23;THBS1;PTHLH;GLIPR1;CDH3;LBH;PLAU;C3ORF52;ITGAV;CPA4;TNFRSF12A;LAMB3;IGFBP3;FST;TPM1;FNDC3B;FN1;PLAUR;MSN;SLC30A1;EXT1;KRT17;FAT1;SNAI2;F2RL1;MYH9;DSG2;TGFBI;FERMT2
Heart Injury C0018805 mouse GSE4710 sample 75	30/264	0.00145106	0.0037415	0	0	1.91232	12.4979	SPARC;SERPINE2;AEBP1;FSTL1;CTSS;C3;LGALS1;CSRP2;CCL8;FAM198B;APOE;TIMP1;CTSC;POSTN;LUM;MMP2;EMR1;TPM1;FN1;BICC1;COL1A1;MFAP5;COL3A1;COL1A2;FNDC1;COL5A1;COL6A2;COL5A2;COL6A1;C1QC
fragile X syndrome DOID-14261 human GSE7329 sample 809	34/312	0.00150377	0.00386553	0	0	1.82582	11.8675	SMIM3;SLFN5;ENPEP;CSF2;FAM89A;TMEM200A;COL11A1;JAKMIP1;TMEM163;NID2;SEL1L3;S100A7A;LAMP3;UBD;TNFSF11;OLR1;CCL18;BCL2L14;CMKLR1;LAMB3;ITGA1;HMGA2;LILRB3;PTPRD;SFRP4;HCK;HEYL;KLF7;KLHL6;IL2RA;APOC1;CD28;IL7R;CREB5
testis seminoma DOID-5842 human GSE8607 sample 623	29/255	0.00170416	0.00436724	0	0	1.9133	12.1967	IFITM3;C1QB;CXCL9;ARPC1B;ADAR;PLOD1;IFI30;TCL1A;IFI16;UBD;PDPN;FLNA;MYBL2;APOE;PIM2;SOX4;CTSC;CD53;CYBB;MSN;ISG15;LYZ;IGJ;MMP9;CHIT1;TYROBP;IFI27;APOC1;FBP1
bipolar disorder DOID-3312 human GSE46449 sample 572	24/199	0.00188705	0.00482117	0	0	2.04228	12.8107	SLC22A4;IKBIP;SIGLEC9;MME;DAPK1;C5AR1;JAKMIP1;IGJ;IFIT2;OASL;FCGR3A;AIM2;CRISPLD2;KIAA0125;NEDD4;IL2RA;SPP1;TLR8;TNFRSF17;BCAT1;ABCG1;APOBEC3B;TLR2;CREB5
Pulmonary Hypertension C0020542 human GSE703 sample 241	43/427	0.00189523	0.00482737	0	0	1.6743	10.4952	ITGAM;BCL2A1;ARPC1B;ITGB2;C5AR1;TNFAIP3;SLC2A3;IFI30;HK3;LGALS1;GNLY;ITGAX;TNFSF10;FLNA;NCKAP1L;PIM2;CD14;FCGR1A;CD53;IL32;FCER1G;STAT1;IL10RA;RFTN1;PLAUR;IFI44;MSN;ISG15;RNASE2;TNFRSF1B;RUNX3;MMP9;HCK;VCAN;IFI27;IL2RB;IRF7;MYH9;ADAM8;TGFBI;LTB;FBP1;IRF9
bronchopulmonary dysplasia UMLS CUI-C0006287 human GSE8586 sample 919	33/305	0.00196615	0.00499283	0	0	1.81034	11.2815	COL15A1;COL16A1;SERPINE2;PLOD2;HSD17B6;HIF1A;CXCL14;LTBP1;KDELC1;CHSY1;RAB23;FAM198B;HOXC4;ITGAV;HOXC6;GUCY1A3;STARD4;EGFL6;LUM;KRT10;INHBA;OSMR;COL3A1;COL1A2;KRT17;CRISPLD2;COL4A1;KRT14;COL5A2;COL6A3;TGFBI;FERMT2;VGLL3
large cell neuroendocrine carcinoma DOID-0050872 human GSE51852 sample 733	33/306	0.00207329	0.00523679	0	0	1.80361	11.1438	PCSK1;ONECUT2;COL11A1;KIF14;PTPRH;IBSP;UBD;SPP1;TNFSF11;CLSPN;HOXC9;E2F7;CHGB;STRA6;OR51E1;KCND2;GAD1;ANXA13;NETO2;PROX1;KREMEN2;SYT13;F5;MMP12;MMP11;PROC;ASPHD1;SCG5;PAEP;DPEP1;SCG2;HOXB6;HOXD8
polycystic ovary syndrome DOID-11612 human GSE10946 sample 826	32/294	0.00207472	0.00523679	0	0	1.822	11.2562	COL16A1;NNMT;COL13A1;IRS1;IL24;AMIGO2;TRANK1;LTBP2;DDX60;GLIS2;ADAMTS5;NUAK1;NT5E;CLMP;CHST11;GNLY;IL21R;COL10A1;SOST;ZBED6;ADAMTS6;HOXC6;DACT1;ANGPT2;IGFBP3;APCDD1L;FOXL2;DCBLD1;MINPP1;COL6A2;PNPLA3;MYH9
chronic myeloid leukemia DOID-8552 mouse GSE48438 sample 501	39/380	0.00214855	0.00540686	0	0	1.70848	10.4951	SMIM3;IGSF6;SLC2A1;AEBP1;IFIT3;CXCL5;FYB;C3;FADS2;ADAMTS5;KDELC1;PLAU;PDPN;SPP1;OLR1;SLC39A8;CEP170;TIMP1;CD300LF;CD53;FARP1;TGFB2;MMP3;PLAUR;ACSL4;NGF;SLC39A14;LILRB4;IGJ;MMP10;F5;MMP12;IL6;MMP13;TYROBP;SAA1;ITGA6;LRP12;SKAP2
autistic disorder DOID-12849 human GSE6575 sample 1045	34/320	0.00228932	0.00574386	0	0	1.77398	10.7849	SH2D2A;ITGB2;PRSS23;LILRA3;GNLY;CA2;C3AR1;CD38;S1PR5;SH2B3;IL12RB2;IL32;EOMES;GBP5;STARD4;WARS;PYHIN1;PYY2;GZMB;C12ORF75;LYZ;MINPP1;CXCL10;OAS2;TFEC;IL2RB;CDC42EP2;F2RL1;XCL1;TGFBI;DSC1;CHST2;PFN2;C1QC
Congestive heart disease C0018802 mouse GSE2236 sample 258	30/272	0.00230031	0.00575422	0	0	1.84831	11.2279	IFITM3;APP;SPARC;SERPINE1;CTSZ;FSTL1;CTSS;LGALS1;FAM198B;APOE;TGM2;PDGFRB;PRNP;POSTN;TNFRSF12A;LUM;F2R;MSN;BICC1;ENAH;MFAP5;COL3A1;COL4A2;COL4A1;RBP1;COL5A2;FAT1;COL8A1;PFN2;FBN1
schizophrenia DOID-5419 human GSE27383 sample 548	31/285	0.00243782	0.00608004	0	0	1.81997	10.9501	SLC22A4;C1QB;CD84;BCL2A1;IL24;SAMSN1;P2RY6;CTSK;LAMP3;KIAA0226L;FAM198B;C3AR1;TNFRSF17;NRIP3;CCR4;CPA4;FAM46C;SCD5;CD180;OSM;NRG1;MIAT;LYZ;MMP9;CDC42EP3;FKBP9;FOLR3;APOBEC3B;TLR2;C1QC;CREB5
Cancer of Colon C0007102 human GSE4107 sample 245	27/238	0.00249718	0.0062096	0	0	1.90646	11.4246	IFITM3;CEBPB;SPARC;TMEM200A;CXCL13;HIF1A;FSTL1;C3;LGALS1;BASP1;TUBB3;MUC12;FLNA;CD14;TIMP1;PRNP;LUM;CAV1;TPM1;FN1;DUSP6;COL1A1;GREM1;COL3A1;COL1A2;COL6A3;LCP1
smoldering myeloma DOID-9551 human GSE47552 sample 562	34/322	0.00253363	0.00628161	0	0	1.76147	10.5303	ITK;SEMA7A;BCL2A1;AQP9;IFI6;TNFAIP3;PTPRK;SAMSN1;NID2;TREM1;IFIT3;IFIT2;PTPRG;FCRLA;LAMP5;DUSP10;PTPRZ1;CLEC7A;LAMP3;CCR7;MFAP3L;LINC00152;GBP5;TGFB2;NLGN4X;RSAD2;DTX3L;IFI44;PARP9;ERMN;BST2;MYO1B;FCGR2A;VNN3
endometriosis DOID-289 human GSE6364 sample 946	25/216	0.00270403	0.0066488	0	0	1.94905	11.5248	IFITM3;OLFML2B;THY1;NREP;FSTL1;GJA1;EDNRA;LGALS1;GNLY;BASP1;CTSK;TIMP1;MARCKSL1;LUM;FN1;COL1A1;SFRP4;MMP11;COL3A1;COL4A2;COL4A1;COL5A2;MFAP2;TGFBI;FBN1
myotonic dystrophy type 1 DOID-11722 human GSE7177 sample 1054	29/263	0.00270411	0.0066488	0	0	1.84709	10.9218	CEBPB;SPARC;NNMT;SERPINE2;TMEM200A;HTRA1;PLOD2;HIF1A;NID2;LGALS1;FLRT3;BASP1;FLNA;TIMP1;HOXC6;ACOT9;PRNP;EGFL6;MME;LUM;GFPT2;TFPI2;MSN;COL3A1;COL1A2;RAB31;LOX;COL5A1;MXRA5
cardiomyopathy DOID-0050700 human GSE9128 sample 780	39/385	0.00270554	0.0066488	0	0	1.68333	9.95264	MCTP1;BCL2A1;WIPF1;AQP9;SIRPG;C5AR1;SNX10;CXCL1;AHR;DDX60;SAMSN1;FYB;MS4A4A;FCGR3A;GLIPR1;IFI16;FAM198B;C3AR1;CHST15;TNFSF10;RAC2;TNFRSF17;CCR7;GBP1;SLC25A24;ITGA4;DDX58;IGJ;SGPP1;TLR1;MINPP1;VCAN;PTPRC;TLR8;LCP2;MS4A1;BIRC3;APOBEC3B;TLR2
LGLL - Large granular lymphocytic leukemia C1522378 human GSE10631 sample 47	38/375	0.00302509	0.00741236	0	0	1.68343	9.76528	IFITM3;CEBPB;BCL2A1;AQP9;ITGB2;LPCAT1;TNFAIP3;CXCL1;ADAR;IFI30;CXCL3;PRSS23;IFIT3;OASL;FCGR3A;LGALS1;GNLY;BASP1;C3AR1;SPP1;FLNA;CD14;LYN;CD53;FCER1G;IL10RA;RFTN1;MSN;GZMB;LYZ;RUNX3;HLA-G;DUSP6;PTPRE;IL6;TYROBP;PTPRC;MS4A1
salivary gland adenoid cystic carcinoma DOID-4866 human GSE36820 sample 511	36/351	0.0031437	0.00768052	0	0	1.70549	9.82762	APP;SERPINA3;CEBPB;SPARC;SERPINE2;COL11A1;HTRA1;PLOD1;NREP;HIF1A;CSRP2;BASP1;SERPINH1;FLNA;ZNF469;SOX4;PRNP;MARCKSL1;COL27A1;ACTN1;CAV1;EN1;INHBB;LAMB1;NETO2;VCAN;COL1A2;KRT17;COL4A2;COL4A1;PXDN;CDC42EP3;KRT14;MFAP2;FAT1;SNAI2
acute myocardial infarction DOID-9408 mouse GSE775 sample 1002	36/352	0.00329422	0.00802487	0	0	1.7	9.71649	IFITM3;ITGB1;APP;CLIC4;CEBPB;SERPINE1;CXCL1;HIF1A;THBS1;CTSS;CXCL5;GJA1;LGALS1;CCL7;TUBB3;SERPINH1;SPP1;CD14;TIMP1;CD53;ACOT9;PRNP;ACTN1;MSN;OSMR;COL1A1;ENAH;TYROBP;COL4A2;COL4A1;COL5A2;FSCN1;COL6A3;MYH9;ATP13A3;FERMT2
Niemann-Pick Type C DOID-14504 mouse GSE39621 sample 495	27/243	0.00334107	0.0081154	0	0	1.86183	10.6151	IGSF6;SERPINE2;ITGB3;CTSZ;MS4A7;THBS1;CTSS;HK3;LGALS1;CLEC7A;ITGAX;SIRPA;APOE;FCER1G;CYBB;ISG15;KRT10;LILRB4;GPR137B;TREML1;TYROBP;IRF7;ADAM8;TGFBI;ATP6V0D2;FERMT3;C1QC
asthma DOID-2841 human GSE43696 sample 830	29/267	0.0033686	0.00815864	0	0	1.81565	10.337	ADAMDEC1;TNFAIP6;TMEM200A;BNC1;PTPRH;HOXD11;CPZ;CXCL14;NID2;SLC2A6;IL1RL1;KRT27;CCRL2;S1PR5;POSTN;MUCL1;KCND2;SIGLEC12;MCAM;GAD1;CAV1;RNASE2;CXCR2P1;ZFHX4;CXCL11;MMP13;PXDN;COL8A1;CREB5
Niemann-Pick Type C disease DOID-14504 mouse GSE39621 sample 471	27/244	0.00353601	0.00852448	0	0	1.85315	10.4606	IGSF6;SERPINE2;ITGB3;CTSZ;MS4A7;THBS1;CTSS;HK3;LGALS1;CLEC7A;ITGAX;SIRPA;APOE;FCER1G;CYBB;ISG15;KRT10;LILRB4;GPR137B;TREML1;TYROBP;IRF7;ADAM8;TGFBI;ATP6V0D2;FERMT3;C1QC
Lewy body dementia DOID-12217 human GSE49036 sample 1068	37/366	0.00354	0.00852448	0	0	1.67836	9.47202	C1QB;COL15A1;IGSF6;COL16A1;TNFAIP6;BCL2A1;AQP9;C5AR1;MS4A7;TREM2;PLA2G7;CTSS;MS4A4A;TNFSF13B;HSD11B1;GOLGA7B;FCGR3A;DUSP10;CA2;MRC1;SPP1;MS4A14;OLR1;CD14;CTSC;LYN;FCER1G;SLC16A1;IFI44;GZMB;C12ORF75;LYZ;RAB33A;GREM1;SLC7A7;TYROBP;C1QC
amyotrophic lateral sclerosis type 10 DOID-0060201 human GSE18632 sample 629	28/256	0.00355259	0.00853028	0	0	1.82945	10.3182	CNTNAP2;IFI35;IFI30;SEZ6L2;JAKMIP1;PRSS23;CELSR3;NUAK1;LGALS1;GPR153;CAMK2N2;LAMP3;PLAC1;PMEPA1;NPTX2;CHGB;HOXC6;CD70;CAV1;ITGA1;PAX5;SYT13;RUNDC3A;FAM155B;ASPHD1;NFE2L3;XPR1;APOBEC3B
autism spectrum disorder DOID-0060041 human GSE28521 sample 1041	33/317	0.00362552	0.00868054	0	0	1.73272	9.73746	C1QB;SERPINA3;SPARC;TENM3;GPR68;ITGB2;PLOD3;PLOD1;AEBP1;PTPRZ1;CHSY1;CALD1;RAB23;SLC39A6;OLR1;KIF21B;CD14;SH2B3;SOX4;HAVCR2;TGM2;LYN;MMD;SFMBT2;CCSAP;VCAN;TYROBP;P4HA1;MYO3B;APOC1;CALU;LCP1;C1QC
Spinal Muscular Atrophy C0026847 mouse GSE10599 sample 235	37/368	0.00387319	0.00924711	0	0	1.66803	9.26372	SLC24A2;CNTNAP2;PTPRN;NXPH4;NTM;SLC2A3;THY1;SEZ6L2;ELAVL2;TRIM9;GJA1;SCRN1;TUBB3;BAI2;SPOCK1;SNCB;GPR158;CHGB;BEND6;C11ORF87;DSCAM;SGIP1;GAD1;RUNDC3A;RAB33A;ERMN;NELL2;FEZ1;CAMK4;SCN8A;HECW1;CDH13;FAM171B;TAGLN3;APBA2;SCG2;CBLN2
bipolar disorder DOID-3312 human GSE62191 sample 546	31/294	0.00389973	0.00928402	0	0	1.75684	9.7449	ENPEP;PHLDB1;DUSP5P1;SLC43A2;DNAH5;SERPINE1;TRANK1;ALDH1L2;ADAMTS14;HELB;SOCS1;FSD1L;SIX4;S1PR5;AMZ1;WNT2;TNFRSF12A;SGIP1;IGFBP3;CSGALNACT2;NRG1;FAM225A;TBX18;MFAP5;IGLL5;COL2A1;TNFSF4;COL4A5;HOXB2;ROR2;LGR5
endometriosis DOID-289 human GSE6364 sample 945	30/282	0.00393238	0.00933521	0	0	1.774	9.82533	SPARC;IFI30;NID1;HIF1A;C3;GJA1;LGALS1;CTSK;TNFSF10;SPP1;CD14;APOL1;CTHRC1;MMP7;MUC16;LUM;LAMB1;KRT10;LYZ;COL3A1;VCAN;TYROBP;RAB31;COL5A2;PAEP;COL6A3;FKBP9;LGR5;IDO1;C1QC
Arthropathy C0022408 human GSE10575 sample 271	23/199	0.00397662	0.00941359	0	0	1.9444	10.7473	POSTN;SEMA3C;TMEM200A;FST;CAV1;AMIGO2;FN1;HTRA1;VEGFC;LTBP2;LAMB1;FSTL1;NID2;GJA1;LGALS1;COL1A2;COL6A3;SPOCK1;ITGAV;TIMP1;TGFBI;FERMT2;RAI14
invasive ductal carcinoma DOID-3008 human GSE21422 sample 606	31/296	0.00431006	0.0101742	0	0	1.74339	9.49588	SERPINA3;CXCL9;IFI6;ADAR;GATA3;IFI30;HIF1A;SPP1;SLC39A6;COL10A1;TIMP1;CTHRC1;POSTN;MARCKSL1;STAT1;RARRES1;FN1;ISG15;LYZ;SULF1;MMP9;COL1A1;CXCL10;COL3A1;VCAN;COL1A2;IFI27;COL5A2;APOC1;MXRA5;PFN2
ovarian cancer DOID-2394 human GSE14407 sample 611	26/236	0.0044017	0.0103613	0	0	1.84321	10.0008	APP;SPON1;COL12A1;SLC2A1;UBE2L6;PLOD2;ADAR;THBS2;HIF1A;CSRP2;CHSY1;ZIC1;MYH10;CTHRC1;EGFL6;FN1;COL1A1;COL3A1;COL1A2;MELK;COL4A2;COL4A1;PXDN;COL6A3;MXRA5;PFN2
anemia DOID-2355 human GSE4619 sample 791	32/310	0.0046859	0.0109994	0	0	1.71565	9.20135	IFITM3;C1QB;ARPC1B;TNFAIP3;UBE2L6;SNX10;ADAR;IFIT1;IFIT3;IFI44L;IFIT2;TNFSF13B;IFI16;EPSTI1;RAC2;CCL18;GBP1;CD163;STAT1;IFI44;TAP1;HLA-G;IGJ;CXCL10;TYROBP;MELK;KIAA0125;APOC1;CMPK2;LTB;XAF1;IRF9
Malignant Melanoma C0025202 human GSE3189 sample 117	35/350	0.00529968	0.0124054	0	0	1.65677	8.68166	SERPINA3;SERPINE2;ARPC1B;SDC3;ITGB2;PLOD3;AEBP1;IFI30;LGALS1;CDH3;IFI16;TUBB3;CTSK;SERPINH1;SPP1;SLC39A6;FLNA;APOE;TIMP1;PLXNC1;CCL18;MARCKSL1;WARS;MYO10;MMP1;ACTN1;FN1;MSN;HLA-G;MMP9;CHIT1;TYROBP;IFI27;KRT17;COL6A2
Huntington's disease DOID-12858 mouse GSE9038 sample 717	30/288	0.00531795	0.0124135	0	0	1.73218	9.07087	C1QB;SHOX2;AK5;ELFN1;TTBK1;IFIT2;IGSF21;SAMD14;CREG2;SPP1;SIRPA;NPTX2;RNF152;CTHRC1;FZD2;TGFB3;EMR1;F2R;TMEM132A;TRPV2;SYT12;LHX2;FSCN1;CHST1;XAF1;CDK14;STX1A;DGKI;CBLN2;C1QC
asthma DOID-2841 human GSE43696 sample 829	29/276	0.00538328	0.0125311	0	0	1.74865	9.13572	ADAMDEC1;IGSF6;TMEM200A;BNC1;KIF14;PTPRH;CXCL13;CXCL14;NID2;IFIT2;IL1RL1;IBSP;MRC1;LAIR2;SLC39A8;CEP55;HOXC6;CTHRC1;POSTN;MME;SIGLEC12;GAD1;INHBA;LYZ;F5;CXCL11;TFEC;PXDN;BIRC3
MS (Multiple Sclerosis) C0026769 human GSE10064 sample 377	28/264	0.00543463	0.0126156	0	0	1.76667	9.21312	TNFRSF13B;ITGB2;NLRC5;IFI30;IFIT3;IFI44L;HOXA11;OASL;HERC5;TCL1A;CYSLTR2;UBD;KYNU;FLNA;LPXN;CD53;IL32;MMP7;RNASE10;STAT1;CD70;IFI44;TMC7;HLA-G;IGJ;LAX1;CXCL10;IGLL1
Type 1 diabetes mellitus C0011854 mouse GSE1623 sample 53	25/229	0.00579145	0.0133993	0	0	1.82357	9.39388	IFITM3;C1QB;CXCL9;CEBPB;SNX10;PLA2G7;THBS1;CTSS;C3;CCL8;CD14;LBP;CD53;MMP7;SGIP1;SLC11A1;IGFBP3;TAP1;MSN;GZMB;OSMR;TNFRSF1B;TYROBP;APOC1;C1QC
Synovial sarcoma C0039101 mouse GSE6461 sample 22	33/327	0.00580423	0.0133993	0	0	1.67288	8.61392	IFITM3;C1QB;SPARC;TENM3;TNC;FSTL1;CTSS;CSRP2;CCL8;BASP1;CALD1;CTSK;SERPINH1;APOE;POSTN;ELOVL5;LUM;MMP2;GPX8;SULF1;COL1A1;COL1A2;COL2A1;TYROBP;COL4A1;NEDD4;COL5A2;COL6A1;CDH11;CALU;FSCN1;COL4A5;FKBP9
Tachycardia C0039231 rat GSE7999 sample 244	38/392	0.00629123	0.0144837	0	0	1.60111	8.11537	ITGB1;IFITM3;MACF1;SPARC;DYSF;IFI30;PRSS23;CTSS;IFIT2;LBH;LGALS1;SERPINH1;SPP1;TIMP1;APOE;TGM2;ACOT9;PRNP;POSTN;SLC16A1;FCER1G;LUM;FN1;MSN;ASPN;COL1A1;BST2;COL3A1;DAB2;COL1A2;IFI27;COL5A2;CALU;IRF7;LCP1;TGFBI;SEC24D;FBN1
Cancer of prostate C0376358 human GSE3868 sample 135	25/231	0.00645917	0.0148295	0	0	1.80567	9.10464	CXCL6;CCL11;SERPINE2;SEMA3C;SERPINE1;TNC;HSD17B6;PLOD1;PRSS23;NT5E;LGALS1;DRAM1;TUBB3;CTSK;CHN1;CTSC;TNFRSF12A;MMP1;IGFBP3;FST;CAV1;HLA-G;EXT1;COL1A2;TGFBI
autism spectrum disorder DOID-0060041 human GSE25507 sample 1030	32/317	0.00649731	0.0148764	0	0	1.67287	8.4252	IFITM3;BCL2A1;ARPC1B;ITGB2;TRANK1;SLA;PIK3CD;UBE2L6;ADAR;IFI30;TREM1;CTSS;FCGR3A;GNLY;CHST15;HIST1H3H;CD300LF;LYN;CD53;WARS;FCER1G;MME;SIGLEC10;HLA-G;IGJ;NELL2;VCAN;SLC7A7;RAB31;LCP1;IRF9;TLR2
Vulvar intraepithelial tumor UMLS CUI-C0346210 human GSE5563 sample 967	33/330	0.00664049	0.0151628	0	0	1.65571	8.30266	CEBPB;KLK5;DDX60;HIF1A;IFIT3;OASL;S100A7A;CSRP2;IFI16;PTPRZ1;CA2;ITGAV;CCL18;GBP1;PRNP;CDSN;LUM;TAP1;ISG15;KRT10;LYZ;HLA-G;ASPRV1;IGJ;KRT9;COL1A1;CXCL10;MELK;IFI27;KRT17;EPPK1;IL7R;DSC1
Dermatomyositis C0011633 human GSE1551 sample 130	36/368	0.00667935	0.0152101	0	0	1.61666	8.09744	IFITM3;SPARC;NNMT;IFI6;UBE2L6;ADAR;LAMC1;IFIT1;FSTL1;CXCL14;USP18;IFIT3;IFI44L;C3;LGALS1;TUBB3;TIMP1;IL32;RSAD2;STAT1;LUM;IFI44;ISG15;HLA-G;PARP12;COL1A1;CXCL10;COL3A1;COL1A2;IFI27;OAS3;IRF7;COL6A3;MXRA5;IRF9;PFN2
Waldenstrom Macroglobulinemia UMLS CUI-C0024419 human GSE6691 sample 784	30/293	0.0067656	0.0153647	0	0	1.69879	8.487	TNFRSF13B;BCL2A1;SLA;CBLB;SLC2A3;AEBP1;TRAM2;HDAC9;PTPRG;CHST15;PDE4B;PLXNA1;TNS3;FAM46C;IL10RA;ZBTB32;GPX7;RNASE2;LYZ;LAX1;MMP9;BATF;BST2;HCK;PTPRE;MFHAS1;IL6;AIM2;CDK14;DFNA5
anemia DOID-2355 human GSE4619 sample 793	31/306	0.00694931	0.0157393	0	0	1.67908	8.34354	IFITM3;ARPC1B;ITGB2;IFI6;UBE2L6;ADAR;AHR;IFIT1;IFIT3;IFI44L;TNFSF13B;GLIPR1;LGALS1;IFI16;PDGFC;EPSTI1;RAC2;STAT1;EMR1;IFI44;ISG15;HLA-G;IGJ;DUSP6;FAM101B;TYROBP;IFI27;KIAA0125;CMPK2;LCP1;XAF1
glaucoma associated with systemic syndromes DOID-1686 mouse GSE26299 sample 486	21/185	0.00704748	0.0159186	0	0	1.90341	9.43154	ZBP1;PLEKHG2;RSAD2;TNFRSF12A;TNC;PTPN22;CXCL13;SLC39A14;C2;F5;C3;BST2;CXCL10;MMP11;IL6;SYT12;SAA1;NOX4;CDH13;TIMP1;JAK3
acute myocardial infarction DOID-9408 mouse GSE775 sample 1005	41/434	0.00720863	0.0162388	0	0	1.55657	7.67773	ITGB1;IFITM3;APP;CEBPB;COL15A1;CLIC4;SPARC;CTSZ;HIF1A;FSTL1;SLC8A1;CTSS;C3;GJA1;LGALS1;SERPINH1;SPP1;APOE;POSTN;LUM;F2R;MSN;COL1A1;MMP12;MFAP5;MMP14;COL3A1;COL1A2;COL4A2;COL4A1;COL6A2;RBP1;COL5A2;COL6A1;CALU;GAS1;COL6A3;CDH13;MYH9;FKBP9;C1QC
nephronophthisis DOID-12712 mouse GSE6113 sample 942	31/307	0.00727477	0.0163439	0	0	1.67291	8.2363	IFITM3;C1QB;SPARC;SERPINE2;ARPC1B;TNC;CTSS;ICAM1;C3;LGALS1;LBH;UBD;SPP1;APOE;CD14;TIMP1;CCL19;SLC25A24;PDGFRB;FN1;BST2;MMP14;COL3A1;IFI27;COL4A1;COL6A2;COL6A1;IRF7;MYH9;C1QC;FBN1
Fracture of femur C0015802 rat GSE1371 sample 278	34/351	0.00947764	0.0212281	0	0	1.59781	7.44392	IFITM3;C1QB;SPARC;SERPINE2;ARPC1B;COL11A1;PLOD2;FSTL1;CXCL14;CTSS;IBSP;CTSK;SERPINH1;SPP1;PMEPA1;APOE;TIMP1;TNS3;ARSB;CTSC;CD53;LUM;FN1;MMP9;COL1A1;RCN3;SFRP4;COL3A1;DAB2;COL1A2;COL2A1;MMP13;COL5A1;COL5A2
Macular degeneration C0024437 human GSE1719 sample 46	27/263	0.00949944	0.0212281	0	0	1.7022	7.92635	LRRC15;CEBPB;ARPC1B;THBS1;IFIT3;GPR176;CSRP2;BASP1;ANPEP;STC2;LPXN;HOMER3;MARCKSL1;MMP1;IGFBP3;TPBG;MMP3;PLAUR;ISG15;SULF1;BICC1;COL1A1;GREM1;MMP14;RAB31;COL6A3;TGFBI
Hypoxia C0242184 human GSE4630 sample 250	26/251	0.00965954	0.0215284	0	0	1.71894	7.97553	ITGB1;CEBPB;SERPINE1;SDC3;ITGB2;SLC2A3;CYP27B1;FADS2;LGALS1;BASP1;SPP1;CD53;TGFB1;MMP7;LYZ;TNFRSF1B;HLA-G;MMP9;CHIT1;MMP12;TYROBP;KRT17;P4HA1;ADAM8;TGFBI;ITGA5
ulcerative colitis DOID-8577 human GSE11223 sample 588	27/264	0.00996252	0.0221448	0	0	1.69493	7.8118	CATSPER1;PCSK1;HSF2BP;LPAR3;PLOD2;LAMC2;LILRA3;LTBP1;MS4A4A;NUDT11;FLRT3;C3AR1;HOMER3;NPTX2;ADAMTS6;POSTN;ANGPT2;FCRL5;MMP1;FST;TFPI2;TMEM132A;MMP3;ASPN;AIM2;TGFBI;CCNJL
endometrial cancer DOID-1380 human GSE17025 sample 845	32/327	0.0100684	0.022321	0	0	1.61529	7.42767	IFITM3;APP;SERPINA3;SERPINA1;AMIGO2;IFI6;TNFAIP3;UBE2L6;ADAR;IFI30;IFIT1;CXCL14;LTBP1;SEL1L3;C3;HOXC9;SOX4;HOXC6;MARCKSL1;DTX3L;GAD1;MSN;ISG15;C12ORF75;IGJ;BST2;CXCL10;CCNA1;MELK;IFI27;TGFBI;KANK4
ulcerative colitis DOID-8577 human GSE11223 sample 591	30/302	0.0101937	0.0225392	0	0	1.64178	7.52918	APP;FKBP10;CCL11;BCL2A1;AQP9;CXCR5;CXCL1;PCDH17;IFIT2;C3;IFI16;FLRT3;GNLY;ARSJ;UBD;KAL1;EMILIN2;RNF152;TGM4;GUCY1A3;FCRL5;MMP3;EMR2;LYZ;SULF1;C1ORF216;CMTM1;LTB;CFB;FERMT3
acute myeloid leukemia DOID-9119 human GSE9476 sample 783	17/145	0.0106137	0.0234061	0	0	1.97173	8.96271	CD180;AHR;NREP;C2;MS4A4A;HOXA10;LGALS1;DUSP10;DRAM1;KIAA0125;TFEC;NRIP3;HOMER3;SLC39A8;IGF2BP2;TNS3;HOXA5
endometrial cancer DOID-1380 human GSE17025 sample 849	28/278	0.0107062	0.0235481	0	0	1.66647	7.56067	IFITM3;CXCL9;CEBPB;NNMT;C2CD4A;PLOD2;ADAR;LAMC1;IFI30;ELAVL2;SCRN1;CHST15;SPP1;CEP55;HOXC6;CTHRC1;WARS;STAT1;IGFBP3;SLC39A10;ISG15;C12ORF75;BST2;MELK;COL4A1;FAT1;CMPK2;IDO1
Schistosomiases C0036323 mouse GSE19525 sample 439	44/485	0.0109896	0.024108	0	0	1.48838	6.71379	IFITM3;SLC22A4;OLFML2B;GFI1;DERL3;MSANTD3;UBE2L6;GPR84;FOXM1;USP18;IFIT3;IFIT2;HK3;NHSL2;ADAMTS2;CREB3L1;SPP1;TNFRSF17;EMILIN2;NRIP3;PLEK2;LBP;CLSPN;CEP55;CDR2;CCRN4L;ZBP1;RSAD2;ZBTB32;EIF2AK2;TAP1;IFI44;ISG15;ASPRV1;MMP9;PARP12;CXCL10;MMP13;OAS2;OAS3;MZB1;IRF7;CMPK2;IDO1
Bacterial Infection C0004623 mouse GSE6435 sample 133	33/342	0.0110552	0.0241886	0	0	1.59037	7.1644	ADAMDEC1;NRP2;COL16A1;CTSZ;SLC2A1;SNX10;AOAH;IFIT1;HIF1A;SAMSN1;PLA2G7;NID2;USP18;IFIT2;GJC1;ADAMTS3;CCRL2;EPSTI1;RAC2;CEP170;RSAD2;STAT2;TNFRSF1B;MMP9;HRNR;TM6SF2;CXCL10;COL1A2;LOX;IRF7;CFB;IRF9;BIRC3
Dehydration C0011175 rat GSE4130 sample 23	24/230	0.0115347	0.025172	0	0	1.73205	7.7291	IFITM3;C1QB;RTP4;PRNP;POSTN;SPARC;FCER1G;SERPINE2;COL13A1;LUM;HTRA1;ISG15;FSTL1;CTSS;DUSP6;HSD11B1;COL3A1;LGALS1;IFI27;CHSY1;COL4A1;LHX2;CD14;TIMP1
Asthma C0004096 human GSE4302 sample 318	25/243	0.0119279	0.0259154	0	0	1.70517	7.55199	SERPINA3;ADAMDEC1;SPARC;TMEM200A;IFI6;GXYLT2;CXCL13;GJA1;SULT1E1;LAMP3;POSTN;MMP1;LUM;SIGLEC10;TTC7B;SLC16A10;IGJ;MMP10;NELL2;COL3A1;MMP13;IFI27;KRT14;FSCN1;COL6A3
psoriasis DOID-8893 mouse GSE27628 sample 824	29/293	0.0119372	0.0259154	0	0	1.63454	7.23789	SERPINA9;GPR84;FAIM3;ALDH1L2;NUDT11;P2RY6;KRT27;TUBB3;CAMK2N2;C3AR1;HAS3;SPP1;IGF2BP2;SH2D5;CTSC;CTHRC1;GALNT6;PLA2G2D;SORCS2;ENAH;MMP12;TTLL7;MMP13;RAB31;FMNL2;KIF26B;RBP1;SAA1;PI15
asthma DOID-2841 human GSE43696 sample 828	24/231	0.0121231	0.0262512	0	0	1.72359	7.60558	CATSPER1;SERPINA3;FKBP10;CCL13;TENM2;POSTN;NNMT;TMEM200A;MCAM;GAD1;VSTM2L;TMC7;CXCL13;CPZ;CXCL14;IGSF21;GPRIN1;PXDN;TNFSF11;COL8A1;CHST1;KDELR3;LBP;LINC00520
Down syndrome DOID-14250 mouse GSE39159 sample 529	46/516	0.0127242	0.0274817	0	0	1.46009	6.37219	SLC24A2;APP;SEMA3C;SDC2;LAMA4;GOLIM4;CBLB;ASAP1;LAMC1;HOXD10;HSPA13;ANTXR1;CTSS;ADAMTS5;FSD1L;CLMP;RNF217;C3AR1;TNFSF10;HOXC4;TIMP1;MYH10;ADAMTS6;POSTN;TNFRSF12A;LUM;FN1;EIF2AK2;SLC39A10;CYBB;MSN;TMC7;CDC42BPA;ASPN;ENKUR;CCDC88A;FCHSD2;SOAT1;FNDC1;FAP;KLHL6;MAP1B;ATP13A3;HOXD8;SKAP2;VGLL3
Ventricular hypertrophy C0340279 mouse GSE4678 sample 313	31/320	0.012784	0.0275399	0	0	1.59653	6.96016	IFITM3;POPDC3;COL15A1;SERPINE2;ARPC1B;SERPINE1;LTBP2;LAMC1;SLC4A3;FSTL1;C3;FAM198B;APOE;SLC16A1;PPP1R14C;TNFRSF12A;TGFB3;F2R;FN1;BICC1;COL1A1;MFAP5;FAM101B;COL5A1;RBP1;COL5A2;COL6A1;COL6A3;FKBP9;FERMT2;FBN1
melanoma DOID-1909 human GSE6887 sample 951	23/221	0.0135877	0.0291962	0	0	1.72631	7.42069	SLC22A4;IGFBP3;TNFRSF18;EMR1;MYO7B;PIK3CD;SOX11;NREP;LTBP1;NUDT11;NELL2;COL3A1;COL6A1;CTLA4;LAIR2;TNFRSF17;HOXA7;TNS4;BBS5;CCR4;CEP55;CHGB;CCNJL
Niemann-Pick disease Type C DOID-14504 mouse GSE39621 sample 469	30/310	0.0143278	0.0307076	0	0	1.59418	6.76819	IFITM3;C1QB;SPARC;TTYH3;SERPINE2;NTM;CTSZ;SLC2A1;NREP;IFIT3;CTSS;GJA1;LGALS1;CLEC7A;CAMK2N2;PDPN;ZIC1;SPP1;APOE;SNCB;CHGB;ABCA1;FCER1G;GOLM1;EMR1;LILRB4;TYROBP;IFI27;STX1A;C1QC
Hypoxia C0242184 mouse GSE3195 sample 70	27/272	0.0143673	0.0307137	0	0	1.63888	6.95343	SLC41A2;SERPINE1;COL12A1;SLC2A1;PLOD2;SLC2A3;PLOD1;FSTL1;STC2;ITGAV;CCRN4L;POSTN;SLC16A1;LUM;CAV1;FN1;INHBA;PGF;APLN;SOAT1;LOX;P4HA1;COL5A1;CDC42EP3;CALU;COL6A3;FERMT2
papillary thyroid carcinoma DOID-3969 human GSE54958 sample 652	21/198	0.0146426	0.0312227	0	0	1.76237	7.44394	POSTN;ANGPT2;FZD6;GPX8;EIF2AK2;PCDHB14;HSD17B6;NID1;CDC42BPA;HSPA13;GNAI1;ASPN;LOX;FLRT3;KAL1;DSG2;KDELR3;FKBP9;MYH10;MET;XPR1
endometrial cancer DOID-1380 human GSE17025 sample 840	29/298	0.0147825	0.031441	0	0	1.60372	6.75858	IFITM3;LPCAT1;PLOD2;ADAR;LAMC1;IFI30;CXCL14;SEL1L3;C3;CSRP2;ZIC2;LIPG;CHST15;CEP55;HOXC6;CTHRC1;MARCKSL1;DTX3L;FN1;SLC39A10;MSN;C12ORF75;DHRS2;NELL2;CCNA1;MELK;IFI27;CDH11;FAT1
pancreatic cancer DOID-1793 human GSE49515 sample 555	30/312	0.0155483	0.0329859	0	0	1.5827	6.59007	TNFAIP6;DERL3;TRANK1;PTPRK;IFIT1;HAPLN3;LTBP1;THBS1;USP18;CXCL5;IFIT2;HERC5;LAMP5;TCL1A;EPSTI1;KIF21B;RSAD2;DDX58;TPM1;TTC7B;IFI44;ERMN;ENKUR;NELL2;IL6;IFI27;DMXL2;COL6A3;SIGLEC1;FBP1
Ankylosing Spondylitides C0038013 human GSE11886 sample 202	27/274	0.0156823	0.0331864	0	0	1.62543	6.75402	HTRA1;CXCL3;CXCL5;DOCK11;PLAU;CA2;CTSK;C3AR1;NCKAP1L;PTGFRN;TIMP1;CCL18;HOXA5;MICB;CD163;PPP1R14C;COL24A1;GPX7;CHIT1;CCNA1;SCG5;TNFSF9;ITGA6;TGFBI;LINC00520;DFNA5;RAI14
Cardiac Failure C0018801 mouse GSE1988 sample 273	27/275	0.0163749	0.0345648	0	0	1.61879	6.65646	IFITM3;CLIC4;SPARC;LTBP2;IFIT1;CXCL13;FSTL1;CTSS;C3;FAM198B;TGM2;PRNP;POSTN;TNFRSF12A;FAM46C;F2R;MSN;ENAH;MFAP5;COL3A1;FRMD5;COL1A2;COL4A2;COL4A1;COL6A1;CALU;FBN1
autism spectrum disorder DOID-0060041 human GSE25507 sample 1024	33/353	0.0169809	0.0357539	0	0	1.53479	6.25527	LILRA6;ITK;CEBPB;ARPC1B;MS4A7;IFI30;FAIM3;CD79A;FCGR3A;LGALS1;GNLY;BASP1;RAC2;FLNA;CCR7;LYN;MME;GZMB;RNASE2;LYZ;LILRB3;RUNX3;TLR1;HCK;TYROBP;PTPRC;CDC42EP3;IL2RB;XCL1;FOLR3;IL7R;TLR2;MYO1G
autism spectrum disorder DOID-0060041 human GSE25507 sample 1029	29/303	0.0181483	0.038116	0	0	1.57403	6.31057	SPARC;SH2D2A;ARPC1B;MS4A7;ITGB2;LPCAT1;IFI30;LGALS1;GNLY;CA2;HIST1H3H;CD14;TIMP1;CD300LF;S1PR5;MMD;SIGLEC10;EMR1;GZMB;RNASE2;RUNX3;IGJ;FAM101B;VCAN;SLC7A7;TYROBP;IL2RB;TGFBI;CHST2
myotonic dystrophy type 1 DOID-11722 human GSE7177 sample 1053	30/316	0.0182388	0.0382102	0	0	1.56023	6.24748	NNMT;TMEM200A;AMIGO2;TNC;HIF1A;PRSS23;CXCL14;RGS4;GJA1;LGALS1;FLRT3;FLNA;IKBIP;ACOT9;PRNP;EGFL6;MME;LUM;GFPT2;TFPI2;GPX8;SLC39A10;MSN;MELK;RAB31;SCG5;F2RL1;ATP13A3;MXRA5;DFNA5
Chronic phase chronic myelogenous leukemia DOID-8552 human GSE5550 sample 456	31/330	0.0190036	0.0397132	0	0	1.5423	6.11232	IFITM3;SERPINE2;PLOD2;AHR;CXCL3;SAMSN1;FADS2;FLNA;SLC39A8;TIMP1;PLXNC1;FADS1;TGM2;LYN;TGFB1;ANGPT2;ZNF281;TPM1;F2R;CDC42BPA;HSPG2;SGPP1;MINPP1;RAB31;PTPRC;CDC42EP3;FSCN1;LCP2;PTPN7;BCAT1;CHST2
endometrial cancer DOID-1380 human GSE17025 sample 843	29/305	0.0196539	0.0409701	0	0	1.56246	6.13963	IFITM3;APP;SERPINA3;CEBPB;UBE2L6;ADAR;IFI30;IFIT1;CXCL14;SEL1L3;ZIC2;FLRT3;LAMP3;SERPINH1;SPP1;SOX4;CTHRC1;MARCKSL1;WARS;RSAD2;IGFBP3;MSN;ISG15;BST2;MELK;COL4A1;CMPK2;TGFBI;KANK4
autistic disorder DOID-12849 human GSE6575 sample 1043	45/517	0.019883	0.0413447	0	0	1.42098	5.56724	SIGLEC9;SPARC;TNFAIP6;ITGB3;SH2D2A;ITGB2;CTSZ;PXN;DYSF;PDGFA;PLOD3;PRSS23;FCGR3A;SCRN1;GNLY;TUBB3;BASP1;MS4A14;FLNA;TNFRSF17;LAIR2;NCKAP1L;PLEK2;SLAMF6;LINC00636;EOMES;WARS;FCER1G;PYHIN1;TTC7B;GZMB;MICAL2;MSN;RUNX3;LAX1;F5;TREML1;DAB2;SLC7A7;KIAA0125;IL2RB;MYH9;PIK3AP1;GTSF1;CHST2
COPD - Chronic obstructive pulmonary disease C0024117 human GSE1650 sample 36	37/412	0.021288	0.0441568	0	0	1.4688	5.6543	SERPINA1;SPARC;NNMT;LTBP2;AEBP1;THBS2;PCDH17;C3;LBH;DRAM1;LAMP3;CTSK;FLNA;ITGAV;TIMP1;MYH10;TGM2;IL15RA;POSTN;LUM;NDE1;ACTN1;MMP2;TPM1;FN1;MICAL2;MSN;LYZ;COL1A1;CHIT1;COL3A1;COL1A2;RAB31;CRISPLD2;COL4A1;COL6A3;TLR2
asthma DOID-2841 human GSE31773 sample 715	29/308	0.0220955	0.0456059	0	0	1.5454	5.89167	TMEM200A;ATP2C1;NID2;CTSK;CHN1;LOC100132891;OLR1;SPOCK1;CEP55;DACT1;ACVR1;SLC16A1;LUM;IGFBP3;CAV1;FZD6;GPX8;GPX7;SLC16A10;RNASE2;MMP9;MFAP5;SNAI2;F2RL1;COL6A3;ITGA6;VGLL3;RAI14;FBN1
Premature aging C0231341 human GSE10123 sample 55	29/308	0.0220955	0.0456059	0	0	1.5454	5.89167	ITGB1;OLFML2B;HTRA3;C5AR1;FSTL1;LTBP1;LOXL2;LGALS1;CSRP2;SOX4;CTSC;CTHRC1;IL32;ITGA3;FST;TFPI2;FN1;UNC5C;PILRA;INHBA;IL6;ZNFX1;IFI27;COL4A2;COL7A1;COL8A1;ITGA6;KDELR3;DDR2
Type 1 diabetes mellitus C0011854 mouse GSE2254 sample 204	36/400	0.0222139	0.0457377	0	0	1.47198	5.60386	ITGB1;IFITM3;APP;CLIC4;CXCL9;SPARC;CTSZ;HTRA1;SNX10;CXCL1;IFI35;IFI30;HIF1A;PLA2G7;CTSS;CXCL5;C3;UBD;SERPINH1;SPP1;TIMP1;APOE;CD14;CHGB;WARS;ELOVL5;STAT1;TPM1;GZMB;CXCL10;IFI27;COL4A1;SCG5;SCG2;IRF9;C1QC
ALS (Amyotrophic Lateral Sclerosis) C0002736 mouse GSE4390 sample 389	23/232	0.0228318	0.0468946	0	0	1.63448	6.17768	IFITM3;C1QB;MARCKSL1;SPARC;CTSZ;HTRA1;PDGFA;MSN;PPP1R18;CTSS;C3;LGALS1;COL1A2;TYROBP;BASP1;RBP1;SPP1;FSCN1;APOE;CD14;SNCB;HOXB6;C1QC
Escherichia coli infection of the central nervous system C1320188 mouse GSE3253 sample 341	34/375	0.0233628	0.047868	0	0	1.48342	5.57263	IFITM3;SMIM3;APP;CLIC4;CEBPB;TTYH3;TRANK1;HTRA1;CXCL1;IFIT1;CXCL14;USP18;IFIT3;CTSS;IFIT2;ICAM1;IFIH1;BASP1;SPP1;CD14;TNS3;ADAMTS9;TGM2;BEND6;RSAD2;ISG15;CXCL10;CXCL11;FMNL2;COL4A1;DMXL2;SCG5;CMPK2;PFN2
endometrial cancer DOID-1380 human GSE17025 sample 847	22/220	0.0234488	0.0479271	0	0	1.64993	6.19208	IFITM3;TENM2;CEBPB;AMIGO2;GLIS3;C2CD4A;C12ORF75;C6ORF141;NID2;HOTAIRM1;MFAP5;MELK;COL4A1;HOXA3;TNFSF10;HOXB3;DSG2;IGF2BP2;XAF1;LGR5;IDO1;APOBEC3B
Osteoporosis C0029456 human GSE2208 sample 163	30/323	0.0238252	0.0485779	0	0	1.52238	5.68914	PXN;IKZF1;SAMSN1;LILRA3;HSPA13;CTSS;LILRA4;LIMD2;SEL1L3;FADS2;TCL1A;FCGR3A;SCRN1;C3AR1;SLAMF8;PDE4B;HIST1H3H;TPBG;RHOH;GZMB;NRG1;IGJ;SGPP1;YEATS2;LTB;FOLR3;IL7R;SEC24D;SKAP2;APOBEC3B
melanoma DOID-1909 human GSE6887 sample 949	27/285	0.0247199	0.0502798	0	0	1.5552	5.75448	SMIM3;LUZP1;AHR;SEZ6L2;SAMD14;CALD1;KIAA0226L;ALX4;CTLA4;CD38;LAIR2;HOXA7;CCR4;ADAMTS6;ACOT9;ANGPT2;IGFBP3;SOX11;MOB3B;RUNX1;IL6;LBX2;TH;LEPREL4;MZB1;STX1A;HOXD8
MS (Multiple Sclerosis) C0026769 mouse GSE842 sample 381	25/260	0.0254717	0.0516836	0	0	1.58036	5.80023	IFITM3;C1QB;CEBPB;CTSZ;ITGB2;IFI30;HIF1A;CTSS;C3;LGALS1;SERPINH1;SPP1;APOE;CD14;TIMP1;CTSC;CD53;FN1;MSN;LILRB4;COL4A1;TNFSF4;MYH9;TGFBI;C1QC
HIV - Human immunodeficiency virus infection C0019693 human GSE6740 sample 419	31/340	0.027415	0.0554922	0	0	1.49158	5.36469	WIPF1;ARPC1B;KCNA3;IFI6;ADAR;GATA3;DDX60;IFI44L;LBH;IFI16;RAC2;LPXN;GBP1;CD53;IL32;ITGA4;STAT1;IL10RA;SH2D1A;RFTN1;IFI44;TAP1;ISG15;BST2;PTPRC;IRF7;MYH9;LTB;XAF1;IL7R;IRF9
hepatocellular carcinoma DOID-684 human GSE57957 sample 660	29/314	0.0276868	0.0559073	0	0	1.51238	5.42459	IFITM3;CEBPB;SPARC;AQP9;HSD17B6;PLOD1;HSD11B1;CSRP2;UBD;SPP1;APOE;TIMP1;LBP;SLC13A5;TNS3;IL32;SDS;MMP7;STAT2;F5;COL1A1;CXCL10;COL1A2;IFI27;COL4A1;SAA1;MYH9;LCP1;CFB
multiple sclerosis DOID-2377 human GSE21942 sample 743	28/301	0.0277578	0.055916	0	0	1.52418	5.46301	BCL2A1;C5AR1;NLRC5;TNFAIP3;IFIT1;FAIM3;ETS1;LIMD2;CD79A;TCL1A;FCGR3A;IFI16;GNLY;BASP1;C3AR1;FLNA;IL32;EOMES;GBP5;TGFB1;PYHIN1;MSN;C12ORF75;RUNX3;SLC7A7;IL7R;MS4A1;MYO1G
autism spectrum disorder DOID-0060041 human GSE25507 sample 1027	26/276	0.0288468	0.0579703	0	0	1.54495	5.47802	LILRA6;ITK;BCL2A1;DYSF;NLRC5;FAIM3;GNLY;RAC2;CD38;FLNA;HIST1H3H;IL32;IL10RA;MSN;GZMB;LILRB3;TNFRSF1B;RUNX3;HLA-G;PTPRC;IL2RB;MZB1;CD27;IL7R;CHST2;MYO1G
Leukemia, Adult T Cell C0023493 human GSE10789 sample 351	25/265	0.0311413	0.0624316	0	0	1.54702	5.36696	CCDC71L;BCL2A1;SDC3;SAMSN1;ETS1;NT5E;TIFAB;CALD1;CD14;GBP1;CDR2;IL32;GBP5;RHOH;TAP1;C12ORF75;LAX1;DUSP6;MMP14;MELK;SMOC1;OAS3;LCP1;STX1A;CCNJL
Type 1 diabetes mellitus C0011854 mouse GSE11 sample 178	28/306	0.0333451	0.0666901	0	0	1.49636	5.08888	CLIC4;RTP3;ITGB2;PLOD3;THY1;HOXA11;HSD11B1;GJA1;DUSP10;RAB20;TUBB3;RAC2;FLNA;CCL19;STX2;LAIR1;HAVCR2;WNT7B;ANO6;KRT10;SYT13;MEIS3;LILRB4;SMOC1;RBP1;LEPREL4;CD27;ITGA6
systemic lupus erythematosus DOID-9074 human GSE55447 sample 1078	23/242	0.0348935	0.0696208	0	0	1.559	5.23117	ITK;LRRC15;SPON1;TENM3;RSAD2;ITGA4;SLC11A1;EIF2AK2;SLC39A10;SLC2A6;PGM2L1;NT5E;TYROBP;IFI27;HOXA3;TNFSF10;NAPEPLD;CD38;TNFRSF17;LINC00636;TGFBI;ST3GAL2;HAVCR2
myotonic dystrophy type 1 DOID-11722 human GSE7178 sample 1051	29/321	0.0355236	0.0706883	0	0	1.47556	4.92477	CNTNAP2;SPARC;AMIGO2;SLC2A3;LAMC1;PRSS23;FSTL1;LTBP1;NID2;LGALS1;CSRP2;BASP1;SERPINH1;HOXC6;ACOT9;FZD2;MMD;LUM;IGFBP3;FN1;SLC39A10;BST2;COL3A1;COL1A2;COL4A6;COL4A5;COL6A3;TGFBI;PFN2
Pseudomonas Infection C0033817 human GSE923 sample 170	32/361	0.0355972	0.0706883	0	0	1.44569	4.82208	SERPINA3;CXCL6;LAMA3;CXCL1;CXCL3;HIF1A;HDAC9;CXCL5;ICAM1;TUBB3;PLAU;UBD;SPP1;SLC39A6;PMEPA1;PLEK2;APOL1;SLC25A24;MMP7;TNFRSF12A;LAMB3;MMP1;IGFBP3;TPM1;RARRES1;FNDC3B;KRT10;LYZ;HLA-G;KRT17;F2RL1;ATP13A3
acute myocardial infarction DOID-9408 mouse GSE775 sample 1001	28/308	0.0358045	0.0709319	0	0	1.48551	4.94627	ITGB1;APP;CLIC4;SPARC;SERPINE1;CXCL1;HIF1A;THBS1;CXCL5;GJA1;CCL7;SERPINH1;CD14;CD53;GFPT2;F2R;MSN;COL1A1;FAM101B;PROCR;IL6;COL4A2;COL4A1;COL5A2;CALU;COL6A3;MYH9;FERMT2
MDS - Myelodysplastic syndrome C0026986 human GSE4619 sample 206	27/295	0.0360374	0.0712249	0	0	1.49636	4.9727	IFITM3;C1QB;ITGB2;IFI6;UBE2L6;ADAR;AHR;IFIT3;IFI44L;IFIT2;TNFSF13B;IFI16;EPSTI1;RAC2;GBP1;STAT1;IFI44;TAP1;ISG15;HLA-G;IGJ;CXCL10;TYROBP;CMPK2;LCP1;XAF1;IRF9
Sepsis C0243026 mouse GSE4479 sample 150	26/284	0.0389603	0.0768206	0	0	1.4964	4.85613	IFITM3;RTP4;CLIC4;TTYH3;TNFAIP3;CBLB;PTPN22;IFI35;IFIT1;HIF1A;IFIT3;HELZ2;IFIH1;RNF213;CTLA4;TNFRSF4;RSAD2;DTX3L;GZMB;ISG15;PARP9;FOXP3;MFHAS1;IL2RB;SKAP2;BIRC3
Nephroblastoma C0027708 human GSE2712 sample 418	18/181	0.0394392	0.0775823	0	0	1.63765	5.29453	MMD;ECEL1;HMGA2;SOX11;THBS2;HOXC10;ASPN;RGS4;BST2;SALL1;COL2A1;SIX2;PDGFC;CHST1;HAS2;TIMP1;NPTX2;HOXC6
Sjogren's syndrome DOID-12894 human GSE23117 sample 888	20/207	0.0404503	0.079385	0	0	1.58657	5.0892	SERPINA3;PRNP;CXCL9;MMP7;STAT1;GOLM1;TPM1;RARRES1;IFI6;ADAR;LYZ;HLA-G;HIF1A;IFI44L;C3;CXCL10;CA2;UBD;CMPK2;ITGAV
Hypoxia C0242184 human GSE4483 sample 440	29/325	0.0406971	0.0796826	0	0	1.45531	4.6593	APP;SERPINA3;CLIC4;CEBPB;COL11A1;LPCAT1;SLC2A1;PLOD2;SLC2A3;PLOD1;PPP1R18;PRSS23;TMEM163;GJA1;PTPRZ1;BASP1;PLAU;LIPG;SLC16A1;IGFBP3;CAV1;SLC39A10;OSMR;GPR137B;SFRP4;LOX;P4HA1;COL4A1;LHX2
astrocytoma DOID-3069 human GSE15824 sample 860	27/299	0.04152	0.0811043	0	0	1.47404	4.68977	SPARC;GOLIM4;HTRA1;ADAR;IFIT1;HIF1A;IFIT3;IFI44L;TNFSF13B;C3;NUDT11;GJA1;CSRP2;PTPRZ1;BASP1;CHST15;KAL1;APOE;TNS3;MYH10;SOX4;GOLM1;VCAN;RAB31;SMOC1;PFN2;DFNA5
Infection by Aspergillus fumigatus C0276655 human GSE6965 sample 386	27/300	0.0429825	0.0837658	0	0	1.46856	4.6215	IFITM3;CD163L1;IFIT1;CXCL3;IFIT3;GLIS2;TIFAB;SCRN1;LAMP3;UBD;SLC39A6;MS4A14;PMEPA1;CCR7;NPTX2;WARS;RSAD2;ITGA4;DAPK1;SIGLEC12;CAV1;SIGLEC10;TFPI2;LYZ;DCBLD1;MMP12;CMPK2
Crohn's disease DOID-8778 human GSE3365 sample 794	24/261	0.0439434	0.0854398	0	0	1.50298	4.69658	CD53;ITK;SPARC;FCER1G;BCL2A1;MMD;AQP9;C5AR1;PLAUR;SLA;SLC2A3;LYZ;TNFRSF1B;SAMSN1;TREM1;THBS1;NELL2;PTPRE;BASP1;CLEC7A;CA2;HIST1H3H;TIMP1;LTB
Ventilator-associated lung injury C0340257 mouse GSE2411 sample 355	29/328	0.0449317	0.0871593	0	0	1.44047	4.46921	IFITM3;CLIC4;CEBPB;SEMA3C;SERPINE1;ITGB2;SLA;PLA2G7;IFIT3;ICAM1;SSFA2;ADAMTS15;GLIPR1;CD300LF;CTSC;CCR1;CD53;FCER1G;TNFRSF12A;PLAUR;LILRB4;DUSP6;MFHAS1;MYO1B;TYROBP;PTPRC;LCP1;FERMT2;SKAP2
chronic lymphocytic leukemia DOID-1040 human GSE6691 sample 786	28/315	0.0454962	0.0878475	0	0	1.44873	4.47675	GRAMD1B;AMIGO2;FAIM3;LILRA4;KIAA0226L;MRC1;CHST15;CCR7;DACT1;LYN;WARS;IL10RA;ZBTB32;TNFRSF1B;LAX1;SGPP1;CCDC88A;PTPRE;SLC7A7;RAB31;AIM2;CD27;ADTRP;TGFBI;PTPN7;CDK14;CHST2;PFN2
glioblastoma UMLS CUI-C0017636 human GSE15824 sample 862	28/315	0.0454962	0.0878475	0	0	1.44873	4.47675	IFITM3;C1QB;SERPINA3;CEBPB;SPARC;NNMT;HTRA1;ADAR;IFIT1;HIF1A;IFI44L;C3;GJA1;LGALS1;CSRP2;PTPRZ1;BASP1;CHN1;SPP1;SPOCK1;APOE;FN1;NELL2;RAB31;COL4A1;APOC1;FAT1;PFN2
diffuse large B-cell lymphoma DOID-0050745 mouse GSE6136 sample 688	24/263	0.0472768	0.0910758	0	0	1.49024	4.54781	C1QB;ADAMDEC1;CLIC4;CXCL9;PLA2G2D;CTSZ;HTRA1;SLA;CYBB;PTPN22;IGJ;CTSS;C2;C3;CD79A;HCK;LGALS1;TYROBP;SLAMF9;RAC2;APOE;LTB;CTSC;C1QC
Systemic lupus erythematosus (SLE) C0024141 human GSE12374 sample 123	30/344	0.0487453	0.0936894	0	0	1.41894	4.28684	ADAMDEC1;DYRK3;WISP3;IFIT1;IFIT3;IFI44L;TNFSF13B;OASL;HERC5;LIMA1;DOCK11;IL1RL1;BAG2;CCRL2;BVES;ADAMTS9;PDLIM7;POSTN;CD163;SGTB;FAM26E;SLC30A1;ISG15;DDHD1;PARP14;TBX18;NAV3;VNN3;OAS2;XAF1
obesity DOID-9970 mouse GSE55389 sample 612	36/426	0.0492691	0.0944581	0	0	1.3719	4.13004	IFITM3;RTP4;FKBP10;SEMA7A;CCL11;HTRA1;IFI30;TSPAN10;TMEM26;GJA1;EDNRA;LGALS1;CPXM1;SLC13A5;TGM2;ABCA1;TM4SF19;FCER1G;LUM;IGFBP3;OSMR;ASPRV1;COL1A1;COL3A1;COL1A2;TYROBP;IFI27;RBP1;MFAP2;APOC1;CDC42EP2;IRF7;KDELR3;TGFBI;DDR2;C1QC
atopic dermatitis skin DOID-3310 human GSE32924 sample 630	29/331	0.0494834	0.0944581	0	0	1.42593	4.28651	TMEM200A;AQP9;KLK5;GXYLT2;ABCA12;CPZ;PLA2G7;HSD11B1;CASP14;KRT27;PDGFC;CHP2;C3ORF52;MCOLN3;CDSN;PPP1R14C;IL37;ELOVL3;SLC16A10;LYZ;ASPRV1;IGJ;SGPP1;GREM1;FNDC1;F2RL1;LGR5;DSC1;KANK4
hepatocellular carcinoma DOID-684 human GSE49515 sample 554	29/331	0.0494834	0.0944581	0	0	1.42593	4.28651	RTP4;SPARC;SIGLEC9;TSHZ3;TMEM200A;AHR;NLRC4;SLA2;SLC4A3;NID1;JAKMIP1;LILRA4;ICAM1;LAMP5;GOLGA7B;HAS1;UBD;RDH16;SLAMF6;TIGIT;CCR1;LINC00152;GPX7;DUSP6;ENKUR;CCNA1;TLR8;APOBEC3B;CREB5
tibial muscular dystrophy DOID-9884 human GSE42806 sample 539	24/265	0.0507903	0.0967325	0	0	1.47771	4.40365	SERPINE2;HTRA1;UBE2L6;LYZ;PRSS23;ASPN;MS4A4A;PANX1;COL3A1;RGS3;PTPRC;LBH;CTSK;PXDN;COL5A2;COL8A1;COL6A3;HOMER3;ATP13A3;MXRA5;LINC00520;HOXD8;DFNA5;CREB5
Down syndrome DOID-14250 human GSE20910 sample 1063	29/333	0.0526996	0.100141	0	0	1.41639	4.16865	IFITM3;CEBPB;WIPF1;ITGB2;NLRC5;ADAR;AEBP1;IFI30;HSPA13;TCL1A;IFI16;CA2;CHST15;CTHRC1;PRNP;MME;RFTN1;CSGALNACT2;ISG15;C12ORF75;IGJ;DUSP6;FAM101B;IFI27;KIAA0125;MZB1;LCP1;LTB;IL7R
polycystic ovary syndrome DOID-11612 human GSE48301 sample 806	22/241	0.055437	0.105105	0	0	1.49003	4.30991	ABCA1;SGIP1;TNFRSF9;GFPT2;SPRY4;GPR84;ETS1;THBS1;GLI3;ICAM1;RGS4;MFHAS1;NT5E;CA2;UBD;TNFSF10;FAM171B;XAF1;RNF152;LGR5;PAG1;BIRC3
Muscular Dystrophy C0026850 mouse GSE3252 sample 158	31/362	0.0557823	0.105521	0	0	1.39077	4.01419	IFITM3;COL15A1;SPARC;HTRA3;FSTL1;CXCL14;CTSS;C3;LGALS1;SERPINH1;APOE;TIMP1;CTSC;POSTN;LUM;MMP2;EMR1;FN1;BICC1;COL1A1;MFAP5;COL3A1;COL1A2;COL5A1;COL6A2;COL5A2;COL6A1;APOC1;CALU;COL6A3;C1QC
Status Epilepticus C0038220 rat GSE4236 sample 391	29/336	0.0578042	0.109099	0	0	1.40232	3.99759	IFITM3;C1QB;ITGB1;CEBPB;SPARC;SERPINE2;ARPC1B;PTPRN;SLC2A1;CXCL14;CTSS;GNAI1;RGS4;GJA1;BASP1;DNAJB5;PDPN;PMEPA1;APOE;TIMP1;NPTX2;CHGB;CD53;TGFB1;PCDHGA1;DUSP6;SCG5;TAGLN3;SCG2
Fracture of femur C0015802 rat GSE1685 sample 240	36/432	0.0580283	0.109276	0	0	1.35067	3.84512	ITGB1;IFITM3;SPARC;SERPINE2;ARPC1B;SDC2;SERPINE1;PLOD2;CPZ;FSTL1;CXCL14;CTSS;IBSP;CTSK;SERPINH1;SPP1;PMEPA1;TIMP1;APOE;TNS3;ARSB;TPM1;FN1;MMP9;COL1A1;MMP12;COL3A1;DAB2;COL1A2;COL2A1;MMP13;P4HA1;COL5A1;COL5A2;FAT1;CALU
prostate cancer DOID-10283 human GSE3325 sample 990	26/296	0.0587727	0.110429	0	0	1.42896	4.04979	APP;SERPINA3;NNMT;HSD17B6;HIF1A;PLA2G7;CHSY1;FAM198B;TNFSF10;SPOCK1;ITGAV;HOXC6;CTHRC1;GUCY1A3;OR51E1;MARCKSL1;MMP7;GOLM1;RARRES1;LYZ;HLA-G;DHRS2;GREM1;COL3A1;COL2A1;COL6A3
AML - Acute myeloid leukemia C0023467 human GSE2191 sample 112	29/339	0.0632541	0.118584	0	0	1.38853	3.83316	FBN2;SERPINA1;ITGB2;TNFAIP3;NREP;IFI30;HIF1A;TYMP;LGALS1;PDE4B;FLNA;HOMER3;CD14;TIMP1;FCGR1A;SOX4;CD53;FCER1G;EIF2AK2;LYZ;TNFRSF1B;DUSP6;RAB32;VCAN;SLC7A7;TYROBP;PTPRC;LCP1;TLR2
oligodendroglioma DOID-3181 human GSE15824 sample 858	25/287	0.0678578	0.12693	0	0	1.41543	3.808	SPARC;SERPINE2;HTRA1;ADAR;IFIT1;HIF1A;IFIT3;PCDH17;C3;NUDT11;CSRP2;PTPRZ1;BASP1;CHN1;KAL1;APOE;TNS3;MYH10;SOX4;NELL2;VCAN;RAB31;SMOC1;APOC1;PFN2
Parkinson's disease DOID-14330 human GSE7621 sample 940	21/235	0.0718519	0.134102	0	0	1.45476	3.83059	IFITM3;C1QB;SLC24A2;APP;SERPINA3;CEBPB;SHOX2;HTRA1;HIF1A;C3;NELL2;GJA1;ZIC2;CA2;KIAA1644;ZIC1;SPP1;SPOCK1;CD14;NPTX2;C1QC
Bacterial Infection C0004623 human GSE3026 sample 322	32/385	0.0724206	0.134863	0	0	1.34564	3.53266	ITGB1;MACF1;CEBPB;SPARC;ARPC1B;ITGB2;IKZF1;IFI30;C2ORF27A;HK3;LGALS1;CHST15;FLNA;PLXNC1;EIF2AK2;CYBB;MSN;SLC30A1;LYZ;TNFRSF1B;IGJ;HCK;VCAN;SLC7A7;PTPRC;KRT17;MYH9;TGFBI;LTB;DOCK2;FBP1;STX1A
methylmalonic acidemia DOID-14749 mouse GSE41044 sample 476	29/344	0.0731292	0.135694	0	0	1.36612	3.57311	ITGAM;SEMA3C;UBE2L6;CXCL13;CXCL3;CTSS;IFI44L;MS4A4A;C3;CD79A;CYP27B1;ADAMTS15;CCL8;C3AR1;SLAMF6;HIST1H3H;APOE;CD14;TIMP1;GRIA3;CD53;SLC16A1;MMP7;FAM46C;PILRA;LILRB4;IGJ;TYROBP;MS4A1
acute myocardial infarction DOID-9408 mouse GSE775 sample 1003	26/303	0.0731908	0.135694	0	0	1.39232	3.64049	IFITM3;APP;CLIC4;ARPC1B;SERPINE1;HIF1A;THBS1;CTSS;LGALS1;TUBB3;SPP1;TIMP1;ACOT9;PRNP;POSTN;MSN;OSMR;COL1A1;MMP14;COL4A2;COL4A1;COL6A2;COL5A2;COL6A3;MYH9;FBN1
Sjogren's syndrome DOID-12894 human GSE23117 sample 890	20/223	0.0752908	0.13928	0	0	1.46026	3.7768	CD53;C1QB;CXCL9;STAT1;FAM46C;IFI30;CXCL13;HLA-G;HIF1A;MMP9;CTSS;CXCL10;PTPRC;UBD;APOC1;RAC2;ITGAV;CCL19;CCL18;CTHRC1
Obesity C0028754 rat GSE1813 sample 15	27/319	0.0784424	0.14479	0	0	1.37159	3.49123	IFITM3;CLIC4;CEBPB;SPARC;SEMA3C;NID2;MEDAG;FADS3;LGALS1;CLMP;CALD1;FLNA;PMEPA1;TGM2;PRNP;MME;MMD;MCAM;CAV1;BST2;MFAP5;IFI27;COL4A2;CRISPLD2;SMOC1;IRF7;FERMT2
Huntington's disease DOID-12858 mouse GSE19780 sample 527	26/306	0.080058	0.147447	0	0	1.37718	3.47739	IFITM3;C1QB;TSHZ3;GPR68;PTPRN;TRANK1;TNC;LTBP2;PTPN22;FSTL1;IFIT2;PANX1;LAMP5;SPP1;LBP;MPP4;ECEL1;F5;COL4A2;COL5A1;RBP1;PNPLA3;CHST1;XAF1;SPSB4;C1QC
autism spectrum disorder DOID-0060041 human GSE29691 sample 1038	25/293	0.0816711	0.150089	0	0	1.38329	3.46523	SLC22A4;LILRA6;IGSF6;MCTP1;TNFAIP6;CTSS;FCRLA;CYSLTR2;IFI16;CA2;KIAA0226L;CHST15;MS4A14;LAIR2;GBP1;GBP5;CD180;LILRB3;KMO;IGJ;ATP6V0D2;MS4A1;GTSF1;CHST2;DFNA5
testis seminoma DOID-5842 human GSE8607 sample 624	17/186	0.0834032	0.152602	0	0	1.49009	3.70149	IFITM3;C1QB;ARPC1B;ISG15;SLC2A3;ADAR;PLOD1;IFI30;TCL1A;IFI27;PDPN;APOC1;FLNA;MYBL2;PIM2;APOE;SOX4
polycystic ovary syndrome DOID-11612 human GSE48301 sample 559	17/186	0.0834032	0.152602	0	0	1.49009	3.70149	NLGN4X;SERPINE2;TNFAIP6;BCL2A1;DDX58;FAM46C;UNC5C;IFIH1;KIAA1524;KLF7;NT5E;CCL8;UBD;CHN1;XAF1;BCAT1;LGR5
Huntington's disease DOID-12858 mouse GSE26001 sample 719	24/281	0.0858446	0.156727	0	0	1.38451	3.39928	ABCA1;COL13A1;MME;SLC2A1;PDGFA;HMGA2;FSTL1;NID2;HCK;IGSF21;MMP14;SPRED1;MRAS;EVA1A;KRT17;P4HA1;BASP1;RAB23;FLNB;EPPK1;ITGAV;KDELR3;APOE;TGM2
multiple sclerosis DOID-2377 human GSE38010 sample 738	26/309	0.0873494	0.159128	0	0	1.36236	3.32122	SNX10;THY1;AK5;HIF1A;CXCL14;ELAVL2;RGS4;NUAK1;BASP1;TUBB3;CHN1;SNCB;MYH10;GPR158;GAD1;PCDH7;SLC39A10;MIAT;SYT13;RUNDC3A;NELL2;C1ORF216;MAP1B;SCG5;FAM171B;TAGLN3
Ischemic stroke UMLS CUI-C0948008 human GSE22255 sample 856	27/323	0.0879025	0.159504	0	0	1.35276	3.28927	SLC22A4;ITK;BCL2A1;AMIGO2;TNFAIP3;CXCL1;AHR;CXCL3;TREM1;CXCL5;FADS2;CA2;ANPEP;PLEK2;HIST1H3H;CDR2;OSR2;MMD;FAM46C;PYY2;OSM;LYZ;NELL2;CAMK4;IL7R;LINC00520;DSC1
Chronic Lymphocytic Leukemia (Chronic B-lymphocytic leukemia) UMLS CUI-C0023434 human GSE26725 sample 745	21/241	0.0879366	0.159504	0	0	1.41462	3.43914	GRAMD1B;GFI1;PYHIN1;MMP9;CELSR3;SGPP1;BATF;CCDC88A;NUAK1;FCGR3A;IFI27;CA2;IL2RA;TNFSF9;CTLA4;APBB2;ADTRP;PTPN7;BCAT1;TIGIT;PFN2
HIV encephalitis C0276548 human GSE3489 sample 2	29/351	0.088676	0.160498	0	0	1.33591	3.2366	IFITM3;SERPINE2;SDC3;IFI6;HTRA1;ADAR;PTPRK;IFIT1;IFIT3;IFI44L;FADS2;GJA1;SCRN1;APOE;MFAP3L;PRNP;MYO10;STAT1;ACTN1;PAX6;SLC30A1;ISG15;BST2;SLC4A7;RAB31;IFI27;SFXN3;CHST1;IRF9
facioscapulohumeral muscular dystrophy DOID-11727 human GSE15090 sample 541	15/162	0.0913228	0.164932	0	0	1.51094	3.61621	IFITM3;NNMT;RSAD2;ISG15;ADAR;C12ORF75;FSTL1;IFI44L;IFIT3;CXCL10;IFI27;TNFSF10;GBP1;LGR5;IDO1
Peripheral motor neuropathy C0235025 mouse GSE1947 sample 104	22/256	0.0920345	0.16586	0	0	1.39338	3.32404	ABCA1;ITGB1;APP;CLIC4;POSTN;SERPINE2;ELOVL5;ARPC1B;C5AR1;MSN;NREP;DDHD1;POU3F1;CTSS;MMP14;LGALS1;CSRP2;TRIM46;APOE;PHLDB2;FBP1;SOX4
asthma DOID-2841 human GSE31773 sample 712	26/314	0.10046	0.180655	0	0	1.33835	3.07552	ITGAM;SNX10;CASP14;ADAMTS3;CHSY1;CHN1;C3AR1;OLR1;LAIR2;TIMP1;HOXC9;TIGIT;EOMES;IL10RA;IGFBP3;TTC7B;MIAT;RNASE2;C12ORF75;LYZ;MMP9;HCK;FOLR3;ABCG1;DGKI;MYO1G
Endometriosis C0014175 human GSE6364 sample 393	22/259	0.100894	0.180951	0	0	1.37552	3.15501	PDGFRB;COL15A1;SPARC;MMP7;LUM;FN1;LYZ;CXCL13;FSTL1;FAM101B;GJA1;EDNRA;LGALS1;COL4A1;CTSK;COL5A2;TNFSF10;SNAI2;PAEP;COL6A3;TGM2;FBN1
nicotine dependence DOID-0050742 human GSE6264 sample 582	30/370	0.101056	0.180951	0	0	1.30859	2.99939	ITGB2;LPCAT1;TNFAIP3;SNX10;CXCL13;SAMSN1;SEL1L3;IFIH1;LGALS1;BASP1;LPXN;SLC39A8;GBP1;CEP55;WARS;ITGA4;STAT1;TAP1;ACSL4;FCHSD2;YEATS2;IL2RB;FSCN1;CMPK2;ADAM8;LCP1;DOCK2;IRF9;SKAP2;BIRC3
Huntington's disease DOID-12858 human GSE8762 sample 931	26/315	0.103227	0.184444	0	0	1.33364	3.02847	TTYH3;DYSF;LILRA3;FAIM3;THBS1;IFI44L;CXCL5;CA2;PDE4B;HIST1H3H;HOXC8;DACT1;IL15RA;TREML1;TLR1;NELL2;DAB2;KIAA0125;TNFSF4;IL2RB;CD27;ITGA6;ADTRP;IL7R;LINC00520;MS4A1
sickle cell anemia DOID-10923 human GSE11524 sample 481	30/371	0.103607	0.18473	0	0	1.30468	2.9579	IFITM3;SMIM3;SUCNR1;ARPC1B;KCNA3;IFI6;PLOD2;SEL1L3;TUBB3;LOC100132891;COL10A1;CD38;MYBL2;TIMP1;AAED1;SLMO1;PPP1R14C;RSAD2;MMP1;CAV1;TFPI2;VEGFC;INHBB;C12ORF75;FCGR2A;IFI27;MFAP2;CMPK2;LINC00520;IDO1
Alzheimer's disease DOID-10652 human GSE36980 sample 520	23/275	0.107779	0.191759	0	0	1.35243	3.01278	SERPINA3;POSTN;SPARC;GFPT2;LAMA4;GOLIM4;ANO6;AEBP1;LYZ;ANTXR1;THBS1;SSFA2;APLN;SFRP4;IL1RL1;GJA1;VCAN;FAP;ZIC1;TNFSF10;PI15;FADS1;DDR2
endometrial cancer DOID-1380 human GSE17025 sample 839	24/289	0.108297	0.192273	0	0	1.34214	2.98341	IFITM3;SERPINA3;CEBPB;MARCKSL1;GAD1;IFI6;MSN;ISG15;ADAR;IFI30;HIF1A;CXCL14;LTBP1;C3;BST2;CXCL10;MELK;IFI27;COL4A1;SERPINH1;TGFBI;SOX4;HOXC6;CTHRC1
prostate cancer DOID-10283 human GSE30174 sample 866	34/430	0.110053	0.194978	0	0	1.27357	2.8105	IFITM3;ITK;IGSF6;ARPC1B;MS4A7;IFI30;IFIT1;FYB;IFIT3;CTSS;TNFSF13B;DOCK11;FCGR3A;LGALS1;C3AR1;CHST15;TNFSF10;GBP1;PAG1;FAM46C;SIGLEC10;ADAM10;CYBB;LYZ;HLA-G;IGJ;DUSP6;NELL2;PTPRC;FOLR3;LTB;PIK3AP1;IL7R;MS4A1
sickle-cell anemia DOID-10923 human GSE16728 sample 507	27/332	0.111882	0.1978	0	0	1.3122	2.87412	SMIM3;SUCNR1;PTPRN;IFI6;PLOD2;IFIT1;IFI44L;HSD11B1;GJA1;LAMP3;LIPG;MRC1;MYBL2;CA9;CCL19;RSAD2;KCND2;MMP1;FN1;ISG15;RUNDC3A;CXCL10;CXCL11;IFI27;TNIP3;FSCN1;C1QC
schizophrenia DOID-5419 human GSE62191 sample 545	22/263	0.113527	0.200285	0	0	1.3524	2.94244	C1QB;SPON1;PHLDB1;DUSP5P1;IGFBP3;DNAH5;EIF5A2;GLIS3;SLA;LPAR3;GPR4;NRG1;HSD17B6;LILRB2;ZIC5;LILRB3;MMP9;TBX18;SMOC1;PNPLA3;CSPG4;ROR2
juvenile dermatomyositis UMLS CUI-C0263666 human GSE11971 sample 771	38/489	0.114928	0.202331	0	0	1.25011	2.70456	IFITM3;CEBPB;COL15A1;SPARC;IFI6;UBE2L6;ADAR;NREP;LAMC1;IFIT1;FSTL1;HOXC10;IFIT3;IFI44L;LGALS1;TNFSF10;IL32;RSAD2;STAT1;CAV1;MMP2;TPM1;RFTN1;FN1;IFI44;ISG15;HLA-G;ASPN;PARP12;COL3A1;COL1A2;IFI27;COL4A2;COL4A1;COL6A3;MXRA5;IRF9;PFN2
endometriosis DOID-289 human GSE6364 sample 947	18/209	0.116597	0.20484	0	0	1.39547	2.99891	IFITM3;COL15A1;SPARC;LUM;GZMB;UBE2L6;CXCL13;HSPG2;DUSP6;GJA1;GLIPR1;LGALS1;TNFSF10;SERPINH1;PAEP;CD248;TGFBI;TGM2
PTSD - Post-traumatic stress disorder C0038436 human GSE860 sample 338	23/279	0.120574	0.211382	0	0	1.33101	2.81575	CCR1;IL32;SPARC;TGFB1;TRANK1;IKZF1;LYZ;LILRB3;TNFRSF1B;FAIM3;ETS1;MMP9;DUSP6;FADS3;PTPRC;CD7;IL2RB;CHST15;FLNA;MYH9;CCR7;LTB;IL7R
APECED - Autoimmune polyendocrinopathy-candidiasis-ectodermal dystrophy C0085859 mouse GSE85 sample 6	22/266	0.123616	0.216264	0	0	1.33555	2.79207	PRNP;CLIC4;FAM46C;ACTN1;CTSZ;MSN;SNX10;IFI35;ANTXR2;CTSS;LIMA1;CXCL10;MFHAS1;BASP1;UBD;RAC2;CTLA4;HAS2;LCP1;MSC;PFN2;BIRC3
asthma DOID-2841 human GSE27011 sample 567	27/337	0.126836	0.221435	0	0	1.29069	2.66508	FBN2;SH2D2A;LPCAT1;PRSS23;RAB20;HENMT1;GNLY;KYNU;OLR1;S1PR5;CMKLR1;HAVCR2;IL12RB2;EOMES;LINC00152;GOLM1;PYHIN1;SH2D1A;GZMB;NRG1;MMP9;GPR141;GPRIN3;VCAN;IL2RB;XCL1;FOLR3
Duchenne muscular dystrophy (DMD) C0013264 mouse GSE1025 sample 144	26/324	0.130321	0.226624	0	0	1.29273	2.63427	IFITM3;C1QB;ITGB1;APP;HIF1A;THBS1;CTSS;LGALS1;CCL8;SERPINH1;APOE;TIMP1;CD53;ACOT9;PRNP;POSTN;MMP12;MFAP5;COL3A1;TYROBP;IFI27;COL4A2;COL4A1;COL5A2;COL6A3;C1QC
Anterior Horn Cell Disease C0154681 human GSE1481 sample 208	21/254	0.130349	0.226624	0	0	1.33476	2.71962	IFITM3;MMD;GOLM1;AMIGO2;RFTN1;PAX6;NETO2;NREP;HOXC10;NELL2;BASP1;TUBB3;PDGFC;ZIC1;KAL1;SCG5;SPOCK1;NPTX2;SCG2;ZNF532;HOXA5
hepatitis C virus related hepatocellular carcinoma UMLS CUI-C1333978 human GSE58208 sample 736	35/453	0.132952	0.23067	0	0	1.24154	2.50514	TTYH3;SPARC;TNFAIP6;SH2D2A;DYSF;TRANK1;SLA;TNFAIP3;FAIM3;LTBP1;ICAM1;TYMP;OASL;HK3;NUAK1;TUBB3;FLNA;HIST1H3H;PIM2;RELT;IL32;WARS;SIGLEC12;ACTN1;MMP9;TREML1;HCK;ZNFX1;TNFSF4;ITGA5;LCP1;IRF9;FERMT3;MYO1G;APOBEC3B
Dystonia C0393593 human GSE3064 sample 329	23/283	0.134258	0.232253	0	0	1.31025	2.63097	IFITM3;ABCA1;SERPINA3;CLIC4;CD163;MARCKSL1;SPARC;FCER1G;COL16A1;TREM2;AEBP1;C3;GJA1;LGALS1;CSRP2;TYROBP;RAB31;CA2;FEZ1;APOC1;SPP1;APOE;TIMP1
cellular phase chronic idiopathic myelofibrosis 8106 human GSE3410 sample 460	30/382	0.134419	0.232253	0	0	1.26315	2.53488	IFITM3;MACF1;SLA;UBE2L6;ADAR;HIF1A;IFI44L;FADS2;LGALS1;SCRN1;IFI16;PDGFC;RAC2;TIMP1;TNS3;HOXA5;LYN;GUCY1A3;TGFB1;DAPK1;STAT1;MMP2;TPBG;MSN;HLA-G;BST2;PTPRC;KIAA0125;ITGA5;IRF9
colon adenoma DOID-0050912 human GSE4183 sample 550	26/326	0.136877	0.236013	0	0	1.28398	2.55341	IFITM3;APP;CEBPB;SERPINA1;SERPINE2;CXCL1;CXCL3;PRSS23;CDH3;BASP1;TIMP1;GALNT6;MARCKSL1;MMP7;TNFRSF12A;MMP1;MMP3;LYZ;MMP12;FAT1;DPEP1;DSG2;ITGA6;TGFBI;FBP1;MET
Breast cancer DOID-1612 mouse GSE24594 sample 616	20/242	0.137526	0.236294	0	0	1.33391	2.6464	SPARC;ELOVL5;FBLIM1;SFMBT2;SERPINE1;TPM1;TFPI2;THBS1;GLIPR1;COL3A1;CSRP2;COL2A1;LOX;COL5A1;CALD1;COL6A2;SERPINH1;SAA1;PLAC1;APOE
Acute Lung Injury C0242488 human GSE10474 sample 168	22/270	0.137885	0.236294	0	0	1.31373	2.60294	RSAD2;DDX58;ZNF281;NDE1;RNASE2;PRSS23;LILRA3;RUNDC3A;PARP12;OASL;MINPP1;ADAMTS3;IFI27;CTSK;OAS3;FKBP9;CDR2;CTSC;SLC26A6;RAB8B;MICB;CREB5
colorectal adenocarcinoma DOID-0050861 mouse GSE31106 sample 1070	22/270	0.137885	0.236294	0	0	1.31373	2.60294	IFITM3;ADAMDEC1;MARCKSL1;MMP7;FN1;HTRA1;IGJ;MMP10;C3;COL1A1;GREM1;LGALS1;COL1A2;MMP13;TYROBP;CCL8;BASP1;FAT1;MZB1;APOE;TGM4;TGM2
systemic lupus erythematosus DOID-9074 human GSE55447 sample 1077	22/271	0.141597	0.242159	0	0	1.30838	2.55759	ACVR1;CXCL9;SDS;SLC43A2;SLC41A2;EIF2AK2;PCDHB14;CYBB;CBLB;DDX60L;UNC5C;IFIH1;DOCK11;RAB20;IFI27;MTHFD1L;PDGFC;SLAMF8;CD38;CFB;FERMT2;PDLIM7
familial hypercholesterolemia DOID-13810 human GSE6054 sample 910	24/300	0.144711	0.246981	0	0	1.28788	2.48949	CCR1;LILRA6;CEBPB;MARCKSL1;IGSF6;TGFB1;ARPC1B;C5AR1;DYSF;MSN;IFI30;RNASE2;LILRB3;TNFRSF1B;SLC2A6;FAM101B;HCK;HK3;ANPEP;CHST15;RAC2;MYH9;TGFBI;FERMT3
facioscapulohumeral muscular dystrophy DOID-11727 human GSE15090 sample 540	29/372	0.147868	0.251856	0	0	1.25269	2.39444	IFITM3;COL15A1;SPARC;NNMT;LAMC1;HIF1A;PRSS23;FSTL1;CXCL14;C3;GJA1;CTSK;TIMP1;CTHRC1;LUM;CAV1;TPM1;FN1;IGJ;ASPN;MFAP5;SFRP4;COL3A1;VCAN;COL1A2;FNDC1;COL6A3;TGFBI;FBN1
diffuse large B-cell lymphoma DOID-0050745 mouse GSE6136 sample 686	17/203	0.148387	0.252228	0	0	1.35266	2.58078	IFITM3;RSAD2;FAM46C;CXCR5;SLA;CYBB;PTPN22;IGJ;ETS1;CTSS;CD79A;HCK;TYROBP;RASA3;RAC2;APOE;LTB
Huntington's disease DOID-12858 human GSE1751 sample 795	30/387	0.150082	0.254593	0	0	1.24512	2.36146	ITK;WIPF1;AQP9;SLA;SNX10;IFIT1;HIF1A;FYB;CTSS;FCGR3A;GLIPR1;LGALS1;IFI16;CLEC7A;TNFSF10;PLXNC1;CTSC;LYN;CD53;GZMB;ADAM10;LYZ;IGJ;DUSP6;TLR1;PTPRE;PTPRC;FCGR2A;TYROBP;LCP1
Preeclampsia C0032914 human GSE4707 sample 352	29/375	0.157865	0.267255	0	0	1.24162	2.29205	SEMA7A;DYRK3;IGSF6;ARPC1B;LHB;PCDHGB2;HTRA1;SLC2A1;SLC2A6;TREM1;PRKAG3;IL27RA;FSTL3;STC2;ABL2;SLC39A8;TIGIT;AMZ1;TGM2;RAG1;LYN;TGFB1;INHBA;EXT1;PROCR;HECW1;ADAM12;ZNF114;CBLN2
oligodendroglioma DOID-3181 human GSE15824 sample 859	23/290	0.160316	0.270311	0	0	1.27542	2.33479	IFITM3;SERPINA3;SPARC;KCND2;IGFBP3;FN1;SOX11;HIF1A;DUSP6;C3;COL3A1;VCAN;LGALS1;COL1A2;CSRP2;RAB31;COL4A2;PTPRZ1;COL4A1;TIMP1;MYH10;SOX4;CTHRC1
Insulin Resistance DOID-9352 human GSE36297 sample 581	23/290	0.160316	0.270311	0	0	1.27542	2.33479	IL32;COL15A1;SPARC;SEMA3C;LUM;TPM1;FN1;NREP;PPP2R3A;FSTL1;HOXC10;SSFA2;COL1A1;MFAP5;GJA1;COL3A1;LGALS1;COL1A2;COL4A1;PMEPA1;COL6A3;HOXC6;FBN1
Alzheimer's disease DOID-10652 human GSE36980 sample 519	18/220	0.162333	0.273163	0	0	1.3187	2.39753	CD53;SERPINA3;POSTN;CD163;ITGB3;EMR2;TNC;CYBB;OSMR;FYB;C3;TREML1;IL1RL1;FCGR3A;SPP1;CD38;ADAMTS9;TLR2
asthma DOID-2841 human GSE43696 sample 827	19/235	0.166704	0.279956	0	0	1.3018	2.33221	CATSPER1;FKBP10;POSTN;CXCL9;MPP4;VSTM2L;CXCL13;SLC2A6;IGSF21;CCNA1;CXCL11;FLRT3;GPRIN1;CHP2;COL8A1;XCL1;ROR2;LBP;CTHRC1
Type 2 diabetes mellitus C0011860 mouse GSE2899 sample 279	23/292	0.168242	0.281974	0	0	1.2658	2.25609	IFITM3;CLIC4;POSTN;SERPINE2;MCAM;FN1;HTRA1;CXCL13;PRSS23;FSTL1;THBS1;C3;COL1A1;MMP12;COL1A2;CCL8;NEDD4;RBP1;SPP1;GAS1;DPEP1;TGM2;FBN1
polycystic ovary syndrome DOID-11612 human GSE48301 sample 818	18/222	0.17156	0.28696	0	0	1.30563	2.30159	ABCA1;SGIP1;GFPT2;TNFAIP3;GPR84;GLI3;ICAM1;RGS4;ANO1;CXCL10;NT5E;CA2;UBD;TNFSF10;XAF1;RNF152;LGR5;BIRC3
sickle-cell anemia DOID-10923 human GSE16728 sample 506	34/452	0.173545	0.289636	0	0	1.20509	2.1105	SLC22A4;ENPEP;CD163L1;LHB;SLC2A1;IFI44L;GBX2;SESN3;TUBB3;CA2;GNA12;FAM65C;PLEK2;MICALCL;IGF2BP2;TMEM150B;SLC16A1;RSAD2;LAMB3;FAM46C;WNT7B;IFI44;ISG15;KREMEN2;LHFPL2;RUNDC3A;PGM2L1;MINPP1;MFHAS1;IFI27;OAS3;CMPK2;PLBD2;CHST2
asthma DOID-2841 human GSE27011 sample 566	25/322	0.173851	0.289636	0	0	1.24626	2.18041	SH2D2A;SLC41A2;PRR5L;PLOD1;SLA2;PRSS23;SCRN1;GNLY;S1PR5;LAIR1;SLFN12L;CMKLR1;IL12RB2;IL32;EOMES;TGFB2;PYHIN1;TRPV2;GZMB;MMP9;GPRIN3;FMNL3;IL2RB;XCL1;TOX
bipolar disorder DOID-3312 human GSE12679 sample 770	29/380	0.175359	0.291569	0	0	1.2236	2.1302	PCSK1;TENM2;SPARC;HTRA1;PCDH12;IFIT1;THBS2;HOXC11;IFIT3;GJA1;CSRP2;TMEM169;PTPRZ1;CHSY1;CA2;ITGAV;MARCKSL1;SLC16A1;SMURF2;ELOVL5;FN1;SLC39A10;GPR137B;PARP12;DUSP6;DCBLD1;RAB31;FAT1;XAF1
Emery-Dreifuss muscular dystrophy, autosomal recessive form DOID-11726 mouse GSE8000 sample 677	21/266	0.178601	0.296371	0	0	1.26856	2.18522	IFITM3;PRNP;POSTN;SPARC;LUM;CAV1;MMP2;FN1;FSTL1;BICC1;C3;COL1A1;COL3A1;COL1A2;CSRP2;COL5A2;COL6A1;DPEP1;APOE;SOX4;C1QC
multiple sclerosis DOID-2377 human GSE38010 sample 737	24/310	0.183252	0.303489	0	0	1.24217	2.10783	PRNP;SERPINE2;PCDH7;SLC39A10;SNX10;THY1;MIAT;AK5;SYT13;HIF1A;CXCL14;RUNDC3A;RGS4;NELL2;NUAK1;BASP1;MAP1B;CHN1;SCG5;FAM171B;TAGLN3;TNS3;MYH10;GPR158
RA (rheumatoid arthritis) C0003873 human GSE3592 sample 183	21/268	0.187449	0.309828	0	0	1.25815	2.10645	IFITM3;CXCL6;FCER1G;ITGB2;PLAUR;UNC5C;SEMA4F;PPP2R3A;LILRB4;DHRS2;ELAVL2;SSFA2;HERC5;EFNB1;GLIPR1;SULT1E1;IBSP;CD14;LCP1;LTB;XAF1
Aplastic anaemia C0002874 human GSE3807 sample 424	20/254	0.188688	0.311261	0	0	1.26468	2.10906	CD53;ITGB1;ITK;STAT1;IL10RA;TNFAIP3;GZMB;SLC30A1;ADAR;GATA3;RUNX3;HLA-G;PARP12;SEL1L3;FLNA;LTB;DOCK2;MS4A1;GBP1;BIRC3
Breast Cancer C0006142 mouse GSE2528 sample 28	23/299	0.197599	0.325321	0	0	1.23323	1.99969	IFITM3;ITGB1;APP;CEBPB;MARCKSL1;TGFB3;COL11A1;TPM1;ACSL4;LTBP2;GATA3;HIF1A;THBS1;CTSS;DUSP6;BASP1;ANPEP;RBP1;APOC1;LBP;LCP1;SOX4;FERMT2
Huntington's disease DOID-12858 mouse GSE19780 sample 528	25/328	0.198066	0.32545	0	0	1.22119	1.97729	C1QB;TRANK1;ADAR;ELFN1;IFIT2;FADS2;SAMD14;CHST11;BASP1;DPF1;SIRPA;DLGAP3;ACTN1;FNDC3B;SORCS2;COL4A2;LHX2;MMP17;PNPLA3;FSCN1;CHST1;CDH13;MYH9;XAF1;C1QC
amyotrophic lateral sclerosis DOID-332 human GSE833 sample 1007	31/416	0.200709	0.329148	0	0	1.1922	1.91454	IFITM3;C1QB;SERPINA3;SERPINA1;SPARC;ITGB2;AEBP1;IFI30;C3;LGALS1;SCRN1;FLNA;APOE;CD14;CD53;FCER1G;ACTN1;RFTN1;MSN;RNASE2;RAB33A;CHIT1;BST2;RAB31;IFI27;APOC1;FSCN1;TGFBI;FBP1;PFN2;DDR2
Diabetic Nephropathy C0011881 human GSE1009 sample 223	15/186	0.203824	0.333257	0	0	1.2972	2.06319	IFITM3;IL32;APP;MSN;PLOD1;LYZ;HSPG2;SMTN;COL4A2;KRT17;ANPEP;SPP1;DPEP1;APOE;FBP1
familial hypercholesterolemia DOID-13810 human GSE6054 sample 909	24/315	0.204352	0.333257	0	0	1.2205	1.93805	LILRA6;CD163;CEBPB;SPARC;FCER1G;TGFB1;ITGAM;ARPC1B;C5AR1;ITGB2;MSN;AOAH;LILRB2;RNASE2;LILRB3;TNFRSF1B;PPP1R18;HCK;HK3;FLNA;CD14;TGFBI;CD300LF;FERMT3
allergic contact dermatitis DOID-3042 human GSE6281 sample 925	19/243	0.204408	0.333257	0	0	1.25476	1.9921	TENM2;TNFRSF12A;SLC43A2;LAMB3;NXPH4;NLRC5;PIK3CD;LYZ;PLA2G7;MMP9;PROC;KRT17;COL7A1;APOC1;HAS3;PNPLA3;CCR7;CCL18;CFB
astrocytoma DOID-3069 human GSE15824 sample 861	23/301	0.20643	0.335359	0	0	1.22422	1.93157	IFITM3;SERPINA3;SPARC;NNMT;GOLM1;ADAR;AEBP1;HIF1A;FSTL1;IFI44L;C3;NELL2;GJA1;CSRP2;RAB31;PTPRZ1;APOC1;KAL1;APOE;MYH10;FERMT2;PFN2;DFNA5
Pauciarticular juvenile arthritis C0157917 human GSE1402 sample 430	25/330	0.206498	0.335359	0	0	1.21305	1.91354	GALNT18;ITGB3;LRRC32;ETS1;IFI44L;ELAVL2;SOX1;CREB3L1;ZIC1;HOXC4;HAS2;SPOCK1;RAG1;MFAP3L;ANGPT2;CDX1;ANXA13;IFI44;LAMB1;RNASE2;IL6;IFI27;SNAI2;HOXD8;FBN1
Cushing Syndrome C0010481 human GSE4060 sample 1	24/316	0.20871	0.338296	0	0	1.21625	1.90564	LUM;SLC39A10;HSD17B6;IFI30;IFIT1;LYZ;HIF1A;CXCL14;C3;GJA1;VCAN;RAB31;SCRN1;RBP1;MRC1;FAM198B;APOC1;RAC2;SCG5;SPOCK1;ITGAV;APOE;CCL19;DDR2
Gastrointestinal stromal tumor C0238198 human GSE2719 sample 270	28/376	0.215915	0.349299	0	0	1.19083	1.82539	IFITM3;NNMT;TNFAIP3;ADAR;PCDH17;SCRN1;BASP1;CA2;CHN1;TIMP1;HOXA5;CTSC;GUCY1A3;STAT1;FST;TPBG;SPRY4;HLA-G;DUSP6;BST2;ANO1;TMEM2;RBP1;CDH11;COL4A6;COL4A5;HOXB2;PFN2
Carcinoma, Hepatocellular C0019204 mouse GSE4612 sample 315	27/363	0.222752	0.359664	0	0	1.18913	1.78572	IFITM3;APP;SPARC;CTSZ;CTSS;C2;C3;IFIH1;LGALS1;UBD;SPP1;APOE;TGM2;LUM;FN1;TM6SF2;BST2;COL3A1;TYROBP;COL4A1;RBP1;SAA1;IRF7;MYH9;EPPK1;FBP1;C1QC
Dermatomyositis C0011633 human GSE5370 sample 334	24/320	0.226581	0.365144	0	0	1.19956	1.78093	IFITM3;CEBPB;WARS;NNMT;RSAD2;STAT1;IFI44;TAP1;UBE2L6;ISG15;ADAR;IFI30;IFIT1;LYZ;IFIT3;PARP12;IFI44L;CXCL10;IFI27;IFI16;COL4A1;GBP1;CTSC;HOXC6
Hyperlipidemia C0020473 rat GSE3512 sample 38	21/277	0.229877	0.369745	0	0	1.21333	1.78385	AQP9;FN1;PCSK9;ACSL4;HSD17B6;DDHD1;ALDH1L2;IFIT2;C3;BST2;FADS2;NT5E;TDO2;IFI27;SULT1E1;SMOC1;UBD;APOC1;APOE;CFB;FADS1
Cerebral Infarction C0007785 mouse GSE63 sample 262	15/192	0.239118	0.383871	0	0	1.25282	1.79253	APP;PRNP;CLIC4;SERPINE2;RSAD2;CXCL1;IFIT1;PPP1R18;DUSP6;MMP14;CREB3L1;CD14;SCG2;FERMT2;CHGB
Asthma DOID-2841 human GSE43696 sample 634	21/279	0.239845	0.384303	0	0	1.20379	1.71873	CATSPER1;FKBP10;POSTN;CXCL9;CLEC12A;SIGLEC12;MMP1;LUM;HTRA3;DLX6;PYY2;LRRC32;SLC2A6;P4HA3;CREG2;CHP2;EMILIN1;ROR2;HOXB7;ROS1;HOXD8
Dry eye syndrome C0013238 rat GSE844 sample 228	21/280	0.244898	0.391258	0	0	1.19908	1.687	IFITM3;C1QB;APP;PRNP;ARPC1B;FSTL1;CTSS;DUSP6;C3;COL1A1;MMP12;COL3A1;LGALS1;COL1A2;RBP1;SPP1;PMEPA1;APOE;TNS3;CFB;CTSC
bipolar disorder DOID-3312 human GSE12679 sample 544	24/324	0.24512	0.391258	0	0	1.18331	1.66374	PCSK1;MARCKSL1;SLC16A1;SMURF2;CAV1;FN1;GOLIM4;HTRA1;PCDH12;IFIT1;THBS2;HIF1A;HOXC11;IFIT3;GJA1;TMEM169;RAB31;PTPRZ1;CHSY1;CA2;ZIC1;CMPK2;ITGAV;CDR2
Polycystic Ovary Syndrome C0032460 human GSE5090 sample 308	24/325	0.249854	0.398056	0	0	1.17931	1.63556	SPARC;EGFL6;SEMA3C;MMD;CAV1;SDC3;RARRES1;FNDC3B;MSN;PLOD2;FSTL1;HSD11B1;NELL2;ADAMTS5;DAB2;LGALS1;SCRN1;COL6A2;GAS1;FKBP9;TNS3;MXRA5;DDR2;DFNA5
amyotrophic lateral sclerosis DOID-332 human GSE833 sample 1006	25/341	0.255813	0.406007	0	0	1.17012	1.59524	IFITM3;C1QB;SERPINA3;SPARC;GPR68;ITGB2;SLC2A1;SLA;AEBP1;IFI30;C3;ZIC1;SERPINH1;CA9;APOE;CD14;IL32;PRNP;MME;MMP2;PAX6;RNASE2;COL1A1;APOC1;FSCN1
atherosclerosis DOID-1936 mouse GSE19286 sample 906	25/341	0.255813	0.406007	0	0	1.17012	1.59524	IFITM3;C1QB;SPARC;CTSZ;ITGB2;PIK3CD;THY1;CTSS;CD79A;SERPINH1;RAC2;SPP1;FLNA;RAG1;LUM;ELOVL3;MSN;IGJ;COL1A1;IFI27;MZB1;LCP1;LTB;MS4A1;C1QC
Parkinson's disease DOID-14330 human GSE19587 sample 496	18/239	0.259972	0.411827	0	0	1.20409	1.62213	PRNP;MARCKSL1;COL16A1;IGFBP3;SCD5;FN1;PTPRK;DUSP6;PGF;P4HA1;CA2;ZIC1;APOC1;SERPINH1;SPP1;SCG5;CD14;TIMP1
Diabetes DOID-9351 mouse GSE31150 sample 805	19/254	0.262095	0.414407	0	0	1.19532	1.60058	IFITM3;TMEM150B;WARS;TMC7;SLC30A1;IFI30;TMEM163;FAIM3;SSFA2;CHIT1;RCN3;HCK;FADS2;SMOC1;NAPEPLD;TGM4;MET;IRF9;SKAP2
Primary open angle glaucoma C0339573 human GSE4316 sample 284	27/373	0.266862	0.420453	0	0	1.15413	1.52464	SERPINA3;CEBPB;C5AR1;LPCAT1;SLC2A3;HSD11B1;CSRP2;CHSY1;MRC1;PDPN;CHST15;SPP1;DACT1;CD163;FCER1G;CSGALNACT2;MMP3;SLC16A10;LHFPL2;LYZ;NELL2;TMEM2;TYROBP;FCGR2A;CRISPLD2;COL8A1;MXRA5
Atherosclerosis C0004153 mouse GSE363 sample 193	22/299	0.266923	0.420453	0	0	1.17434	1.55107	IFITM3;C1QB;ITGB1;APP;NNMT;ELOVL5;CXCL1;CTSS;DUSP6;C3;MMP14;COL1A2;TYROBP;BASP1;COL4A1;APOC1;MYH9;LBP;FBP1;FADS1;ABCG1;C1QC
Sickle Cell Anemia C0002895 human GSE9877 sample 109	29/403	0.268019	0.421388	0	0	1.14692	1.51015	IFITM3;SERPINE2;PXN;DYSF;PRSS23;ICAM1;GJA1;LBH;LGALS1;LIPG;RAC2;FLNA;TIMP1;IL32;GALNT6;MARCKSL1;ANGPT2;GOLM1;MCAM;MMP2;F2R;TFPI2;RFTN1;HLA-G;DAB2;COL4A2;COL4A1;MYH9;ITGA5
autism spectrum disorder DOID-0060041 human GSE25507 sample 1026	20/270	0.269331	0.422659	0	0	1.18272	1.55151	IL32;ITK;FCER1G;BCL2A1;C5AR1;NLRC5;MSN;CXCL1;LYZ;IGJ;FAIM3;ETS1;DUSP6;CD79A;LBH;GNLY;CD27;FLNA;CCR7;FOLR3
prostate cancer DOID-10283 human GSE3868 sample 638	19/256	0.273209	0.427943	0	0	1.1851	1.53769	SERPINE2;TNFRSF12A;SMURF2;SEMA3C;IGFBP3;FST;CAV1;SERPINE1;AMIGO2;RARRES1;PLOD2;PRSS23;SSFA2;EXT1;NT5E;LGALS1;LOX;TUBB3;CTSC
Cardiomyopathy C0878544 human GSE1869 sample 79	24/330	0.274073	0.428495	0	0	1.15973	1.5011	COL15A1;MME;LUM;IGFBP3;AQP9;FNDC3B;HTRA1;LTBP2;LAMB1;NREP;LYZ;ATP2C1;LTBP1;DUSP6;IFI44L;ASPN;ENAH;GJA1;EDNRA;P4HA1;KAL1;LPXN;MXRA5;DSC1
Oligodendroglioma C0028945 human GSE4290 sample 251	19/257	0.27883	0.43512	0	0	1.18006	1.50712	SERPINA3;SPARC;HTRA1;SOX11;ISG15;HIF1A;VCAN;LGALS1;CSRP2;RAB31;SCRN1;PTPRZ1;MAP1B;SMOC1;APOC1;SPP1;ITGAV;APOE;SOX4
Leukemia, Chronic T-Cell C2363142 human GSE5788 sample 74	21/287	0.281436	0.438371	0	0	1.16708	1.47968	IFITM3;MARCKSL1;ARPC1B;FZD6;PXN;ITGB2;MSN;PIK3CD;NELL2;TCL1A;LGALS1;CD5;RAC2;CD27;FLNA;LPXN;MYH9;ITGA6;LTB;IL7R;SLAMF1
autism spectrum disorder DOID-0060041 human GSE25507 sample 1025	18/243	0.282994	0.439323	0	0	1.18243	1.49262	WARS;SIGLEC10;C5AR1;NLRC5;MSN;CXCL1;LILRB2;IFI30;LYZ;TNFRSF1B;FAIM3;HK3;TCL1A;SLC7A7;GNLY;TGFBI;CD300LF;MS4A1
Epilepsy C0014544 human GSE7486 sample 417	15/199	0.283096	0.439323	0	0	1.2047	1.5203	WARS;BCL2A1;FAIM3;BASP1;TUBB3;TNFSF4;MZB1;CCR7;PIM2;TIGIT;MS4A1;GTSF1;CTSC;CHST2;DFNA5
ulcerative colitis DOID-8577 human GSE37283 sample 594	13/171	0.291203	0.451068	0	0	1.21565	1.4998	ADAMDEC1;MARCKSL1;IGFBP3;HOXD13;GXYLT2;NETO2;C4ORF48;HOXD10;IGSF21;CHP2;TNFRSF17;IL7R;HOXA5
NASH C0400966 human GSE24807 sample 185	20/275	0.296885	0.459022	0	0	1.15922	1.40776	IL32;SERPINA1;RTP3;AQP9;SDC3;FN1;HSD17B6;HLA-G;CXCL14;C3;BST2;ADAMTS15;LGALS1;TYROBP;PROC;IFI27;ALDH1B1;APOC1;FBP1;CFB
Glaucoma C0017601 mouse GSE3554 sample 260	21/290	0.297663	0.459377	0	0	1.15388	1.39826	IFITM3;CD53;C1QB;COL27A1;SGIP1;CCDC103;SH2D1A;IFIT1;CTSS;C3;RAB32;RCN3;IFI27;FNDC1;CREG2;TNFSF10;RDH16;CD14;ECT2;IRF9;SKAP2
endometrial cancer DOID-1380 human GSE17025 sample 842	22/305	0.298284	0.459488	0	0	1.14907	1.39005	IFITM3;SERPINA3;MARCKSL1;SERPINA1;MUCL1;GAD1;HTRA1;SLC39A10;ADAR;CXCL14;SEL1L3;C3;COL1A1;MMP12;MELK;COL4A1;FAT1;SPOCK1;TGFBI;BCAT1;SOX4;CTHRC1
Gastrointestinal stromal tumor C0238198 human GSE15966 sample 76	27/380	0.299637	0.460726	0	0	1.13082	1.36284	RTP4;CTSZ;AMIGO2;GOLIM4;SLC2A1;PLOD2;IFI30;CTSS;PRKAG3;FYB;NUAK1;CCR7;IL32;GUCY1A2;FCER1G;ITGA4;ADAM10;MOB3B;TYROBP;AIM2;APOC1;CD28;TGFBI;CBLN2;DDR2;FBN1;BIRC3
autism spectrum disorder DOID-0060041 human GSE25507 sample 1028	19/261	0.3017	0.463049	0	0	1.1603	1.39041	ITK;CEBPB;FCER1G;BCL2A1;MMD;MS4A7;LPCAT1;NLRC5;GZMB;CXCL1;HIF1A;TREM1;PTPRC;CHSY1;IL2RB;CD27;CCR7;CD14;IL7R
familial hypercholesterolemia DOID-13810 human GSE6088 sample 907	23/321	0.303986	0.465704	0	0	1.14082	1.35846	IL32;EOMES;ITK;RHOH;TAP1;TNFAIP3;ISG15;KRT10;HIF1A;PPP1R18;FAIM3;LAX1;FAM101B;CD7;RAC2;PDE4B;CD27;LPXN;CCR7;LTB;ICOS;CDR2;MYO1G
Non-syndromic cleft lip and palate DOID-9296 human GSE42589 sample 618	13/174	0.312648	0.478101	0	0	1.19281	1.38685	TGFB2;OLFML2B;GXYLT2;NID2;ICAM1;SFRP4;ANO1;OLR1;TOX;MXRA5;MYH10;CTSC;CPA4
asthma DOID-2841 human GSE27011 sample 568	21/293	0.314184	0.478344	0	0	1.14097	1.32098	IKBIP;LINC00152;MACF1;RSAD2;IFI44;GZMB;IFIT1;RNASE2;PARP14;LILRA3;LILRA4;IFI44L;HERC5;GPR141;IL1RL1;CYSLTR2;VNN3;FOLR3;CDK14;SKAP2;IL12RB2
hepatitis C DOID-1883 human GSE20948 sample 600	21/293	0.314184	0.478344	0	0	1.14097	1.32098	CLIC4;CEBPB;WARS;NNMT;TNFRSF12A;DTX3L;SERPINE1;AMIGO2;FNDC3B;LAMB1;AHR;CXCL5;C3;GJA1;VCAN;SCRN1;STC2;APOE;BCAT1;IRF9;RAB8B
Infantile neuronal ceroid lipofuscinosis C0268281 mouse GSE6678 sample 141	24/338	0.31452	0.478344	0	0	1.12969	1.30672	IFITM3;C1QB;CLIC4;FCER1G;SERPINE2;ELOVL5;CTSZ;THY1;NREP;IFIT1;IFIT3;CTSS;CXCL10;GJA1;LGALS1;TYROBP;IFI27;CLEC7A;FEZ1;PDPN;APOE;CHGB;CCRN4L;C1QC
sickle-cell anemia DOID-10923 human GSE16728 sample 505	30/429	0.317726	0.482344	0	0	1.11151	1.27442	SLC22A4;IFI6;SLC2A1;IFIT1;HSPA13;IFI44L;HERC5;GJA1;SESN3;TUBB3;CA2;CCRL2;GNA12;NRIP3;MICALCL;IGF2BP2;SLC16A1;RSAD2;FAM46C;IFI44;ISG15;LHFPL2;RUNDC3A;PGM2L1;MINPP1;MFHAS1;IFI27;OAS3;CMPK2;PLBD2
Hereditary gingival fibromatosis C0399440 human GSE4250 sample 177	20/279	0.319554	0.483788	0	0	1.14107	1.30176	CXCL9;CEBPB;CDSN;IGFBP3;KRT10;AHR;ABCA12;HLA-G;ASPRV1;IGJ;CXCL14;CXCL10;GJA1;CSRP2;KRT17;KRT14;SLC39A6;EPPK1;TGFBI;DSC1
schizophrenia DOID-5419 human GSE17612 sample 853	22/309	0.319831	0.483788	0	0	1.13281	1.29136	SLC24A2;APP;SERPINA3;PRNP;CEBPB;LAMB3;IGFBP3;HTRA1;HIF1A;ERMN;C3;NUDT11;NELL2;GJA1;SCRN1;MAP1B;CHN1;SPP1;CERCAM;SCG2;CBLN2;C1QC
Parkinson's disease DOID-14330 human GSE7621 sample 941	24/342	0.335395	0.506416	0	0	1.11524	1.21834	SPON1;CEBPB;SPARC;SERPINE2;MEGF10;NTM;PLOD3;THBS2;GPR137B;CXCL10;GJA1;CXCL11;MRAS;RAB31;P4HA1;SCRN1;PTPRZ1;FEZ1;FAM198B;SERPINH1;APOE;TNS3;GBP1;PFN2
type 2 diabetes mellitus DOID-9352 human GSE23343 sample 895	18/253	0.343212	0.517287	0	0	1.1315	1.21003	CXCL9;IGSF6;APCDD1L;KIF12;CXCL1;CXCL13;FAIM3;LIMD2;HOXA10;CXCL10;GPR153;HAS1;UBD;LHX1;TNFRSF17;CCL19;ICOS;FADS1
systemic juvenile idiopathic arthritis (sJIA) (subgroup-extended oligo) DOID-848 human GSE21521 sample 576	25/360	0.350411	0.527189	0	0	1.10262	1.15626	SUCNR1;CLEC12A;PLOD2;IFIT1;CXCL3;HAPLN3;USP18;IFI44L;TYMP;OASL;HERC5;TCL1A;CCL8;CA2;DACT1;GUCY1A3;IFI44;PARP14;TREML1;CXCL10;SIGLEC1;XAF1;LINC00520;DSC1;APOBEC3B
ALS (Amyotrophic Lateral Sclerosis) C0002736 human GSE833 sample 283	24/345	0.351284	0.527555	0	0	1.10463	1.15563	IFITM3;C1QB;IL32;SERPINA3;PRNP;SPARC;FCER1G;MME;GPR68;MMP2;ITGB2;SLC2A1;PAX6;AEBP1;IFI30;RNASE2;C3;COL1A1;ZIC1;APOC1;FSCN1;CA9;APOE;CD14
Alzheimer's disease DOID-10652 human GSE36980 sample 522	21/301	0.359422	0.538812	0	0	1.10789	1.13365	CD84;POSTN;CXCL9;IGSF6;SLC16A1;CAV1;EMR1;MS4A7;SLC2A1;HSD17B6;AEBP1;LYZ;MS4A4A;MFAP5;GJA1;FAM198B;OLR1;TLR8;ITGA6;ROS1;APOBEC3B
type 2 diabetes mellitus DOID-9352 human GSE23343 sample 893	18/256	0.361841	0.541469	0	0	1.11706	1.13554	CXCL6;PPP1R14C;DNAH17;TFPI2;MMP3;PCDHB14;VSTM2L;IGJ;PRKAG3;KRT9;IL22RA2;CASP5;ARSJ;GAST;SH2D5;WNT2;PNPLA1;DACT1
endometrial cancer DOID-1380 human GSE17025 sample 841	19/272	0.367164	0.547742	0	0	1.10919	1.11135	IFITM3;SERPINA3;MARCKSL1;SERPINA1;MUCL1;GAD1;CXCL1;ADAR;C4ORF48;IGJ;CXCL14;C3;FAT1;SPP1;HOXB2;BCAT1;SOX4;KANK4;CTHRC1
myotonic dystrophy type 1 DOID-11722 human GSE7178 sample 1052	24/348	0.36734	0.547742	0	0	1.09423	1.09583	ACOT9;SPARC;MMD;AMIGO2;TPM1;FN1;SLC39A10;SLC2A3;LAMC1;FSTL1;LTBP1;BST2;CSRP2;COL2A1;CDH3;MELK;PDGFC;COL5A2;COL4A6;COL4A5;ITGAV;TGFBI;PFN2;RAI14
Fibrosis of lung (disorder) DOID-3770 mouse GSE43695 sample 631	17/242	0.368963	0.549185	0	0	1.11585	1.11256	CCR1;OLFML2B;LUM;RARRES1;CXCL13;ASPN;IL4I1;HK3;IL1RL1;CCL8;CLMP;TUBB3;P4HA3;PI15;TNFRSF17;ROS1;FBP1
ulcerative colitis DOID-8577 human GSE1710 sample 993	16/230	0.389857	0.578406	0	0	1.10397	1.03991	CLIC4;WARS;OLFML2B;KIRREL;GPX8;TMC7;C12ORF75;NID1;COL1A1;DNAJB5;FEZ1;ADAM12;COL6A3;FKBP9;ZNF532;F2RL2
cerebral palsy DOID-1969 human GSE31243 sample 877	20/291	0.389975	0.578406	0	0	1.08983	1.02626	IFITM3;IL32;COL15A1;SPARC;NNMT;LUM;MMP2;FN1;FSTL1;C3;COL1A1;ENAH;MFAP5;COL3A1;COL1A2;COL4A2;COL4A1;COL6A3;MXRA5;FBN1
Dehydration C0011175 rat GSE3110 sample 443	23/337	0.390675	0.578419	0	0	1.08175	1.01672	ACOT9;PRNP;CEBPB;SPARC;TNFAIP6;MMD;PTPRN;F2R;HTRA1;PLOD3;MSN;TMEM163;MINPP1;PROCR;TH;TUBB3;CREB3L1;CDH13;BCAT1;SCG2;PLBD2;GPR158;PDLIM7
cystic fibrosis DOID-1485 mouse GSE33319 sample 1048	19/276	0.391616	0.578791	0	0	1.09169	1.02343	CEBPB;NNMT;FNDC3B;SLC2A1;LRRC3;CXCL13;THBS2;PLA2G7;ASPRV1;ICAM1;ESM1;MMP14;SULT1E1;VNN3;CD14;LBP;MSC;PNPLA1;CCRN4L
Type 2 diabetes mellitus C0011860 mouse GSE2899 sample 203	22/323	0.398106	0.587346	0	0	1.0793	0.994079	IFITM3;ITGB1;POPDC3;PRNP;CLIC4;CEBPB;CCL11;SH2D2A;CAV1;SLC2A1;SLA;HIF1A;FMNL3;LIMA1;MINPP1;SOX1;KRT27;COL4A1;COL8A1;MYH9;FERMT2;PFN2
Neurological pain disorder C0423704 rat GSE2636 sample 129	18/262	0.399593	0.588504	0	0	1.08923	0.999165	IFITM3;ITGB1;APP;SPARC;LUM;TPM1;FSTL1;CTSS;COL1A1;COL3A1;COL1A2;BASP1;COL5A2;SPP1;AGRN;TNS3;HOXC8;STX1A
Dehydration C0011175 rat GSE4130 sample 210	19/278	0.403919	0.593832	0	0	1.08315	0.981916	ACOT9;PRNP;SPARC;TNFAIP6;MMD;PTPRN;F2R;HTRA1;TMEM163;CTSS;MINPP1;PROCR;TH;CREB3L1;BCAT1;SCG2;MYH10;GPR158;PDLIM7
Hepatitis C infection C0019196 human GSE2067 sample 309	27/403	0.414712	0.608631	0	0	1.06032	0.933261	IFITM3;CEBPB;SERPINA1;IFI6;PLOD3;SLC2A3;ADAR;C3;LGALS1;TUBB3;UBD;APOE;CDR2;CTSC;APOL2;IL32;TPM1;HMGA2;LYZ;DHRS2;KRT17;APOC1;FAT1;FSCN1;MYH9;TGFBI;AGRN
endometrial cancer DOID-1380 human GSE17025 sample 848	22/327	0.420966	0.61487	0	0	1.06492	0.92137	SPON1;CEBPB;MARCKSL1;COL13A1;STAT1;STAT2;ISG15;ADAR;BST2;MMP12;CXCL10;MELK;IFI27;P4HA1;ZIC2;CHN1;CMPK2;EPPK1;ITGAV;DSG2;HOXA5;CFB
schizophrenia DOID-5419 human GSE21935 sample 855	17/250	0.421063	0.61487	0	0	1.07707	0.931634	IFITM3;C1QB;SERPINA3;PRNP;TENM2;CEBPB;MMD;PGM2L1;C3;LAMP5;NELL2;GJA1;TUBB3;CHN1;TIMP1;NPTX2;C1QC
COPD - Chronic obstructive pulmonary disease C0024117 human GSE3320 sample 255	11/158	0.421164	0.61487	0	0	1.1045	0.955097	GALNT6;MUC16;BASP1;C5AR1;MRC1;CHP2;FN1;SPP1;CCL18;FBP1;CTSC
cerebral palsy DOID-1969 human GSE31243 sample 878	21/312	0.423437	0.617114	0	0	1.06537	0.915528	IFITM3;IL32;COL15A1;SPARC;NNMT;LUM;CAV1;MMP2;FN1;PPP2R3A;FSTL1;CXCL14;COL1A1;ENAH;MFAP5;COL3A1;COL1A2;COL4A2;COL4A1;COL6A3;FBN1
colon carcinoma DOID-1520 mouse GSE422 sample 651	28/421	0.427678	0.622212	0	0	1.05189	0.893464	ITGB1;IFITM3;APP;MACF1;CLIC4;SERPINE2;HTRA1;LAMC2;HIF1A;PTHLH;IL1RL1;GJA1;BASP1;SLC39A6;SLC39A8;ITGAV;CD14;MMP7;LAMB3;ELOVL5;GOLM1;ACTN1;FN1;FAM101B;MMP14;COL4A1;MYH9;DSG2
Carcinoma in situ of small intestine C0686083 mouse GSE422 sample 119	27/408	0.44052	0.639345	0	0	1.04612	0.857606	ITGB1;IFITM3;APP;MACF1;CLIC4;SERPINE2;HTRA1;LAMC2;HIF1A;PTHLH;IL1RL1;GJA1;BASP1;SLC39A8;ITGAV;CD14;MMP7;LAMB3;ELOVL5;GOLM1;ACTN1;FN1;FAM101B;MMP14;COL4A1;MYH9;DSG2
Diabetic Retinopathy C0011884 rat GSE1979 sample 189	23/346	0.44098	0.639345	0	0	1.05109	0.860589	IFITM3;C1QB;ITGB1;PRNP;POSTN;SPARC;PTPRN;PAX6;CXCL13;FSTL1;CXCL14;CTSS;ICAM1;C3;LGALS1;LHX2;PDPN;SPP1;SIRPA;TIMP1;CFB;CTSC;CNGB1
myelodysplastic syndrome DOID-0050908 human GSE19429 sample 749	20/300	0.444055	0.64159	0	0	1.05429	0.855877	IFITM3;SPON1;SPARC;COL24A1;ARPC1B;ITGB2;IFI6;SLC30A1;AHR;LYZ;TNFSF13B;FAM101B;GLIPR1;LGALS1;TYROBP;KIAA0125;PDGFC;RAC2;CPXM1;TLR2
endometrial cancer DOID-1380 human GSE17025 sample 844	18/269	0.44406	0.64159	0	0	1.05846	0.85925	IFITM3;SERPINA3;CEBPB;MARCKSL1;PLOD2;C12ORF75;CXCL14;C3;CCNA1;MELK;COL4A1;FAT1;SPP1;HOXB2;TGFBI;SOX4;KANK4;HOXC6
Duchenne muscular dystrophy (DMD) C0013264 mouse GSE1472 sample 62	19/285	0.447171	0.644973	0	0	1.05424	0.848469	MACF1;PRNP;CEBPB;ELOVL5;SGIP1;ST8SIA2;MMP3;HSPG2;ASPRV1;CTSS;LGALS1;COL4A2;COL4A1;SERPINH1;SPP1;DPEP1;APOE;TIMP1;CCRN4L
Diabetes and Obesity DOID-9970 mouse GSE54917 sample 807	21/318	0.458679	0.660434	0	0	1.04351	0.813317	GRAMD1B;CD163;OLFML2B;MUCL1;MMD;GOLM1;SLC11A1;ITGB2;EIF2AK2;SLC2A3;GNAI1;C2;CLDN22;DRAM1;UBD;PDGFC;APOC1;CD27;CHST1;APOE;MSC
Hypertrophy, Left Ventricular C0149721 mouse GSE2459 sample 382	19/289	0.471877	0.678272	0	0	1.0384	0.779876	IFITM3;APP;PRNP;POSTN;SPARC;LUM;PTPRN;SERPINE1;LHB;COL1A1;MFAP5;LIMA1;LGALS1;COL4A2;ARTN;CREB3L1;RBP1;COL8A1;TGM2
type 1 diabetes mellitus 9744 rat GSE4990 sample 474	15/227	0.475042	0.681653	0	0	1.04401	0.777112	PRNP;FCER1G;F2R;FN1;SLA;ANO6;RNASE2;RUNX1;C3;DOCK11;DRAM1;CD7;RAC2;MZB1;IL7R
B-cell chronic lymphocytic leukaemia/small lymphocytic lymphoma C0023458 human GSE8835 sample 194	15/228	0.481986	0.689462	0	0	1.03906	0.758344	IL32;ARPC1B;IL10RA;TNFAIP3;KRT10;FAIM3;CD79A;TCL1A;KIAA0226L;RAC2;CD27;FLNA;LTB;CDK14;MS4A1
Obstructive sleep apnea C0520679 mouse GSE1873 sample 217	18/275	0.48213	0.689462	0	0	1.03341	0.753916	STARD4;ENPEP;POSTN;SLC41A2;TFPI2;VEGFC;CXCL1;PARP12;TM6SF2;FADS2;NT5E;SULT1E1;SESN3;ALDH1B1;NAGS;FBP1;FADS1;DFNA5
Depression 1596 human GSE12654 sample 462	19/291	0.484189	0.691227	0	0	1.03065	0.747511	IFITM3;SERPINA3;PRNP;CNTNAP2;PHLDB1;CEBPB;SPARC;SERPINE2;MYO10;SLC2A3;SLC39A14;RGS4;SCRN1;BASP1;CHN1;SFXN3;CHST1;AGRN;CDK14
Adenoma C0001430 human GSE8514 sample 294	15/229	0.488914	0.696786	0	0	1.03414	0.740001	IFITM3;COL15A1;TMEM200A;IFI6;HTRA1;AEBP1;HIF1A;LAMP5;DAB2;LGALS1;IFI27;SOAT1;SPOCK1;HOXB2;NPTX2
myelodysplastic syndrome DOID-0050908 human GSE19429 sample 747	21/324	0.493794	0.702278	0	0	1.02251	0.721523	IFITM3;LYN;IFI44;ADAR;AHR;IGJ;IFI44L;IFIT2;TNFSF13B;FAM101B;MINPP1;CXCL10;TCL1A;MELK;IFI27;IFI16;BASP1;APOC1;RAC2;CPXM1;MYH10
Type 1 diabetes mellitus C0011854 human GSE10586 sample 9	25/387	0.494444	0.702278	0	0	1.01888	0.717621	TMEM200A;SLC2A3;AK5;HSPA13;IFI44L;LIMD2;SCRN1;ZNF827;LAIR2;SOX4;IL12RB2;EOMES;MARCKSL1;ITGA4;DTX3L;RSAD2;ZBTB10;GZMB;C4ORF48;LYZ;NELL2;FAM101B;CMPK2;APBA2;FBP1
polycystic ovary syndrome DOID-11612 human GSE48301 sample 560	21/325	0.499615	0.708422	0	0	1.01909	0.707167	ABCA1;COL15A1;SLC16A1;SGIP1;GFPT2;MMP2;TNFAIP3;ICAM1;RGS4;TMEM2;DUSP10;FNDC1;CA2;TNFSF10;FAT1;NFE2L3;ASIC2;RNF152;GPC6;MB21D1;BIRC3
Eczema C0013595 human GSE6012 sample 268	28/437	0.508686	0.718913	0	0	1.00986	0.682591	CEBPB;SERPINE2;KLK5;THBS2;FSTL1;LIMA1;GJA1;TUBB3;CA2;SLC39A6;TIMP1;CCL18;CTSC;CPA4;GALNT6;CDSN;MMP1;IGFBP3;TPBG;SCD5;MSN;KRT9;RAB31;IFI27;KRT17;COL6A3;DSC1;FBN1
HIV - Human immunodeficiency virus infection C0019693 human GSE2171 sample 40	24/374	0.509245	0.718913	0	0	1.01151	0.682594	IFITM3;IL32;MACF1;WARS;ARPC1B;ITGB2;IFI44;TNFAIP3;GZMB;UBE2L6;ISG15;ADAR;RUNX3;HLA-G;IGJ;TYMP;LGALS1;PTPRC;IFI27;GNLY;OAS3;TNFSF10;CD27;LTB
allergic contact dermatitis DOID-3042 human GSE6281 sample 926	15/232	0.509587	0.718913	0	0	1.01968	0.687422	TNFRSF13B;TNFRSF12A;SLC43A2;WNT7B;ELOVL3;RARRES1;IFI6;VSTM2L;PLA2G7;BST2;KRT17;APOC1;IL7R;FADS1;APOL2
Ulcerative Colitis C0009324 human GSE1710 sample 264	13/203	0.528539	0.744396	0	0	1.00917	0.643486	WARS;OLFML2B;KIRREL;GPX8;TMC7;COL1A1;DNAJB5;FEZ1;ADAM12;COL6A3;FKBP9;ZNF532;F2RL2
familial hypercholesterolemia DOID-13810 human GSE6088 sample 908	18/283	0.532212	0.748312	0	0	1.00178	0.631834	IL32;EOMES;ITK;CEBPB;IL10RA;NLRC5;TAP1;TNFAIP3;GATA3;KRT10;HLA-G;PPP1R18;FAM101B;TNFSF10;RAC2;CD27;LTB;PAG1
prostate cancer DOID-10283 human GSE3325 sample 991	18/285	0.544535	0.764355	0	0	0.994167	0.604278	CEBPB;MARCKSL1;SUCNR1;MUCL1;GOLM1;LPCAT1;PLOD2;NUAK1;P4HA1;ZIC2;MAP1B;SPOCK1;HOXB2;NPTX2;SOX4;PFN2;HOXC6;CTHRC1
Duchenne muscular dystrophy (DMD) C0013264 mouse GSE1008 sample 298	21/333	0.545658	0.764651	0	0	0.992532	0.60124	IFITM3;APP;CEBPB;ELOVL5;LUM;SLC4A3;CTSS;C3;GJA1;SMTN;COL3A1;LGALS1;CCL8;IFI27;COL4A1;COL5A2;COL6A1;GAS1;COL6A3;APOE;C1QC
Senescence C0001792 human GSE1572 sample 408	18/286	0.550659	0.770371	0	0	0.990403	0.590914	PCSK1;CLIC4;MARCKSL1;MYO10;SDC3;HTRA1;MSN;PTPRK;DUSP6;LGALS1;FEZ1;APOE;CCL19;FOLR3;AGRN;NPTX2;APBA2;TGM2
Huntington's disease DOID-12858 mouse GSE5786 sample 721	23/369	0.56802	0.793335	0	0	0.979998	0.554285	SERPINE2;HTRA1;SLC2A1;MYO5A;THY1;RGS4;RASD2;TRIM9;GJA1;SESN3;BASP1;CAMK2N2;CAMK4;NEDD4;CHN1;DMXL2;ZIC1;CHST1;FAM171B;SH2D5;CHGB;CCRN4L;PFN2
relapsing-remitting multiple sclerosis DOID-2378 human GSE16461 sample 879	15/241	0.570178	0.795024	0	0	0.978599	0.549783	MSN;TNFAIP3;SLC2A3;CXCL1;GATA3;IFI30;CXCL3;HIF1A;ETS1;PGF;PTPRC;TIMP1;CCR5;IL7R;LINC00520
Purpura, Idiopathic Thrombocytopenic C0043117 human GSE574 sample 358	33/531	0.577639	0.804089	0	0	0.976673	0.536004	ITGB1;IFITM3;ITK;MACF1;CEBPB;ARPC1B;ITGB2;LPCAT1;TNFAIP3;SLC2A3;ADAR;FCGR3A;LGALS1;GNLY;RAC2;FLNA;LPXN;KIF21B;CTSC;CD53;IL32;IL10RA;GZMB;MSN;TNFRSF1B;RUNX3;HLA-G;PTPRC;IL2RB;MYH9;ADAM8;LCP2;LCP1
Down syndrome DOID-14250 human GSE35561 sample 1062	23/371	0.578674	0.804194	0	0	0.97426	0.532935	CD53;SLFN5;FN1;GPX8;CBLB;PTPN22;LAMB1;HSPA13;ELAVL2;GJA1;MYO1B;MRAS;RAB31;FCGR2A;LOX;NAPEPLD;DSG2;ZNF114;GPC6;ADAMTS9;PFN2;SLC28A3;BIRC3
Leber congenital amaurosis C0339527 mouse GSE3249 sample 213	18/291	0.580858	0.805892	0	0	0.972001	0.528039	ABCA1;POSTN;SERPINE2;COL11A1;ANTXR2;SLC6A2;THBS1;DUSP6;TSPAN10;TMEM26;FAP;RBP1;CREG2;CDH11;COL8A1;SPOCK1;MET;STRA6
Small cell carcinoma of lung C0149925 human GSE1037 sample 362	14/227	0.584353	0.809402	0	0	0.969013	0.520601	GAD1;KIF14;SLC2A1;MMP12;TRIM9;ZIC2;LHX2;SPP1;NFE2L3;MYBL2;ECT2;SCG2;SOX4;CTHRC1
cerebral palsy DOID-1969 human GSE11686 sample 913	18/292	0.586805	0.811287	0	0	0.968401	0.516219	COL15A1;LUM;TPM1;FN1;PPP2R3A;FSTL1;CXCL14;MFAP5;COL3A1;LGALS1;COL1A2;DUSP10;NEDD4;PDGFC;KAL1;ITGAV;PDLIM7;PFN2
Familial hypophosphataemic rickets C0733682 mouse GSE868 sample 172	17/276	0.58765	0.811287	0	0	0.967584	0.51439	IFITM3;PRNP;ELOVL5;IGFBP3;AOAH;NREP;HIF1A;PLA2G7;DUSP6;MMP14;IFI27;COL5A2;APOC1;SPP1;ITGAV;APOE;C1QC
progressive myoclonus epilepsy DOID-891 mouse GSE47516 sample 518	16/261	0.594874	0.819908	0	0	0.962666	0.500015	IGSF6;THY1;TMEM163;RUNDC3A;SLC2A6;HSD11B1;LAMP5;GOLGA7B;CHST11;SYT12;CAMK2N2;CDH13;PPAPDC1A;SCG2;HOXA5;HOXB6
Huntington's disease DOID-12858 mouse GSE9038 sample 718	14/229	0.597701	0.822335	0	0	0.959895	0.494024	SMIM3;C1QB;MPP4;TSHZ3;PTPRN;ECEL1;TRANK1;LTBP2;PTPN22;IFIT2;TDO2;COL5A1;XAF1;C1QC
Down Syndrome C0013080 mouse GSE1611 sample 105	18/294	0.598597	0.822335	0	0	0.961279	0.493296	ITGB1;APP;MARCKSL1;SPARC;SERPINE2;GAD1;SOX11;THY1;RUNDC3A;CTSS;COL1A1;COL4A2;PTPRZ1;BASP1;COL4A1;ZIC1;BCAT1;XPR1
Wolfram Syndrome 10632 mouse GSE33372 sample 457	20/327	0.602218	0.825955	0	0	0.960156	0.48693	IKBIP;CD53;GBP5;PYHIN1;C5AR1;EN2;UBE2L6;IFIT1;SULF1;CXCL13;IFIT3;GPR137B;FYB;GPR174;CXCL10;TDO2;TH;PI15;NOX4;BIRC3
Idiosyncratic drug effect C0277580 rat GSE2825 sample 304	19/311	0.603266	0.82604	0	0	0.959019	0.484686	ACVR1;AAED1;CXCL9;CEBPB;SDS;IL10RA;TNFRSF9;TWIST2;SLC30A1;RUNX3;CXCL14;CTSS;HSD11B1;MYO1B;UCN2;GNA12;LBP;MET;C1QC
Turner syndrome DOID-3491 human GSE58435 sample 1059	20/328	0.607751	0.830825	0	0	0.956987	0.47657	STARD4;TRANK1;HTRA1;PLAUR;IFI35;PARP9;THBS2;PARP12;ENKUR;NUDT11;C1ORF216;CYP27C1;TYROBP;CASP5;RNF217;LEPREL4;SERPINH1;ALX4;NCKAP1L;LINC00520
Vitamin A Deficiency C0042842 rat GSE1600 sample 359	16/265	0.619458	0.845024	0	0	0.946997	0.453527	IFITM3;C1QB;APP;SDS;AQP9;FN1;KMO;CTSS;DUSP6;PROC;TDO2;APOE;CD14;LBP;FBP1;CFB
schizophrenia DOID-5419 human GSE21935 sample 854	19/314	0.620155	0.845024	0	0	0.949112	0.453473	IFITM3;C1QB;MACF1;PRNP;CEBPB;DYSF;ADAR;ERMN;C3;BASP1;MAP1B;CHN1;SPP1;SPOCK1;KIF3C;CCR5;LINC00520;PFN2;C1QC
hepatitis C DOID-1883 human GSE20948 sample 598	18/298	0.621747	0.845818	0	0	0.947341	0.450198	CLIC4;CEBPB;NNMT;MMD;ZNF281;AMIGO2;FNDC3B;CXCL1;LAMB1;AHR;DUSP6;CXCL5;GJA1;FLRT3;CA2;STC2;IRF9;RAB8B
Sarcoidosis C0036202 human GSE2657 sample 12	25/413	0.627966	0.852893	0	0	0.949261	0.441663	IFITM3;ITK;CEBPB;ARPC1B;TNFAIP3;SLC2A3;LGALS1;PDE4B;FLNA;PIM2;KIF21B;ICOS;CD53;IL32;STAT1;IL10RA;KRT10;RNASE2;LYZ;RUNX3;HLA-G;CD5;MYH9;ADAM8;LTB
Cancer of the Intestine C0346627 mouse GSE3915 sample 90	17/285	0.640892	0.869042	0	0	0.934634	0.415813	RTP4;SEC16B;ANXA13;MYO7B;IFI30;IFIT1;PARP14;DDX60;IFIT3;PARP12;ANPEP;UBD;OAS3;IRF7;FBP1;CDR2;CHGB
Emery-Dreifuss muscular dystrophy, autosomal dominant form DOID-11726 mouse GSE8000 sample 676	20/335	0.645516	0.873898	0	0	0.935365	0.409414	IFITM3;PRNP;CLIC4;POSTN;SLC16A1;OLFML2B;SERPINE2;STAT1;LUM;CAV1;ANTXR2;SLC4A3;FSTL1;C3;GJA1;COL3A1;COL1A2;NEDD4;APOE;C1QC
pancreatic invasive intraductal papillary-mucinous carcinoma DOID-8150 human GSE19650 sample 610	21/352	0.648795	0.87692	0	0	0.934594	0.404341	MMP7;NLRC5;ADAM10;ISG15;ADAR;AHR;C12ORF75;LYZ;HIF1A;PARP12;CXCL5;SEL1L3;LIMA1;MELK;IFI27;CA2;FAT1;F2RL1;CMPK2;ITGA6;HOXC6
Lung Injury C0273115 human GSE1541 sample 67	15/254	0.652046	0.877346	0	0	0.92472	0.395447	IFITM3;KRT81;NNMT;TGFB1;TNFRSF12A;SERPINE1;PLAUR;ISG15;LOXL2;FADS2;KYNU;OAS3;FLNA;TIMP1;TGM2
Hypertrophy, Left Ventricular C0149721 rat GSE2116 sample 248	17/287	0.652251	0.877346	0	0	0.927611	0.396391	IFITM3;C1QB;APP;LUM;CAV1;TPM1;LAMC1;CTSS;COL1A1;COL3A1;DAB2;COL1A2;NEDD4;GNA12;IL2RB;PMEPA1;APOE
systemic lupus erythematosus DOID-9074 human GSE55447 sample 1074	17/287	0.652251	0.877346	0	0	0.927611	0.396391	IFITM3;ABCA1;MYO5A;IFI44;SLC39A10;SEMA4F;TRAM2;CTSS;IFI44L;OASL;CLMP;IFI27;APOC1;EPSTI1;TNFSF10;CHST15;EMILIN2
Carcinoma, Hepatocellular C0019204 human GSE3632 sample 125	21/353	0.6539	0.878154	0	0	0.931729	0.395799	IFITM3;IL32;FKBP10;NNMT;ELOVL5;GPX7;SNX10;ADAR;SEMA4F;HSD17B6;DHRS2;CXCL5;BST2;SLC2A9;CCNA1;CDH3;IFI27;SULT1E1;IBSP;LTB;PHLDB2
Retinal damage C0235272 rat GSE1001 sample 312	19/321	0.658232	0.882558	0	0	0.926761	0.387569	IFITM3;C1QB;ITGB1;PRNP;RSAD2;MMP3;PAX6;CXCL13;CTSS;C3;NEDD4;PDPN;SPP1;TAGLN3;APOE;TIMP1;BCAT1;SCG2;CHGB
prostate cancer DOID-10283 human GSE39452 sample 485	14/239	0.661374	0.885354	0	0	0.916737	0.379012	OR51E1;APP;MME;DTX3L;LAMC1;SOAT1;FLRT3;FAM198B;COL5A2;LEPREL4;NAPEPLD;PMEPA1;LCP1;GPC6
Crohn's disease DOID-8778 human GSE1710 sample 992	8/139	0.663476	0.886752	0	0	0.900013	0.369241	COL1A1;DNAJB5;ADAM12;NRIP3;FKBP9;HSD17B6;NID1;ZNF532
Parkinson's disease DOID-14330 human GSE19587 sample 741	9/158	0.679269	0.906413	0	0	0.890041	0.344213	PRNP;GJA1;P4HA1;ZIC1;SCD5;SERPINH1;SPP1;HOXA5;PGF
myelodysplastic syndrome DOID-0050908 human GSE19429 sample 748	19/327	0.689236	0.917232	0	0	0.908411	0.338085	IFITM3;COL24A1;ARPC1B;IFI44;UBE2L6;ADAR;LYZ;IGJ;IFI44L;TNFSF13B;FAM101B;GLIPR1;LGALS1;IFI27;IFI16;EPSTI1;RAC2;XAF1;TLR2
polycystic ovary syndrome DOID-11612 human GSE48301 sample 558	6/108	0.689566	0.917232	0	0	0.866902	0.322221	TGFB2;LUM;RAB23;PDGFC;GPR84;GLI3
bipolar disorder DOID-3312 human GSE5392 sample 573	12/212	0.700834	0.930743	0	0	0.883784	0.314172	NELL2;C1ORF216;NUAK1;LGALS1;CHN1;SPOCK1;TAGLN3;THY1;TNS3;APBA2;SCG2;PFN2
abdominal aortic aneurysm DOID-7693 human GSE47472 sample 1011	15/263	0.703583	0.932915	0	0	0.890727	0.313153	SMIM3;GBP5;DLX2;EMR1;EN2;PCSK9;AHR;FOXL1;HLA-G;MFAP5;CASP14;HCK;ZNF827;IL2RB;LGR5
psoriasis DOID-8893 mouse GSE27628 sample 823	16/281	0.710066	0.939875	0	0	0.889049	0.304408	SMIM3;LRRC15;KRT81;ELOVL3;SERPINA9;ABCA12;CXCL13;HRNR;CASP14;KRT27;RBP1;HAS3;SAA1;TAGLN3;DSC1;FBP1
autism spectrum disorder DOID-0060041 human GSE62632 sample 1037	7/128	0.711075	0.939875	0	0	0.852378	0.290642	IFITM3;C3;KRT81;HTR7;HTR1D;HAPLN3;APOBEC3B
Alzheimer's disease DOID-10652 human GSE4757 sample 592	13/231	0.713141	0.941122	0	0	0.878223	0.296906	IFITM3;C1QB;SERPINA3;SPARC;GAD1;C4ORF48;C3;LGALS1;TUBB3;APOC1;NRIP3;APOE;TNS3
Asthma, allergic C0155877 human GSE3004 sample 360	22/383	0.718142	0.946231	0	0	0.896988	0.296982	IFITM3;LYN;CXCL6;CEBPB;WARS;LAMB3;ELOVL5;IGFBP3;TNFAIP3;CXCL1;ADAR;TNFRSF1B;MMP10;KRT17;TUBB3;SAA1;MYH9;ADAM8;CD14;SOX4;IDO1;TGM2
Colitis C0009319 mouse GSE2172 sample 401	15/266	0.719703	0.946258	0	0	0.879938	0.289426	MACF1;PRNP;ADAMDEC1;POSTN;MMP7;HIF1A;CTSS;COL1A1;COL4A1;CD38;COL6A3;MYH9;DSG2;CD14;IGF2BP2
mytonic dystrophy Type 1 DOID-11722 human GSE7179 sample 1049	16/283	0.720421	0.946258	0	0	0.882294	0.289322	ACOT9;NLGN4X;MMP1;CAV1;PCSK9;SLC39A10;MSN;SLC2A3;LAMC1;HIF1A;FAM101B;GJA1;LGALS1;KAL1;FLNA;PFN2
Gamma-hydroxybutyric acidaemia C0268631 mouse GSE2866 sample 409	22/384	0.722567	0.947592	0	0	0.894461	0.290651	MACF1;PRNP;MARCKSL1;ELOVL5;GAD1;SNX10;SEMA4F;THY1;ATP2C1;HIF1A;PLA2G7;CTSS;NELL2;PTPRE;GJA1;SIRPA;APOE;IGF2BP2;STX2;SNCB;STX1A;XPR1
Diabetic Neuropathy C0011882 mouse GSE11343 sample 7	15/267	0.724954	0.949237	0	0	0.876399	0.281891	IFITM3;SLC2A1;PRICKLE1;CXCL13;GLIS2;C3;CSRP2;CCL8;APOC1;SFXN3;DPEP1;LBP;IGF2BP2;HOXD9;KANK4
cervical cancer DOID-4362 human GSE9750 sample 619	19/335	0.728001	0.951739	0	0	0.885029	0.280955	KRT81;WARS;NNMT;TNFRSF12A;ACTN1;CAV1;SERPINE1;ISG15;ADAR;NETO2;CDH3;MELK;KRT17;BASP1;TUBB3;SERPINH1;FAT1;TGFBI;PFN2
diffuse large B-cell lymphoma DOID-0050745 mouse GSE6136 sample 687	13/234	0.729984	0.952846	0	0	0.866161	0.272609	IFITM3;CXCL9;RSAD2;FAM46C;ITGB2;SLA;IGJ;C3;LGALS1;TYROBP;RAC2;APOE;LTB
Atherosclerosis C0004153 mouse GSE1560 sample 77	23/403	0.732504	0.954648	0	0	0.890664	0.277251	CD53;GUCY1A2;CD163;TSHZ3;TNFRSF13B;FAM46C;PYHIN1;SERPINE1;EIF2AK2;SLA;THY1;NETO2;KRT10;OSMR;IFIH1;CXCL10;MFHAS1;CCDC88A;DAB2;TMEM2;TLL1;HOXD9;TNFRSF4
Nephrolithiasis C0392525 mouse GSE10162 sample 187	15/270	0.740335	0.963355	0	0	0.865948	0.26035	ENPEP;CEBPB;HTRA1;MSN;BICC1;C2;NT5E;CSRP2;COL4A1;FAT1;SPP1;ITGB6;MET;CDR2;MFAP3L
schizophrenia DOID-5419 human GSE12679 sample 769	10/185	0.744413	0.967159	0	0	0.841497	0.248376	GJA1;ZNF827;P4HA1;TNFRSF12A;CREG2;IFI6;SLC13A5;CXCL14;KANK4;APOL2
polycystic ovary syndrome 11612 human GSE48301 sample 468	11/203	0.748447	0.970896	0	0	0.843585	0.244433	GREM1;MMP7;TFPI2;TNFSF10;TNFAIP3;CXCL1;XAF1;LGR5;HOXA5;ICAM1;BIRC3
Alzheimer's disease DOID-10652 human GSE36980 sample 524	17/308	0.759283	0.98343	0	0	0.859691	0.236743	PDGFRB;ARHGAP11B;LAMA4;TRANK1;AOAH;AEBP1;RNASE2;LYZ;NID1;IGJ;IL1RL1;GJA1;VCAN;FCGR2A;ZIC1;APOC1;LGR5
colon adenoma DOID-0050912 mouse GSE422 sample 650	24/427	0.761696	0.985033	0	0	0.87595	0.238441	ITGB1;IFITM3;APP;CLIC4;MMP7;LAMB3;ACTN1;FN1;HTRA1;LAMC2;HIF1A;FAM101B;MINPP1;IL1RL1;GJA1;MMP14;BASP1;COL4A1;SPP1;MYH9;ITGAV;DSG2;CD14;PHLDB2
Gamma-hydroxybutyric acidaemia C0268631 mouse GSE2866 sample 311	18/327	0.767965	0.990084	0	0	0.857083	0.22628	PRNP;SERPINE2;PPP1R18;CTSS;IL27RA;MFHAS1;RGS3;TYROBP;BASP1;TUBB3;CREB3L1;FSCN1;CD14;IGF2BP2;APBA2;CHST2;ABCG1;C1QC
Depression DOID-1595 mouse GSE26025 sample 463	18/327	0.767965	0.990084	0	0	0.857083	0.22628	TNFAIP6;NXPH4;DHRS2;FAIM3;USP18;F5;TM6SF2;BST2;ADAMTS4;CXCL10;VNN3;SLAMF9;CREG2;SERPINH1;LBP;CD300LF;XAF1;IL12RB2
Dehydration C0011175 rat GSE3131 sample 60	12/225	0.77346	0.995637	0	0	0.829262	0.213022	NELL2;TH;FBLIM1;CHN1;SCG5;PMEPA1;CSPG4;TAGLN3;THY1;APOE;CTSS;GNAI1
Huntington's disease DOID-12858 mouse GSE3248 sample 722	17/312	0.776944	0.996099	0	0	0.84785	0.213987	C1QB;MACF1;PRNP;HTRA1;PAX6;SLC4A3;PLA2G7;CTSS;GJA1;TYROBP;IFI27;BASP1;FSCN1;APOE;ABCG1;XPR1;C1QC
Sepsis C0243026 rat GSE1781 sample 314	12/226	0.778495	0.996099	0	0	0.825342	0.206659	MYO1B;SDS;SERPINA1;TDO2;AQP9;RBP1;FN1;HSD17B6;LBP;SLC39A14;FADS1;F5
Familial combined hyperlipidaemia C0020474 human GSE1010 sample 137	12/226	0.778495	0.996099	0	0	0.825342	0.206659	BASP1;TUBB3;IL2RB;CD27;TNFRSF17;LPXN;TAGLN3;LCP1;IFI30;APOL1;IGJ;CTSC
Muscular Dystrophy C0026850 mouse GSE2507 sample 405	15/278	0.778574	0.996099	0	0	0.839244	0.210056	IFITM3;ITGB1;APP;MACF1;PRNP;CLIC4;SPARC;SLC4A3;HIF1A;PRSS23;CTSS;COL1A1;GJA1;COL4A2;COL4A1
asthma DOID-2841 human GSE18965 sample 753	11/211	0.791031	0.999996	0	0	0.809492	0.189759	BST2;CCNA1;TCL1A;IFI27;MUC16;SMURF2;SCD5;ISG15;HOXC13;LYZ;IGJ
Leukemia, Acute Megakaryocytic C0023462 mouse GSE2433 sample 95	15/282	0.796167	0.999996	0	0	0.826492	0.188396	SMIM3;CEBPB;CSGALNACT2;F2R;SLC2A1;IFI44;SLC2A3;LILRB4;THBS1;P4HA1;KLHL6;NEDD4;RAC2;EMILIN2;CD14
Generalized seizures C0234533 rat GSE1156 sample 342	15/282	0.796167	0.999996	0	0	0.826492	0.188396	IFITM3;C1QB;PTPRN;SLC4A3;CXCL14;CTSS;NELL2;HCK;BASP1;PMEPA1;TAGLN3;APOE;TIMP1;STX1A;CHGB
Down syndrome DOID-14250 human GSE19681 sample 1065	18/335	0.800714	0.999996	0	0	0.83509	0.1856	PRNP;ITGA4;IFI6;UBE2L6;ISG15;LYZ;GNAI1;PTPRC;BASP1;TUBB3;CA2;APOC1;RAC2;IRF7;TIMP1;PIM2;LCP1;BCAT1
diffuse large B-cell lymphoma DOID-0050745 mouse GSE6136 sample 684	8/160	0.803778	0.999996	0	0	0.774794	0.16924	CD79A;RSAD2;RAC2;LPXN;APOE;MS4A1;IGJ;LILRB4
Thymic Carcinoma C0205969 mouse GSE2501 sample 344	13/249	0.804396	0.999996	0	0	0.810451	0.176406	C1QB;PDGFRB;ELOVL5;ACTN1;PTPN22;CXCL13;CTSS;C3;MFHAS1;CCL8;APOE;FBP1;C1QC
Carcinoma, Hepatocellular C0019204 mouse GSE2127 sample 300	16/302	0.807042	0.999996	0	0	0.822833	0.176398	APP;SPARC;CTSZ;FN1;NID1;DUSP6;C2;F5;TM6SF2;FADS2;ANPEP;RBP1;SAA1;CD14;FADS1;TGM2
Wolfram syndrome UMLS CUI-C0043207 mouse GSE15293 sample 695	13/250	0.808774	0.999996	0	0	0.806988	0.171272	MAGEL2;EGFL6;MCAM;CCDC103;FIBCD1;PCSK9;MYO7A;MEDAG;FHAD1;SAMD14;APOC1;CD300LF;CTHRC1
Schizophrenia C0036341 human GSE12649 sample 261	19/358	0.821793	0.999996	0	0	0.823952	0.161714	IFITM3;MARCKSL1;SERPINE2;HTRA1;DYSF;PTPRK;AK5;HIF1A;NUDT11;SCRN1;PTPRZ1;BASP1;MAP1B;CHN1;ZIC1;SCG5;CHST1;SPOCK1;PFN2
systemic lupus erythematosus DOID-9074 human GSE55447 sample 1079	14/273	0.830727	0.999996	0	0	0.79493	0.147423	CNTNAP2;ITGAM;ZNF281;NDE1;EIF2AK2;CYBB;PTPRK;IFI44L;SIX4;IL2RB;CD38;STX2;HAVCR2;C11ORF24
cerebral palsy DOID-1969 human GSE31243 sample 503	15/291	0.832063	0.999996	0	0	0.799151	0.146921	IFITM3;COL15A1;SPARC;NNMT;MMP2;FN1;FSTL1;CXCL14;ENAH;MFAP5;COL3A1;LGALS1;COL1A2;COL4A1;FBN1
myotonic dystrophy type 1 DOID-11722 human GSE7179 sample 1050	19/361	0.832067	0.999996	0	0	0.816591	0.150124	IFITM3;ACOT9;CEBPB;WARS;NLGN4X;MMP1;TPM1;SLC39A10;MSN;ADAR;HIF1A;FAM101B;GJA1;VCAN;TUBB3;KAL1;DNMT3B;FLNA;PFN2
Down Syndrome DOID-14250 human GSE23910 sample 494	19/361	0.832067	0.999996	0	0	0.816591	0.150124	FOXC2;ADAMDEC1;CEBPB;COL16A1;OLFML2B;FIBCD1;PYY2;MIAT;KMO;CSAG1;THBS1;MOB3B;TSPAN10;RASD2;NUAK1;ADAMTS14;C1QTNF6;TRIM46;EMILIN1
Spinal Cord Injury C0037929 rat GSE16710 sample 427	14/274	0.834538	0.999996	0	0	0.79183	0.143224	NTRK1;CEBPB;SERPINE2;MYO5A;SLA;HSPA13;LIMD2;TTLL7;IFI27;BASP1;TUBB3;BAI2;CDH13;APOE
Gamma-hydroxybutyric acidaemia C0268631 mouse GSE2866 sample 205	15/292	0.835742	0.999996	0	0	0.796223	0.142871	MACF1;PRNP;GAD1;EN2;NREP;HIF1A;PLA2G7;PPP1R18;HSD11B1;GJA1;RASA3;BASP1;ZIC1;GAS1;XPR1
Bipolar Disorder C0005586 human GSE5389 sample 302	10/205	0.845267	0.999996	0	0	0.754375	0.126812	IFITM3;FADS2;MMD;TUBB3;MAP1B;TAGLN3;APOE;TIMP1;NPTX2;SCG2
schizophrenia DOID-5419 human GSE12679 sample 543	15/295	0.846415	0.999996	0	0	0.787564	0.131323	IFI6;PAX6;CXCL14;IFIT3;LAMP5;GJA1;CSRP2;RAB31;P4HA1;PTPRZ1;CHSY1;SCN8A;CREG2;TNS3;KANK4
schizophrenia DOID-5419 human GSE12679 sample 542	15/296	0.849853	0.999996	0	0	0.784719	0.127668	GUCY1A3;EOMES;C11ORF87;COL16A1;COL24A1;SLC39A10;SNX10;NUAK1;FRMD5;CSRP2;CREG2;SCG5;CBLN2;PFN2;DFNA5
thymic carcinoma DOID-3284 mouse GSE2501 sample 985	13/261	0.852266	0.999996	0	0	0.770735	0.123207	C1QB;PDGFRB;ITGB1;ELOVL5;ACTN1;PTPN22;CTSS;C3;MFHAS1;CCL8;APOE;FBP1;C1QC
breast cancer DOID-1612 human GSE14943 sample 504	21/403	0.854299	0.999996	0	0	0.807574	0.127172	IFITM3;IL32;POPDC3;DOCK4;DDX58;MMP1;EMR1;TNFAIP3;CXCL1;HDAC9;SSFA2;BST2;LIMA1;GJA1;BAG2;NEDD4;KYNU;PLAC1;LPXN;LCP1;BIRC3
Smoldering multiple myeloma C1531608 human GSE5900 sample 404	20/388	0.861476	0.999996	0	0	0.798348	0.11904	IFITM3;CD53;ARPC1B;CD180;IFI6;RHOH;ADAR;HLA-G;FAIM3;LAMP5;BST2;TCL1A;AIM2;IFI16;LAMP3;SPP1;TNFRSF17;TIMP1;MS4A1;IRF9
colon cancer DOID-219 mouse GSE63032 sample 662	14/283	0.865966	0.999996	0	0	0.764965	0.110086	GRAMD1B;TNFRSF12A;MMP3;AEBP1;IFI30;OSMR;CXCL13;SLC39A14;CXCL14;C3;LOX;RASA3;LBP;ADAMTS9
Hutchinson-Gilford progeria syndrome UMLS CUI-C0033300 mouse GSE32609 sample 984	13/265	0.866037	0.999996	0	0	0.758337	0.10907	ABCA1;SDS;NNMT;DAPK1;SLC2A1;SLC16A10;SLC39A14;LURAP1L;TDO2;SULT1E1;RNF217;LBP;PIK3AP1
systemic lupus erythematosus DOID-9074 human GSE55447 sample 1076	13/266	0.869317	0.999996	0	0	0.755299	0.105778	SDS;OLFML2B;SLMO1;LOXL3;LRRC3;CCSAP;MS4A4A;HENMT1;IFI27;KLHL6;RNF217;PTGFRN;ANKRD50
schizophrenia DOID-5419 human GSE12679 sample 767	14/285	0.872272	0.999996	0	0	0.759237	0.103753	SMIM3;EOMES;COL16A1;UNC5A;COL24A1;SLC39A10;SNX10;GLIS2;NUAK1;FRMD5;CSRP2;CREG2;CBLN2;PFN2
Generalized seizures C0234533 mouse GSE6614 sample 169	16/321	0.872531	0.999996	0	0	0.770779	0.105101	CEBPB;ELOVL5;GAD1;THY1;NREP;DUSP6;RGS4;NELL2;TUBB3;FEZ1;SCG5;ITGAV;TAGLN3;SCG2;STX1A;PFN2
systemic lupus erythematosus DOID-9074 human GSE55447 sample 1075	13/267	0.872533	0.999996	0	0	0.752285	0.102578	ABCA1;SPON1;SERPINE2;DDX58;SIRPG;IFI44;LRRC3;IFI44L;KLHL6;EPSTI1;NAPEPLD;CD248;MB21D2
Waldenstrom Macroglobulinemia UMLS CUI-C0024419 human GSE6691 sample 785	20/393	0.875112	0.999996	0	0	0.787432	0.105046	SMURF2;GALNT2;ITGB2;FNDC3B;GPX7;PAX5;RNASE2;LYZ;FAIM3;DUSP6;BST2;CD79A;PTPRC;LBH;LGALS1;SCRN1;BASP1;CHST15;TNS3;CTSC
Huntington's disease DOID-12858 human GSE3248 sample 724	14/288	0.881288	0.999996	0	0	0.750802	0.0948792	MACF1;PRNP;CLIC4;SLC4A3;HIF1A;CTSS;BASP1;RBP1;SCG5;SPOCK1;APOE;SNCB;XPR1;PFN2
breast cancer DOID-1612 human GSE9574 sample 448	17/344	0.886557	0.999996	0	0	0.763552	0.091939	CEBPB;MMP7;ELOVL5;IRS1;TPBG;TPM1;ADAR;GATA3;DHRS2;C3;LBH;STC2;CHST15;SLC39A6;COL4A5;ITGAV;HOXC6
Hypertrophy C0020564 rat GSE739 sample 57	15/308	0.886631	0.999996	0	0	0.752091	0.090496	IFITM3;C1QB;SLC16A1;CAV1;SLC4A3;CTSS;HSD11B1;COL3A1;DAB2;LGALS1;COL1A2;CSRP2;LBH;COL5A2;APOE
Senescence C0001792 rat GSE3531 sample 167	15/308	0.886631	0.999996	0	0	0.752091	0.090496	APP;KCND2;PTPRN;NTM;THY1;CTSS;HSD11B1;NELL2;BASP1;FEZ1;CHN1;TAGLN3;APOE;APBA2;GRIA3
pancreatitis DOID-4989 mouse GSE3644 sample 513	18/362	0.886793	0.999996	0	0	0.768417	0.0923203	CCDC71L;CLIC4;CEBPB;TNFRSF12A;ACTN1;OSMR;HIF1A;SEL1L3;ANO1;SPP1;MYH9;FLNB;EPPK1;ITGA6;TIMP1;FERMT2;CTSC;CCRN4L
Senescence C0001792 mouse GSE5078 sample 331	14/293	0.895177	0.999996	0	0	0.737147	0.0816268	IFITM3;C1QB;APP;CLIC4;HTRA1;SLC2A1;THY1;CTSS;GJA1;IFI27;SPOCK1;FADS1;CHGB;C1QC
psoriatic arthritis DOID-9008 human GSE61281 sample 696	17/349	0.898966	0.999996	0	0	0.751849	0.0800793	POSTN;MMP7;SIGLEC12;COL11A1;TREM2;ZFHX4;GREM1;CXCL10;CCL8;NAV3;FLRT3;TFEC;HAS2;FOLR3;SCG2;FERMT2;KANK4
Neurofibromatosis DOID-8712 mouse GSE1482 sample 668	11/240	0.901688	0.999996	0	0	0.705873	0.0730486	NELL2;MACF1;KLF7;SPARC;BASP1;FEZ1;ZIC1;SOX11;THY1;CTSS;FADS1
type 2 diabetes mellitus DOID-9352 mouse GSE54917 sample 614	14/296	0.902857	0.999996	0	0	0.729186	0.0745164	GRAMD1B;CD163;ZFHX3;MMD;GOLM1;EIF2AK2;SLC2A3;GNAI1;DRAM1;UBD;PDGFC;CD27;CHST1;MSC
colorectal cancer DOID-9256 human GSE1323 sample 763	17/351	0.903612	0.999996	0	0	0.747265	0.0757392	IFITM3;MARCKSL1;CAV1;TNC;MSN;SLC39A14;LGALS1;SCRN1;FLNA;MYH9;TIMP1;TGFBI;LCP1;TNS3;MYH10;CTSC;CHGB
amyotrophic lateral sclerosis DOID-332 mouse GSE10953 sample 681	12/263	0.912776	0.999996	0	0	0.702272	0.064093	C1QB;PRNP;SPARC;LGALS1;TYROBP;SPP1;FSCN1;SLC2A1;SLC4A3;LILRB4;CXCL14;CTSS
Schizophrenia DOID-1574 human GSE12679 sample 451	15/319	0.913645	0.999996	0	0	0.724444	0.0654266	SLC16A1;COL24A1;SMURF2;CAV1;HTRA1;PAX6;GJA1;FRMD5;CSRP2;TMEM169;PTPRZ1;CHSY1;CREG2;FERMT2;DFNA5
multiple sclerosis DOID-2377 human GSE16461 sample 584	6/148	0.914371	0.999996	0	0	0.621367	0.0556241	NELL2;GLIPR1;TNFAIP3;SLC2A3;GATA3;IL7R
myelodysplastic syndrome DOID-0050908 human GSE19429 sample 750	13/283	0.915891	0.999996	0	0	0.707092	0.0621233	IFITM3;CD163;ARPC1B;SNX10;AHR;TNFSF13B;FAM101B;GJA1;BASP1;APOC1;RAC2;CPXM1;MYH10
Hypercholesteremia C0020443 mouse GSE3889 sample 221	14/302	0.916832	0.999996	0	0	0.713763	0.061977	IFITM3;C1QB;RSAD2;TNFRSF12A;CTSZ;CTSS;LGALS1;TYROBP;CLEC7A;SPP1;APOE;CD14;C1QC;TGM2
Anaplasmosis C0002797 human GSE2600 sample 21	10/227	0.9171	0.999996	0	0	0.67709	0.0585944	IFITM3;GJA1;TUBB3;LPCAT1;MSN;PIK3CD;MYBL2;TIMP1;PTPN7;ATP13A3
schizophrenia 5419 human GSE12654 sample 465	13/284	0.918134	0.999996	0	0	0.704445	0.0601682	IFITM3;SERPINA3;PCSK1;CNTNAP2;WARS;SERPINE2;SLC2A3;CELSR3;FADS3;NELL2;NUAK1;CHST1;APOE
Bipolar Disorder 3312 human GSE12654 sample 461	12/266	0.919766	0.999996	0	0	0.693865	0.0580318	IFITM3;RGS4;C1ORF216;SPARC;LGALS1;TUBB3;SDC3;SPP1;HTRA1;CHST1;SLC2A3;APOE
Cardiomyopathy, Dilated C0007193 human GSE3586 sample 323	22/450	0.921146	0.999996	0	0	0.753812	0.0619155	SLC16A1;PPP1R14C;SPARC;MPP4;LUM;SDC2;HTRA1;NRG1;SLC30A1;LTBP2;LAMB1;POU2F2;ASPN;GJA1;COL3A1;NUAK1;FNDC1;CDC42EP3;CHN1;ITGAV;ATP13A3;SCG2
Senescence C0001792 rat GSE854 sample 161	13/286	0.922468	0.999996	0	0	0.699208	0.0564279	C1QB;SLC24A2;APP;PRNP;SLC2A1;CTSS;C3;NELL2;GJA1;BASP1;CAMK2N2;NEDD4;KRT14
Primary pulmonary hypoplasia C0456891 mouse GSE1363 sample 20	12/270	0.928347	0.999996	0	0	0.682959	0.0507777	APP;MMP14;CSRP2;COL4A2;FAM46C;COL4A1;COL6A1;APOC1;LPCAT1;PDGFA;APOE;IGF2BP2
Muscular Dystrophy C0026850 mouse GSE2507 sample 232	12/271	0.930366	0.999996	0	0	0.680286	0.0491011	APP;MACF1;FAM101B;PRNP;GJA1;POSTN;COL15A1;LUM;GAS1;XPR1;IRF9;PFN2
schizophrenia DOID-5419 human GSE12679 sample 768	18/384	0.932466	0.999996	0	0	0.721364	0.0504393	IFITM3;CEBPB;SPARC;COL16A1;IFI6;HTRA1;PAX6;IFIT3;DUSP6;RAB33A;GJA1;CSRP2;RAB31;PTPRZ1;CHSY1;ITGAV;TNS3;FADS1
schizophrenia DOID-5419 human GSE17612 sample 852	15/332	0.938463	0.999996	0	0	0.694245	0.0440929	IFITM3;C1QB;SERPINA3;CEBPB;PTPRK;IFIT1;RUNDC3A;C3;GJA1;FCGR3A;CHN1;SPP1;KIF3C;CBLN2;C1QC
Schizophrenia C0036341 human GSE12654 sample 226	12/276	0.939746	0.999996	0	0	0.667221	0.0414646	IFITM3;FADS3;SERPINA3;PCSK1;CNTNAP2;NUAK1;WARS;SERPINE2;CHST1;SLC2A3;ADAR;CELSR3
Wolfram syndrome UMLS CUI-C0043207 mouse GSE15293 sample 694	12/276	0.939746	0.999996	0	0	0.667221	0.0414646	FHAD1;GPR39;PSTPIP1;RAB20;MAP1B;CCDC103;SLAMF9;CREG2;IFI44;COL6A5;CCR4;FSTL3
pancreatic cancer DOID-1793 mouse GSE47811 sample 449	15/334	0.941681	0.999996	0	0	0.689818	0.0414501	CATSPER1;CCDC89;MEGF10;TFPI2;VEGFC;CELSR3;FSTL3;ENKUR;TLR1;KRT27;TUBB3;NEURL3;LTB;DGKI;ADAMTS7
pulmonary sarcoidosis DOID-13406 human GSE19976 sample 765	11/258	0.941907	0.999996	0	0	0.653796	0.0391287	TTLL7;NELL2;DNAH10;MAP1B;DNAH5;COL12A1;OVCH2;SOGA3;HSD17B6;TOX;ROS1
amyotrophic lateral sclerosis DOID-332 mouse GSE3343 sample 685	5/138	0.942917	0.999996	0	0	0.552676	0.0324847	MAP1B;SCG5;APOE;SCG2;CHGB
psoriasis DOID-8893 human GSE14905 sample 754	12/278	0.943181	0.999996	0	0	0.662132	0.0387325	CXCL10;SLFN5;GALNT6;MMP3;SLC16A10;EPPK1;PLXNC1;LYZ;KRT75;TRAM2;CXCL14;APOBEC3B
Streptococcal tonsillitis C0275804 mouse GSE11494 sample 263	8/200	0.943651	0.999996	0	0	0.612058	0.0354986	IFITM3;CXCL10;F2R;IRF7;ISG15;USP18;CTSS;TGM2
Kidney disorder associated with type 2 diabetes mellitus C1720457 mouse GSE2557 sample 8	14/318	0.946111	0.999996	0	0	0.67561	0.0374255	IFITM3;MARCKSL1;TNFRSF12A;SERPINE1;TWIST2;PLAUR;NREP;IFI30;FSTL1;LGALS1;IFI27;SPP1;FLNA;PFN2
Hypertension C0020538 rat GSE2739 sample 209	7/182	0.94791	0.999996	0	0	0.587648	0.0314367	COL1A1;DAB2;SPARC;P4HA1;SLC2A1;IRF7;PMEPA1
Spinal Muscular Atrophy, Infantile C0043116 mouse GSE3075 sample 126	20/432	0.948668	0.999996	0	0	0.711379	0.0374874	MARCKSL1;SLC16A1;SERPINE2;MMD;TMEM132A;LPCAT1;NREP;TMEM163;FADS2;KLHL5;TUBB3;BASP1;NEDD4;FSCN1;SPOCK1;APOE;SKIL;FADS1;CHGB;PFN2
endometrial cancer DOID-1380 human GSE17025 sample 846	13/302	0.950647	0.999996	0	0	0.659925	0.0334006	CXCL9;AMIGO2;IFI30;C12ORF75;LTBP1;CXCL10;MELK;ZIC2;SPP1;SOX4;KANK4;HOXC6;CTHRC1
Burn C0006434 rat GSE802 sample 97	12/283	0.951035	0.999996	0	0	0.64974	0.0326197	C3;HSD11B1;APP;CEBPB;MYO1B;SDS;SLC16A1;TDO2;SULT1E1;SLC41A2;FN1;LAMC1
cerebral palsy DOID-1969 human GSE11686 sample 912	17/381	0.95467	0.999996	0	0	0.684559	0.0317566	POPDC3;TPM1;FN1;PPP2R3A;FSTL1;CXCL14;MFAP5;COL3A1;LGALS1;COL1A2;NEDD4;KAL1;COL6A3;ITGAV;PDLIM7;PFN2;FBN1
polycystic ovary syndrome DOID-11612 human GSE8157 sample 880	14/325	0.955814	0.999996	0	0	0.660152	0.0298339	ACVR1;LILRA6;COL15A1;SPARC;LUM;TPM1;FN1;LILRB3;BATF;COL3A1;LGALS1;COL1A2;COL4A1;NCKAP1L
hepatitis C DOID-1883 human GSE20948 sample 601	13/306	0.956111	0.999996	0	0	0.650775	0.0292073	IL32;CEBPB;DTX3L;LAMB1;AHR;HIF1A;SCRN1;STC2;APOE;BCAT1;IRF9;PFN2;RAI14
Teratospermia UMLS CUI-C0919628 human GSE6872 sample 953	9/228	0.957	0.999996	0	0	0.603272	0.0265148	LBH;FAM89A;FAM46C;LHX2;SCD5;PGF;PFN2;HOXC6;MB21D1
anemia DOID-2355 human GSE4619 sample 792	12/289	0.959192	0.999996	0	0	0.635459	0.0264758	IFITM3;LINC00152;STAT1;KIAA0125;EPSTI1;RAC2;IFI44;UBE2L6;ADAR;CCL18;IFI44L;TNFSF13B
Hypoxia C0242184 mouse GSE2271 sample 446	12/290	0.960428	0.999996	0	0	0.633139	0.0255638	C3;CLIC4;SLC16A1;RASA3;TMPRSS6;NDE1;NEK6;TLN2;SEC24D;LILRB4;FADS1;CLEC4G
Neurofibromatosis DOID-8712 mouse GSE1482 sample 667	16/369	0.96247	0.999996	0	0	0.664236	0.0254086	PRNP;SPARC;GAD1;TTC7B;THY1;HIF1A;CTSS;NELL2;KLF7;GJA1;BASP1;TUBB3;SCG5;SCG2;CHGB;PFN2
Essential Thrombocytemia C0040028 human GSE2006 sample 434	19/426	0.962715	0.999996	0	0	0.683752	0.0259808	ITGB1;IFITM3;ACVR1;APP;FCER1G;TGFB1;ARPC1B;ITGB3;FSTL1;HLA-G;THBS1;RAB32;LGALS1;TUBB3;PDGFC;FLNA;MYH9;TIMP1;IGF2BP2
amyotrophic lateral sclerosis DOID-332 rat GSE7493 sample 682	12/292	0.962801	0.999996	0	0	0.628549	0.0238274	MARCKSL1;SERPINE2;FEZ1;MAP1B;RBP1;HOXC9;AGRN;HIF1A;HOXA5;HOXB6;LRP12;PFN2
Bipolar Disorder C0005586 human GSE7036 sample 181	13/312	0.963312	0.999996	0	0	0.637508	0.0238287	MSN;IFI30;SGPP1;ZC3H12C;IFI16;LAMP3;CCR7;MB21D2;MS4A1;CTSC;PFN2;APOBEC3B;DFNA5
prostate cancer DOID-10283 human GSE55945 sample 834	11/275	0.965909	0.999996	0	0	0.611133	0.0211975	SERPINA3;MARCKSL1;COL2A1;GOLM1;DNAH5;TNFSF10;SPOCK1;PLA2G7;PARP12;IRF9;F5
Protozoan Infection C0033740 human GSE2077 sample 239	14/334	0.966018	0.999996	0	0	0.641272	0.0221704	IL32;ITGB1;MARCKSL1;SERPINE2;ARPC1B;PLAUR;PLOD3;ISG15;PRSS23;DUSP6;IFI27;FAT1;CALU;TIMP1
Huntington's disease DOID-12858 mouse GSE3248 sample 727	15/354	0.966667	0.999996	0	0	0.648415	0.0219822	PRNP;GALNT2;PDGFA;PAX6;SLC4A3;HIF1A;RUNDC3A;BASP1;TUBB3;SPP1;SCG5;TAGLN3;APOE;XPR1;CHGB
Acute pancreatitis C0001339 mouse GSE3644 sample 376	18/412	0.967254	0.999996	0	0	0.669078	0.0222766	CCDC71L;SMIM3;CEBPB;CLIC4;TNFRSF12A;ACTN1;SNX10;OSMR;SEL1L3;STC2;SPP1;MYH9;FLNB;ITGA6;EPPK1;FERMT2;CTSC;CCRN4L
Parkinson's disease DOID-14330 human GSE19587 sample 740	17/393	0.967273	0.999996	0	0	0.662279	0.022037	IFITM3;SERPINA3;PRNP;DOCK4;COL16A1;SCD5;FN1;SLC2A1;PTPRK;PGF;CRISPLD2;CA2;APOC1;ZIC1;SCG5;TIMP1;CD14
MELAS - Mitochondrial myopathy, encephalopathy, lactic acidosis and stroke-like episodes C0162671 human GSE1462 sample 102	19/431	0.967318	0.999996	0	0	0.675269	0.0224378	IFITM3;IL32;CEBPB;CAV1;RFTN1;LTBP2;PPP2R3A;HIF1A;CXCL14;HLA-G;HOXC10;C3;LGALS1;IFI27;COL6A2;COL6A3;TGFBI;PFN2;FBN1
Hepatic lipidosis C0015695 mouse GSE5538 sample 10	13/316	0.967511	0.999996	0	0	0.628956	0.0207735	IFITM3;SDS;AQP9;HSD17B6;C2;C3;HSD11B1;FADS2;PROC;APOC1;APOE;ADTRP;FADS1
cystic fibrosis DOID-1485 human GSE15568 sample 833	11/278	0.969074	0.999996	0	0	0.604168	0.0189792	TCL1A;MARCKSL1;SERPINA1;IFI27;TUBB3;UBD;RFTN1;RAC2;TIMP1;LCP1;MS4A1
Treacher Collins syndrome DOID-2908 mouse GSE10167 sample 480	10/258	0.969176	0.999996	0	0	0.591462	0.018518	MINPP1;GJA1;SLC16A1;SERPINE2;NEDD4;MMP2;SERPINH1;APOE;ECT2;DACT1
mental retardation DOID-1059 human GSE6575 sample 1044	19/435	0.970632	0.999996	0	0	0.66863	0.0199304	ITK;C11ORF84;STARD4;PTPRN;KCNA3;SLC39A10;GPX7;PCDH12;IGJ;ERMN;KIAA0125;TNFSF4;TNFRSF17;ITGAV;FOLR3;ICOS;MS4A1;BIRC3;DFNA5
Down syndrome DOID-14250 human GSE19681 sample 1066	11/280	0.971035	0.999996	0	0	0.599611	0.017624	TGFB1;PTPRC;CA2;FLNA;TNFAIP3;ADAM8;SLC2A3;LCP1;HIF1A;SOX4;CDYL2
pancreatic non-invasive intraductal papillary-mucinous carcinoma DOID-7685 human GSE19650 sample 609	13/320	0.971276	0.999996	0	0	0.620626	0.018088	COL16A1;ANXA13;SYT13;LYZ;F5;IFI27;CA2;FAT1;C3ORF52;PLEK2;CA9;TGFBI;HOXC6
neurofibromatosis DOID-8712 mouse GSE1482 sample 666	11/282	0.972884	0.999996	0	0	0.595122	0.0163603	NELL2;APP;PRNP;MARCKSL1;FSCN1;SPOCK1;TAGLN3;THY1;SNCB;STX1A;CHGB
Down syndrome DOID-14250 human GSE16677 sample 1064	16/381	0.973316	0.999996	0	0	0.641979	0.0173631	ITGA4;ARPC1B;IFI6;ISG15;KRT10;C4ORF48;LYZ;MINPP1;TUBB3;CA2;APOC1;RAC2;FLNA;TIMP1;PIM2;LCP1
Arrhythmogenic Right Ventricular Cardiomyopathy C0349788 mouse GSE4120 sample 432	12/308	0.977658	0.999996	0	0	0.594057	0.0134229	CLIC4;SLC16A1;SLMO1;ELOVL5;IRS1;FBLIM1;NEDD4;CAV1;CALU;HTRA1;ANTXR2;SNCB
Huntington's disease DOID-12858 mouse GSE3248 sample 728	11/288	0.977806	0.999996	0	0	0.582042	0.0130631	APP;MACF1;PRNP;LHX1;ZIC1;HTRA1;MYH9;APOE;IGF2BP2;HIF1A;TYMP
Thrombocytopenia C0040034 mouse GSE2527 sample 253	8/226	0.977867	0.999996	0	0	0.538304	0.0120479	IFI27;MEGF10;NEDD4;CSGALNACT2;FAT1;APOE;LILRB4;TGM2
Type 2 diabetes mellitus C0011860 rat GSE6428 sample 291	10/269	0.978881	0.999996	0	0	0.566005	0.0120813	PRNP;SERPINA1;CSRP2;FCHSD2;IFI27;MMD;UBD;IFI35;SKIL;XPR1
Erectile dysfunction associated with type 2 diabetes mellitus C1997651 rat GSE2457 sample 186	14/351	0.979748	0.999996	0	0	0.608361	0.0124472	IFITM3;APP;CEBPB;IGFBP3;CAV1;ANO6;CXCL1;PRSS23;CTSS;IFI27;NEDD4;UBD;FLNA;APOE
myelodysplastic syndrome DOID-0050908 human GSE19429 sample 812	11/291	0.97995	0.999996	0	0	0.575712	0.0116606	IFITM3;MINPP1;CXCL10;BASP1;ARPC1B;EPSTI1;RAC2;HIST1H3H;MYH10;IFIT3;IFIT2
Parkinson's disease DOID-14330 human GSE19587 sample 1080	18/433	0.981807	0.999996	0	0	0.634493	0.0116499	PRNP;CEBPB;DOCK4;COL16A1;SCD5;PLOD3;SLC30A1;PTPRK;PGF;C3;P4HA1;BASP1;ZIC1;SERPINH1;SCG5;TAGLN3;SCG2;HOXA5
Type 2 diabetes mellitus C0011860 mouse GSE642 sample 320	11/294	0.981902	0.999996	0	0	0.569516	0.0104014	CEBPB;BASP1;SPP1;FSCN1;MYH9;APOE;PPP1R18;FBP1;CDR2;HOXD8;CCRN4L
nemaline myopathy DOID-3191 mouse GSE3384 sample 974	20/472	0.982008	0.999996	0	0	0.647009	0.0117468	IFITM3;APP;MACF1;PRNP;CEBPB;CLIC4;SPARC;LUM;MSN;COL1A1;SMTN;LGALS1;COL4A2;COL4A1;COL6A2;COL6A1;SERPINH1;COL6A3;CDH13;APOE
Malignant tumor of pancreas C0346647 human GSE14245 sample 242	16/395	0.982364	0.999996	0	0	0.617793	0.0109924	TGFB1;UBE2L6;CDC42BPA;HAPLN3;CDYL2;LILRA4;HELZ2;CASP14;CSRP2;GPR153;NLRP10;COL6A3;KDELR3;TOX;SH2D5;BIRC3
Wilson disease DOID-893 mouse GSE5348 sample 966	12/316	0.982851	0.999996	0	0	0.578173	0.0100009	ALDH1B1;MMD;AQP9;RBP1;APOE;HSD17B6;LBP;KMO;FBP1;FERMT2;C2;TM6SF2
Anxiety Disorder C0003469 rat GSE932 sample 111	14/358	0.983762	0.999996	0	0	0.595754	0.0097534	C1QB;KCNH3;PHLDB1;PIK3CD;SLC4A3;CTSS;FEZ1;CHN1;APOC1;PMEPA1;MYH9;TAGLN3;APOE;KIF3C
Type 1 diabetes mellitus C0011854 mouse GSE11 sample 173	10/279	0.985189	0.999996	0	0	0.544669	0.00812718	FAM101B;GJA1;SEMA3C;TUBB3;CCL19;KRT10;TGFBI;STX2;SORCS2;LILRB4
Rett Syndrome C0035372 human GSE6955 sample 390	15/381	0.985245	0.999996	0	0	0.5997	0.00891474	CNTNAP2;MARCKSL1;HTRA1;ADAR;PTPRK;C1ORF216;GJA1;RAB31;SCRN1;PTPRZ1;TUBB3;FEZ1;FSCN1;APOE;APBA2
hepatitis C DOID-1883 human GSE20948 sample 597	11/301	0.9858	0.999996	0	0	0.555559	0.00794573	MARCKSL1;FLRT3;MMD;CA2;ADAR;LAMB1;AHR;LYZ;MET;DUSP6;CXCL5
diabetic retinopathy DOID-8947 mouse GSE12610 sample 911	12/322	0.985994	0.999996	0	0	0.566798	0.00799485	BASP1;GAD1;COL6A1;HTRA1;SLC2A1;THY1;BCAT1;SNCB;TNS3;PLA2G7;SCG2;PFN2
systemic lupus erythematosus DOID-9074 human GSE55447 sample 1072	10/282	0.986711	0.999996	0	0	0.538574	0.00720509	ABCA1;SERPINE2;IFI27;TSHZ3;DDX58;TNFSF10;CHST15;RDH16;TRIM46;MB21D2
Lymphatic edema C0024236 mouse GSE4333 sample 207	11/306	0.988092	0.999996	0	0	0.545994	0.00654052	SLC22A4;CCR1;NTRK1;CHSY1;NXPH4;C5AR1;WNT7A;TNFAIP3;PAX6;FOXL2;SKAP2
autism spectrum disorder DOID-0060041 human GSE25507 sample 1022	9/266	0.98907	0.999996	0	0	0.513017	0.00563834	LBH;GNLY;EMR1;IL2RB;GZMB;CCR7;IL7R;FAIM3;IDO1
Type 2 diabetes mellitus C0011860 rat GSE2470 sample 238	12/332	0.990077	0.999996	0	0	0.548788	0.00547266	C3;CD53;LIMA1;IFI27;TTC7B;IRF7;TGFBI;CXCL13;JAK3;NID2;FBP1;C1QC
Schizophrenia C0036341 human GSE4036 sample 357	10/291	0.99045	0.999996	0	0	0.52107	0.00500008	IFITM3;NELL2;BASP1;MAP1B;SPP1;TTC7B;SPOCK1;PAX6;HIF1A;ERMN
autistic disorder DOID-12849 human GSE6575 sample 1042	18/457	0.991098	0.999996	0	0	0.59902	0.00535605	LEPRE1;SH2D2A;PYHIN1;PYY2;GZMB;GOLGA7B;NELL2;MINPP1;TRPM2;MELK;GNLY;CAMK4;ADTRP;ICOS;MB21D2;TIGIT;GTSF1;BIRC3
asthma DOID-2841 human GSE31773 sample 714	9/272	0.991316	0.999996	0	0	0.50115	0.00437117	TMEM2;EIF5A2;CHN1;SFXN3;OLR1;GPX7;FOLR3;MMP9;ABCG1
Type 2 diabetes mellitus C0011860 rat GSE3068 sample 335	11/315	0.991377	0.999996	0	0	0.529571	0.0045862	IFITM3;C1QB;ESM1;POSTN;CEBPB;SERPINA1;APOC1;PMEPA1;APOE;TIMP1;CTSS
pancreatic intraductal papillary-mucinous adenoma DOID-7851 human GSE19650 sample 608	11/316	0.991685	0.999996	0	0	0.527806	0.00440724	LIMA1;COL16A1;IFI27;LAMB3;CA2;PLEK2;CA9;PTPRK;LYZ;CDC42BPA;F5
hepatitis C DOID-1883 human GSE20948 sample 599	10/295	0.991774	0.999996	0	0	0.513645	0.00424256	CEBPB;WARS;FLRT3;GOLM1;APOC1;APOE;LYZ;BCAT1;DUSP6;CXCL5
Retinitis Pigmentosa C0035334 mouse GSE128 sample 33	12/338	0.991965	0.999996	0	0	0.538512	0.00434434	IFITM3;ITGB1;APP;GJA1;SPARC;MYO10;COL4A1;HTRA1;PAX6;AHR;DDHD1;BCAT1
asthma DOID-2841 human GSE16032 sample 729	10/297	0.99237	0.999996	0	0	0.510011	0.00390629	IL32;NELL2;GNLY;CD7;IL2RB;NLRC5;RHOH;LTB;RUNX3;CDR2
Essential Hypertension C0085580 rat GSE1675 sample 412	10/299	0.992925	0.999996	0	0	0.506426	0.00359564	SFRP4;MMP14;CEBPB;SOAT1;RDH16;FAT1;SPP1;ACSL4;APOE;DUSP6
Adenocarcinoma of lung C0152013 human GSE1987 sample 431	9/281	0.993888	0.999996	0	0	0.484332	0.0029692	IFITM3;COL16A1;FAT1;SPP1;SLC30A1;APOE;PTPRK;CCL18;HLA-G
psoriasis DOID-8893 mouse GSE27628 sample 822	12/346	0.993964	0.999996	0	0	0.525385	0.0031806	SFRP4;FOXC2;STRIP2;SUCNR1;TH;SULT1E1;SIX4;COL22A1;BVES;HOXA5;PRKAG3;IL22RA2
Polycystic Ovary Syndrome C0032460 human GSE6798 sample 292	10/306	0.994584	0.999996	0	0	0.494262	0.00268443	COL1A1;COL3A1;SPARC;COL1A2;COL4A1;LUM;TPM1;FN1;SAMD4A;BATF
multiple myeloma DOID-9538 human GSE6691 sample 787	17/454	0.994816	0.999996	0	0	0.567939	0.00295158	CD53;NLGN4X;GALNT2;IFI6;GPX7;ISG15;IFI35;LAMC1;DUSP6;CTSS;LAMP5;HERC5;BST2;P4HA1;SCRN1;LAMP3;PDGFC
Simian Acquired Immune Deficiency Syndrome C0080151 human GSE4785 sample 92	12/353	0.995321	0.999996	0	0	0.514404	0.00241242	MARCKSL1;PTPRC;IFI16;FAM46C;MYO7B;LPCAT1;ADAM10;CMPK2;PMEPA1;ISG15;NETO2;BID
Alcohol poisoning C0392620 rat GSE3311 sample 288	8/267	0.995644	0.999996	0	0	0.452086	0.00197374	IFITM3;PLEKHG2;LURAP1L;ACTN1;C1QTNF6;PRSS23;RELT;CTSC
nemaline myopathy DOID-3191 mouse GSE3384 sample 977	13/379	0.996059	0.999996	0	0	0.518913	0.00204884	IFITM3;ITGB1;APP;MACF1;CLIC4;CEBPB;SPARC;GALNT2;FST;NREP;COL4A1;SERPINH1;CDH13
Turner Syndrome C0041408 mouse GSE1606 sample 218	8/271	0.996314	0.999996	0	0	0.445114	0.00164392	NELL2;APP;DLX1;GFPT2;FSCN1;BCAT1;SOX4;PFN2
Hypertension C0020538 mouse GSE1674 sample 400	10/318	0.996606	0.999996	0	0	0.474696	0.00161388	APP;ZC3H12C;DAB2;CEBPB;TH;CTSZ;ACSL4;SLC4A3;SCG2;FADS1
nemaline myopathy DOID-3191 mouse GSE3384 sample 976	3/150	0.996747	0.999996	0	0	0.299325	0.000975182	APP;SGIP1;PFN2
Epilepsy DOID-1826 rat GSE2880 sample 804	5/203	0.996836	0.999996	0	0	0.369945	0.00117239	SERPINE2;FEZ1;ERMN;SSFA2;BEND6
amyotrophic lateral sclerosis DOID-332 mouse GSE3343 sample 683	8/275	0.996885	0.999996	0	0	0.438351	0.0013678	C3;PRNP;SPARC;SERPINE2;APOE;CTSS;CHGB;PFN2
Senescence C0001792 human GSE1786 sample 114	12/364	0.996888	0.999996	0	0	0.498031	0.00155216	IFITM3;C3;IL32;CEBPB;SPARC;LGALS1;DYSF;ISG15;LYZ;FSTL1;LGR5;CXCL14
Nemaline Myopathy C0206157 mouse GSE3384 sample 78	12/366	0.997113	0.999996	0	0	0.495163	0.00143137	ITGB1;APP;PRNP;CLIC4;CEBPB;COL15A1;IFI27;COL4A2;CDH13;NREP;FERMT2;PFN2
systemic lupus erythematosus DOID-9074 human GSE55447 sample 1073	8/282	0.997686	0.999996	0	0	0.42699	0.000989037	TMEM169;EMR1;SIRPG;COL8A1;IFI44;ISG15;ITGA5;CHST3
Huntington's disease DOID-12858 mouse GSE3248 sample 726	12/372	0.9977	0.999996	0	0	0.486751	0.00112085	ABCA1;MACF1;TYROBP;BASP1;PTPRN;SCG5;APOE;SLC4A3;HIF1A;CTSS;PFN2;C1QC
Type 2 diabetes mellitus C0011860 mouse GSE2899 sample 45	10/332	0.99806	0.999996	0	0	0.453712	0.00088093	IFITM3;HSD11B1;MINPP1;CSRP2;TH;SPP1;LBP;HOXC8;C2;TYMP
Cardiac Hypertrophy C1383860 rat GSE1055 sample 354	2/133	0.998408	0.999996	0	0	0.223939	0.000356787	IFI27;TPM1
Cystic Fibrosis C0010674 mouse GSE765 sample 65	9/314	0.998409	0.999996	0	0	0.431157	0.000686354	IFITM3;LGALS1;MMP7;COL4A1;UBD;CD38;HIF1A;IGJ;SKAP2
amyotrophic lateral sclerosis DOID-332 mouse GSE10953 sample 680	13/423	0.999247	0.999996	0	0	0.462115	0.000348224	APP;PRNP;MARCKSL1;SERPINE2;USB1;CTSS;GJA1;COL1A2;ZIC1;SPP1;SCG5;CHGB;PFN2
Bipolar Disorder C0005586 human GSE5388 sample 107	6/259	0.999274	0.999996	0	0	0.346669	0.00025192	NELL2;MARCKSL1;RAB31;BASP1;SCG5;TAGLN3
psoriasis DOID-8893 human GSE26952 sample 982	7/285	0.999304	0.999996	0	0	0.367869	0.0002563	COL15A1;RAB31;IFI27;TNFRSF12A;FAM89A;DSG2;TYMP
esophagus squamous cell carcinoma DOID-3748 human GSE63941 sample 659	4/209	0.999379	0.999996	0	0	0.285516	0.000177467	IFI27;KRT17;KRT14;DSG2
Huntington's disease DOID-12858 mouse GSE3248 sample 723	6/263	0.9994	0.999996	0	0	0.3412	0.000204672	TUBB3;ZIC1;SCG5;UNC5C;TAGLN3;HIF1A
COPD - Chronic obstructive pulmonary disease C0024117 human GSE475 sample 343	7/289	0.999421	0.999996	0	0	0.362573	0.000209953	ENAH;IL32;SMTN;NNMT;SCD5;STX1A;PFN2
Cancer of prostate C0376358 mouse GSE1413 sample 48	7/294	0.999541	0.999996	0	0	0.356159	0.000163487	SLC4A7;ARPC1B;ANXA13;SAA1;SLC39A8;IFIT1;SGPP1
acute myocardial infarction DOID-9408 mouse GSE775 sample 1000	13/443	0.999658	0.999996	0	0	0.44014	0.000150667	ITGB1;PRNP;CEBPB;CLIC4;LUM;F2R;MSN;CXCL1;HIF1A;THBS1;SLC8A1;CALU;FERMT2
esophagus squamous cell carcinoma DOID-3748 human GSE63941 sample 658	3/192	0.999678	0.999996	0	0	0.232282	7.47693e-05	PTPRZ1;AMIGO2;DSG2
Huntington's disease DOID-12858 mouse GSE3248 sample 725	6/276	0.99968	0.999996	0	0	0.324543	0.00010386	APP;IFI27;BASP1;FSCN1;APOE;SLC4A3
Nemaline Myopathy C0206157 mouse GSE3384 sample 160	6/276	0.99968	0.999996	0	0	0.324543	0.00010386	APP;POPDC3;PRNP;HSPG2;XPR1;PFN2
amyotrophic lateral sclerosis DOID-332 mouse GSE10953 sample 679	15/491	0.999697	0.999996	0	0	0.458351	0.000139019	APP;PRNP;SPARC;SERPINE2;ELOVL5;CTSS;PTPRD;GJA1;COL1A2;BASP1;FEZ1;SPP1;FSCN1;CHGB;PFN2
Nutritional deficiency, NEC C0267975 mouse GSE1776 sample 422	4/230	0.999795	0.999996	0	0	0.258692	5.29993e-05	CEBPB;CDSN;CCL8;FEZ1
Hypotensive episode C0520541 rat GSE2401 sample 388	8/339	0.999817	0.999996	0	0	0.352368	6.45166e-05	ITGB1;MACF1;ENPEP;SDS;CSRP2;IGFBP3;FBP1;CTSS
nemaline myopathy DOID-3191 mouse GSE3384 sample 973	11/412	0.999817	0.999996	0	0	0.399357	7.29808e-05	COL1A1;PRNP;SPARC;LGALS1;COL4A2;COL6A1;APOE;THBS1;HOXD8;XPR1;CCRN4L
Neurofibromatosis DOID-8712 mouse GSE1482 sample 665	5/265	0.999855	0.999996	0	0	0.280784	4.07413e-05	KLF7;MYO10;SOX11;THY1;LBP
Neurogenic Muscular Atrophy C0270948 rat GSE2566 sample 396	3/208	0.999868	0.999996	0	0	0.213968	2.81863e-05	UBD;TPM1;FN1
prostate cancer DOID-10283 human GSE55945 sample 835	4/241	0.999886	0.999996	0	0	0.246539	2.82227e-05	SERPINA3;GOLM1;CREB3L1;APOC1
Huntington's disease DOID-12858 mouse GSE3621 sample 704	4/244	0.999902	0.999996	0	0	0.243418	2.37955e-05	IFITM3;IFI27;CAMK2N2;SCG5
Intestinal polyposis UMLS CUI-C1257915 mouse GSE6078 sample 952	2/180	0.999903	0.999996	0	0	0.164392	1.59832e-05	ADAMDEC1;ANXA13
Type 2 diabetes mellitus C0011860 mouse GSE2899 sample 299	8/355	0.999912	0.999996	0	0	0.335828	2.96904e-05	NEDD4;CTSZ;SPP1;MYH9;KDELR3;FKBP9;CDK14;CCRN4L
nemaline myopathy DOID-3191 mouse GSE3384 sample 975	8/361	0.999933	0.999996	0	0	0.330013	2.22702e-05	ITGB1;APP;PRNP;CLIC4;CEBPB;LUM;XPR1;PFN2
nemaline myopathy DOID-3191 mouse GSE3384 sample 970	9/390	0.999942	0.999996	0	0	0.343728	1.98742e-05	APP;MACF1;CEBPB;SPARC;MYO10;IFI27;XPR1;CCRN4L;PFN2
Type 1 diabetes mellitus C0011854 mouse GSE4616 sample 363	4/257	0.99995	0.999996	0	0	0.230748	1.14979e-05	IFITM3;PTPRN;GFPT2;SLC8A1
Nemaline Myopathy C0206157 mouse GSE3384 sample 180	10/419	0.999951	0.999996	0	0	0.355513	1.73863e-05	COL1A1;PRNP;SPARC;LGALS1;COL4A2;COL4A1;COL6A2;FSCN1;HOXD8;XPR1
psoriasis DOID-8893 human GSE61281 sample 697	7/345	0.999957	0.999996	0	0	0.301583	1.28651e-05	CXCL10;ENPEP;POSTN;SDC2;DPF1;TFEC;WNT7A
Huntington's disease DOID-12858 mouse GSE3621 sample 703	3/229	0.999958	0.999996	0	0	0.193866	8.12204e-06	IFITM3;ZIC1;SCG5
Viral cardiomyopathy C0264797 human GSE4172 sample 384	8/373	0.99996	0.999996	0	0	0.318954	1.26919e-05	GJA1;TENM2;LBH;PPP1R14C;TPM1;ITGAV;MYH10;XPR1
nemaline myopathy DOID-3191 mouse GSE3384 sample 972	8/374	0.999962	0.999996	0	0	0.318066	1.21243e-05	COL1A1;LGALS1;IFI27;GOSR1;FSCN1;IGF2BP2;PPP1R18;XPR1
Neurofibromatosis DOID-8712 mouse GSE1482 sample 669	5/295	0.999967	0.999996	0	0	0.251329	8.29938e-06	CLIC4;PTPRN;ZIC1;APOE;SNCB
Retinoschisis C0152439 mouse GSE5581 sample 146	9/404	0.999968	0.999996	0	0	0.331292	1.06265e-05	SLC4A7;APP;MPP4;PDPN;CDH11;SLC2A1;THY1;SNCB;CHGB
Cystic Fibrosis C0010674 mouse GSE769 sample 428	6/325	0.999969	0.999996	0	0	0.273962	8.4264e-06	IFITM3;WARS;SMOC1;COL7A1;SLC39A8;CD14
Hepatocellular carcinoma DOID-684 human GSE10393 sample 493	5/302	0.999976	0.999996	0	0	0.245312	5.88457e-06	SLC7A7;GOLM1;KDELR3;HIF1A;PFN2
Nemaline Myopathy C0206157 mouse GSE3384 sample 317	11/466	0.999979	0.999996	0	0	0.350924	7.28093e-06	ITGB1;APP;MACF1;PRNP;CEBPB;CLIC4;MYO10;IFI27;HIF1A;XPR1;PFN2
HIV - Human immunodeficiency virus infection C0019693 human GSE2504 sample 157	8/396	0.999984	0.999996	0	0	0.299672	4.77518e-06	CEBPB;LPXN;ADAR;MYBL2;LCP1;PTPN7;DOCK2;SOX4
cystic fibrosis DOID-1485 mouse GSE769 sample 1058	5/312	0.999984	0.999996	0	0	0.237193	3.73209e-06	IFITM3;WARS;GALNT2;COL7A1;SLC39A8
Obesity C0028754 human GSE474 sample 236	7/371	0.999985	0.999996	0	0	0.279646	4.11813e-06	MFAP5;POPDC3;CEBPB;SPARC;DYSF;FSTL1;HOXC6
Hepatitis, Autoimmune C0241910 mouse GSE867 sample 230	7/373	0.999986	0.999996	0	0	0.278087	3.81825e-06	IFITM3;PROC;TDO2;ELOVL5;AQP9;RBP1;FADS1
nemaline myopathy DOID-3191 mouse GSE3384 sample 971	11/493	0.999991	0.999996	0	0	0.330777	3.09735e-06	ITGB1;APP;MACF1;POPDC3;PRNP;CLIC4;LGALS1;COL6A3;HIF1A;XPR1;PFN2
CML - Chronic myeloid leukemia C0023473 human GSE11889 sample 403	5/334	0.999992	0.999996	0	0	0.221068	1.70836e-06	PTPRC;DAPK1;TPM1;PLOD2;SSFA2
Huntington's disease DOID-12858 mouse GSE3621 sample 702	4/311	0.999994	0.999996	0	0	0.189604	1.2025e-06	CAMK2N2;ZIC1;FAT1;SCG5
Infertility due to azoospermia C1321542 mouse GSE3676 sample 151	7/413	0.999994	0.999996	0	0	0.250143	1.42958e-06	APP;MACF1;SPARC;SLC2A3;DDHD1;SH2B3;FBP1
Type 1 diabetes mellitus C0011854 mouse GSE1659 sample 346	5/352	0.999994	0.999996	0	0	0.209395	1.17388e-06	ITGB1;APP;BASP1;GALNT2;NEDD4
Teratospermia UMLS CUI-C0919628 human GSE6968 sample 954	4/324	0.999995	0.999996	0	0	0.181773	9.53546e-07	PSTPIP1;TUBB3;MYH9;AHR
Emery-Dreifuss muscular dystrophy DOID-11726 mouse GSE6399 sample 675	2/253	0.999995	0.999996	0	0	0.116122	5.68786e-07	GJA1;CRISPLD2
fetal alcohol spectrum disorder DOID-0050696 mouse GSE34305 sample 525	3/345	0.999996	0.999996	0	0	0.127307	5.51661e-07	CCL11;LHB;CCR7
fetal alcohol spectrum disorder DOID-0050696 mouse GSE34305 sample 526	2/280	0.999996	0.999996	0	0	0.104691	4.39622e-07	ASPHD1;TM6SF2

## Sheet: Human_Oral_RNA-seq_SCC_DN
Supplementary Table S3
	Human Tongue Squamous Cell Carcinoma (SCC) vs. Margin
		Disease Perturbations from GEO Down. q<0.05, Up (Log2<-1)					Enrichr Analysis
Term	Overlap	P-value	Adjusted P-value	Old P-value	Old Adjusted P-value	Odds Ratio	Combined Score	Genes
esophagus squamous cell carcinoma DOID-3748 human GSE20347 sample 607	182/329	3.50144e-122	2.93771e-119	0	0	18.4982	5173.24	USP6NL;GALNT12;EHF;IL1RN;WWC1;AQP3;ERO1L;TGM1;ENDOU;PAIP2B;IL36A;SLC16A6;OBFC1;PRSS3;PITX1;TGM3;CAST;SH3GLB2;KRT4;SLC35C1;SPINK5;PGD;SULT2B1;C1ORF116;PPP1R3C;SLPI;SCNN1B;MALL;RRAGD;LY6D;MAL;SLC27A6;RHCG;CES2;BEX4;MAOB;LYPD3;RASAL1;ALOX12;TXN;PPL;EVPL;COX7A1;CYP2C18;FUT3;FUT6;NUAK2;TMEM246;C7;EPB41L3;ZBED2;ISOC1;S100A14;SPRR2C;CLCA4;ZSCAN18;EXPH5;CYP2J2;TFAP2B;PMM1;EPHX2;EPHX3;PTK6;ABCA8;HOPX;BSPR…
Barrett's esophagus DOID-9206 human GSE34619 sample 596	154/289	9.09372e-100	3.81481e-97	0	0	16.6763	3803.05	GLTP;IL1RN;ANKRD37;ANKRD35;FAM25A;IKZF2;AQP3;ERO1L;SOX2;TGM1;ENDOU;PAIP2B;IL36A;CAPNS2;SLC16A6;SLC39A2;TGM3;GBP6;KRT4;SPINK7;ANKRD20A11P;SPINK5;KRT78;NCCRP1;PGD;SULT2B1;RBP7;ALDH3A1;PPP1R3C;SCNN1B;RRAGD;TMEM79;LY6D;MAL;CYP2E1;RHCG;S100A9;PADI1;S100A8;CES1;BEX4;SPRR2E;CTTNBP2;TACSTD2;LYPD3;ALOX12;ADH7;CYP4F22;PPL;EVPL;S100A16;ANKRD20A5P;ATP6V0A4;S100A14;SPRR2A;SPRR2B;CLCA4;ATP6V1C2;TPRG1;EPHX3;A2M…
Barrett's esophagus DOID-9206 human GSE34619 sample 453	146/291	1.21189e-89	3.38925e-87	0	0	14.619	2993.07	GLTP;IL1RN;ANKRD37;ANKRD35;IKZF2;AQP3;ERO1L;SOX2;TGM1;ENDOU;IL36A;CAPNS2;ANKRD31;SLC16A6;SLC39A2;TGM3;GBP6;KRT4;SPINK7;ANKRD20A11P;SPINK5;KRT78;NCCRP1;PGD;SULT2B1;RBP7;PPP1R3C;SLPI;SCNN1B;RRAGD;TMEM79;LY6D;MAL;RHCG;S100A9;PADI1;S100A8;BEX4;SPRR2E;CTTNBP2;TACSTD2;LYPD3;ALOX12;ADH7;CYP4F22;PPL;S100A16;ANKRD20A5P;SPRR2A;SPRR2B;CLCA4;ATP6V1C2;TPRG1;EPHX3;A2ML1;IGFL1;CNFN;HOPX;AIF1L;CRNN;EHD3;RAET1E;N…
Squamous cell carcinoma of mouth C0585362 human GSE3524 sample 295	124/224	7.09754e-83	1.48871e-80	0	0	17.7401	3355.62	GALNT12;ACSM3;AQP3;RAPGEFL1;TGM1;ENDOU;POF1B;SLC16A6;PRSS3;TGM5;TGM3;KRT4;IL1R2;SPINK5;KRT76;ISL1;SULT2B1;ALDH3A1;C1ORF116;PPP1R3C;SCNN1B;MALL;RRAGD;SCNN1A;LY6D;MAL;SLC27A6;RHCG;CES2;EPHA2;MAOB;LYPD3;ALOX12;TXN;PPL;EVPL;COX7A1;CYP2C18;EPB41L3;ZBED2;ZSCAN18;NEBL;HSPA6;EPHX3;NBEAL2;PTK6;ABCA8;MT4;CYP4F12;ELL3;HOPX;BSPRY;CRNN;ID4;PLEKHM1;SPRR1A;ECM1;CLIC3;CRISP3;HSPB8;SLC6A1;PP14571;SLC6A4;AIM1L;BLN…
Barrett's esophagus DOID-9206 human GSE13083 sample 917	111/246	7.19817e-62	1.20785e-59	0	0	11.6239	1636.49	USP6NL;AQP3;ERO1L;TM7SF2;TGM1;ENDOU;IL36A;SLC16A6;CHAC1;SLC39A2;PITX1;TGM3;JMJD7;PGD;SULT2B1;ALDH3A1;C1ORF116;PPP1R3C;SCNN1B;RRAGD;LY6D;MAL;CYP2E1;RHCG;EPHA2;CES1;BEX4;SLC26A2;LYPD3;ALOX12;ADH7;PPL;EVPL;GPR110;TSPAN6;EPB41L3;ZBED2;SPRR2C;CLCA4;EPHX3;HOPX;EHD3;MXD1;ECM1;CLIC3;CITED2;CRISP3;HSPB8;TECR;KRT23;ADIRF;RND3;GYS2;UPK1A;MFSD5;FCER1A;ANXA9;ZNF365;C2ORF54;DUSP5;SERPINB2;GPX3;IL18;TMEM40;EMP1…
nasopharynx carcinoma DOID-9261 human GSE12452 sample 776	137/392	1.36371e-59	1.90692e-57	0	0	7.69925	1043.57	GALNT12;UGT1A10;C4ORF19;CXCL17;CLU;AQP3;VSIG2;LIPH;FAM3B;FAM3D;SLC16A9;ENPP5;RPTN;SYBU;PLS1;GBP6;TSTD1;KRT4;SPINK7;SPINK5;RIIAD1;TALDO1;KRT78;ALDH3A1;C1ORF116;SLPI;CLDN7;MALL;MAL;SLC27A6;RHCG;SPATA18;S100A9;SLC27A2;S100A8;EPHA2;CES1;SMIM5;CAPSL;C1ORF110;C7ORF57;TXN;ADH7;PPL;FAM221A;GPR110;CYP4X1;TMEM125;TSPAN6;CDH26;SPRR2B;CLCA4;GGT6;TPRG1;CGN;CNFN;ELL3;GULP1;CRNN;NMU;LCN2;DYNLRB2;MANSC1;MXD1;SPR…
nasopharynx carcinoma DOID-9261 human GSE12452 sample 777	144/433	1.78592e-59	2.14055e-57	0	0	7.16655	969.437	GLTP;FOXA1;UGT1A10;ANKRD35;C4ORF19;CXCL17;CLU;AQP3;VSIG2;LIPH;FAM3B;FAM3D;SLC16A9;RPTN;SYBU;PLS1;GBP6;KRT4;SPINK7;IL1R2;SPINK5;RIIAD1;ALDH3A1;C1ORF116;SLPI;CLDN7;MALL;MAL;SLC27A6;RHCG;SPATA18;S100A9;SLC27A2;S100A8;EPHA2;CES1;SMIM5;CAPSL;C1ORF110;LYPD3;C7ORF57;ADH7;CYP2C18;PPL;FAM221A;GPR110;RAB11FIP1;CYP4X1;TMEM125;TSPAN6;CDH26;SPRR2B;CLCA4;GGT6;TPRG1;EPHX3;CGN;CNFN;MT3;ELL3;CRNN;NMU;LCN2;DYNLRB2…
nasopharynx carcinoma DOID-9261 human GSE12452 sample 775	132/373	3.74814e-58	3.93087e-56	0	0	7.8246	1034.64	UGT1A10;ANKRD35;C4ORF19;CXCL17;AQP3;CLU;VSIG2;LIPH;FAM3B;FAM3D;SLC16A9;RPTN;SYBU;PLS1;GBP6;KRT4;TSTD1;SPINK7;IL1R2;SPINK5;RIIAD1;ALDH3A1;C1ORF116;SLPI;MALL;MAL;SPATA18;RHCG;S100A9;SLC27A2;S100A8;EPHA2;CES1;SMIM5;CAPSL;C1ORF110;LYPD3;C7ORF57;ADH7;PPL;FAM221A;GPR110;CYP4X1;TMEM125;SCIN;TSPAN6;CLCA4;GGT6;TPRG1;EPHX3;SLC4A11;CNFN;MT3;ELL3;CRNN;CCDC64B;NMU;LCN2;DYNLRB2;MANSC1;SPRR1A;MRAP2;MUC20;SPRR1B…
nasopharynx carcinoma DOID-9261 human GSE12452 sample 774	126/375	1.3899e-52	1.2957e-50	0	0	7.19221	858.787	GALNT12;ANKRD35;C4ORF19;CXCL17;AQP3;CLU;VSIG2;LIPH;FAM3B;FAM3D;SLC16A9;RPTN;SYBU;PLS1;GBP6;KRT4;TSTD1;SPINK7;SPINK5;ALDH3A1;C1ORF116;SLPI;MALL;CLDN7;LY6D;MAL;SLC27A6;SPATA18;RHCG;S100A9;SLC27A2;S100A8;CES1;SMIM5;CAPSL;C1ORF110;C7ORF57;ADH7;PPL;FAM221A;GPR110;CYP4X1;TMEM125;TSPAN8;SPRR2B;CLCA4;CNFN;ELL3;GULP1;CRNN;NMU;LCN2;DYNLRB2;MANSC1;SPRR1A;MUC20;SPRR1B;TMEM45B;ST6GALNAC1;CLIC3;C2ORF40;PSCA;KR…
head and neck squamous cell carcinoma 5520 human GSE6631 sample 458	89/237	9.17484e-42	7.69769e-40	0	0	8.35457	789.441	IL1RN;ECM1;PSCA;FAM107A;HBB;ADIRF;MT1X;AQP3;CLU;RND3;EEF1B2;TGM1;ENDOU;ALDH2;TSPO;PRSS3;PITX1;TGM3;DUSP5;SERPINB1;ANXA1;SERPINB2;KRT4;RPS8;GPX3;SPINK5;EMP1;RPL13A;HBA1;KRT76;TMPRSS11D;SULT2B1;CLDN10;ALDH3A1;CLDN4;CEACAM1;MT1A;SLPI;CEACAM6;MALL;LY6D;MAL;MT1H;CRYAB;S100A9;S100A8;EPHA2;CSTB;CSTA;TACSTD2;MGST2;DPT;LYPD3;ATP5I;CRIP2;ALOX12;TXN;STATH;PPL;CRIP1;COX7A1;SELENBP1;SCEL;DNAJB1;CLEC3B;TSPAN8;…
Barrett's esophagus DOID-9206 human GSE1420 sample 643	95/286	2.81026e-39	2.14346e-37	0	0	6.92532	614.744	IL1RN;ECM1;CLIC3;PSCA;CRISP3;HSPB8;TECR;ADIRF;PEBP1;MT1X;DBI;COX7C;EEF1B2;TGM1;ENDOU;HEBP2;UPK1A;CAPNS1;TSPO;PITX1;TGM3;C2ORF54;RPS8;GPX3;DCXR;SPINK5;TALDO1;EMP1;RPL13A;PGD;TMPRSS11E;COX6B1;ALDH3A2;ALDH3A1;AIM1;ESPL1;PPDPF;MALL;LY6D;MAL;BLVRB;TRIM16;RHCG;CRYAB;MGLL;ALDH9A1;CFD;MAOB;ATP5A1;CRCT1;NDUFA4L2;MGST2;ALOX12;TXN;ADH7;PPL;EVPL;COX7A1;SCEL;DNAJB1;PDLIM2;RAB25;NT5DC2;MKNK2;EPS8L1;EPS8L2;LY6G…
Hereditary gingival fibromatosis C0399440 human GSE4250 sample 177	98/321	5.94999e-37	4.16003e-35	0	0	6.12212	510.66	IL1RN;ANKRD37;CLU;ERO1L;TGM1;LGALS3;CAPNS1;PITX2;TGM3;GBP6;CAST;KRT4;KRT3;RPS8;SPINK7;SPINK5;TALDO1;ANXA11;KRT78;SLPI;ETHE1;MALL;CLDN7;LY6D;MAL;TRIM16;RHCG;CES2;TACSTD2;ALOX12;TXN;PPL;EVPL;SLC9A3R1;S100A16;S100A14;SPRR2B;SPRR2C;CLCA4;EGR1;IGFL1;CNFN;HOPX;CRNN;UQCRQ;LCN2;GGTA1P;CD24;MXD1;SPRR1A;ECM1;CLIC3;CRISP3;HBB;PRSS27;ADIRF;VSIG10L;RND3;HEBP2;SDR16C5;FDCSP;TSPO;DUSP5;TMPRSS11B;SERPINB1;ANXA1;…
esophagus adenocarcinoma DOID-4914 human GSE1420 sample 644	90/278	3.0051e-36	1.93944e-34	0	0	6.64147	543.225	IL1RN;ECM1;CLIC3;CITED2;CRISP3;HSPB8;TECR;MT1X;AQP3;CHRDL1;RND3;EEF1B2;TGM1;HEBP2;ALDH2;TSPO;TGM3;CAST;SERPINB1;ANXA1;SERPINB2;KRT4;GPX3;SPINK5;TALDO1;EMP1;EMP2;HBA1;PGD;TMPRSS11E;TMPRSS11D;ALDH3A1;AIM1;PPP1R3C;MALL;LY6D;MAL;TRIM16;RHCG;CRYAB;S100A9;S100A8;ZNF750;ALDH9A1;SPRR3;CSTB;CSTA;MAOB;ATP5A1;CRCT1;NDUFA4L2;LYPD3;PRELP;NDRG2;PPL;COX7A1;SCEL;SLC9A3R1;PDLIM2;RAB25;MKNK2;S100A14;LY6G6C;SPRR2B;…
Adenocarcinoma of esophagus C0279628 human GSE1420 sample 164	84/282	6.16188e-31	3.69273e-29	0	0	5.85595	407.35	IL1RN;ECM1;CLIC3;CITED2;CRISP3;HSPB8;TECR;MT1X;AQP3;CHRDL1;RND3;EEF1B2;TGM1;HEBP2;ALDH2;TSPO;TGM3;CAST;SERPINB1;ANXA1;SERPINB2;KRT4;GPX3;SPINK5;EMP1;HBA1;PGD;TMPRSS11E;TMPRSS11D;ALDH3A1;AIM1;PPP1R3C;MALL;LY6D;MAL;TRIM16;RHCG;CRYAB;S100A9;S100A8;ALDH9A1;CFD;SPRR3;CSTB;CSTA;MAOB;ATP5A1;CRCT1;NDUFA4L2;LYPD3;PRELP;PPL;COX7A1;SCEL;PDLIM2;RAB25;MKNK2;S100A14;LY6G6C;SPRR2B;SPRR2C;CLCA4;ZNF185;KRT13;KLK1…
breast cancer DOID-1612 human GSE3744 sample 978	104/443	2.06115e-28	1.15287e-26	0	0	4.26622	271.968	RERGL;EHF;ANKRD35;ACSM3;FAM107A;ARHGAP36;NR3C2;CAPN6;PHYHD1;FAM150B;PRIMA1;SCARA5;SOX10;RBP7;RBP4;C1ORF116;RNF128;SLPI;SDPR;CLDN8;SLC27A6;CES1;CFD;TTYH1;DPT;NDRG2;PPL;TSPAN8;TSPAN6;APOD;GPIHBP1;ZNF662;CYP2J2;EGR1;EPHX2;IGSF10;CYP26A1;FXYD1;ID4;ECHDC3;GGTA1P;ITM2A;GSTM5;C2ORF40;HSPB6;HBB;KRT23;CHRDL1;RND3;TMEM220;BOC;CA4;SH3BGRL2;HMGCS2;MUC15;ANXA1;PEG3;EDN3;GPX3;MAMDC2;COBL;HBA1;RGMA;SCGB2A1;ELF5…
nasopharynx carcinoma DOID-9261 human GSE12452 sample 778	93/386	2.15687e-26	1.13101e-24	0	0	4.38827	259.34	TMEM45B;CLIC3;C2ORF40;PSCA;KRT23;CLU;AQP3;SDR16C5;UBL3;VSIG2;CLDN23;FAM3B;FAM3D;RPTN;SYBU;GBP6;CHST9;TMPRSS11B;SERPINB2;KRT4;SPINK7;SPINK5;IL18;C9ORF24;VPS37B;TMPRSS11D;C15ORF48;CLDN10;ALDH3A1;C1ORF116;TST;ELF3;CEACAM6;SCGB2A1;CEACAM5;LY6D;CDHR3;MAL;SLC27A6;ZMYND10;RHCG;S100A9;MGLL;S100A8;ZNF750;EPHA2;CES1;BEX4;SERPINB11;SPRR3;SMIM5;CSTA;ADH1C;CAPSL;CRCT1;C1ORF110;C7ORF57;GDPD3;ADH7;SNX31;PPL;CRI…
Breast Cancer C0006142 human GSE3744 sample 24	100/449	1.91343e-25	9.44334e-24	0	0	3.97031	225.973	RERGL;EHF;ANKRD35;ACSM3;CLU;ARHGAP36;NR3C2;EPB41L4A-AS1;CAPN6;PHYHD1;FAM150B;PRIMA1;TLE2;SCARA5;SOX10;RBP7;RBP4;RNF128;SLPI;SDPR;CLDN8;SLC27A6;CES1;CFD;DPT;NDRG2;PPL;COX7A1;TSPAN8;TSPAN6;APOD;GPIHBP1;ZNF662;CYP2J2;EGR1;TFAP2B;C9ORF152;EPHX2;ABCA8;IGSF10;CYP26A1;FXYD1;ID4;REEP6;GGTA1P;ITM2A;GSTM5;C2ORF40;HSPB6;HBB;CHRDL1;RND3;BOC;CA4;SH3BGRL2;HMGCS2;ANXA1;PEG3;EDN3;GPX3;MAMDC2;HBA1;SCGB2A1;ELF5;MP…
Lung transplant rejection C0729958 mouse GSE3418 sample 83	73/307	1.34442e-20	6.2665e-19	0	0	4.26253	195.035	FOXA1;SLC44A3;CLIC3;CRISP3;ARHGDIG;KRT23;PYGM;SOX2;IYD;ENPP5;TGM3;GPX2;KRT4;LMAN1L;KRT7;ABHD14B;KERA;ISL1;TMC4;CLDN10;ALDH3A1;SLC5A8;SPINT1;TST;CLDN8;SCNN1B;TNMD;CLDN7;EEF1A2;SCNN1A;ALDH1A1;CYP2E1;CDH16;PADI1;LLGL2;BEX4;CFD;SERPINB11;LTBP4;TMPRSS2;ADH7;PPL;DNAJB1;PORCN;MUC1;RAB25;AGR2;MYH14;ATP6V1C2;TMEM184A;LRRC26;GABRP;EPHX2;EPHX1;CYP4B1;FOXJ1;MUC5B;TPPP3;KRT19;RSPH1;GJB1;CYP2S1;KRT15;PPP1R1B;S…
breast adenocarcinoma DOID-3458 human GSE61304 sample 1071	76/334	3.54086e-20	1.56357e-18	0	0	4.02862	180.431	KLB;C2ORF40;HPSE2;LOC284578;CHRDL1;ARHGAP36;NR3C2;C1QTNF4;ACADL;CAPN6;CA4;FAM3B;SH3BGRL2;FAM3D;NRTN;RSPO1;MUC15;FAM150B;HMGCS2;PRIMA1;OXGR1;CHST9;EDN3;KCNH8;MAMDC2;SPINK5;KCTD4;GREM2;RNF128;ANGPTL7;SDPR;CLDN8;ELF5;TNMD;SLC27A6;PLIN1;PKHD1L1;CFD;SAMD5;LINC00087;ADH1C;DAPL1;PLD5;SLAIN1;NTS;PHYHIP;CLEC3B;TSPAN8;WIF1;NTF3;PAK7;SLITRK5;APOD;UG0898H09;CLCA4;GPIHBP1;GRIA4;GNAS-AS1;GABRP;TMEM132C;LINC005…
cervical cancer DOID-4362 human GSE9750 sample 617	69/296	4.91834e-19	2.06324e-17	0	0	4.14245	174.63	CLIC3;DBI;AQP3;RND3;EEF1B2;LGALS3;RPS14;HEBP2;ALDH2;TSPO;TGM3;RPS12;SERPINB1;ANXA1;KRT4;RPS8;GPX3;SPINK5;EMP1;RPL13A;TMPRSS11E;TMPRSS11D;PPP1R3C;SCGB2A1;LY6D;MAL;RPL26;RHCG;CRYAB;S100A9;EPHA2;CFD;SPRR3;CSTB;CSTA;MAOB;ATP5A1;CRCT1;LYPD3;ATP5I;PPL;SCEL;DNAJB1;RAB25;APOD;S100A14;RPL18;SPRR2B;SPRR2C;CLCA4;EGR1;ZNF185;KRT13;KLK13;KLF4;PBX1;KLK11;SLURP1;HOPX;KLK12;CRNN;QARS;UQCRQ;KRT15;LCN2;FOSB;CD24;S…
discoid lupus erythematosus UMLS CUI-C0024138 human GSE52471 sample 689	61/240	6.09254e-19	2.43412e-17	0	0	4.62885	194.144	EPHB6;RERGL;KCNK7;ACSM3;YBX2;SERPINA5;NR3C2;PAIP2B;MMP27;CHL1;ACP6;MACROD1;CNGA1;FCER1A;HMGCS2;TLE2;MYOC;PEG3;PLLP;COBL;LDOC1;ZDHHC11;KRT31;BTC;RNF128;DDAH1;DCT;CLDN8;TNMD;SCGB2A1;COL21A1;SLC27A6;HRASLS;SLC27A2;OCA2;HLF;ARHGEF26;PPOX;PHYHIP;CYP3A5;C7;TSPAN8;WIF1;NT5DC2;PRODH;TFAP2B;LAMB4;FAM189A2;CYP4B1;TYR;CYP4F12;MFAP4;TF;KRT19;GATM;DLG2;STAR;BAMBI;KRT15;FABP7;PLP1
atopic dermatitis DOID-3310 human GSE32924 sample 857	73/330	1.07862e-18	3.96821e-17	0	0	3.87619	160.361	GALNT12;RERGL;HBB;KRT23;SERPINA5;AADACL2;C15ORF59;UBL3;UPK1A;POF1B;ACADL;MMP27;C1QTNF7;CLDN23;CNGA1;KRTAP3-3;ANXA9;MUC15;KRTAP3-2;FAM150B;KRTAP3-1;ENPP5;KRTAP1-1;DUSP5;SERPINB2;DGAT2;MAMDC2;SPINK5;KRT34;COBL;HBA1;TMPRSS11E;BTC;ALDH3A2;C15ORF48;CLDN8;TNMD;SCGB2A1;ALDH1A1;CHMP4C;HRASLS;SLC27A2;BEX4;HLF;ARHGEF26;HPGD;CRCT1;ALOX12;SBSN;CYP2C18;KRT33A;SCEL;TSPAN8;WIF1;LY6G6C;CYP2J2;KRTAP4-8;TPRG1;EPHX…
sporadic breast cancer DOID-8029 human GSE3744 sample 979	82/400	1.08783e-18	3.96821e-17	0	0	3.53081	146.043	FOXA1;C2ORF40;ACSM3;HSPB6;HBB;ADIRF;CLU;CHRDL1;ARHGAP36;SERPINA5;EPB41L4A-AS1;CAPN8;PHYHD1;CA4;SH3BGRL2;HMGCS2;SYBU;DUSP5;TLE2;ANXA1;SCARA5;GPX3;MAMDC2;NPY1R;GFRA1;HBA1;SDPR;CLDN8;SCGB2A1;ALDH1A1;PLIN4;PLIN1;MAPT;CES1;CFD;SAMD5;TNXB;HLF;HPGD;ADH1B;DPT;NDNF;PTN;FAM214A;HSD17B8;COX7A1;CLEC3B;MUC1;CYP4X1;ABLIM3;TSPAN8;WIF1;ERBB4;AGR2;APOD;GPIHBP1;ZNF662;EGR1;TFAP2B;C9ORF152;EPHX2;FAM189A2;FMO2;KLF4;…
psoriasis DOID-8893 human GSE52471 sample 690	68/297	2.46756e-18	8.62617e-17	0	0	4.04332	163.929	GALNT12;RERGL;ACSM3;CRISP3;ABAT;YBX2;NR3C2;PAIP2B;MMP27;CNGA1;HMGCS2;AGFG2;TLE2;MYOC;PEG3;PLLP;IL1R2;COBL;HBA1;ZDHHC11;MYRIP;TMPRSS11E;BTC;DDAH1;CEACAM6;PRR15L;CLDN8;SCGB2A1;COL21A1;MAL;SLC27A2;PDZRN4;CDH19;KLK1;ARHGEF26;PPOX;PHYHIP;MUC1;C7;TSPAN8;ABLIM3;FRZB;WIF1;AGR2;ATP6V0A4;APOD;PRODH;PPARGC1A;ZSCAN18;CYP2J2;GABRP;RPH3AL;EPHX2;LAMB4;FAM189A2;CYP4B1;TF;TPPP3;KRT19;STAR;FABP7;MYO5C;FXYD1;ZNF415…
colorectal adenocarcinoma DOID-0050861 human GSE24514 sample 595	72/342	3.27389e-17	1.09872e-15	0	0	3.63373	137.929	GALNT12;UGT1A10;DHRS11;HSPB6;CITED2;HSPB8;C4ORF19;HBB;ADIRF;SLC4A4;CHRDL1;CLU;TRIOBP;LGALS4;MPC1;CA4;HMGCS2;ACAA1;DUSP5;IL1R2;HBA1;CEACAM1;CEACAM7;TST;CLDN8;SCNN1B;MALL;SCNN1A;ALDH1A1;PPARG;CRYAB;DNASE1L3;CES2;MGLL;CES1;CFD;SPRR3;SLC26A2;MAOB;ADH1C;HPGD;HHLA2;ADH1B;SLC1A1;ETFDH;DPT;GDPD3;COX7A1;SELENBP1;CLEC3B;C7;TCEAL2;EPB41L3;GCNT3;PCK1;PPARGC1A;UGT1A8;CLCA4;CKMT1A;SORBS2;ABCA8;KLF4;PRDX6;SULT1…
Sjogren's syndrome DOID-12894 human GSE23117 sample 889	66/308	2.75432e-16	8.88799e-15	0	0	3.70545	132.76	GALNT12;ST6GALNAC1;ACADVL;CRISP3;PEBP1;DBI;AQP3;EPB41L4A-AS1;HEBP2;ALDH2;SH3BGRL2;TSPO;FAM3D;HMGCS2;TSTD1;RPS8;DCXR;RPL13A;LDOC1;VPS37B;TMC4;CLDN10;SLPI;CEACAM6;SCGB2A1;CLDN7;SCNN1A;MGLL;RHCE;CES1;ALDH9A1;CFD;SLC26A2;TACSTD2;MGST2;NDRG2;SLC9A3R1;CYP4X1;TMEM125;TSPAN8;GMDS;RAB25;TSPAN6;MKNK2;AGR2;GCNT3;APOD;NKX2-3;CBR3;CKMT1A;MUC5B;TPD52L1;KLK11;DLK1;KLK12;KRT19;QARS;UQCRQ;KRT15;PPP1R1B;MYO5C;TCEA…
breast cancer DOID-1612 human GSE26910 sample 602	74/376	5.62726e-16	1.74862e-14	0	0	3.33807	117.212	RERGL;ST6GALNAC1;C2ORF40;CAB39L;HSPB8;FAM107A;HBB;ADIRF;CHRDL1;NR3C2;MMP27;CAPN6;SH3BGRL2;SYBU;PRIMA1;FGFBP2;SCARA5;GPX3;ANKRD20A11P;MAMDC2;SPNS2;AMPD1;EMP1;VPS37B;MYRIP;RBP7;SDPR;TNMD;MALL;CNKSR3;COL21A1;PPARG;PKHD1L1;MGLL;ANGPTL1;EPHA2;CFD;TNXB;HLF;ADH1C;PCOLCE2;ADH1B;GDPD3;PPL;PHYHIP;CLEC3B;C6;C7;ABLIM3;WIF1;APOD;LONRF2;SASH1;GPIHBP1;GDF10;BTNL9;TMEM132C;FAM189A2;FMO2;ABCA8;KLF4;DLK1;IGSF10;NR…
psoriasis DOID-8893 mouse GSE27628 sample 821	72/373	4.03007e-15	1.20758e-13	0	0	3.25397	107.853	VIT;ACSM3;KRT23;PYGM;NPPC;CLDN23;KRTAP3-3;CHAC1;ANXA9;MUC15;KRTAP3-2;KRTAP3-1;SLC39A2;VSIG8;SBSPON;KRTAP11-1;ARG2;AMPD1;KRT34;COBL;ELOVL6;KRT32;KRT31;KLF15;TMPRSS11F;KRT72;BTC;GPRIN2;ALDH3A1;RBP4;CLDN8;TMEM35;PLIN4;GPRC5D;PADI1;PCOLCE2;CTTNBP2;DAPL1;ASB12;PHYHIP;COX7A1;KRT85;GLB1L2;KRT33B;KRT33A;WIF1;DHRS7C;NNAT;MYH14;ST8SIA6;SPTSSB;PCK1;LY6G6D;CRYM;GABRP;TFAP2B;EPHX2;OTOP2;MT4;TPD52L1;ELL3;SLURP…
colorectal cancer DOID-9256 human GSE32323 sample 552	67/336	7.08541e-15	2.04988e-13	0	0	3.38156	110.174	UGT1A10;ST6GALNAC1;DHRS11;C2ORF40;FAM107A;MT1X;CHRDL1;CLU;CLGN;NR3C2;TMEM220;VSIG2;CLDN23;CA4;FDCSP;PRIMA1;DUSP5;ST6GAL2;SCARA5;GPX3;IL1R2;MAMDC2;SPINK5;NPY1R;EMP1;ELOVL6;HBA1;SLC51B;GREM2;SDPR;CLDN8;SCNN1B;SCGB2A1;MALL;MAL;CES2;BEX4;CFD;KLK1;ADH1C;ADH1B;ETFDH;DPT;GDPD3;FAM214A;CLEC3B;TMEM246;C7;FRZB;TP53INP2;EPB41L3;PCK1;UGT1A8;NKX2-3;CLCA4;EPHX1;CHCHD10;ABCA8;KLF4;CAPN13;PKIB;MFAP4;TPPP3;CILP;P…
psoriasis DOID-8893 mouse GSE27628 sample 819	67/337	8.24953e-15	2.30712e-13	0	0	3.36885	109.247	VIT;ACSM3;CLDN23;KRTAP3-3;MUC15;KRTAP3-1;VSIG8;CERS4;KRTAP11-1;SCARA3;MYOC;KRT34;ELOVL6;LMO7;KRT32;KRT31;PRLR;BTC;RBP7;GPRIN2;ALDH3A1;RBP4;SDPR;CLDN8;TNMD;KRT36;PLIN4;VWA2;PPARG;GPRC5D;MGLL;CFD;PCOLCE2;CTTNBP2;DAPL1;ADH7;PHYHIP;KRT85;KRT84;GLB1L2;KRT33B;SELENBP1;FAM221A;KRT33A;CLEC3B;TMEM246;ABLIM3;WIF1;MYH14;LY6G6D;CRYM;GABRP;TFAP2B;ABCA5;CYP4B1;MT4;ELL3;SNAP91;CAMSAP3;BAMBI;KRT15;SCGB1A1;MANSC1…
epidermolysis bullosa simplex DOID-4644 human GSE28315 sample 711	68/356	4.03393e-14	1.09176e-12	0	0	3.20467	98.8365	VIT;RERGL;HSPB6;HBB;PYGM;CHRDL1;LIPE;CAPN6;CHL1;C1QTNF7;OXGR1;KRTAP11-1;FGFBP2;MYOC;SCARA5;DCC;NPY1R;KRT7;KRT34;GFRA1;HBA1;KRT31;RBP4;CEACAM1;METTL24;ANGPTL7;CLDN8;TNMD;PLIN4;SLC27A6;PMP2;PLIN1;PKHD1L1;ANGPTL1;CFD;MAOB;ADH1C;PCOLCE2;ADH1B;DPT;PHYHIP;KRT85;C7;TSPAN8;WIF1;NNAT;METTL7A;GABRP;GLYATL1;F10;C9ORF152;NTRK3;CYP4B1;FMO2;TBX3;IGSF10;MFAP4;KRT19;AADAC;CILP;FABP7;FXYD1;STAC2;ZNF415;GPD1L;ITM2…
Cancer of Colon C0007102 human GSE4107 sample 245	68/362	9.3511e-14	2.45174e-12	0	0	3.13823	94.1492	GLTP;TMEM45B;UGT1A10;EHF;ST6GALNAC1;DHRS11;DBI;COX7C;LGALS4;EEF1B2;LGALS3;CAPNS1;ALDH2;CHP1;HMGCS2;ACAA1;RPS12;PLS1;CAST;TSTD1;EMP1;RPL13A;SLC51B;C15ORF48;CEACAM1;AIM1;RNF128;CEACAM7;TST;PRR15L;ACOX1;ETHE1;CLDN7;RPL26;CES3;CES2;GUCY2C;CSTB;SLC26A2;RBM47;ADH1C;HPGD;ATP5A1;MGST1;TXN;ATP5O;CRIP1;SELENBP1;SLC9A3R1;TSPAN8;ERBB3;S100A16;MKNK2;S100A14;PCK1;UGT1A8;CLCA4;SMAGP;CKMT1A;PRDX6;PKIB;QARS;DHRS9…
atopic dermatitis DOID-3310 human GSE26952 sample 981	62/319	2.43045e-13	6.17923e-12	0	0	3.26536	94.8442	ANKRD37;ANKRD35;CITED2;HSPB8;TECR;VSIG10L;CLU;TM7SF2;PAIP2B;UPK1A;ALDH2;CLDN23;BOC;CHAC1;PLEKHN1;ANXA9;KRTAP3-2;CGNL1;SYBU;CA13;DUSP5;SERPINB2;DGAT2;PEG3;MYEOV;SPINK5;HBA2;HBA1;BTC;RBP7;GPRIN2;TST;RHOV;CRYAB;MGLL;BEX4;CFD;HPGD;USP54;CRCT1;NDUFA4L2;CYP4F22;SCEL;DNAJB1;MYH14;LY6G6C;ZSCAN18;CBR3;CYP2J2;IL34;HSPA6;MT4;ELL3;SPSB3;CAMSAP3;ACER1;GATM;KRT15;FABP7;ID4;FOSB;HSPA1B
large cell neuroendocrine carcinoma DOID-0050872 human GSE51852 sample 733	58/294	7.51299e-13	1.85394e-11	0	0	3.32051	92.6986	RERGL;CNTFR;CLIC3;HSPB8;AQP4;CHRDL1;SLC6A4;ACADL;CA3;CLDN23;CA4;MUC15;DIO3OS;TLE2;ANXA1;KRT4;MYOC;GPX3;MAMDC2;EMP1;GREM2;ANGPTL7;SDPR;CEACAM6;CDHR3;GPR126;MAL;PPARG;S100A8;CDH19;CFD;CSTA;MAOB;ADH1C;HPGD;PCOLCE2;ADH1B;TACSTD2;DPT;STMND1;SCEL;CYP4X1;C7;WIF1;LOC100130417;ZBED2;METTL7A;GDF10;BTNL9;FAM189A2;CYP4B1;KIAA1683;MFAP4;PLCXD3;AADAC;FXYD1;DYNLRB2;PI16
Rhinovirus infection C0276447 human GSE11348 sample 324	53/256	1.0249e-12	2.45684e-11	0	0	3.5209	97.1993	GLTP;GALNT12;PSCA;RASEF;HBB;KRT23;AQP3;CLU;EEF1B2;DUOXA2;TSPO;CHST9;SERPINB2;RPS8;SPINK5;SYTL1;HBA1;ALDH3A2;C15ORF48;ALDH3A1;CES1;ALDH9A1;SPRR3;SERPINB11;CSTB;SLC26A2;ADH1C;LYPD3;STATH;NTS;PPL;SELENBP1;DNAJB1;TSPAN8;MKNK2;AGR2;APOD;CRYM;SPRR2B;CLCA4;LGI1;EPHX1;KRT13;CYP4B1;KLK11;TPPP3;KRT15;CD24;SPRR1A;SPRR1B;HSPA1B;CAPS;TPT1
Squamous cell carcinoma of lung C0149782 human GSE3268 sample 441	62/335	2.29433e-12	5.34706e-11	0	0	3.0713	82.3127	CLIC3;CITED2;HSPB8;FAM107A;HBB;ADIRF;AQP4;CHRDL1;SLC6A4;RND1;ALDH2;CA4;GPX3;COBL;EMP2;HBA1;UPK3B;C1ORF116;SLPI;DDAH1;SDPR;CEACAM6;GPR126;PPARG;CFD;RBM47;HPGD;PCOLCE2;SFTPA2;ADH1B;SLC1A1;CRIP2;NDNF;CRIP1;COX7A1;SELENBP1;SCEL;MUC1;CLEC3B;RAB11FIP1;PDLIM2;C7;TSPAN8;WIF1;SASH1;GDF10;EGR1;FAM189A2;CYP4B1;FMO2;ABCA8;KLF4;HOPX;MFAP4;TPPP3;MYO5C;FXYD1;SCGB1A1;ID4;FOSB;GPD1L;ITM2A
cervical cancer DOID-4362 human GSE9750 sample 619	53/265	4.22443e-12	9.57918e-11	0	0	3.36977	88.2548	HBB;MT1X;DBI;AQP3;EEF1B2;LGALS3;RPS14;HEBP2;TSPO;RPS12;SERPINB1;ANXA1;KRT4;RPS8;GPX3;SPINK5;EMP1;RPL13A;HBA1;TMPRSS11D;SLPI;CEACAM6;LY6D;MAL;RHCG;S100A9;S100A8;CFD;SPRR3;CSTB;CSTA;TACSTD2;LYPD3;PPL;APOD;S100A14;SPRR2B;CLCA4;GABRP;ZNF185;KRT13;KLF4;PBX1;KLK11;HOPX;KLK12;CRNN;KRT15;FOSB;CD24;SPRR1A;SPRR1B;TPT1
ductal carcinoma in situ DOID-0060074 human GSE21422 sample 605	57/303	8.98309e-12	1.98337e-10	0	0	3.1266	79.5272	C2ORF40;HBB;ADIRF;CHRDL1;RND3;EPB41L4A-AS1;EEF1B2;CALB2;LGALS3;ALDH2;MLIP;ANXA1;DGAT2;SCARA5;RPS8;GPX3;EMP1;RPL13A;HBA1;RBP7;RBP4;GPD1;PLIN4;PPARG;RPL26;PLIN1;CRYAB;MGLL;CES1;ALDH9A1;CFD;TNXB;PCOLCE2;ADH1B;MGST1;DPT;PPL;COX7A1;CLEC3B;METTL7A;PCK1;RPL18;SASH1;EGR1;EPHX1;CHCHD10;FMO2;ABCA8;KLF4;PRDX6;MFAP4;QARS;PPP1R1A;ID4;ECHDC3;ITM2A;TPT1
lung large cell carcinoma DOID-4556 human GSE51852 sample 732	65/374	1.23268e-11	2.65184e-10	0	0	2.84549	71.4765	KLB;CNTFR;HSPB8;RTKN2;LDLRAD1;AQP4;CHRDL1;SLC6A4;CA3;CRTAC1;CA4;RSPO1;FAM150B;SBSPON;KRT4;MYOC;GPX3;MAMDC2;NPY1R;EMP1;EMP2;C9ORF24;HOGA1;MYRIP;GPRIN2;C1ORF116;PPP1R3C;ANGPTL7;SDPR;GPD1;CDHR3;MAL;ANGPTL5;MYZAP;ZMYND10;CDH19;HLF;MAOB;SFTPA2;LUZP2;SLC1A1;FLJ26850;STMND1;NDRG2;CYP3A4;SELENBP1;SCEL;TMEM246;WIF1;METTL7A;GDF10;BTNL9;EGR1;TMEM132C;PCDH20;FAM189A2;CYP4B1;KIAA1683;KLF4;KLK11;IGSF10;TPPP3;R…
hepatocellular carcinoma DOID-684 human GSE39791 sample 663	66/386	1.80286e-11	3.78149e-10	0	0	2.79033	69.0302	ECM1;ACSM3;HBB;ADIRF;ABAT;MT1X;RND3;CLYBL;AKR7A3;ALDH2;VSIG2;MACROD1;TSPO;CHST9;DUSP5;DCXR;HBA2;HOGA1;HBA1;GCAT;CLDN10;FNDC4;MT1A;PCCA;SFRP5;ASPG;MT1G;BLVRB;IDNK;MT1H;CYP2E1;S100A9;DNASE1L3;S100A8;CFD;ADH1C;ADH1B;SHMT1;TACSTD2;DPT;CYP3A4;ADH4;C6;C7;RAB25;S100A16;NPC1L1;METTL7A;PCK1;EGR1;GLYATL1;F10;PNPLA7;CIDEB;ABCA8;CYP4F12;CYP2C9;MFAP4;KRT19;LRG1;PPP1R1A;BAMBI;FXYD1;FOSB;REEP6;CD24
ulcerative colitis DOID-8577 human GSE9452 sample 923	40/176	3.06443e-11	6.27088e-10	0	0	3.94323	95.4599	PPP1R36;SLC26A2;C2ORF40;DHRS11;ADH1C;PGAP3;LEAP2;ADIRF;ABAT;MT1X;SLC4A4;CHRDL1;RAPGEFL1;NUAK2;SLC16A9;HMGCS2;PCK1;UGT1A8;EXPH5;CYP2J2;TLE2;ST6GAL2;EDN3;IL1R2;EPHX2;STRADB;MAMDC2;PLEKHG6;NPY1R;PRDX6;ELL3;CAPN13;PKIB;HPDL;RNF128;SCNN1B;CLDN8;CYP2S1;MT1H;CES2
Sjogren's syndrome DOID-12894 human GSE23117 sample 890	63/377	1.39419e-10	2.78505e-09	0	0	2.70927	61.4828	ACADVL;KRT23;PEBP1;DBI;AQP3;EPB41L4A-AS1;LGALS3;HEBP2;CAPNS1;ALDH2;SH3BGRL2;TSPO;FAM3D;RPS8;DCXR;SYTL1;RPL13A;LDOC1;VPS37B;TMC4;COX6B1;CLDN10;CEACAM6;SCGB2A1;CLDN7;MGLL;RHCE;CES1;ALDH9A1;CFD;MGST1;MGST2;NDRG2;CRIP1;SLC9A3R1;TMEM125;TSPAN8;GMDS;RAB25;S100A16;TSPAN6;MKNK2;AGR2;GCNT3;APOD;S100A14;RPL18;NKX2-3;CKMT1A;CHCHD10;MUC5B;KLK11;DLK1;KLK12;KRT19;QARS;KRT15;PPP1R1B;LCN2;GGTA1P;DANCR;HSPA1B;NUC…
colon adenoma DOID-0050912 human GSE4183 sample 550	51/274	1.66148e-10	3.24182e-09	0	0	3.0763	69.2726	GLTP;GALNT12;ST6GALNAC1;DHRS11;MT1X;DBI;SLC4A4;RND3;NR3C2;LGALS4;LGALS3;CA4;FAM3D;PRSS3;PLS1;GPX3;IL1R2;SPINK5;EMP1;SLC51B;C15ORF48;CEACAM1;CEACAM7;TST;PRR15L;ETHE1;CLDN8;MALL;CLDN7;CES2;SLC26A2;TXN;TP53INP2;AGR2;STAP2;S100A14;PCK1;CLCA4;CKMT1A;CHCHD10;KLF4;PRDX6;CYP4F12;PKIB;KRT19;PDCD4;GPD1L;MXD1;PLCD1;HSPA1B;TPT1
hepatocellular carcinoma DOID-684 human GSE60502 sample 656	56/317	1.72495e-10	3.28917e-09	0	0	2.89071	64.9851	ECM1;TREH;AQP7;HBB;MT1X;RND3;GYS2;ACADL;MPC1;ACAA1;HGFAC;LMAN1L;DCXR;NPY1R;KCNAB1;HBA1;FNDC4;ANGPTL7;SFRP5;GPD1;MT1G;GPR126;MT1H;CYP2E1;PLIN1;DNASE1L3;EPHA2;CDH19;ZNF750;CFD;ADH1C;ADH1B;GLS2;ETFDH;DPT;STATH;CYP2C19;CYP3A4;PPL;CLEC3B;C6;NXF3;C7;NPC1L1;CXCR2;NTF3;NAALAD2;CLCA4;CYP2J2;EGR1;GCKR;ABCA8;CYP2C9;CYP26A1;EHD3;FOSB
invasive ductal carcinoma DOID-3008 human GSE21422 sample 606	54/304	2.95999e-10	5.51873e-09	0	0	2.90759	63.7946	C2ORF40;HBB;ADIRF;CHRDL1;CLU;EPB41L4A-AS1;EEF1B2;LGALS3;RPS14;ALDH2;RPS12;ANXA1;DGAT2;SCARA5;RPS8;GPX3;EMP1;RPL13A;HBA1;RBP7;RBP4;GPD1;PLIN4;RPL26;PLIN1;CRYAB;MGLL;CES1;ALDH9A1;CFD;PCOLCE2;ADH1B;MGST1;DPT;COX7A1;CLEC3B;MKNK2;APOD;METTL7A;PCK1;EGR1;EPHX1;CHCHD10;FMO2;PRDX6;MFAP4;QARS;PPP1R1A;KRT15;ID4;ECHDC3;GGTA1P;ITM2A;TPT1
idiopathic urticaria DOID-1555 human GSE57178 sample 815	40/192	5.0415e-10	9.19526e-09	0	0	3.52509	75.4657	SPRR2E;SPRR2F;ADH1C;CAB39L;ADH1B;CRISP3;FAM214A;SELENBP1;DEPTOR;TSPAN8;FRZB;BOC;SH3BGRL2;TCP11L2;ATP6V0A4;APOD;MUC15;METTL7A;PPARGC1A;CGNL1;KRTAP1-1;EXPH5;KRTAP11-1;GABRP;SCARA5;KRTAP4-8;MAMDC2;ABCA8;KRT31;IGSF10;RBP4;KRT19;CCNG2;KRT15;FABP7;ALDH1A1;PDCD4;CRYAB;ANGPTL1;GSTM5
Cancer of the Stomach C0024623 human GSE2685 sample 361	47/254	1.05462e-09	1.8826e-08	0	0	3.04789	63.0001	CFD;CSTA;ACADVL;ADH1C;HPGD;UPK2;ATP5A1;MGST1;ADIRF;MT1X;COX7C;CRIP1;CLU;CYP2C18;LGALS4;SELENBP1;LGALS3;RPS14;C7;TSPAN8;ALDH2;TSPO;GNAT1;HMGCS2;GPX2;MYOC;GPX3;IL1R2;PTK6;PTGR1;KLF4;ADRA2B;ATP4A;ALDH3A1;KRT19;GALE;AADAC;TST;SCNN1A;ALDH1A1;MT1G;FOSB;MAL;BLVRB;S100P;GPD1L;CES2
Carcinoma, Hepatocellular C0019204 human GSE6764 sample 407	52/303	2.2035e-09	3.85153e-08	0	0	2.78451	55.5042	ACSM3;LEAP2;HBB;ABAT;MT1X;DBI;CLU;RND3;GYS2;EEF1B2;ALDH2;MPC1;HMGCS2;ACAA1;RPS12;DGAT2;RPS8;DCXR;HBA1;MT1G;MT1H;RPL26;CYP2E1;DNASE1L3;S100A9;S100A8;ADH1C;ADH1B;SHMT1;MGST1;NDRG2;CYP2C19;CYP3A4;CYP2C18;SLC7A2;ADH4;C6;PCK1;EGR1;GLYATL1;EPHX2;CIDEB;CHCHD10;DHRS1;ACADSB;CYP2C9;LRG1;PPP1R1A;FXYD1;S100P;NUCB2;TPT1
psoriasis DOID-8893 mouse GSE27628 sample 820	50/287	2.65798e-09	4.55111e-08	0	0	2.83358	55.9511	VIT;TMEM45B;ACSM3;PODXL2;NCMAP;CLDN23;MUC15;VSIG8;SBSPON;CERS4;KRTAP11-1;MYOC;AMPD1;KRT34;ELOVL6;KRT32;KRT31;TMPRSS11E;ANGPTL7;CLDN8;TNMD;TMEM35;PCOLCE2;WNK4;LYPD2;PRELP;PHYHIP;COX7A1;KRT85;GLB1L2;KRT33B;KRT33A;TMEM246;GALR2;FRZB;WIF1;TSPAN6;DHRS7C;NNAT;SNCG;CRYM;TMEM184A;GDF10;ELL3;SNAP91;ACER1;BAMBI;KRT15;TCEA3;REEP6
Appendicitis C0003615 human GSE9579 sample 98	51/298	3.46223e-09	5.80961e-08	0	0	2.77376	54.0366	DHRS11;CITED2;HSPB8;PEBP1;CLU;LGALS4;LGALS3;CAPNS1;ALDH2;CA4;HMGCS2;PLS1;RPS8;CEACAM7;DDAH1;TST;CEACAM6;ETHE1;MALL;CLDN7;ALDH1A1;MT1G;MT1H;CES2;MGLL;SLC26A2;ADH1C;ADH1B;ATP5A1;DPT;SELENBP1;C7;TSPAN8;GMDS;RAB25;FRZB;TSPAN6;AGR2;GCNT3;PCK1;CLCA4;EGR1;CKMT1A;KLF4;KRT19;QARS;DHRS9;FOSB;CHPT1;CD24;TPT1
psoriasis DOID-8893 human GSE53431 sample 813	51/305	7.7634e-09	1.27716e-07	0	0	2.69629	50.3501	FAM107A;ADIRF;MT1X;YBX2;NR3C2;ACADL;CLDN23;FCER1A;HMGCS2;CGNL1;SYBU;VSIG8;SERPINB2;SCARA5;PEG3;MAMDC2;LDOC1;BTC;MT1A;SLPI;CLDN8;MT1G;RPL26;CRYAB;CFD;PCOLCE2;CRABP1;NDUFA4L2;PHYHIP;PLAC9;CLEC3B;MYH14;APOD;PPARGC1A;ZSCAN18;RPRM;TMEM132B;FAM189A2;KIAA1683;MSRA;PKIB;MFAP4;TF;CYP2W1;CILP;FABP7;ID4;SSPO;ZNF415;ECHDC3;LPIN1
ulcerative colitis DOID-8577 human GSE9452 sample 454	37/187	9.74891e-09	1.57295e-07	0	0	3.29736	60.8234	GUCY2C;PPP1R36;SLC26A2;DHRS11;ADH1C;PANK1;LEAP2;ADIRF;MT1X;SLC4A4;RAPGEFL1;NUAK2;SLC16A9;HMGCS2;PCK1;EXPH5;CYP2J2;TLE2;ST6GAL2;EDN3;C9ORF152;IL1R2;EPHX2;STRADB;MAMDC2;PLEKHG6;NPY1R;ELL3;CAPN13;PKIB;RNF128;SCNN1B;CLDN8;CYP2S1;MT1G;MT1H;CES2
inflammatory bowel disease DOID-0050589 human GSE4183 sample 551	46/263	1.00569e-08	1.59202e-07	0	0	2.84195	52.3345	GALNT12;UGT1A10;SLC26A2;ST6GALNAC1;DHRS11;ADH1C;ADIRF;TXN;CRIP1;LGALS4;SELENBP1;LGALS3;RPS14;TSPAN8;VSIG2;FAM3D;STAP2;S100A14;SLC16A9;HMGCS2;PCK1;RPS12;PAQR8;TSTD1;C9ORF152;RPS8;IL1R2;EPHX1;EMP1;RPL13A;ABHD14B;KLF4;PRDX6;C15ORF48;RNF128;CEACAM7;TST;ETHE1;CLDN8;CYP2S1;MALL;PPP1R1B;CD24;CES2;HSPA1B;TPT1
ulcerative colitis DOID-8577 human GSE22619 sample 710	46/264	1.13604e-08	1.75716e-07	0	0	2.82876	51.7468	BEX4;CFD;BEX2;SLC26A2;DHRS11;ACSM3;KLK1;ADH1C;FAM107A;ADIRF;MT1X;PTN;NDRG2;HSD17B8;RAPGEFL1;EPB41L4A-AS1;SELENBP1;PAIP2B;VSIG2;FRZB;PRADC1;LDHD;FAM3D;HMGCS2;AMN;SCARA5;C9ORF152;SMAGP;EYA2;IL1R2;MAMDC2;SPINK5;EPHX1;AMPD1;ABCA8;ARHGAP27;MFAP4;SLPI;CLDN8;SCNN1B;PPP1R1B;FXYD1;MT1G;MT1H;ECHDC3;MUC20
allergic contact dermatitis DOID-3042 human GSE6281 sample 927	55/345	1.15189e-08	1.75716e-07	0	0	2.54927	46.5987	RERGL;SLC44A3;DHRS11;C2ORF40;PANK1;CRISP3;VSIG10L;AADACL2;ENDOU;POF1B;MMP27;C1QTNF7;SH3BGRL2;KRTAP3-3;MUC15;ENPP5;KRTAP1-1;SERPINB2;MAMDC2;IL18;ZDHHC11;KRT31;TMPRSS11E;BTC;RNF128;SDPR;CLDN8;COL21A1;PKHD1L1;ANGPTL1;ZNF750;BEX4;BEX2;HPGD;ADH1B;C1QTNF9B-AS1;ALOX12;KRT85;KRT33A;SCEL;ATP6V0A4;LY6G6C;CLCA4;ATP6V1C2;ZNF662;KLF4;DLK1;ACER1;IGSF10;DHRS9;FABP7;MYO5C;LNX1;ZNF415;SPRR1A
Papillary Carcinoma of the Thyroid C0238463 human GSE3678 sample 306	49/292	1.35231e-08	2.02605e-07	0	0	2.70548	49.0202	CITED2;HBB;ADIRF;PEBP1;MT1X;DEPTOR;ALDH2;IYD;FDCSP;CGNL1;GPX3;DCXR;EMP1;KCNAB1;SDPR;MPPED2;ALDH1A1;MT1G;MT1H;TRIM16;PKHD1L1;CDH16;CRYAB;ALDH9A1;CFD;USP54;CRABP1;SELENBP1;NUAK2;C7;TCEAL2;TP53INP2;ZBED2;APOD;PPARGC1A;SLC25A25;EGR1;FAM189A2;CHCHD10;SORBS2;KLF4;AIF1L;ID4;FOSB;C16ORF89;GPD1L;CD24;ITM2A;NUCB2
Vulvar intraepithelial tumor UMLS CUI-C0346210 human GSE5563 sample 967	46/270	2.32189e-08	3.41766e-07	0	0	2.75209	48.377	CFD;SPRR3;CSTB;PMEL;ACADVL;TNXB;PCOLCE2;MGST1;ADIRF;PEBP1;MT1X;PPL;CLU;TM7SF2;EPB41L4A-AS1;EEF1B2;LGALS3;CLEC3B;APOD;METTL7A;RPL18;RPS12;EGR1;TMPRSS11B;DGAT2;KRT4;SPINK7;GPX3;IL1R2;SPINK5;EPHX1;KRT13;EMP1;RPL13A;TMPRSS11D;CRNN;MFAP4;QARS;KRT15;FABP7;MAL;RHCG;CRYAB;MGLL;TPT1;ALDH9A1
idiopathic pulmonary fibrosis DOID-0050156 human GSE24206 sample 867	50/307	2.62332e-08	3.79477e-07	0	0	2.61022	45.5647	LEAP2;CRISP3;FAM107A;MT1X;HIF3A;CLGN;RND1;SDR16C5;ACADL;CA3;PEBP4;CA4;SLC16A6;FAM150B;SYBU;DUSP5;DGAT2;GPX3;IL1R2;DCXR;EMP1;SLPI;SDPR;SLCO4A1;MT1G;MT1H;PKHD1L1;CRYAB;S100A9;ANGPTL1;S100A8;MGST1;BRE-AS1;DNAJB1;CXCR2;SLC25A25;GPIHBP1;BTNL9;EGR1;FAM46B;CYP4F3;KLF4;HOPX;SULT1B1;NR4A1;FOSB;ECHDC3;S100P;MXD1;HSPA1B
prostate cancer DOID-10283 human GSE26910 sample 603	48/290	2.9607e-08	4.21021e-07	0	0	2.65942	46.1017	CFD;LINC00087;OCA2;DOCK3;FAM107A;PLD5;MLC1;DPT;NDNF;PPL;VSIG10L;CYP3A5;SERPINA5;CLGN;RNF112;PLAC9;CLEC3B;C6;CA3;LY6G6D;SYBU;PRIMA1;SBSPON;TMEM132C;F10;SCARA5;GPX3;NTRK3;C9ORF24;PKIB;ISL2;RBP4;XK;PPP1R1A;FABP7;TMEM35;ID4;C16ORF89;MAL;SLC27A6;ZNF536;PPARG;DYNLRB2;TRIM16;LGR6;IL17D;CES1;GSTM5
Carcinoma in situ of large intestine C0686087 human GSE4183 sample 190	46/273	3.28547e-08	4.54877e-07	0	0	2.71527	46.7873	CFD;UGT1A10;SLC26A2;ACADVL;DHRS11;ADH1C;ATP5I;TXN;ATP5O;COX7C;CRIP1;LGALS4;SELENBP1;LGALS3;FAM3D;S100A14;SLC16A9;HMGCS2;PRSS3;ACAA1;RPS12;PLS1;TSTD1;RPS8;IL1R2;EMP1;CHCHD10;SLC51B;PRDX6;COX6B1;C15ORF48;PKIB;CEACAM1;CEACAM7;DHRS9;TST;UQCRQ;ETHE1;CLDN8;MALL;CLDN7;PPP1R1B;CD24;DNASE1L3;CES2;TPT1
Cardiomyopathy, Dilated C0007193 human GSE9800 sample 115	48/291	3.30721e-08	4.54877e-07	0	0	2.64833	45.6163	ADH1C;MGST1;AQP7;HBB;STATH;NDRG2;AQP3;ADCY5;TMEM220;CALB2;LIPE;ENDOU;NT5DC2;CXCR2;DHRS7C;ZBED2;MACROD2;PCK1;EXPH5;GPIHBP1;CHST9;LYNX1;EPHA6;DGAT2;FAM46B;GPX3;HBA2;SHISA3;CEL;SUOX;ISL1;MT3;HOPX;DLK1;NR2F6;RGMA;ZDHHC15;KLK12;RBP4;TF;PPP1R1A;ANGPTL7;DLG3;TLX1;EEF1A2;ASPG;PLIN1;LCN6
basal cell carcinoma DOID-2513 mouse GSE58894 sample 730	51/320	3.93964e-08	5.33122e-07	0	0	2.54385	43.3717	KLB;HSPB6;AQP4;TMEM52;PYGM;SLC2A4;IKZF2;AMOT;CA3;PITX2;PLLP;AMPD1;UPK3B;ISL1;KLF15;PAX1;FNDC5;BTC;SLC9A2;PPP1R3C;SFRP5;RRAGD;EEF1A2;GPD1;ALDH1A1;HRASLS;CRYAB;PDZRN4;FBP2;CES1;PLIN5;SLC24A3;DAPL1;COX7A1;SELENBP1;TSPAN8;FRZB;DHRS7C;SLC38A3;CRYM;PPARGC1A;LGI1;GABRP;ABCA5;CHCHD10;SVIP;PPP1R1A;TCEA3;SCGB1A1;MAGIX;ITM2A
Eczema DOID-3310 human GSE32924 sample 509	50/312	4.46341e-08	5.94412e-07	0	0	2.55971	43.3225	GALNT12;RERGL;TMEM45B;IL1RN;HBB;KRT23;SERPINA5;AADACL2;C15ORF59;UPK1A;POF1B;ACADL;MMP27;RASSF5;CLDN23;ANXA9;MUC15;FAM150B;KRTAP1-1;DUSP5;SERPINB2;SPINK5;HBA1;BTC;C15ORF48;SCGB2A1;ALDH1A1;CHMP4C;ZNF750;ARHGEF26;HPGD;CRCT1;SBSN;CYP2C18;SCEL;TSPAN8;WIF1;LY6G6C;RHBDL2;CYP2J2;CNFN;GRHL1;KLF4;SLURP1;ACER1;IGSF10;AADAC;IL17D;SPRR1A;SPRR1B
psoriasis DOID-8893 mouse GSE27628 sample 824	49/307	6.91391e-08	9.0637e-07	0	0	2.5461	41.9779	IKZF2;SLC6A4;KRTAP3-3;GNAT1;PLS1;GBP6;SLC13A4;IL1R2;KRT32;UPK3B;BTC;GPRIN2;ALDH3A1;ARHGAP10;ANGPTL7;TMEM35;SLC27A2;FBP2;TNXB;SLC24A3;HLF;ARHGEF26;CAPSL;DAPL1;NDUFA4L2;FAM221A;KRT33A;SCIN;TSPAN8;ABLIM3;NTF3;SNCG;PRODH;GABRP;ABCA5;IL34;EPHX1;CYP4B1;FMO2;CGN;HS3ST6;ELL3;PKIB;CYP2W1;TMIE;KRT15;SCGB1A1;ECHDC3;LGR6
allergic asthma DOID-9415 human GSE41649 sample 716	45/271	7.21352e-08	9.31099e-07	0	0	2.6662	43.8448	BEX4;CFD;MAOB;SFTPA2;PIGN;ADH1B;CRISP3;FAM107A;DPT;STATH;NTS;CHRDL1;CLEC3B;C6;DEPTOR;C7;FRZB;WIF1;TCEAL2;SUSD4;FCER1A;METTL7A;CYP2F1;MLIP;MYOC;GPX3;AMPD1;FMO2;ABCA8;MUC5B;SOX10;CYP26A1;GREM2;RBP4;GATM;PPP1R3C;CILP;SCGB1A1;LCN2;GPR126;CRYAB;HSPA1B;NUCB2;CES1;GSTM5
Sjogren's syndrome DOID-12894 human GSE23117 sample 888	58/393	7.71896e-08	9.81243e-07	0	0	2.3266	38.1028	ACADVL;PEBP1;DBI;CLU;AQP3;COX7C;EPB41L4A-AS1;LGALS3;HEBP2;ALDH2;SH3BGRL2;TSPO;FAM3D;TSTD1;RPS8;DCXR;SYTL1;RPL13A;ABHD14B;TMC4;COX6B1;CLDN10;SCGB2A1;BLVRB;MGLL;RHCE;ALDH9A1;CES1;CFD;CSTB;MGST2;CRIP1;HSD17B8;SLC9A3R1;TMEM125;RAB25;S100A16;TCEAL2;MKNK2;APOD;RPL18;NKX2-3;CKMT1A;CHCHD10;TPD52L1;MUC5B;KLK11;DLK1;KLK12;KRT19;NAGK;QARS;UQCRQ;KRT15;PPP1R1B;GGTA1P;DANCR;HSPA1B
salivary gland adenoid cystic carcinoma DOID-4866 human GSE36820 sample 511	42/249	1.24843e-07	1.56333e-06	0	0	2.71373	43.138	EHF;KLK1;CRISP3;HBB;KRT23;ADIRF;STATH;NDRG2;AQP3;COX7C;DEPTOR;TSPAN8;GMDS;BPIFA2;TSPAN6;FAM3B;FDCSP;SH3BGRL2;ATP6V0A4;FAM3D;MUC15;EGR1;SERPINB1;MLIP;ANXA1;FMO2;HBA1;TPD52L1;KLK11;CLDN10;SLPI;RNF128;CEACAM6;UQCRQ;ELF5;RRAGD;ALDH1A1;PDCD4;MANSC1;GGTA1P;NUCB2;TPT1
prostate cancer DOID-10283 human GSE55945 sample 834	49/325	4.08515e-07	5.04036e-06	0	0	2.37771	34.9779	C2ORF40;HSPB6;KRT23;ADIRF;MT1X;DBI;AQP3;CHRDL1;CLU;RND3;LGALS3;CAPNS1;ALDH2;PEBP4;FAM3B;CHP1;DUSP5;ARG2;ANXA1;DCXR;COX6B1;RBP7;TMEFF2;MALL;TMEM79;MPPED2;MT1G;MT1H;ACPP;CRYAB;CES1;CSTA;PTN;CPLX3;SELENBP1;C7;TSPAN8;S100A16;BLOC1S1;TP53INP2;GABRP;ZNF185;EPHX2;KRT13;KRT19;KRT15;C4ORF3;FOSB;GPD1L
melanoma in situ UMLS CUI-C0346040 human GSE4587 sample 980	57/404	4.60124e-07	5.59484e-06	0	0	2.20434	32.1653	CRISP3;ADIRF;MT1X;AQP3;CHRDL1;EEF1B2;HEBP2;ALDH2;CAPNS2;ANXA1;SERPINB2;SCARA5;MAMDC2;EMP1;EMP2;HBA1;ALDH3A2;AIM1;SLPI;LY6D;COL21A1;MT1H;PLIN1;CRYAB;ZNF750;ALDH9A1;CES1;CFD;TNXB;ADH1B;TACSTD2;SBSN;PPL;CRIP1;SCEL;CLEC3B;RAB25;TSPAN8;WIF1;MKNK2;METTL7A;LY6G6C;SASH1;EXPH5;EGR1;KLF4;HOPX;KLK11;SLURP1;SPSB3;QARS;KRT15;PDCD4;ID4;FOSB;ITM2A;HSPA1B
invasive ductal carcinoma DOID-3008 human GSE5764 sample 626	49/335	1.01433e-06	1.21575e-05	0	0	2.29332	31.6508	EHF;ACADVL;AQP7;KRT23;CHRDL1;CLU;ARHGAP36;RND3;EEF1B2;LGALS3;CAPNS1;ALDH2;ANXA1;DGAT2;TSTD1;GPX3;NPY1R;KRT7;EMP1;GFRA1;RBP4;ELF3;PLIN4;PLIN1;CRYAB;MGLL;CES1;CFD;TNXB;ADH1B;ATP5A1;MGST1;TACSTD2;DPT;PTN;SELENBP1;CYP4X1;WIF1;APOD;EGR1;GABRP;FAM189A2;QARS;KRT15;ECHDC2;FOSB;CD24;HSPA1B;TPT1
Psoriasis vulgaris C0263361 human GSE13355 sample 35	32/182	1.52066e-06	1.78303e-05	0	0	2.84146	38.0653	LINC00087;MT1X;PHYHIP;SCEL;PAIP2B;TSPAN8;C1QTNF7;WIF1;CLDN23;PCK1;CYP2J2;DGAT2;COBL;ZDHHC11;HS3ST6;KRT31;SYT8;SVIP;ELL3;DLK1;BTC;CAMSAP3;PKIB;GREM2;CEACAM6;CLDN8;SCGB2A1;FABP7;ID4;LNX1;ZNF415;CRYAB
psoriasis DOID-8893 mouse GSE27628 sample 822	40/254	1.53014e-06	1.78303e-05	0	0	2.49538	33.4135	SPRR2F;OCA2;PMEL;CRABP1;RTKN2;PRSS27;KRT85;TRPM1;KRT33B;ENDOU;KRT33A;CAPN8;FCER1A;ST8SIA6;SPTSSB;LY6G6D;CRYM;TGM3;VSIG8;SPRR2D;TMEM132C;KRTAP11-1;KRT34;TYR;CNFN;KRT31;KRT72;CLDN4;SLPI;DCT;ELF5;NMU;LCN2;FETUB;DEGS2;GPRC5D;S100A9;PADI1;SPRR1B;S100A8
COPD - Chronic obstructive pulmonary disease C0024117 human GSE3212 sample 196	34/200	1.60503e-06	1.84469e-05	0	0	2.72964	36.4198	CFD;IL1RN;CSTA;ADH1C;TACSTD2;CRIP2;TXN;ADH7;CLU;LGALS3;DNAJB1;TSPAN8;ALDH2;CYP2F1;GPX2;SERPINB2;HSPA6;RPL13A;CYP4B1;MUC5B;COX6B1;ALDH3A1;KRT19;SLPI;ELF3;CEACAM6;SCNN1A;SCGB1A1;LCN2;MT1H;S100P;CD24;HSPA1B;TPT1
Breast Cancer C0006142 human GSE1379 sample 392	45/302	1.66436e-06	1.88702e-05	0	0	2.34063	31.1446	TMEM45B;CNTFR;CAPSL;HSPB8;RASEF;SLC1A1;KRT23;CACNA1D;PCDH19;RIMS4;FAM184B;S100A16;WIF1;TSPAN6;PHYHD1;MUC15;ENPP5;LONRF2;ZNF662;GABRP;ZNF185;EDN3;PEG3;C9ORF152;FAM189A2;NPY1R;KRT7;CYP4B1;GFRA1;C9ORF24;MYRIP;SYTL4;CYP26A1;CEACAM1;GJB1;RNF128;BAMBI;TMEM139;CHDH;SERHL;MYO5C;ID4;SLC27A6;CHPT1;GPD1L
Malignant Melanoma C0025202 human GSE4587 sample 326	40/258	2.28453e-06	2.55562e-05	0	0	2.44906	31.8117	GLTP;CFD;OCA2;ECM1;CSTA;CRCT1;TACSTD2;ADIRF;MT1X;LYPD3;SBSN;AQP3;PPL;CRIP1;RPS14;CLEC3B;CAPNS1;ALDH2;RAB25;MKNK2;SLC16A6;TSPO;S100A14;RPL18;EGR1;SERPINB2;SCARA5;SPINK5;TALDO1;RPL13A;CNFN;KLF4;HOPX;SLPI;QARS;ETHE1;KRT15;LY6D;FOSB;MT1H
lung squamous cell carcinoma DOID-3907 human GSE51852 sample 734	39/253	3.50973e-06	3.87456e-05	0	0	2.43123	30.5362	KLB;CNTFR;MAOB;HPGD;PCOLCE2;HSPB8;CYP3A4;SLC6A4;CA3;C1QTNF7;WIF1;CA4;FAM150B;HMGCS2;GDF10;BTNL9;MYOC;GPX3;MAMDC2;FAM189A2;NPY1R;EMP2;SHISA3;MYRIP;ZNF503-AS1;GPRIN2;IGSF10;PLCXD3;FGF14;PPP1R3C;ANGPTL7;SDPR;GPD1;CDHR3;PPARG;ANGPTL5;MYZAP;CDH16;CES1
Asthma, allergic C0155877 mouse GSE3184 sample 436	44/304	4.70188e-06	5.12322e-05	0	0	2.26019	27.727	CFD;UGT1A10;CLIC3;HPGD;PCOLCE2;LTBP4;DPT;CRIP2;PRELP;PPL;ERO1L;SELENBP1;RPS14;SCEL;DNAJB1;PDLIM2;CAPNS1;MKNK2;MYH14;EPS8L2;MAPK3;DCXR;EPHX1;KRT7;CYP4B1;EMP2;FMO2;PTGR1;UPK3B;PRDX6;HOPX;OCLN;TPPP3;KRT19;SDPR;CYP2S1;FXYD1;SCNN1A;ALDH1A1;SCGB1A1;RPL26;CYP2E1;SPRR1A;HSPA1B
skin squamous cell carcinoma DOID-3151 human GSE45164 sample 657	43/295	5.00383e-06	5.38232e-05	0	0	2.27828	27.8071	EPHB6;CFD;SLC26A2;HLF;ADH1B;DPT;CHRDL1;CLU;KRT85;SELENBP1;PDLIM2;FRZB;ACP6;FCER1A;APOD;TGM3;ZSCAN18;TFAP2B;CERS4;TLE2;NTRK3;FAM189A2;NPY1R;CYP4B1;LDOC1;EMP2;ABCA8;GULP1;EDAR;NR4A1;MFAP4;DDAH1;CILP;BAMBI;KRT15;TNMD;ID4;PLP1;COL21A1;FOSB;CHPT1;ITM2A;CES1
low-grade serous ovarian carcinomas DOID-0050933 human GSE56443 sample 755	39/259	6.23093e-06	6.6174e-05	0	0	2.36415	28.3367	WDR49;TMEM45B;ACSM3;MAOB;ADH1B;CRISP3;ICA1;DPT;CACNA1D;SLC4A4;SLC7A2;ADCY5;CLGN;C6;C7;AGR2;PPARGC1A;CHST9;SORCS1;ABCA8;PGD;C1ORF168;ARHGAP10;TPPP3;GATM;GOLGA6C;RRAGD;MPPED2;ALDH1A1;TYRO3;CDHR3;PDCD4;SLC27A6;CHPT1;PKHD1L1;MRAP2;SLC27A2;CCDC60;GSTM5
Malignant Melanoma C0025202 human GSE3189 sample 117	38/250	6.52411e-06	6.84216e-05	0	0	2.38976	28.5338	CFD;ATP5A1;TACSTD2;HBB;KRT23;ADIRF;MT1X;PPL;COX7C;CHRDL1;CRIP1;CLU;EEF1B2;HEBP2;CLEC3B;TSPAN8;ALDH2;MKNK2;RPS12;EGR1;RPS8;RPL13A;EMP2;ABCA8;HBA1;KLF4;TPD52L1;HOPX;CEACAM6;KRT15;PDCD4;FOSB;S100P;RPL26;PLIN1;ITM2A;TPT1;ALDH9A1
adenosquamous cell lung carcinoma DOID-4829 human GSE51852 sample 731	44/308	6.62115e-06	6.8582e-05	0	0	2.22546	26.5392	KLB;CNTFR;MAOB;PCOLCE2;SFTPA2;HSPB8;RTKN2;GDPD3;CYP3A4;SLC6A4;NXF3;WIF1;CA4;METTL7A;FAM150B;MAPK3;GDF10;BTNL9;FGFBP2;MYOC;GPX3;MAMDC2;FAM189A2;NPY1R;EMP1;HBA2;SHISA3;HOGA1;KIAA1683;CYP4F12;GPRIN2;IGSF10;NR4A1;RBP4;FGF14;SDPR;GPD1;MAL;PPARG;ANGPTL5;MYZAP;PI16;CES1;GSTM5
Pompe disease, infantile-onset form UMLS CUI-C0342751 human GSE38680 sample 870	37/242	7.49295e-06	7.66657e-05	0	0	2.4055	28.3886	CFD;PCOLCE2;CALML6;DPT;AQP4;TMEM52;PYGM;LIAS;NDRG2;CHRDL1;CRIP1;NR3C2;IGSF22;SELENBP1;PAIP2B;TSPAN8;PEBP4;SEC14L5;NTF3;ANKRD20A5P;LONRF2;TMEM132C;MYOC;GPT2;BCKDHB;PBX1;LRRC20;MYL5;CNKSR1;GREM2;RNF128;FABP7;COL21A1;PLIN1;HRASLS;IL17D;CES1
osteoarthritis DOID-8398 rat GSE8077 sample 943	35/226	9.83501e-06	9.94166e-05	0	0	2.44058	28.1389	SPRR3;SH3GL3;NDUFA4L2;TMPRSS2;NDRG2;SELENBP1;ADH4;POF1B;GALR2;DHRS7C;EPS8L1;NRTN;STAP2;METTL7A;SLC38A3;ATP6V1C2;EGR1;GCKR;LINGO4;PLK5;DGAT2;MYOC;LRRN2;GSR;EPHX1;CHCHD10;KCTD4;HS3ST1;ACR;TST;TMEM139;SCGB2A1;NMU;KRT36;ID4
endometriosis DOID-289 human GSE6364 sample 946	51/384	1.04703e-05	0.000104578	0	0	2.04776	23.4816	EHF;CRISP3;MT1X;AQP3;SERPINA5;LGALS3;CAPNS1;CAPN6;PEBP4;ACP6;ENPP3;TSTD1;RPS8;TALDO1;RPL13A;C9ORF24;TMC4;SLPI;SCGB2A1;SCNN1A;MT1G;MT1H;PKHD1L1;CFD;SLC26A2;ATP5A1;MGST1;CRIP2;SLAIN1;PTN;NDRG2;CRIP1;POU5F1B;DUOX1;MUC1;S100A16;MKNK2;SNX9;CTNNA2;CBR3;GABRP;TMEM132C;COA3;ZNF185;PMM1;TPD52L1;CYP26A1;TPPP3;KRT19;RSPH1;CAPS
RA (rheumatoid arthritis) C0003873 human GSE1919 sample 110	44/314	1.08888e-05	0.000107479	0	0	2.17529	24.8588	CFD;TNXB;ADH1C;ADH1B;FAM107A;LTBP4;HBB;ADIRF;MT1X;ATP5I;ATP5O;PPL;COX7C;CLU;COX7A1;EEF1B2;SELENBP1;LIPE;HEBP2;DNAJB1;CLEC3B;SNCG;APOD;METTL7A;PCK1;RPL18;SASH1;RPS12;EGR1;ANXA1;GPX3;HSPA6;CYP4B1;HBA1;KLF4;MT3;RBP4;MT1A;GPD1;FOSB;MT1H;PLIN1;CRYAB;HSPA1B
nephrosclerosis DOID-11664 human GSE20602 sample 905	34/218	1.12363e-05	0.000109619	0	0	2.4602	28.0374	UGT1A10;RBM47;SLC24A3;MT1X;GLB1L2;NUAK2;ACADL;CHL1;MACROD1;METTL7A;HMGCS2;PCK1;PPARGC1A;PLS1;EGR1;GPX2;EPHX1;NR1H4;COBL;MSRA;CLDN10;GATM;RNF128;DDAH1;ELF3;MYO5C;MT1G;GPR126;FOSB;MT1H;ECHDC3;CDH16;S100A9;SLC27A2
pulmonary sarcoidosis DOID-13406 human GSE16538 sample 916	29/177	1.88966e-05	0.000182233	0	0	2.60451	28.3281	SFTA2;BEX2;ACADVL;PCOLCE2;SFTPA2;RASEF;CXCL17;AQP3;BRE-AS1;CRIP1;TM7SF2;CAPN8;PEBP4;PRODH;CRYM;SYBU;C9ORF152;SPINK5;ABCA7;ZDHHC11;RBP4;ELF5;CEACAM5;CLDN7;FOSB;PPARG;S100P;EPHA2;CES1
skin squamous cell carcinoma DOID-3151 human GSE2503 sample 627	49/373	2.07564e-05	0.000197893	0	0	2.02015	21.7826	ACADVL;ABCD3;HSPB8;TECR;PEBP1;DBI;COX7C;EEF1B2;LGALS3;RPS14;ALDH2;MPC1;ACP6;RPS12;RPS8;GPX3;DCXR;TALDO1;RPL13A;EMP2;KRT31;COX6B1;ALDH3A2;PPP1R3C;TST;MT1H;RPL26;PLIN1;CRYAB;ALDH9A1;CFD;ADH1B;ATP5A1;ATP5O;COX7A1;KRT85;SCEL;MKNK2;APOD;KLF4;HOPX;GATM;QARS;CILP;UQCRQ;KRT15;ID4;FOSB;TPT1
idiopathic pulmonary fibrosis DOID-0050156 human GSE24206 sample 871	44/323	2.21868e-05	0.000209154	0	0	2.10409	22.5474	CAB39L;CRISP3;FAM107A;MT1X;HIF3A;CHRDL1;BRE-AS1;RND3;RND1;SDR16C5;ACADL;PEBP4;CXCR2;CA4;SLC16A6;FAM150B;SLC25A25;GPIHBP1;BTNL9;EGR1;DUSP5;ARG2;DGAT2;FAM46B;GPX3;IL1R2;DCXR;CYP4F3;EMP1;KLF4;SULT1B1;NR4A1;SDPR;SLCO4A1;FOSB;MT1H;S100P;PKHD1L1;MXD1;CRYAB;S100A9;ANGPTL1;HSPA1B;S100A8
ulcerative colitis DOID-8577 human GSE6731 sample 760	43/314	2.40766e-05	0.000224447	0	0	2.11635	22.5059	GUCY2C;FOXA1;UGT1A10;SLC26A2;KLK1;ADH1C;CITED2;SLC1A1;PTN;SLC4A4;RND3;NR3C2;SELENBP1;UGT8;RMND5A;BLOC1S1;FRZB;TSPAN6;METTL7A;HMGCS2;PCK1;EXPH5;BCAS1;EDN3;IL1R2;EMP1;COBL;ABCA8;ACADSB;PRDX6;SULT1B1;RBP4;MT1A;XK;CEACAM7;TST;ETHE1;CLDN8;PDCD4;MT1G;MT1H;GPD1L;ITM2A
hepatocellular carcinoma DOID-684 human GSE57957 sample 660	40/286	2.81087e-05	0.000259156	0	0	2.167	22.7089	CSTB;ACADVL;ADH1C;ADH1B;ETFDH;HBB;ADIRF;MT1X;NDRG2;CYP3A4;RND3;CYP3A5;SERPINA5;ADH4;C6;C8G;AKR7A3;ALDH2;MPC1;PCK1;ACAA1;HGFAC;EGR1;GPT2;DCXR;IL18;HBA2;HBA1;CYP2C9;RBP4;TF;MT1A;PPP1R3C;TCEA3;MT1G;ECHDC2;FOSB;CYP2E1;DNASE1L3;ALDH9A1
Acute Lung Injury C0242488 mouse GSE1871 sample 152	34/228	2.93569e-05	0.000267723	0	0	2.33212	24.338	UGT1A10;PCOLCE2;MGST1;LYPD2;TMPRSS2;PEBP1;DPT;CRIP2;CRIP1;AK7;ERO1L;SELENBP1;RPS14;MAP1LC3A;MYH14;MAPK3;DCXR;MAMDC2;EPHX1;CHCHD10;ABHD14B;CYP4B1;FMO2;PTGR1;HOPX;TPPP3;TST;SDPR;CYP2S1;ALDH1A1;SCGB1A1;DYNLRB2;TPT1;FAM84B
idiopathic pulmonary fibrosis DOID-0050156 human GSE24206 sample 872	38/267	2.98989e-05	0.000269733	0	0	2.21031	23.0263	ADH1B;LEAP2;RTKN2;SLC1A1;FAM107A;PRELP;HIF3A;CHRDL1;RND1;SDR16C5;ACADL;CA3;PEBP4;MARC1;CXCR2;CA4;ZBED2;FAM150B;SLC25A25;GPIHBP1;BTNL9;EGR1;DGAT2;FAM46B;GPX3;IL1R2;MAMDC2;KLF4;SULT1B1;SLCO4A1;FOSB;ECHDC3;HHIP-AS1;PKHD1L1;MXD1;CRYAB;ANGPTL1;S100A8
Papillary Carcinoma of the Thyroid C0238463 human GSE3467 sample 397	31/200	3.04612e-05	0.000271883	0	0	2.43892	25.3624	OCA2;C8ORF48;HLF;ADH1B;SLC1A1;DPT;SCARNA2;TMEM220;IYD;TCEAL2;CA4;SLITRK5;CCDC110;GPX3;EYA2;MAMDC2;CHCHD10;KCNAB1;SDPR;PRR15L;CLDN8;TMEM139;SERHL;MPPED2;ALDH1A1;ID4;MT1H;DYNLRB2;PKHD1L1;CDH16;ANGPTL1
silicosis DOID-10325 rat GSE29110 sample 983	37/260	3.79138e-05	0.000334838	0	0	2.20917	22.4898	SERPINB10;CLIC3;MGST1;TACSTD2;LTBP4;HBB;DPT;CRIP2;PPL;SELENBP1;TSPAN8;WIF1;MYH14;METTL7A;RPS12;NEBL;GPX3;MAGI3;CYP4B1;EMP2;FMO2;HBA1;KLF4;PRDX6;HOPX;SERPINB6;MFAP4;TPPP3;KRT19;SDPR;ALDH1A1;SCGB1A1;DYNLRB2;RPL26;MYZAP;CRYAB;TPT1
allergic contact dermatitis DOID-3042 human GSE6281 sample 928	43/321	4.09871e-05	0.00035821	0	0	2.06228	20.8336	VIT;RERGL;C2ORF40;PANK1;ADH1B;CRISP3;CRCT1;HBB;PRELP;CHRDL1;AADACL2;FAM221A;UPK1A;C1QTNF7;SH3BGRL2;APOD;MUC15;PRIMA1;ANKRD6;PLS1;GDF10;SERPINB2;TPRG1;MAMDC2;NPY1R;GRHL3;HBA1;GULP1;BTC;RNF128;SDPR;CLDN8;C12ORF29;ALDH1A1;PLP1;CHMP4C;COL21A1;ZNF415;CHPT1;CD24;ANGPTL1;HSPA1B;ZNF750
psoriasis DOID-8893 human GSE32407 sample 836	37/263	4.86583e-05	0.000418567	0	0	2.17949	21.6438	OCA2;ALDH1L1;SLC24A3;ACSM3;MAOB;CRISP3;PHYHIP;FHIT;KRT85;FAM149A;WIF1;HMGCS2;PDE6A;PLS1;IL1R2;CKMT1A;GSR;CYP4B1;HBA1;ZDHHC11;KRT32;MYRIP;TMPRSS11E;BTC;DHRS9;SDPR;PRR15L;CLDN8;KRT15;SCNN1B;FOSB;MAL;SLC27A6;ZNF415;ECHDC3;SLC27A5;GSTM5
pancreatic cancer DOID-1793 human GSE16515 sample 475	33/224	4.8891e-05	0.000418567	0	0	2.29779	22.8077	CFD;KLK1;ADH1C;ADH1B;ATP5A1;HBB;ADIRF;PEBP1;ABAT;MT1X;SLC4A4;CHRDL1;CLU;C7;FAM3B;METTL7A;PRSS3;PCK1;SYBU;MLIP;GPX3;EPHX1;CEL;HBA1;DLK1;MFAP4;GATM;ALDH1A1;PDCD4;MT1G;MT1H;CES2;NUCB2
Duchenne muscular dystrophy DOID-11723 human GSE6011 sample 674	34/237	6.52861e-05	0.000553284	0	0	2.22763	21.4671	ACADVL;ABCD3;MAOB;CITED2;ETFDH;HBB;AQP4;MT1X;PYGM;PAIP2B;PDLIM2;ALDH2;MKNK2;HMGCS2;PPARGC1A;GOT1;DCXR;AMPD1;HBA1;PBX1;LRRC20;GREM2;PPP1R3C;PPP1R1A;GPD1;TRIP10;ECHDC2;BLVRB;ECHDC3;GPD1L;HRASLS;LPIN1;FBP2;SLC29A2
astrocytoma DOID-3069 human GSE15824 sample 861	40/299	7.71207e-05	0.000647043	0	0	2.05677	19.4779	GLTP;BEX4;SH3GL3;USP54;HBB;PEBP1;ATP5I;SLAIN1;SLC6A1;UGT8;FAM221A;PAIP2B;TMEM125;TP53INP2;EPB41L3;SEC14L5;ISOC1;APOD;ANKS1B;PRIMA1;BCAS1;PAQR8;PLLP;KCNH8;TALDO1;ABCA8;HBA1;SOX10;AIF1L;TF;TMEFF2;TPPP3;C4ORF3;PLP1;MAL;CNTN2;ZNF536;CRYAB;HSPA1B;S100A8
Intestinal polyposis UMLS CUI-C1257915 mouse GSE6078 sample 952	51/420	0.000113275	0.000940969	0	0	1.84434	16.7571	TMEM45B;UGT1A10;DHRS11;LEAP2;TREH;FAM3B;ENPP3;PLS1;ARG2;GPX2;AMN;TALDO1;CEL;PTGR1;PGD;COX6B1;SULT2B1;SLC9A3;CEACAM1;SPINT1;RNF128;PRR15L;ACOX1;CLDN7;ALDH1A1;SLC27A2;FBP2;ALDH9A1;ATP5A1;MGST2;ATP5O;CRIP1;COX7A1;ADH4;SLC9A3R1;NPC1L1;MYH14;MAPK3;CGREF1;GOT1;EPHX2;CIDEB;CHCHD10;DHRS1;KLF4;OTOP3;SULT1B1;MYO15B;CCNG2;MXD1;HSPA1B
schizophrenia DOID-5419 human GSE25673 sample 891	37/274	0.000115983	0.000954019	0	0	2.07708	18.8227	SLC44A3;ALDH1L1;ARHGEF26;PCDH10;TTYH1;MGST1;AQP7;MLC1;AQP4;DBI;NDRG2;SLC4A4;C15ORF59;MPC1;SUSD4;SLC38A3;POLR2J3;CHST9;POLR2J4;SCARA3;ST6GAL2;FAM189A2;GFRA1;LHFPL3;TACR1;RGMA;IGSF11;BCAN;KAT2B;DDAH1;KLHDC8A;TCEA3;TYRO3;ATP13A4;PMP2;UPK3BL;CRYAB
asthma DOID-2841 human GSE18965 sample 753	48/389	0.000120986	0.00097928	0	0	1.87714	16.9315	IL1RN;CSTA;PSCA;NTS;HSD17B8;TM7SF2;GLB1L2;MUC1;ALS2CL;CAPNS1;RAB25;CHL1;MFSD5;SUSD4;GCNT3;APOD;CYP2F1;DUSP5;GABRP;KRT4;SMAGP;GPX3;CKMT1A;DCXR;KRT7;FAM86B1;LDOC1;ABCA7;DHRS1;PGD;MUC5B;KLK11;ALDH3A1;GJB1;NAGK;TST;ETHE1;KRT15;SCNN1B;PPDPF;FXYD1;MALL;LCN2;B3GNT3;FOSB;PPARG;GPD1L;S100A9
pancreatic ductal adenocarcinoma DOID-3498 human GSE15471 sample 604	20/113	0.000121389	0.00097928	0	0	2.84854	25.6839	FGFBP2;HPGD;ADH1C;PCOLCE2;EPHX2;HBB;HBA1;BRE-AS1;ATP4A;DNAJB1;AKR7A3;PPP1R1A;TNMD;PLIN4;MT1G;FOSB;ECHDC3;PLIN1;PCK1;HSPA1B
osteoarthritis DOID-8398 rat GSE8077 sample 944	34/245	0.000126686	0.001003	0	0	2.14224	19.224	CFD;SERPINB10;MGST1;KRT23;SYNE4;SELENBP1;RPS6KA6;AKR7A3;NTF3;DHRS7C;STAP2;ATP6V1C2;LINGO4;SERPINB2;MYOC;LRRN2;IL1R2;GSR;AMPD1;CHCHD10;LHFPL3;SOX10;HS3ST1;SULT2B1;RBP7;PKIB;CEACAM1;XK;SFRP5;SCGB2A1;LCN2;S100A9;S100A8;FBP2
colitis DOID-0060180 mouse GSE34874 sample 800	35/255	0.00012672	0.001003	0	0	2.11553	18.9838	CFD;KLB;KLK1;MAOB;CAPSL;COX7A1;ABO;SLC6A4;CALB2;SCIN;UPK1A;IYD;TSPAN6;CYP2R1;NNAT;ST3GAL4;LY6G6C;SLC25A23;TGM3;RIIAD1;CYP4B1;FNDC5;RBP4;TPPP3;AADAC;TRPV6;CLDN8;NMU;TMEM35;GPD1;MYO3A;CHPT1;CYP2E1;MGLL;HSPA1B
Asthma, allergic C0155877 human GSE3004 sample 360	31/217	0.000145282	0.00113917	0	0	2.21396	19.5644	ALDH1L1;ADH1C;TECR;ADH7;PPOX;CRIP1;TM7SF2;SELENBP1;RPS14;SLC9A3R1;TSPAN8;ALDH2;TSPO;METTL7A;CYP2F1;CRYM;SASH1;RPS12;PMM1;RPS8;RPL13A;FOXJ1;GCHFR;ALDH3A1;KRT19;MT1A;SLPI;UQCRQ;ETHE1;KRT15;ZMYND10
Tendonopathy 971 human GSE26051 sample 470	37/278	0.00015636	0.00121468	0	0	2.04216	17.8962	CFD;TNXB;C2ORF40;PCOLCE2;NDUFA4L2;HBB;SCARNA2;MT1X;ATP5I;PYGM;NDNF;PRELP;ATP5O;NDRG2;CRIP1;CLU;COX7A1;RPPH1;CLEC3B;CA3;ALDH2;TCEAL2;BOC;SCARA5;GPX3;AMPD1;HBA1;ZDHHC11;PPP1R3C;SLPI;ANGPTL7;TNMD;ALDH1A1;MT1H;CRYAB;RAPGEF3;S100A8
colorectal adenocarcinoma DOID-0050861 mouse GSE31106 sample 1070	42/330	0.000159917	0.00123092	0	0	1.9419	16.9738	UGT1A10;SLC26A2;ACSM3;KLK1;MAOB;HPGD;DPT;AQP4;CRIP1;LGALS4;SELENBP1;LGALS3;RPS14;SLC9A3R1;SCIN;TSPAN8;RAB25;FAM3B;MYH14;RPL18;TGM3;EGR1;TSTD1;SMAGP;RPS8;IL18;FMO2;PRDX6;COX6B1;ACER1;SULT1B1;SLC5A8;CEACAM1;TPPP3;KRT19;ETHE1;CLDN8;CCNG2;PPDPF;CLDN7;ALDH1A1;RPL26
atherosclerosis DOID-1936 mouse GSE19286 sample 906	35/259	0.000172572	0.00131625	0	0	2.0773	17.9992	CFD;SPRR3;ACSM3;MAOB;HSPB6;CRCT1;MGST1;ETFDH;SBSN;SLC4A4;ERO1L;RPS14;ACADL;PCK1;RPTN;KRT4;GPX3;EPHX2;KRT13;KRT78;RPL13A;CNFN;PTGR1;MT4;COX6B1;ALDH3A1;LRG1;SLPI;PDCD4;RPL26;CYP2E1;SPRR1A;SLC27A2;TPT1;PLIN5
Sepsis C0243026 rat GSE1781 sample 314	46/374	0.000178875	0.00135203	0	0	1.86883	16.1258	ABCD3;MAOB;GLS2;ETFDH;HBB;DPT;GPT;CRIP2;CLU;SULT1C3;SELENBP1;ADH4;AKR7A3;CAPNS1;ACADL;ALDH2;MACROD1;HMGCS2;PCK1;RPL18;RPS12;GCKR;DGAT2;SMAGP;RPS8;EPHX2;EPHX1;BCKDHB;OSGIN1;CHCHD10;ABHD14B;SORBS2;HBA1;DHRS1;ACADSB;ALDH3A2;SULT1B1;RBP4;AMACR;DDAH1;PCCA;ACOX1;FABP7;ALDH1A1;ECHDC2;CYP2E1
Spinal Muscular Atrophy C0026847 mouse GSE10599 sample 235	32/232	0.000220864	0.00165451	0	0	2.12532	17.8908	RBM47;ADH1C;TACSTD2;TMPRSS2;AQP3;C1ORF210;GLB1L2;SCIN;TSPAN8;RAB25;ATP6V0A4;PCK1;RHBG;OXGR1;GPX3;CIDEB;EMP1;FMO2;SLC5A8;CLDN4;AIM1;SPINT1;AADAC;CLDN8;SCNN1B;CHDH;REN;RHCG;CDH16;SPRR1A;SLC27A2;FBP2
prostate cancer DOID-10283 human GSE3325 sample 990	39/304	0.000228787	0.00169869	0	0	1.95788	16.4124	CFD;LINC00087;SERPINB11;EHF;CSTA;SLC26A2;ACADVL;C2ORF40;HSPB8;ADIRF;MT1X;DBI;NDRG2;AQP3;CHRDL1;CLU;COX7A1;RND3;CYP4X1;CAPNS1;C7;TSPAN8;ALDH2;TCEAL2;AGR2;SLC39A2;TALDO1;PTGR1;GULP1;C15ORF48;UQCRQ;SCGB1A1;ID4;MT1G;MT1H;GPD1L;ACPP;HSPA1B;ALDH9A1
Asthma C0004096 human GSE4302 sample 318	44/357	0.000233672	0.00171975	0	0	1.87205	15.6533	CFD;SERPINB11;SLC44A3;CSTA;C2ORF40;HHLA2;LOC284578;ADH7;NTS;RND3;DCST2;CAPN8;C6;TMEM125;CAPNS1;ALDH2;RPRML;CYP2F1;CRYM;CLCA4;GBP6;CYP2J2;EGR1;DUSP5;ZNF185;RPS8;IL18;FAAH2;TALDO1;CYP4B1;MUC5B;ISL1;KLK11;CAPN13;ALDH3A1;CILP;CEACAM6;SCNN1B;MALL;LCN2;C16ORF89;ITM2A;SLC27A2;CES1
ulcerative colitis DOID-8577 human GSE11223 sample 588	42/336	0.000236879	0.00172818	0	0	1.90164	15.8748	SAMD5;KIAA1211L;EHF;C17ORF97;DHRS11;CAB39L;TMPRSS2;MT1X;NTS;FHIT;RAPGEFL1;CRHR2;FAM129B;HAPLN2;SELENBP1;MUC1;FAM83E;RAB25;SH3BGRL2;GNAT1;MAPK3;SLC34A3;NKX2-8;SH3GLB2;TLE2;FLJ22184;MFSD6L;SPINK5;NPY1R;ARHGAP27;TMC4;SLURP1;NR2F6;GULP1;EDAR;TPPP3;MCF2L-AS1;QARS;DDAH1;PPP1R1B;SCNN1A;CLDN19
glioblastoma UMLS CUI-C0017636 human GSE15824 sample 863	40/316	0.000253788	0.00183559	0	0	1.92829	15.9644	GLTP;SH3GL3;USP54;HBB;PEBP1;ATP5I;SLAIN1;SLC6A1;UGT8;PAIP2B;TMEM125;TP53INP2;EPB41L3;SEC14L5;APOD;ANKS1B;RPS12;PRIMA1;BCAS1;PAQR8;PLLP;SORT1;KCNH8;TALDO1;COBL;ABCA8;HBA1;SOX10;AIF1L;TF;TMEFF2;TPPP3;C4ORF3;PLP1;MAL;CNTN2;ZNF536;CRYAB;HSPA1B;S100A8
colitis DOID-0060180 human GSE6731 sample 761	44/359	0.000264405	0.00189603	0	0	1.85996	15.3224	UGT1A10;SLC26A2;MAOB;ADH1C;HPGD;SLC1A1;HBB;ADIRF;PTN;SLC4A4;CRIP1;RND3;CYP3A5;SELENBP1;UGT8;RMND5A;BLOC1S1;FRZB;HMGCS2;PRSS3;PCK1;EXPH5;BCAS1;EDN3;IL1R2;EMP1;COBL;ABCA8;HBA1;PRDX6;GULP1;SULT1B1;RBP4;PPFIBP2;XK;CEACAM7;TST;CLDN8;MALL;PLP1;PPARG;ITM2A;DNASE1L3;MGLL
ulcerative colitis DOID-8577 human GSE11223 sample 593	38/297	0.000288606	0.00205204	0	0	1.9511	15.9023	GALNT12;KIAA1211L;LUZP2;FAM107A;MT1X;SELENBP1;SCIN;CRTAC1;IYD;TSPAN6;FGF14-AS2;PRADC1;AGR2;METTL7A;PCK1;PRODH;SYBU;ZSCAN18;CGREF1;ST6GAL2;PCDH20;EPHX2;MFSD6L;NPY1R;C9ORF24;MUC5B;MT1A;AMACR;SLPI;PPP1R1A;SCGB2A1;ALDH1A1;MT1G;MAGIX;MT1H;ECHDC3;CES2;NUCB2
Inflammatory papules (Acne) 6543 human GSE6475 sample 459	38/301	0.000376933	0.00265753	0	0	1.921	15.1441	CFD;TECR;ATP5A1;TACSTD2;HBB;KRT23;ADIRF;PEBP1;DPT;DBI;PPL;CHRDL1;LGALS3;SCEL;HEBP2;CLEC3B;UBL3;TSPAN8;WIF1;APOD;LY6G6C;SPINK5;RPL13A;HBA1;KLF4;HOPX;ALDH3A2;MFAP4;GATM;SLPI;DDAH1;CILP;KRT15;FABP7;ID4;CHPT1;ITM2A;CRYAB
oligodendroglioma DOID-3181 human GSE15824 sample 858	39/313	0.000414207	0.002896	0	0	1.89264	14.7421	GLTP;SH3GL3;USP54;HBB;PEBP1;ATP5I;SLAIN1;UGT8;FAM221A;DNAJB1;PAIP2B;TMEM125;TP53INP2;EPB41L3;SEC14L5;APOD;ANKS1B;PRIMA1;PAQR8;PEG3;PLLP;SORT1;KCNH8;COBL;ABCA8;HBA1;SOX10;MT3;AIF1L;TF;TMEFF2;TPPP3;C4ORF3;PLP1;MAL;CNTN2;ZNF536;HSPA1B;S100A8
swine influenza DOID-0050211 human GSE48466 sample 498	39/315	0.000470259	0.00326072	0	0	1.87872	14.3952	GLTP;CAPSL;DAPL1;ATP5A1;ATP5I;DBI;AQP3;COX7C;EEF1B2;HEBP2;S100A16;TSPAN6;CHP1;S100A14;RPL18;CHST9;ANXA1;TSTD1;RPS8;KRT13;TALDO1;RPL13A;C9ORF24;TPD52L1;COX6B1;ALDH3A1;RSPH1;QARS;UQCRQ;KRT15;MYO5C;ALDH1A1;DYNLRB2;RPL26;SPRR1A;S100A9;SPRR1B;S100A8;ALDH9A1
endometriosis DOID-289 human GSE23339 sample 883	36/285	0.000524403	0.00360635	0	0	1.9209	14.509	ST6GALNAC1;ACADVL;SLC24A3;LTBP4;TXN;CRIP1;RND3;SERPINA5;FAM129B;MUC1;CLEC3B;AGR2;ISOC1;GCNT3;CGNL1;RPS12;GABRP;C9ORF152;GPX3;IL18;EMP1;RAB11A;AIF1L;CLDN10;SLC5A8;KRT19;SLPI;TST;UQCRQ;SCGB2A1;SCNN1A;MT1G;PI16;CD24;CRYAB;HSPA1B
Cystic Fibrosis C0010674 mouse GSE765 sample 65	36/286	0.000560039	0.0038201	0	0	1.91311	14.3244	UGT1A10;ABCD3;HPGD;MGST1;ATP5O;CRIP1;COX7A1;LGALS3;SLC9A3R1;UBL3;RMND5A;ST3GAL4;PCK1;ARG2;EPHX2;CIDEB;ANXA11;CYP4B1;LMO7;PTGR1;DHRS1;ALDH3A2;SULT1B1;CLDN4;SPINT1;AADAC;CCNG2;GPD1;ALDH1A1;CHPT1;REEP6;SLC27A2;FBP2;TPT1;LLGL2;ALDH9A1
prolactinoma DOID-5394 human GSE36314 sample 636	50/440	0.000630536	0.00426629	0	0	1.70759	12.5831	CITED2;FAM107A;HBB;MT1X;DBI;AMOT;NR3C2;HEBP2;ALDH2;PITX1;COBL;KRT7;LDOC1;CEL;HBA1;RBP4;MT1A;SLPI;RRAGD;MPPED2;CRYAB;S100A9;S100A8;ALDH9A1;CSTB;ADH1B;PTN;PPL;COX7A1;PRPSAP1;RMND5A;TSPAN8;NNAT;AGR2;APOD;METTL7A;PCK1;EPHX1;SORBS2;KLK11;RAB11A;DLK1;KRT19;XK;LCN2;ID4;GPD1L;CD24;LPIN1;TPT1
Uterine leiomyoma C0042133 human GSE2725 sample 399	41/342	0.000659352	0.00441882	0	0	1.81118	13.2656	ECM1;MAOB;PCOLCE2;ADH1B;ATP5A1;HBB;ADIRF;DPT;PRELP;RND3;SERPINA5;EEF1B2;LGALS3;HEBP2;CLEC3B;C7;TSPAN8;MKNK2;AGR2;APOD;GABRP;ANXA1;ZNF185;GPX3;FAM189A2;HBA1;KLF4;CLDN10;KRT19;SLPI;QARS;DDAH1;SCGB2A1;MYO5C;ALDH1A1;ECHDC2;COL21A1;RPL26;CD24;MGLL;GSTM5
Psoriasis vulgaris C0263361 human GSE6710 sample 444	38/310	0.00066888	0.00441882	0	0	1.85653	13.571	CFD;ADH1B;ADIRF;PEBP1;MT1X;CHRDL1;CRIP1;KRT85;EEF1B2;LGALS3;SCEL;HEBP2;CLEC3B;TSPAN8;FCER1A;APOD;RPS8;RPL13A;HBA1;KRT31;KLF4;HOPX;ALDH3A2;TPPP3;GATM;PPP1R3C;DDAH1;CILP;KRT15;FABP7;ID4;PDCD4;MT1H;RPL26;PLIN1;ITM2A;CRYAB;ALDH9A1
oligodendroglioma DOID-3181 human GSE15824 sample 859	38/310	0.00066888	0.00441882	0	0	1.85653	13.571	GLTP;BEX4;LINC00087;SH3GL3;USP54;FAM107A;HBB;PEBP1;ATP5I;SLAIN1;UGT8;PAIP2B;ALDH2;TP53INP2;EPB41L3;SEC14L5;APOD;ANKS1B;PAQR8;PEG3;PLLP;SORT1;KCNH8;ABCA8;HBA1;SOX10;MT3;AIF1L;TF;TMEFF2;TPPP3;C4ORF3;PLP1;MAL;CNTN2;ZNF536;CRYAB;HSPA1B
atherosclerosis DOID-1936 human GSE43292 sample 508	34/271	0.000832496	0.00545675	0	0	1.90453	13.5052	SPRR3;C8ORF48;ARHGEF26;PCOLCE2;CAB39L;HSPB8;PLD5;HBB;RIMS1;RPS6KA6;PRSS50;ACADL;CA3;TCEAL2;PEBP4;SPRR2A;GCKR;PCDH20;GABRA4;MAMDC2;NPY1R;HBA1;TPPP3;METTL24;SLPI;ANGPTL7;HAND2;RRAGD;STAC2;VTRNA1-3;RPL26;PDZRN4;ANGPTL1;CDH19
Huntington's disease DOID-12858 mouse GSE3583 sample 929	36/293	0.000875351	0.00569317	0	0	1.86029	13.0981	ANKRD37;HSPB6;RTKN2;MGST1;DPT;PPL;SOX2;SLC9A3R1;RPS6KA6;PORCN;PDLIM2;CDH26;PPARGC1A;ENPP5;SCARA3;MAGI3;SPNS2;FAM189A2;EMP2;SORBS2;KCNAB1;MT3;AIF1L;BTC;KRT19;AIM1;RSPH1;RNF128;KLHDC8A;ID4;PPARG;TRIM16;SPRR1A;ITM2A;CRYAB;FAM84B
endometriosis DOID-289 human GSE6364 sample 947	45/391	0.000883616	0.00570272	0	0	1.73012	12.1653	CSTB;ECM1;ACADVL;CRISP3;MGST1;ADIRF;PEBP1;MT1X;ATP5I;CRIP2;PTN;COX7C;CRIP1;SERPINA5;MUC1;CAPNS1;TSPAN8;S100A16;MPC1;TSPO;ENPP3;PRODH;ARG2;ANXA1;TSTD1;RPS8;GPX3;EPHX1;TALDO1;CHCHD10;SHROOM3;TPD52L1;RAB11A;CYP26A1;KRT19;SCGB2A1;PPDPF;CLDN7;ID4;MT1G;MT1H;S100P;CRYAB;HSPA1B;FAM84B
Asthma, allergic C0155877 mouse GSE2276 sample 348	33/262	0.000920367	0.00589457	0	0	1.91254	13.3701	CFD;SPRR2E;LTK;TNXB;HPGD;LTBP4;CRIP2;PPL;SELENBP1;UBL3;ALDH2;MYH14;SAMD10;GPX3;EPHX1;EMP1;SHROOM3;CYP4B1;EMP2;LMO7;KLF4;PRDX6;HOPX;SDPR;DDAH2;FXYD1;ALDH1A1;SCGB1A1;CYP2E1;MAPT;MYZAP;SPRR1B;TPT1
Pulmonary Fibrosis C0034069 mouse GSE2640 sample 406	36/294	0.000931251	0.00591909	0	0	1.85298	12.9319	CFD;FOXA1;BEX2;HPGD;PCOLCE2;CITED2;MGST1;LTBP4;DPT;CRIP2;ERO1L;SELENBP1;RPS14;ALDH2;MYH14;MAPK3;KRT4;CHCHD10;RPL13A;CYP4B1;EMP2;FMO2;PRDX6;HOPX;CLDN10;NR4A1;GREM2;TPPP3;SDPR;CYP2S1;FXYD1;ALDH1A1;SCGB1A1;RPL26;CYP2E1;MYZAP
Crohn's disease DOID-8778 human GSE6731 sample 758	33/263	0.000982693	0.0061991	0	0	1.90412	13.1864	UGT1A10;SLC26A2;ADH1C;HPGD;SLC1A1;ADIRF;PTN;SLC4A4;CRIP1;UGT8;CLEC3B;RMND5A;FRZB;CA4;HMGCS2;PCK1;EXPH5;PLS1;EMP1;COBL;ABCA8;PRDX6;CYP4F12;GULP1;SULT1B1;XK;CEACAM7;TST;ACOX1;CLDN8;PPARG;GPD1L;ITM2A
glaucoma associated with systemic syndromes DOID-1686 mouse GSE26299 sample 488	39/328	0.0010291	0.00642585	0	0	1.79294	12.3337	SPTBN4;OCA2;SH3GL3;PMEL;HPGD;PCDH10;KCNC2;FAM107A;NTS;TRPM1;CALB2;RIMS1;CYP4X1;SH3BGRL2;FCER1A;SNCG;SPTSSB;CTNNA2;KRTAP3-2;HMGCS2;SYBU;BCAS1;GDF10;LGI1;CYP4B1;KERA;TYR;AIF1L;CLDN10;TOX3;DCT;CLDN8;STAC2;ID4;PLP1;CYP2E1;GALNTL6;FGF12;INA
ulcerative colitis DOID-8577 human GSE38713 sample 810	41/350	0.00104031	0.00642585	0	0	1.76352	12.1123	SMIM5;C21ORF88;HPGD;HHLA2;TTC22;LEAP2;SLC1A1;AQP7;ADIRF;CYP3A4;CHRDL1;CRIP1;C1ORF210;RND1;CA4;FDCSP;CHP1;HMGCS2;PDE6A;PCK1;PITX2;SLC25A25;EGR1;DUSP5;EDN3;AMPD1;ISL1;CAPN13;SULT1B1;SLC9A3;NR4A1;B3GNT8;CEACAM7;MYO15B;BAMBI;CLDN8;CYP2S1;CNKSR3;PDCD4;FOSB;EPHA2
Teratospermia UMLS CUI-C0919628 human GSE6872 sample 953	43/372	0.00104161	0.00642585	0	0	1.73774	11.933	SPRR3;CSTA;CRISP3;CRCT1;HBB;DBI;YBX2;COX7C;CCT6B;EPB41L4A-AS1;TSPAN6;GSG1;CHP1;DGCR6;LOC401052;RPS12;CCDC110;SPINK5;RPL13A;RNF157-AS1;C9ORF24;HBA1;C15ORF48;CEACAM6;ETNK2;KRT15;PPDPF;LCN2;PIH1D2;DYNLRB2;S100P;RPL26;REEP6;HRASLS;CD24;MXD1;LPIN1;SPRR1A;S100A9;SPRR1B;S100A8;TPT1;KLHDC9
pancreatic ductal adenocarcinoma DOID-3498 mouse GSE61412 sample 698	29/223	0.00110856	0.00678891	0	0	1.98199	13.4868	KLB;KLK1;TTYH1;GLS2;ARHGDIG;SYNE4;PAIP2B;EXTL1;RAB26;CHAC1;PRSS3;SLC38A3;HIBCH;TMEM184A;GABRA4;CHCHD10;CEL;KLF15;GCAT;CLDN10;BMP3;NPHS1;CLDN8;ADM2;RRAGD;TCEA3;FETUB;ANGPTL1;NUCB2
Hypercholesteremia C0020443 mouse GSE3889 sample 221	36/298	0.00118743	0.00721921	0	0	1.82429	12.2884	UGT1A10;ALDH1L1;ABCD3;MAOB;PANK1;LEAP2;GLS2;DBI;NDRG2;GYS2;ADH4;C8G;MARC1;HMGCS2;PCK1;SLC38A3;HGFAC;DGAT2;EPHX2;DCXR;CHCHD10;ABHD14B;SUOX;GJB1;AMACR;AADAC;TST;ACOX1;FXYD1;ALDH1A1;FETUB;CYP2E1;REEP6;LPIN1;SLC27A2;SLC27A5
facioscapulohumeral muscular dystrophy DOID-11727 human GSE36398 sample 673	28/214	0.00121792	0.00735131	0	0	1.99538	13.3902	PMEL;CALML6;GOLT1A;HBB;KRT23;MT1X;DTX2;PAIP2B;EXTL1;ALDH2;FRZB;DGCR6;LONRF2;PACRG;DGAT2;TPRG1;GPT2;IL18;ELOVL6;HBA1;MT4;DKK4;IGSF11;RBP4;GATM;GOLGA6C;PPP1R3C;DCT
schizophrenia DOID-5419 human GSE17612 sample 852	33/268	0.00135291	0.00810781	0	0	1.8631	12.3067	BEX4;LINC00087;BEX2;TTYH1;ATP5A1;PEBP1;PTN;NDRG2;PHYHIP;MAP1LC3A;CAPNS1;TP53INP2;EPB41L3;METTL7A;PRODH;CRYM;PAQR8;EGR1;PEG3;CHCHD10;ZDHHC11;PRDX6;MT3;COX6B1;TF;PPDPF;PPP1R1B;ALDH1A1;PLP1;MAL;PMP2;MAPT;ITM2A
Breast Cancer C0006142 mouse GSE2528 sample 28	36/301	0.00141809	0.00843814	0	0	1.80335	11.8272	CFD;UGT1A10;LTBP4;DPT;PYGM;GDPD3;DBI;COX7C;CRIP1;LIPE;NNAT;MKNK2;ISOC1;TSPO;SNCG;PCK1;GPX3;BCKDHB;TALDO1;EMP1;CHCHD10;CYP4B1;ELOVL6;CEL;RBP4;KRT19;SDPR;UQCRQ;FXYD1;GPD1;PLIN4;PPARG;CHPT1;CYP2E1;LPIN1;MGLL
Breast Cancer C0006142 rat GSE1872 sample 63	42/367	0.00143658	0.00848799	0	0	1.71734	11.2408	CFD;TNXB;PCOLCE2;ATP5A1;MGST1;LTBP4;AQP7;HBB;DPT;DBI;NDRG2;CLU;EEF1B2;SELENBP1;LIPE;RPS14;CAPNS1;ALDH2;MPC1;NNAT;TSPO;SNCG;PCK1;CBR3;DGAT2;GPX3;TALDO1;HBA1;RBP4;LRG1;SLPI;SDPR;ACOX1;FXYD1;GPD1;PLIN4;PDCD4;PPARG;PLIN1;PI16;DNASE1L3;MGLL
polycystic ovary syndrome DOID-11612 human GSE10946 sample 826	36/306	0.00188971	0.0110872	0	0	1.76947	11.0969	CSTA;DAPL1;MLC1;HBB;ABAT;MT1X;MRO;LRRC37A4P;CLGN;CAPNS1;C7;CA4;SLC16A9;FAM150B;PCK1;DUOX2;CYP2J2;TMEM132C;ARG2;KCNK12;BCKDHB;FAM86B1;HBA1;ALDH3A2;MYL5;PLCXD3;SFRP5;ID4;PLP1;LCN2;FOSB;PPARG;TRIM16;SPATA18;CD24;S100A8
Lewy body dementia DOID-12217 human GSE49036 sample 1067	30/242	0.00196523	0.0114502	0	0	1.87577	11.69	FOXA1;RERGL;LINC00087;SLC44A3;ST6GALNAC1;C2ORF40;DAPL1;VSIG10L;CRIP1;PP14571;C1QTNF4;ENHO;C15ORF59;LOC285074;CLEC3B;LDHD;CA4;SLITRK5;ANKRD6;EGR1;SIAH3;RIIAD1;GFRA1;KLF4;DLK1;TOX3;RNF128;KRT15;PPDPF;KCNQ4
Adenocarcinoma of lung C0152013 human GSE1987 sample 431	37/319	0.00211519	0.0122389	0	0	1.74135	10.7243	CFD;TNXB;ADH1B;ATP5A1;FAM107A;LTBP4;HBB;ADIRF;MT1X;PYGM;CRIP2;CLU;COX7A1;CLEC3B;CAPNS1;C7;CA3;WIF1;EPB41L3;APOD;METTL7A;SASH1;ANXA1;GPX3;EMP2;HBA1;SERPINB6;NR4A1;MFAP4;FXYD1;EEF1A2;ALDH1A1;SCGB1A1;FOSB;CRYAB;S100A9;S100A8
Emery-Dreifuss muscular dystrophy, autosomal dominant form DOID-11726 mouse GSE8000 sample 676	32/265	0.0021716	0.0124793	0	0	1.82103	11.1671	ACADVL;HSPB6;TECR;ATP5A1;ETFDH;PYGM;GDPD3;CRIP2;ATP5O;CLU;COX7A1;MPC1;MACROD1;GPIHBP1;LYNX1;MLIP;DGAT2;CHCHD10;HOPX;COX6B1;FNDC5;NR4A1;AMACR;UQCRQ;FXYD1;EEF1A2;MYZAP;HRASLS;LPIN1;CRYAB;HSPA1B;FBP2
anaplastic thyroid carcinoma UMLS CUI-C0238461 human GSE65144 sample 654	33/276	0.00219777	0.0125438	0	0	1.80098	11.0225	BEX4;BEX2;CLIC3;C2ORF40;MGST1;PEBP1;COX7C;CLU;DEPTOR;C7;IYD;TCEAL2;ZBED2;MUC15;METTL7A;EGR1;MLIP;TSTD1;GPX3;FAM189A2;HOPX;ALDH1A1;ID4;PDCD4;MT1G;FOSB;C16ORF89;MT1H;CD24;ITM2A;CRYAB;TPT1;ALDH9A1
idiopathic pulmonary fibrosis DOID-0050156 human GSE24206 sample 869	25/192	0.0023116	0.0131043	0	0	1.98205	12.0307	LEAP2;CAB39L;FAM107A;MGST1;HIF3A;SDR16C5;ACADL;PEBP4;CA4;CXCR2;FAM150B;GPIHBP1;BTNL9;GPX3;IL1R2;EMP1;LMO7;TMEFF2;SDPR;PKHD1L1;MXD1;S100A9;S100A8;ANGPTL1;HSPA1B
Idiopathic fibrosing alveolitis C0085786 human GSE21369 sample 321	33/277	0.00233007	0.0131203	0	0	1.7935	10.8719	RERGL;FAM107A;MT1X;TXN;BRE-AS1;RND1;SCEL;MARC1;CXCR2;CA4;APOD;SLC25A25;GPIHBP1;EGR1;DUSP5;ARG2;ANXA1;SERPINB2;DGAT2;IL1R2;CKMT1A;KLF4;ISL1;NR4A1;SLCO4A1;TNMD;PLIN4;FOSB;S100P;PLIN1;MXD1;DNASE1L3;EPHA2
in situ carcinoma DOID-8719 mouse GSE64756 sample 655	30/246	0.00252551	0.014126	0	0	1.84063	11.0094	SMIM5;SLC44A3;KLHL14;HPGD;UPK2;GRIK3;DPT;ADH7;TM7SF2;GLB1L2;UPK1A;TSPAN6;SUSD4;PRODH;EXPH5;TMPRSS11A;AMN;TSTD1;ABCA5;ELOVL6;SLC9A2;ALDH3A1;RBP4;FRAS1;SDPR;CLDN8;SCNN1B;RBM20;DEGS2;RGS11
Serous carcinoma C0206701 human GSE10971 sample 58	36/313	0.00277498	0.0154186	0	0	1.72409	10.1499	CAPSL;CRISP3;TXN;AQP3;CLU;MLLT4;EPB41L4A-AS1;ERBB4;MYB;BOC;MKNK2;AGR2;FAM3B;LONRF2;EGR1;PRRT3;SERPINB1;RPS8;RPL13A;C9ORF24;TMC4;CLDN10;TPPP3;RSPH1;SLPI;ELF3;CILP;SCGB2A1;MYO5C;ID4;CDHR3;RBM20;DYNLRB2;SPATA18;NUCB2;TPT1
autism spectrum disorder DOID-0060041 human GSE28521 sample 1040	31/259	0.00288932	0.0159483	0	0	1.802	10.5358	C17ORF97;DHRS11;CITED2;ICA1;ADARB2;COX7A1;TM7SF2;MPC1;NT5DC2;NNAT;OBFC1;SNCG;PPARGC1A;GPIHBP1;ZNF365;PAQR8;PNPLA7;GPX3;LGI3;KCNAB1;MYRIP;MYL5;TPPP3;PLCXD3;MYO5C;STAC2;ZNF536;IDNK;CD24;MRAP2;KLHDC9
Ventilator-associated lung injury C0340257 mouse GSE2411 sample 355	32/272	0.00326737	0.0179171	0	0	1.76724	10.1153	GLTP;CFD;CLIC3;ABCD3;HPGD;LTBP4;CRIP2;CRIP1;SELENBP1;MUC1;CAPNS1;S100A16;MKNK2;MYH14;PCDH1;MAPK3;DCXR;KRT7;ANXA11;RPL13A;EMP2;HS3ST1;MFAP4;TPPP3;LRG1;SDPR;SCNN1A;ALDH1A1;SCGB1A1;LCN2;CYP2E1;MYZAP
schizophrenia DOID-5419 human GSE21935 sample 855	39/350	0.00332719	0.0181267	0	0	1.6641	9.49475	GLTP;SLC48A1;TTYH1;USP54;ATP5A1;PEBP1;ATP5I;SLAIN1;PTN;SLC6A1;NDRG2;UGT8;PAIP2B;UBL3;CAPNS1;WIF1;MPC1;TP53INP2;EPB41L3;SEC14L5;ZNF365;PAQR8;PLLP;SORT1;GPX3;TALDO1;SOX10;AIF1L;TF;UQCRQ;PPDPF;C4ORF3;ALDH1A1;PLP1;MAL;CNTN2;ZNF536;PMP2;CRYAB
Small cell carcinoma of lung C0149925 human GSE1037 sample 362	41/373	0.00339555	0.0183574	0	0	1.63928	9.31979	MAOB;ADH1C;HPGD;PCOLCE2;ADH1B;SLC1A1;FAM107A;DPT;AQP4;MT1X;AQP3;CRIP1;RAB11FIP1;C1QTNF7;WIF1;ZBED2;FCER1A;SASH1;BTNL9;EGR1;ANXA1;MYOC;EMP1;MTERFD2;EMP2;FMO2;KLF4;MT3;KLK11;HOPX;NR4A1;AIM1;SLPI;SCNN1B;SCGB1A1;MT1G;MAL;MT1H;ITM2A;ANGPTL1;S100A8
psoriatic arthritis DOID-9008 human GSE61281 sample 696	30/251	0.00341329	0.0183574	0	0	1.7985	10.2156	VIT;CNTFR;PPP1R36;CLIC3;PCDH10;LDLRAD1;MLC1;STATH;EPB41L4A;FRZB;PEBP4;SLITRK5;TMPRSS11B;KRTAP13-2;ANKRD30BL;ANKRD20A11P;MAMDC2;ATP2B2;SLC51B;KCTD4;TMPRSS11D;PLCXD3;RAET1E;ANGPTL7;CEACAM5;TNMD;ANGPTL5;MYZAP;CDH16;MUC22
ulcerative colitis DOID-8577 human GSE11223 sample 589	30/252	0.00361948	0.0193423	0	0	1.7903	10.064	KIAA1211L;OCA2;EHF;RBM47;ADH1C;KLHL14;LUZP2;ADIRF;FMN2;ARHGAP36;SELENBP1;PRADC1;CLDN23;ATP6V0A4;LINC00675;DIO3OS;C21ORF33;MFSD6L;SPINK5;NMNAT3;C9ORF24;ZDHHC11;SLC51B;C15ORF48;CAPN13;OCLN;UQCRQ;ETHE1;ASPG;ECHDC3
Urothelial carcinoma in situ C0334267 human GSE3167 sample 229	27/220	0.00368709	0.0195789	0	0	1.85229	10.3782	CSTB;ACADVL;PSCA;HPGD;ADIRF;TRIOBP;LGALS3;RPS14;MUC1;UPK1A;CAPNS1;RAB25;TSPO;HMGCS2;RPL18;DUOX2;RPS12;MLIP;GPX2;GPX3;KRT13;RPL13A;CYP4F12;SLPI;UQCRQ;GIPC1;LCN2
diabetes mellitus type 2 DOID-9352 human GSE12643 sample 766	38/346	0.0047383	0.0248648	0	0	1.63631	8.75764	EPHB6;CFD;PMEL;ECM1;CSTA;TNXB;ADH1C;ADH1B;ATP5A1;ADIRF;TXN;PTN;PPL;CLU;CLGN;SELENBP1;CLEC3B;TSPAN8;ALDH2;EPB41L3;APOD;METTL7A;PRSS3;CBR3;F10;GPX3;EPHX1;SORBS2;ABCA8;KLF4;ALDH3A2;MFAP4;RBP4;AIM1;MT1G;PPARG;CRYAB;CES1
astrocytoma DOID-3069 human GSE15824 sample 860	34/301	0.00474179	0.0248648	0	0	1.68777	9.03185	GLTP;SH3GL3;PEBP1;ATP5I;SLAIN1;SLC6A1;UGT8;FAM221A;PAIP2B;TMEM125;TP53INP2;EPB41L3;SEC14L5;APOD;ANKS1B;PRIMA1;BCAS1;PAQR8;PEG3;PLLP;SORT1;KCNH8;COBL;ABCA8;SOX10;AIF1L;TF;TPPP3;C4ORF3;PLP1;MAL;CNTN2;ZNF536;HSPA1B
Vitamin A Deficiency C0042842 rat GSE1600 sample 359	37/335	0.00481146	0.0250734	0	0	1.64642	8.78653	SH3GL3;ALDH1L1;ABCD3;MAOB;TECR;MGST1;HBB;PEBP1;CRIP2;DBI;ATP5O;SULT1C3;MAP1LC3A;AKR7A3;CAPNS1;ACADL;ALDH2;MPC1;LDHD;PCK1;RPL18;RPS12;GCKR;RPS8;EPHX1;TALDO1;RPL13A;HBA1;SUOX;ALDH3A2;SULT1B1;AMACR;FABP7;PPDPF;GPD1;RPL26;TPT1
Malignant mesothelioma of pleura C0812413 human GSE2549 sample 118	25/203	0.00484908	0.0251112	0	0	1.85846	9.90365	CFD;PCOLCE2;ADH1B;HBB;ADIRF;DPT;CHRDL1;RND3;LGALS3;HEBP2;C7;MPC1;APOD;METTL7A;EGR1;ANXA1;GPX3;ABCA8;HBA1;KLF4;PLIN1;ITM2A;S100A9;S100A8;TPT1
Breast Cancer C0006142 human GSE2429 sample 148	36/324	0.00487858	0.0251112	0	0	1.65725	8.82136	CFD;FOXA1;ACADVL;ABCD3;MAOB;TACSTD2;HBB;ADIRF;PEBP1;MT1X;PTN;COX7C;MUC1;CLEC3B;CAPNS1;WIF1;TSPAN6;MYB;MKNK2;AGR2;APOD;DGCR6;RPL18;EGR1;RPS8;NPY1R;HBA1;KRT19;AIM1;PPP1R3C;CCNG2;MT1G;ECHDC2;MT1H;CHPT1;CRYAB
Alcoholic Hepatitis DOID-12351 human GSE28619 sample 477	36/325	0.00512359	0.0262115	0	0	1.65142	8.70943	IL1RN;ANKRD37;ACSM3;ARHGEF26;PCOLCE2;RORC;MT1X;SLC6A1;CYP2C19;RND3;NR3C2;LOC285074;TP53INP2;MARC1;NTF3;SYBU;SLC25A25;EGR1;DUSP5;DGAT2;SCARA5;EPHX2;NPY1R;GFRA1;KLF4;ACADSB;CYP26A1;NR4A1;PPP1R1A;ETNK2;FXYD1;MT1G;FOSB;MT1H;PLIN1;HSPA1B
Actinic keratosis C0022602 human GSE2503 sample 350	45/429	0.00532588	0.0270813	0	0	1.55566	8.14417	CFD;ACADVL;ABCD3;ADH1B;HSPB8;ATP5A1;TECR;MGST2;PEBP1;MT1X;ATP5O;COX7C;CHRDL1;TM7SF2;EEF1B2;LGALS3;RPS14;SCEL;HEBP2;ALDH2;MPC1;ACP6;MKNK2;APOD;RPL18;RPS8;GPX3;DCXR;SPINK5;RPL13A;TALDO1;EMP2;HOPX;COX6B1;ALDH3A2;QARS;TST;CILP;UQCRQ;KRT15;MT1H;RPL26;PLIN1;CRYAB;ALDH9A1
prostate cancer DOID-10283 human GSE3325 sample 991	35/315	0.00545426	0.027567	0	0	1.65677	8.63403	SLC26A2;C2ORF40;ATP5A1;TACSTD2;ADIRF;MT1X;DBI;PTN;COX7C;CHRDL1;CLU;COX7A1;RND3;EPB41L4A-AS1;EEF1B2;LGALS3;RPS14;CAPNS1;AGR2;RPL18;RPS12;CAST;EGR1;RPS8;RPL13A;PTGR1;GULP1;AIM1;QARS;MT1G;MT1H;RPL26;GPD1L;ACPP;TPT1
autism spectrum disorder DOID-0060041 human GSE28521 sample 1041	32/283	0.00592602	0.029772	0	0	1.68878	8.66076	EPHB6;C17ORF97;DHRS11;GLS2;ICA1;FAIM2;ADARB2;COX7A1;TM7SF2;CNNM1;NNAT;SH3BGRL2;PRODH;PPARGC1A;GPIHBP1;ZNF365;FAM73B;PAQR8;PNPLA7;PLLP;GPX3;CKMT1A;LGI3;KCNAB1;ATP2B2;MYL5;TF;FNDC4;STAC2;NOXA1;CYP2E1;INA
pulmonary sarcoidosis DOID-13406 human GSE19976 sample 764	30/261	0.00599762	0.0299524	0	0	1.7197	8.79867	SERPINB11;ARHGEF26;SFTPA2;CRISP3;RTKN2;ANKRD20A12P;C1ORF110;SLC7A2;SLC6A4;SCEL;ACADL;WIF1;LIPH;SLITRK3;MUC15;PACRG;FGFBP2;ABCA5;MYOC;IGSF10;RBP4;LOC100506990;PPP1R3C;DHRS9;AADAC;CEACAM5;CDHR3;ATP13A4;PKHD1L1;CRYAB
cerebral palsy DOID-1969 human GSE11686 sample 912	26/219	0.00666983	0.0331123	0	0	1.78241	8.93014	ACADVL;HSPB6;ATP5A1;ETFDH;MT1X;PYGM;DBI;ATP5O;COX7A1;ALDH2;MPC1;MKNK2;HMGCS2;CRYM;C21ORF33;GOT1;GPX3;DCXR;COX6B1;PPP1R1A;TST;MT1H;ECHDC3;GPD1L;CRYAB;MGLL
Breast Cancer C0006142 human GSE1378 sample 52	33/299	0.00752444	0.0371353	0	0	1.64319	8.03455	SPAG16;TMEM45B;HSPB8;SLC1A1;PRELP;PCDH19;FAM149A;RIMS4;FAM184B;ALDH2;RASSF5;TSPAN6;SLC16A6;SH3BGRL2;MUC15;ZNF662;TFAP2B;ABCA5;PEG3;NPY1R;KRT7;CYP4B1;C9ORF24;MYRIP;SYTL4;RBP7;CEACAM1;GJB1;RNF128;BAMBI;TMEM139;CHDH;ID4
psoriasis DOID-8893 human GSE61281 sample 697	29/255	0.00786929	0.0386102	0	0	1.69839	8.22836	CNTFR;C4ORF19;ASB12;STATH;PPP1R9A;C1ORF210;KRT33B;CRTAC1;PAK7;FAM3B;SLITRK5;CCDC110;GLYATL1;C2ORF16;MYRIP;SLC51B;ISL1;KLF15;MAP3K15;PLCXD3;ANGPTL7;DDAH1;USH1G;TNMD;ZNF812;CDH16;AQP7P1;KLHDC9;MUC22
asthma DOID-2841 human GSE43696 sample 828	39/369	0.00799671	0.0390072	0	0	1.56666	7.56497	SERPINB10;C21ORF88;ADH1C;PCOLCE2;SFTPA2;WNK4;LYPD2;PTN;COX7A1;RND1;RIMS1;C19ORF71;WIF1;PART1;ANKRD31;FCER1A;APOD;TGM7;CA8;PLAC4;TMPRSS11A;DUSP5;ARG2;PLK5;FGFBP2;KRT4;SIAH3;CYP4F3;SORCS1;HTR3B;ZNF503-AS1;TDRD5;TBX3;KEL;CILP;SCGB1A1;ATP13A4;FOSB;DNASE1L3
colon carcinoma DOID-1520 mouse GSE422 sample 651	22/179	0.00807039	0.039139	0	0	1.85232	8.92733	UGT1A10;ATP5A1;MGST1;SHROOM3;CYP4B1;KLF4;COX7C;LGALS4;PRPSAP1;SULT1B1;SCIN;UBL3;TSPAN8;AADAC;ALDH1A1;ST3GAL4;PDCD4;RPL18;SLC27A2;HSPA1B;TPT1;ALDH9A1
Hutchinson-Gilford progeria syndrome UMLS CUI-C0033300 mouse GSE32609 sample 984	36/335	0.00819803	0.0395296	0	0	1.59532	7.66368	UGT1A10;ABCD3;MAOB;HPGD;PANK1;SHMT1;TECR;MGST1;DBI;TM7SF2;ADH4;C8G;ALDH2;ISOC1;RNF170;HMGCS2;SLC38A3;SLC25A23;HGFAC;DGAT2;EPHX1;NR1H4;CIDEB;ELOVL6;DHRS1;PRDX6;ALDH3A2;AMACR;AADAC;TST;ACOX1;GPD1;ALDH1A1;REEP6;MGLL;ALDH9A1
multiple sclerosis DOID-2377 human GSE38010 sample 738	32/291	0.00883751	0.0421943	0	0	1.63591	7.73579	GLTP;SH3GL3;USP54;HSPB8;SLAIN1;NDRG2;UGT8;PAIP2B;TMEM125;ERBB3;TP53INP2;APOD;RPS12;PAQR8;PLLP;SORT1;TALDO1;RPL13A;HBA1;SOX10;PRDX6;AIF1L;TF;TPPP3;GATM;PLP1;MAL;CNTN2;ZNF536;CRYAB;HSPA1B;TPT1
adrenoleukodystrophy DOID-10588 human GSE34308 sample 709	27/235	0.00885125	0.0421943	0	0	1.71731	8.11807	VIT;ECM1;TNXB;HSPB6;PCOLCE2;ADH1B;SLC1A1;ADIRF;NDNF;PRELP;PPL;SELENBP1;CLEC3B;MAPK3;SERPINB2;FAM46B;EPHX1;DHRS1;ALDH3A2;ALDH3A1;FNDC4;LRRN4CL;TMEM35;COL21A1;MANSC1;CRYAB;INA
actinic keratosis DOID-8866 human GSE2503 sample 628	44/430	0.008909	0.0422297	0	0	1.51194	7.13741	CFD;ACADVL;ABCD3;ADH1B;HSPB8;ATP5A1;TECR;MGST2;PEBP1;MT1X;ATP5O;COX7C;TM7SF2;EEF1B2;LGALS3;RPS14;SCEL;HEBP2;ALDH2;MPC1;ACP6;MKNK2;APOD;RPL18;RPS8;GPX3;DCXR;SPINK5;RPL13A;TALDO1;EMP2;HOPX;COX6B1;ALDH3A2;GATM;QARS;TST;UQCRQ;KRT15;MT1H;RPL26;PLIN1;CRYAB;ALDH9A1
Psoriasis vulgaris C0263361 human GSE14905 sample 93	27/236	0.00934169	0.0438801	0	0	1.709	7.98662	USP54;MGST1;PHYHIP;SERPINA5;FAM221A;MUC1;C7;WIF1;PHYHD1;CNGA1;ATP6V0A4;EGR1;DUSP5;GABRP;ANXA1;FGFBP2;IL1R2;CYP4B1;ZDHHC11;KRT31;TMPRSS11E;BTC;NR4A1;TF;CLDN8;FOSB;ZNF415
psoriasis DOID-8893 human GSE26952 sample 982	34/315	0.00936179	0.0438801	0	0	1.60246	7.48527	KLK1;ANKRD35;CITED2;TECR;CRCT1;KRT23;SBSN;CYP4F22;VSIG10L;FAM129B;SCEL;DNAJB1;UPK1A;POF1B;ZSCAN18;EXPH5;CA13;SERPINB2;MYEOV;ANXA11;CNFN;DHRS1;MT4;ELL3;BTC;CNKSR1;GPRIN2;GATM;FABP7;ID4;RHOV;LPIN1;CRYAB;HSPA1B
glomerulosclerosis DOID-0050851 mouse GSE20844 sample 492	38/362	0.00973135	0.0453589	0	0	1.55414	7.1994	CLIC3;TNXB;HLF;KLHL14;WNK4;NDUFA4L2;PYGM;ALKBH7;SNX31;FAM214A;SELENBP1;NTF3;BLNK;SNCG;PPARGC1A;EGR1;TFAP2B;AMN;EPHX2;DCXR;BCKDHB;KRT7;CHCHD10;FNDC5;SLC9A2;ATP4A;CLDN10;TOX3;METTL24;RNF128;PPP1R1A;CLDN8;CYP2S1;CHDH;CYP2E1;CDH16;SLC27A2;GSTM5
Carcinoma, Hepatocellular C0019204 mouse GSE4612 sample 315	27/237	0.00985412	0.0456774	0	0	1.70077	7.85734	ACADVL;ABCD3;PANK1;LEAP2;ATP5O;NDRG2;TM7SF2;RPS14;C8G;ALDH2;HMGCS2;SLC38A3;EPHX2;DCXR;OSGIN1;CHCHD10;ACADSB;RBP4;PPP1R3C;ACOX1;ALDH1A1;FETUB;RPL26;CYP2E1;SLC27A2;SLC27A5;ALDH9A1
Hypotensive episode C0520541 rat GSE2401 sample 388	29/261	0.0107025	0.0493373	0	0	1.65393	7.50434	NAPRT1;CITED2;ATP5A1;SLC1A1;HBB;PEBP1;SLC9A3R1;MPC1;TP53INP2;RPL18;CGNL1;PLLP;SMAGP;GPX3;ABHD14B;HBA1;PRDX6;PRLR;MSRA;CLDN10;GATM;AMACR;UQCRQ;SCNN1B;CD24;RHCG;CDH16;CRYAB;TPT1
colon cancer DOID-219 human GSE34299 sample 502	32/296	0.0111944	0.0513228	0	0	1.60448	7.2079	LINC00263;SLC44A3;ST6GALNAC1;CLIC3;ACSM3;CTTNBP2;NOXO1;FAM149A;CYP4X1;RAB26;MYB;FAM3D;ANXA9;PITX2;SBSPON;GABRP;PMM1;C9ORF152;CEL;PBX1;PLEKHA7;C15ORF48;SLPI;SDPR;PRR15L;CNKSR3;LCN2;PDCD4;ACPP;HSPA1B;TJP3;CES1
Parkinson's disease DOID-14330 human GSE19587 sample 740	24/207	0.0117402	0.0535329	0	0	1.73365	7.70563	GPX3;HSPA6;FAM107A;HBB;PEBP1;RPL13A;MT1X;DBI;HBA1;CLU;HOPX;DNAJB1;PAIP2B;PPP1R3C;ALDH2;DDAH1;PLP1;MT1H;APOD;PMP2;CRYAB;HSPA1B;TPT1;RPS12
pancreatic cancer DOID-1793 human GSE23952 sample 798	31/286	0.0119624	0.0540704	0	0	1.60883	7.12067	VIT;CFD;LINC00263;HPGD;CITED2;CACNA1D;PPL;TM7SF2;SDR16C5;SCIN;WIF1;RAB26;AGR2;PACRG;TLE2;TSTD1;SLC4A11;GRHL3;ACADSB;GCHFR;TOX3;RSPH1;TST;CCNG2;KRT15;SCNN1B;PPP1R1B;MYO5C;MANSC1;CD24;KLHDC9
ulcerative colitis DOID-8577 human GSE11223 sample 586	28/252	0.011987	0.0540704	0	0	1.65346	7.31479	LUZP2;MT1X;PTN;ARHGAP36;SELENBP1;HMGN5;FGF14-AS2;FCER1A;ZSCAN18;EGR1;ZYG11A;TLE2;ST6GAL2;FGFBP2;MFSD6L;AMPD1;C9ORF24;SLC51B;C15ORF48;CAPN13;HPDL;GREM2;UQCRQ;ALDH1A1;ASPG;MT1G;MT1H;ANGPTL1
Carcinoma, Hepatocellular C0019204 mouse GSE2127 sample 300	32/298	0.0122706	0.054799	0	0	1.59225	7.00677	UGT1A10;ECM1;ALDH1L1;ACADVL;LEAP2;ATP5A1;MGST1;ETFDH;NDRG2;ADH4;C8G;ALDH2;MARC1;HMGCS2;SLC25A23;F10;EPHX2;DCXR;CHCHD10;SUOX;MSRA;RBP4;ACOX1;ETHE1;FXYD1;ALDH1A1;FETUB;CYP2E1;REEP6;CLEC4F;SLC27A2;SLC27A5
autism spectrum disorder DOID-0060041 human GSE28521 sample 1039	29/264	0.0124034	0.054799	0	0	1.63255	7.16654	C17ORF97;ACADVL;HBB;ADIRF;AQP4;MT1X;SLC7A2;NR3C2;CPLX3;CNNM1;RAB26;SNCG;CA8;GPIHBP1;ZNF365;CYP2J2;PNPLA7;FAM189A2;HBA2;KCNAB1;ZDHHC11;FNDC5;MYL5;ECHDC2;CYP2E1;RGS11;CD24;HSPA1B;GSTM5
Myocardial Infarction C0027051 rat GSE4105 sample 437	29/264	0.0124034	0.054799	0	0	1.63255	7.16654	HSPB6;MRPS36;TECR;ATP5A1;PYGM;CRIP2;SLC2A4;ATP5O;NDRG2;COX7C;MAP1LC3A;ACADL;ALDH2;MPC1;DHRS7C;MACROD1;MLIP;SPINK8;GOT1;BCKDHB;CHCHD10;SORBS2;HOPX;FNDC5;PCCA;UQCRQ;EEF1A2;LCN2;MYZAP
Tachycardia C0039231 rat GSE7999 sample 244	24/208	0.0124098	0.054799	0	0	1.72414	7.56771	SPINK8;GOT1;HSPB6;MRPS36;ATP5A1;ETFDH;HBB;CHCHD10;ATP5I;PYGM;CRIP2;HBA1;NDRG2;COX7C;FNDC5;ACADL;ALDH2;PCCA;MPC1;UQCRQ;ACOX1;EEF1A2;CHPT1;CRYAB
idiopathic pulmonary fibrosis DOID-0050156 human GSE24206 sample 873	23/199	0.0138983	0.0607573	0	0	1.72691	7.38427	BTNL9;ACSM3;FAM46B;SFTPA2;LEAP2;IL1R2;DCXR;SLC1A1;MGST1;FAM107A;EMP1;HIF3A;SDR16C5;ACADL;SLCO4A1;PEBP4;CXCR2;CA4;SLC16A6;FAM150B;PKHD1L1;S100A8;GPIHBP1
COPD - Chronic obstructive pulmonary disease C0024117 human GSE1650 sample 36	22/188	0.0139039	0.0607573	0	0	1.75103	7.48669	EGR1;CSTB;ANXA1;HPGD;SFTPA2;FAM107A;CYP4B1;MT1X;EMP2;VPS37B;KLF4;CRIP1;RND1;GCHFR;LGALS3;NR4A1;ALDH2;ELF3;SCGB1A1;ZBED2;MT1G;FOSB
invasive lobular carcinoma DOID-3457 human GSE5764 sample 625	33/313	0.0143126	0.0621575	0	0	1.55984	6.62403	ACADVL;C2ORF40;TACSTD2;MT1X;CLU;RND3;EEF1B2;HEBP2;CYP4X1;ALDH2;WIF1;AGR2;APOD;RPL18;RPS12;GABRP;ANXA1;RPS8;NPY1R;RPL13A;PRDX6;TMC4;C15ORF48;QARS;BAMBI;KRT15;ELF5;ECHDC2;IDNK;S100P;CD24;MGLL;CES1
multiple sclerosis DOID-2377 human GSE38010 sample 737	31/290	0.0143725	0.0621575	0	0	1.58364	6.71849	GLTP;SH3GL3;USP54;HSPB8;HBB;DBI;SLAIN1;NDRG2;UGT8;PAIP2B;TMEM125;ERBB3;TP53INP2;APOD;RPS12;PAQR8;PLLP;SORT1;TALDO1;RPL13A;HBA1;AIF1L;TF;TPPP3;PLP1;MAL;CNTN2;ZNF536;CRYAB;HSPA1B;TPT1
muscular dystrophy DOID-9884 human GSE42806 sample 530	34/325	0.0145523	0.0626124	0	0	1.54655	6.54189	ALDH1L1;HSPB6;CITED2;ADH1B;USP54;RASEF;AQP4;MT1X;ATP5I;TMEM52;COX7A1;EEF1B2;RPS14;TSPAN8;BLOC1S1;PEBP4;APOD;EGR1;ABCA5;CHCHD10;FMO2;ATP2B2;SVIP;HOPX;NR4A1;PPP1R1A;FXYD1;EEF1A2;GPD1;TRIP10;ECHDC3;RPL26;FBP2;SLC29A2
schizophrenia DOID-5419 human GSE25673 sample 892	35/337	0.0147623	0.0631917	0	0	1.53423	6.46783	ALDH1L1;MAOB;CTTNBP2;LUZP2;PLD5;AQP7;MGST2;AQP4;DBI;NDRG2;SLC4A4;CHRDL1;SNX31;SLC7A2;CLGN;S100A16;CHL1;CAPN5;SLC38A3;CHST9;SCARA3;GPT2;TMEM132B;FAM189A2;SORCS1;GFRA1;LHFPL3;TACR1;HOPX;IGSF11;BCAN;KLHDC8A;PLP1;PMP2;CRYAB
Gastrointestinal stromal tumor C0238198 human GSE2719 sample 270	25/224	0.016046	0.0683378	0	0	1.66044	6.86144	CFD;RBM47;KLK1;HBB;ADIRF;MT1X;CHRDL1;CRIP1;CLU;LGALS4;LGALS3;CLEC3B;TSPAN8;AGR2;PRSS3;ANXA1;EMP1;CEL;HBA1;CILP;MT1G;MT1H;PLIN1;CRYAB;CES2
Spinal Cord Injury C0037929 rat GSE2599 sample 426	36/351	0.0161989	0.0686406	0	0	1.51296	6.23766	TECR;ATP5A1;HBB;PEBP1;PYGM;FAIM2;ATP5O;SLC6A1;NDRG2;CALB2;RNF112;UGT8;MAP1LC3A;CAPNS1;MPC1;NNAT;CKMT1B;APOD;ENPP3;SLC37A1;GOT1;PLLP;HBA1;B3GALT5;MT3;TOM1L2;GATM;GJB1;EEF1A2;ALDH1A1;PLP1;MAL;MAPT;CRYAB;INA;GSTM5
CML - Chronic myeloid leukemia C0023473 human GSE4170 sample 4	19/159	0.017336	0.0730898	0	0	1.79178	7.26561	SCARA5;CAPSL;LMO7;TEX14;SLAIN1;DNAJB1;TMEFF2;KEL;XK;PPP1R1A;SEC14L5;MYO5C;NMU;BLNK;CNGA1;MT1G;FOSB;MAML3;RHCE
acute myocarditis DOID-3951 mouse GSE35182 sample 802	32112	0.0193368	0.0811179	0	0	2.10929	8.32271	CFD;LGI1;CNTFR;LRG1;KCNQ4;MIR29C;HMGCS2;CYP2E1;PRLR;FBP2;PLIN5;CDH19
polycystic ovary syndrome DOID-11612 human GSE8157 sample 880	29/275	0.0205952	0.0859671	0	0	1.55861	6.05162	USP54;MT1X;COX7A1;RPS14;TSPAN8;MKNK2;MACROD1;APOD;RPS12;GOT1;GPX3;TALDO1;CHCHD10;RPL13A;HBA1;DHRS1;TPD52L1;PRDX6;COX6B1;GATM;PPDPF;FXYD1;PLIN4;BLVRB;MT1H;RPL26;IL17D;CRYAB;TPT1
cystic fibrosis DOID-1485 human GSE15568 sample 833	33/322	0.0208374	0.0865474	0	0	1.51052	5.84723	CFD;CSTA;SLC26A2;RBM47;ADH1C;ATP5A1;HBB;ADIRF;COX7C;EEF1B2;SELENBP1;LGALS3;RPS14;MKNK2;PCK1;RPL18;CLCA4;RPS8;KRT13;PRDX6;COX6B1;QARS;DDAH1;PRR15L;UQCRQ;CLDN8;RPL26;CD24;S100A9;CES2;SPRR1B;S100A8;TPT1
Oligodendroglioma C0028945 human GSE2223 sample 116	32/311	0.0214812	0.0887818	0	0	1.51698	5.82607	LINC00086;SMIM5;GOLT1A;PPL;VSIG10L;TRPM1;C10ORF90;UGT8;ERBB3;EPB41L1;RASSF5;TP53INP2;ST3GAL4;SNCG;MUC15;TPRN;SH3GLB2;PLLP;LGI3;LMO7;SVIP;CYP26A1;DBNDD1;TF;TPPP3;GJB1;XK;FRAS1;TRNP1;ZNF536;MRAP2;HCN1
fragile X syndrome DOID-14261 human GSE7329 sample 809	30/288	0.0218471	0.0898516	0	0	1.53747	5.87879	SAMD5;MLC1;MT1X;C7ORF57;FAM214A;LGALS3;NPPC;ALDH2;CHL1;PITX2;CRYM;SASH1;PLS1;CYP2J2;TFAP2B;PEG3;MACC1;SORBS2;HS3ST1;ISL2;TMIE;FNDC4;CACNB4;BAMBI;CNKSR3;PPARG;CD24;ACPP;SLC27A2;S100A8
Heart Injury C0018805 mouse GSE4710 sample 75	34/336	0.0227229	0.0929978	0	0	1.48932	5.63615	ACADVL;MRPS36;HSPB8;TECR;ATP5A1;ETFDH;PEBP1;PYGM;CRIP2;SLC2A4;ATP5O;NDRG2;COX7A1;DNAJB1;MAP1LC3A;ACADL;MPC1;MACROD1;LYNX1;GOT1;EPHX2;CHCHD10;PRDX6;HOPX;COX6B1;MSRA;NUDT8;PCCA;FXYD1;EEF1A2;CHPT1;MYZAP;CRYAB;HSPA1B
ovarian cancer DOID-2394 human GSE14407 sample 611	36/364	0.0265573	0.108163	0	0	1.45196	5.26837	C2ORF40;CAPSL;ADH1B;CRISP3;ATP5A1;HBB;COX7C;CHRDL1;EEF1B2;CALB2;LGALS3;C6;UBL3;ALDH2;TCEAL2;ISOC1;RSPO1;METTL7A;RPS12;SBSPON;ANXA1;PEG3;ABCA8;HBA1;TPD52L1;C1ORF168;C15ORF48;RSPH1;KLHDC8A;C4ORF3;ID4;DYNLRB2;S100P;S100A8;TPT1;ALDH9A1
Neurological pain disorder C0423704 rat GSE18803 sample 212	21/189	0.0268206	0.108363	0	0	1.65018	5.97131	SPTBN4;GPX2;CRABP1;KLF15;TM7SF2;GULP1;C1QTNF4;RNF112;MFAP4;RBP4;EPB41L1;CRTAC1;CDH22;PPP1R1B;SUSD4;CHAC1;S100A9;SLC27A2;CGNL1;HSPA1B;RPRM
nephronophthisis DOID-12712 mouse GSE6113 sample 942	30/293	0.0268648	0.108363	0	0	1.50783	5.45372	ACADVL;MRPS36;ATP5A1;MPV17L;SLC1A1;ABAT;ATP5O;COX7C;SELENBP1;ACADL;SCN11A;MPC1;PCK1;CGREF1;GPX3;DCXR;SPNS2;CHCHD10;ABHD14B;CYP4B1;ACADSB;PRDX6;CLDN10;SLC5A8;GATM;AMACR;PPP1R1A;AADAC;CHPT1;SLC27A2
Burn C0006434 rat GSE802 sample 97	32/317	0.0272565	0.109417	0	0	1.48456	5.34805	ALDH1L1;GUCY2D;ABCD3;MGST1;MGST2;PEBP1;GPT;CRIP2;ATP5O;NDRG2;PRPSAP1;RPS14;AKR7A3;HMGCS2;PCK1;MAPK3;EPHX1;ABHD14B;PRDX6;GCHFR;ALDH3A2;RBP4;TF;AMACR;TST;ETNK2;CHDH;GPD1;ALDH1A1;CYP2E1;SLC27A2;TPT1
Endometriosis C0014175 human GSE6364 sample 393	34/341	0.0274683	0.109468	0	0	1.46466	5.26505	CRISP3;PEBP1;MT1X;CRIP2;PTN;COX7C;CRIP1;RND3;SERPINA5;MUC1;CAPNS1;TSPAN8;ISOC1;TSPO;CTNNA2;ENPP3;CBR3;PEG3;RPS8;EYA2;EPHX1;TALDO1;CHCHD10;TPD52L1;PRDX6;CYP26A1;KRT19;PPDPF;SCGB2A1;ID4;MT1G;MT1H;CAPS;FAM84B
asthma DOID-2841 human GSE43696 sample 827	36/365	0.0275302	0.109468	0	0	1.44747	5.2	SERPINB11;SFTPA2;LYPD2;CYP3A4;KRT40;RND1;ALDH1L1-AS2;NPPC;C19ORF71;PRSS50;NXF3;ANKRD31;SLC16A6;GCNT3;KRTAP3-2;UGT1A8;EGR1;DUSP5;ARG2;LINGO4;PLK5;SERPINB2;CYP4F3;EMP1;SORCS1;HBA2;HBA1;HTR3B;KLF8;NR4A1;FNDC4;CILP;LY6D;FOSB;DNASE1L3;MUC20
Polycystic Ovary Syndrome C0032460 human GSE6798 sample 292	30/294	0.0279676	0.110683	0	0	1.50203	5.37233	HSPB6;PEBP1;MT1X;COX7A1;LGALS3;PAIP2B;TSPAN8;CA3;MPC1;APOD;MLIP;GOT1;GPX3;DCXR;AMPD1;DHRS1;TPD52L1;PRDX6;COX6B1;FXYD1;TCEA3;PLIN4;BLVRB;MT1H;RPL26;GPD1L;IL17D;CRYAB;FBP2;TPT1
polycystic ovary syndrome DOID-11612 human GSE48301 sample 559	40/414	0.0282318	0.111204	0	0	1.4154	5.04918	WDR49;SLC26A2;ECM1;ACADVL;MAOB;HPGD;CACNA1D;NDRG2;AK7;SERPINA5;CLGN;C6;RAB11FIP1;CAPNS1;RAB25;CAPN6;S100A16;APOD;ENPP3;CHST9;PACRG;TSTD1;EDN3;BCKDHB;CEL;PGD;SYTL4;CLDN4;KRT19;RSPH1;SPINT1;ELF3;SCNN1A;ALDH1A1;CDHR3;DYNLRB2;PKHD1L1;SPATA18;CRYAB;HSPA1B
psoriasis DOID-8893 mouse GSE27628 sample 823	32/319	0.0294284	0.115376	0	0	1.47405	5.1972	VIT;GALNT12;SLC24A3;HSPB6;PCOLCE2;CRABP1;PYGM;PHYHIP;COX7A1;ABLIM3;CLDN23;DHRS7C;SNCG;GDF10;SCARA3;ENTPD2;MYOC;MAMDC2;BTC;PKIB;MFAP4;PPP1R3C;CILP;KRT15;TNMD;FXYD1;TMEM35;TCEA3;ALDH1A1;SCGB1A1;ITM2A;PDZRN4
Primary open angle glaucoma C0339573 human GSE2705 sample 257	26/249	0.0302774	0.118152	0	0	1.5401	5.38629	CITED2;ADH1B;ETFDH;PPL;RND3;SELENBP1;LGALS3;TSPAN8;GMDS;MKNK2;SLC16A6;METTL7A;SASH1;EPHX1;ABCA8;PGD;TPD52L1;PBX1;GULP1;ALDH3A2;AIM1;PPP1R3C;SDPR;CCNG2;COL21A1;MANSC1
pulmonary tuberculosis DOID-2957 mouse GSE48027 sample 832	14/114	0.0305085	0.118503	0	0	1.84576	6.44125	CFD;HPGD;PCOLCE2;MIR27B;FAM189A2;PYGM;CRIP2;FMO2;TSPAN8;SDPR;ALDH1A1;ID4;MYZAP;PCK1
Carcinoma in situ of small intestine C0686083 mouse GSE422 sample 119	21/192	0.0311788	0.120549	0	0	1.62096	5.62153	UGT1A10;ATP5A1;MGST1;SHROOM3;CYP4B1;KLF4;COX7C;LGALS4;PRPSAP1;SCIN;UBL3;TSPAN8;AADAC;ALDH1A1;ST3GAL4;PDCD4;RPL18;SLC27A2;HSPA1B;TPT1;ALDH9A1
COPD - Chronic obstructive pulmonary disease C0024117 human GSE3320 sample 255	42/442	0.0317669	0.122259	0	0	1.38961	4.79321	FOXA1;RBM47;MAOB;ATP5A1;PEBP1;NDNF;MT1X;CRIP1;RND3;SELENBP1;C6;ALDH2;BLOC1S1;TSPAN6;MYB;METTL7A;RPL18;PLS1;RPS12;CAST;DUSP5;COA3;RPS8;RPL13A;CYP4B1;FOXJ1;MUC5B;SERPINB6;TPPP3;KRT19;DDAH1;UQCRQ;CLDN8;FXYD1;COL21A1;FOSB;MT1H;ZMYND10;MGLL;HSPA1B;ALDH9A1;EPHA2
psoriasis DOID-8893 human GSE14905 sample 754	32/322	0.0329334	0.125708	0	0	1.45856	4.97846	VIT;UGT1A10;CRISP3;DTX2;PHYHIP;C7;CA3;NTF3;CA4;ATP6V0A4;ARSF;ANXA9;SLC25A25;EGR1;DUSP5;GABRP;ANXA1;TPRG1;IL1R2;ELOVL6;BTC;C15ORF48;RBP7;NR4A1;TF;AADAC;ETHE1;FOSB;ZNF415;S100P;EPHA2;ZNF750
APECED - Autoimmune polyendocrinopathy-candidiasis-ectodermal dystrophy C0085859 mouse GSE85 sample 6	33/334	0.0329628	0.125708	0	0	1.44935	4.94572	SPRR2F;UGT1A10;KLK1;CITED2;ATP5A1;CRCT1;TACSTD2;COX7C;CRIP1;CLU;LGALS4;SLC9A3R1;MUC1;SPRR2B;RPTN;ANXA1;KRT7;SHROOM3;LMO7;PTGR1;MT4;KLF4;HOPX;GATM;AIM1;UQCRQ;SCGB1A1;LY6D;FOSB;SPRR1A;S100A9;SPRR1B;S100A8
Hyperlipidemia C0020473 rat GSE3512 sample 38	32/323	0.03417	0.129722	0	0	1.45347	4.9075	ALDH1L1;ACSM3;GLS2;TECR;GPT;TM7SF2;GYS2;SELENBP1;ADH4;SLC9A3R1;AKR7A3;ENPP3;PCK1;SLC25A25;GOT1;RPS8;EPHX2;DCXR;EPHX1;BCKDHB;CHCHD10;ABHD14B;ACADSB;SULT1B1;RBP4;AMACR;DDAH1;UQCRQ;ETHE1;RPL26;CYP2E1;TPT1
fragile X syndrome DOID-14261 human GSE7329 sample 515	30/301	0.0366934	0.137994	0	0	1.46268	4.83438	GALNT12;CNTFR;MLC1;MT1X;FAM214A;LGALS3;SCIN;ALDH2;CHL1;CLDN23;CYP2R1;SLC16A6;PITX2;SASH1;PLS1;CYP2J2;TFAP2B;GPT2;SORBS2;FAM227B;DKK4;BAMBI;DDAH2;CNKSR3;MT1G;MT1H;CD24;ACPP;SLC27A2;S100A8
Alzheimer's disease DOID-10652 human GSE36980 sample 520	32/325	0.0367489	0.137994	0	0	1.44339	4.76845	ICA1;CRHR2;PORCN;WIF1;NNAT;PART1;SLC16A6;SPTSSB;MUC15;CRYM;ENPP5;RBM11;SERPINB2;DCC;STRBP;CKMT1A;GABRA4;ANKRD22;SORCS1;ATP2B2;HBA1;HTR3B;SYN2;HOPX;FNDC5;GREM2;EHD3;CACNB4;STAC2;PIH1D2;INA;HCN1
amyotrophic lateral sclerosis DOID-332 human GSE833 sample 1007	20/184	0.0368424	0.137994	0	0	1.60913	5.3119	SH3GL3;TNXB;PEBP1;HBA1;FUT2;CLU;EVPL;COX7C;UGT8;MFAP4;TF;GJB1;EEF1A2;ST3GAL4;PLP1;CNTN2;SLC38A3;PCDH1;SPRR1A;CRYAB
colon adenoma DOID-0050912 mouse GSE422 sample 650	19/173	0.0375728	0.140105	0	0	1.62765	5.3411	UGT1A10;ATP5A1;MGST1;NR1H4;SHROOM3;COX7C;LGALS4;KRT19;SCIN;UBL3;TSPAN8;AADAC;ALDH1A1;ST3GAL4;PDCD4;SLC27A2;HSPA1B;TPT1;ALDH9A1
Uterine leiomyoma C0042133 human GSE2724 sample 225	33/338	0.0380222	0.140531	0	0	1.43003	4.6756	CITED2;ADH1B;HBB;ADIRF;PEBP1;DPT;PRELP;COX7A1;RND3;EEF1B2;LGALS3;CAPNS1;C7;MKNK2;APOD;EGR1;GABRP;ANXA1;ZNF185;RPS8;HBA1;KLF4;KRT19;DDAH1;SCGB2A1;FXYD1;ALDH1A1;ECHDC2;COL21A1;FOSB;CRYAB;HSPA1B;TPT1
adrenoleukodystrophy DOID-10588 human GSE34309 sample 864	33/338	0.0380222	0.140531	0	0	1.43003	4.6756	GLTP;CITED2;ADIRF;ABAT;LIAS;RND3;CLEC3B;UBL3;ABLIM3;NTF3;OBFC1;LRRFIP2;KRTAP1-1;EXPH5;EGR1;SERPINB2;F10;SMAGP;EMP1;KRT34;KLF4;TBX3;ALDH3A2;KAT2B;KRT19;AIM1;FNDC4;BAMBI;TMEM35;PDCD4;TRIM16;CRYAB;MGLL
nemaline myopathy DOID-3191 mouse GSE3384 sample 971	13/107	0.038997	0.143502	0	0	1.82261	5.91305	ATP5A1;PYGM;ATP5O;COX7A1;COX7C;RSPH1;EEF1A2;TSPO;KRTAP3-1;RPL18;SPRR1B;SLC25A25;TPT1
autism spectrum disorder DOID-0060041 human GSE7329 sample 1033	28/279	0.039359	0.144202	0	0	1.47343	4.76658	CNTFR;C17ORF97;MLC1;MT1X;FAM214A;SCIN;ALDH2;CHL1;CLDN23;CYP2R1;SLC16A6;SNX9;PITX2;CRYM;SASH1;CYP2J2;CCDC110;GPT2;SORBS2;FAM227B;DLG3;BAMBI;DDAH2;TNMD;CNKSR3;CD24;ACPP;S100A8
Dermatomyositis C0011633 human GSE5370 sample 334	28/280	0.0408981	0.148865	0	0	1.4675	4.69111	HSPB6;PEBP1;ATP5I;PYGM;NDRG2;COX7C;COX7A1;RPS14;HEBP2;ALS2CL;CAPNS1;CA3;BLOC1S1;MACROD1;APOD;MYOC;GOT1;GPX3;EPHX1;RPL13A;PPP1R3C;PPP1R1A;UQCRQ;FXYD1;EEF1A2;TRIP10;RPL26;CRYAB
juvenile dermatomyositis UMLS CUI-C0263666 human GSE11971 sample 772	35765	0.0409868	0.148865	0	0	1.86013	5.9422	EEF1B2;CFD;RPS14;PPP1R1A;HSPB6;RPL13A;ATP5I;PYGM;COX7A1;COX7C;TPT1;COX6B1
Parkinson's disease DOID-14330 human GSE7621 sample 940	35/365	0.0417544	0.151	0	0	1.4019	4.45238	LINC00087;SH3GL3;BEX2;ATP5A1;HBB;ATP5I;PTN;SLC6A1;NDRG2;COX7C;ENHO;CALB2;PAIP2B;MAP1LC3A;TMEM125;ALDH2;TP53INP2;APOD;RPS12;COA3;GPX3;TALDO1;HBA1;PBX1;COX6B1;UQCRQ;TMEM35;C4ORF3;EEF1A2;ALDH1A1;MAL;PMP2;RPL26;INA;ALDH9A1
Ulcerative Colitis C0009324 human GSE6731 sample 249	34/354	0.0434175	0.15634	0	0	1.40416	4.4047	GUCY2C;SLC26A2;KLK1;SLC1A1;MT1X;SLC4A4;RND3;SELENBP1;UGT8;RMND5A;FRZB;TSPAN6;ST3GAL4;PCK1;EXPH5;BCAS1;EDN3;SPINK5;EMP1;COBL;ABCA8;ISL1;PRDX6;MT3;SULT1B1;RBP4;MT1A;CEACAM7;CLDN8;SCNN1B;SCGB2A1;MT1G;MT1H;ITM2A
Nephrolithiasis C0392525 mouse GSE10162 sample 187	32/330	0.0438391	0.157184	0	0	1.41878	4.43686	BEX4;ACADVL;ABCD3;ACSM3;MGST1;DBI;AQP3;SLC4A4;EEF1B2;ACADL;MPC1;HMGCS2;PCK1;PRODH;SLC34A3;CGREF1;DGAT2;TSTD1;GOT1;CHCHD10;SUOX;ALDH3A2;GATM;RNF128;AADAC;TST;ACOX1;BLVRB;CHPT1;GAS5;MGLL;ALDH9A1
ulcerative colitis DOID-8577 human GSE37283 sample 594	40/429	0.0453668	0.161349	0	0	1.3597	4.20553	SMIM5;CSTA;LEAP2;SLC1A1;HBB;SYNE4;CYP3A4;CYP2C18;ERO1L;SDR16C5;CAPN8;APOD;SLC16A9;RHBDL2;UGT1A8;DUOX2;DUSP5;EGR1;ANKRD22;MACC1;MYEOV;SLC35C1;NR1H4;EMP1;ELOVL6;HBA1;TPD52L1;SERPINB6;CYP2C9;DHRS9;CILP;BAMBI;CYP2S1;TMEM139;S100P;TRIM16;GGTA1P;MXD1;S100A9;MRAP2
Down syndrome DOID-14250 human GSE42956 sample 1060	25/247	0.0453854	0.161349	0	0	1.48655	4.59726	EPHB6;CFD;GALNT12;PCOLCE2;ADH1B;WWC1;DPT;NDNF;SBSN;PPL;AMOT;CLEC3B;DEPTOR;SCIN;PRSS3;SYBU;SCARA3;GFRA1;SYTL4;IGSF10;GREM2;AIM1;CHDH;ZNF536;PPARG
idiopathic pulmonary fibrosis DOID-0050156 human GSE24206 sample 868	27/271	0.0457326	0.161897	0	0	1.46107	4.50732	LEAP2;CRISP3;FAM107A;HIF3A;CHRDL1;SDR16C5;CA3;PEBP4;CXCR2;CA4;FAM150B;GPIHBP1;BTNL9;EGR1;GPX3;IL1R2;CYP4F3;FMO2;SULT1B1;SLCO4A1;FOSB;ECHDC3;PKHD1L1;MXD1;CRYAB;S100A9;S100A8
acute myocardial infarction DOID-9408 mouse GSE775 sample 1002	25/248	0.047223	0.166471	0	0	1.4798	4.51766	ATP5A1;LTBP4;PYGM;GDPD3;CRIP2;SLC2A4;ATP5O;COX7C;COX7A1;ACADL;GPX3;EPHX2;EPHX1;BCKDHB;LMO7;HOPX;SDPR;UQCRQ;ETHE1;FXYD1;TCEA3;EEF1A2;LPIN1;SPRR1B;TPT1
Wilson disease DOID-893 mouse GSE5348 sample 966	28/284	0.0475046	0.166763	0	0	1.44425	4.40054	ALDH1L1;ABCD3;PANK1;TECR;NDRG2;TM7SF2;GYS2;DEPTOR;MKNK2;SLC38A3;PRODH;EGR1;DGAT2;GOT1;GPT2;NR1H4;ABHD14B;ELOVL6;HOPX;CYP26A1;AMACR;AADAC;ACOX1;FXYD1;REEP6;LPIN1;SLC27A2;SLC27A5
asthma DOID-2841 human GSE43696 sample 830	32/333	0.0485554	0.168826	0	0	1.40441	4.24842	C21ORF88;WNK4;LYPD2;FMN2;C6;PRSS50;CA3;WIF1;PART1;FCER1A;SLITRK5;RPRML;TGM7;KRTAP3-2;CA8;PLAC4;CYP2F1;EGR1;GLYATL1;PEG3;SIAH3;LGI4;VWDE;MUC5B;RBP4;KEL;PPP1R1A;CILP;ASPG;SCGB1A1;ATP13A4;DNASE1L3
Breast Cancer DOID-1612 human GSE34925 sample 478	36/382	0.0486681	0.168826	0	0	1.37507	4.15647	SAMD5;EHF;WWC1;PLD5;NDNF;NR3C2;RIMS1;RPPH1;UBL3;CNNM1;EPB41L3;TCP11L2;CHAC1;CYP2J2;EGR1;SERPINB2;FAM189A2;KRT34;SHROOM3;SNAP91;KLF8;ARHGAP10;ANKFN1;CACNB4;FRAS1;PPP1R3C;AADAC;SDPR;PAX9;VTRNA1-3;LCN2;MAML3;MAPT;GAS5;CES1;FAM84B
Parkinson's disease DOID-14330 human GSE19587 sample 1080	18/167	0.0490911	0.168826	0	0	1.59302	4.8015	GPX3;FAM107A;PEBP1;HBB;RPL13A;MT1X;HBA1;TF;TSPAN8;DDAH1;PLP1;MAL;MT1H;APOD;PMP2;CRYAB;TPT1;RPS12
AML - Acute myeloid leukemia C0023467 human GSE2191 sample 112	26/261	0.0492506	0.168826	0	0	1.46051	4.39734	CSTB;MVK;MLC1;TXN;CLU;SELENBP1;LGALS3;ALDH2;TSPO;TALDO1;ANXA11;PGD;CEACAM1;GJB1;SLPI;CEACAM6;UQCRQ;LCN2;BLVRB;PPARG;S100P;CD24;S100A9;HSPA1B;RHCE;S100A8
glioblastoma UMLS CUI-C0017636 human GSE15824 sample 862	28/285	0.049272	0.168826	0	0	1.43856	4.33063	HBB;ATP5I;SLAIN1;SLC6A1;EEF1B2;UGT8;DNAJB1;PAIP2B;TP53INP2;EPB41L3;SEC14L5;ISOC1;APOD;ANKS1B;RPS12;BCAS1;PAQR8;PLLP;ABCA8;SOX10;AIF1L;TF;TPPP3;C4ORF3;PLP1;MAL;HSPA1B;S100A8
Synovial sarcoma C0039101 mouse GSE6461 sample 22	27/273	0.0492997	0.168826	0	0	1.44903	4.36135	ACADVL;HSPB6;ATP5A1;DPT;PYGM;DBI;SLC2A4;ATP5O;NDRG2;ACADL;DHRS7C;MACROD1;CHAC1;GOT1;GPX3;GPT2;AMPD1;CHCHD10;COX6B1;PPP1R3C;UQCRQ;FXYD1;EEF1A2;PLIN4;CYP2E1;LPIN1;S100A9
ulcerative colitis DOID-8577 human GSE11223 sample 591	29/298	0.050949	0.173069	0	0	1.42356	4.23784	PODXL2;CAB39L;TMPRSS2;GDPD3;ARHGAP36;SLC6A4;LGALS3;KRT33A;C8G;S100A16;FGF14-AS2;EPB41L3;CLDN23;FAM3B;GCNT3;CLCA4;DUSP5;ZYG11A;ARG2;EPHA6;NR1H4;CHCHD10;CGN;KLF8;OCLN;KRT19;CACNB4;SPINT1;UQCRQ
schizophrenia DOID-5419 human GSE21935 sample 854	28/286	0.0510868	0.173069	0	0	1.4329	4.26178	BEX4;LINC00087;BEX2;TTYH1;HSPB8;MGST1;PEBP1;DBI;COX7C;PHYHIP;UGT8;CAPNS1;METTL7A;CRYM;GOT1;CHCHD10;TPD52L1;PRDX6;MT3;COX6B1;TF;UQCRQ;FABP7;PPDPF;MT1H;PMP2;ITM2A;CRYAB
Cardiomyopathy, Dilated C0007193 human GSE3585 sample 198	27/274	0.0511574	0.173069	0	0	1.44309	4.29008	ACADVL;ADIRF;PYGM;AQP3;CLGN;SELENBP1;SEC14L5;ISOC1;APOD;SERPINB1;GPX3;EPHX1;BCKDHB;RNF208;PGD;GCAT;DLK1;KAT2B;NR4A1;PPP1R1A;TST;SLC27A6;CHPT1;S100A9;FGF12;CES2;S100A8
COPD - Chronic obstructive pulmonary disease C0024117 human GSE475 sample 343	30/311	0.0525279	0.176741	0	0	1.40985	4.15401	ACADVL;HSPB6;RORC;HBB;MT1X;STATH;C7;TSPAN8;CA3;HMGCS2;CRYM;SASH1;EGR1;ANXA1;GPX3;EMP1;RPL13A;HBA1;KLF4;PRDX6;SLPI;PPP1R1A;TRIP10;MT1G;FOSB;MT1H;ECHDC3;GPD1L;PLCD1;S100A8
Viral cardiomyopathy C0264797 human GSE4172 sample 384	23/227	0.0526641	0.176741	0	0	1.48762	4.37929	CFD;CSTB;ACADVL;RPS8;HBB;CHCHD10;MT1X;ATP5I;DBI;HBA1;COX7C;COX7A1;COX6B1;LGALS3;RPS14;PLCXD3;UQCRQ;FXYD1;EEF1A2;ECHDC3;RPL26;HMGCS2;CRYAB
asthma DOID-2841 human GSE43696 sample 829	31/324	0.0540137	0.180548	0	0	1.39727	4.07797	LOC100294362;SPRR3;C21ORF88;MAOB;FLJ26850;WNK4;NDUFA4L2;MLC1;LYPD2;HBB;MLLT4-AS1;C6;PRSS50;SLITRK5;APOD;RPRML;TGM7;SPRR2D;LGI4;HBA2;FMO2;VWDE;HBA1;MUC5B;SNAP91;MFAP4;LOC100507387;KEL;CILP;ASPG;SCGB1A1
Parkinson's disease DOID-14330 human GSE19587 sample 496	34/361	0.0544592	0.181314	0	0	1.37358	3.99752	MAOB;TTYH1;HSPB8;ATP5A1;FAM107A;MLC1;HBB;PEBP1;MT1X;DBI;CLU;PAIP2B;ALDH2;APOD;PRODH;SYBU;SASH1;RPS12;GPX3;CYP4F3;FAM189A2;RPL13A;HBA1;COX6B1;DUSP22;QARS;DDAH1;FXYD1;ID4;MAL;MT1H;PMP2;CRYAB;GSTM5
Lewy body dementia DOID-12217 human GSE49036 sample 1069	27/277	0.0570343	0.188167	0	0	1.42554	4.08289	FOXA1;LINC00087;DAPL1;CRABP1;VSIG10L;PHYHIP;C15ORF59;LOC285074;SLITRK3;SLITRK5;PRRT3;ABCA5;SIAH3;KCNK12;CKMT1A;GABRA4;MAMDC2;RIIAD1;FAM86B1;GFRA1;GRHL3;HBA1;TDRD5;DLK1;FABP7;MPPED2;ALDH1A1
Obesity C0028754 human GSE474 sample 236	23/229	0.0570414	0.188167	0	0	1.47302	4.21869	CFD;HSPB6;HSPB8;HBB;AMPD1;RPL13A;PYGM;HBA1;ATP5O;TPD52L1;SERPINB6;HEBP2;CAPNS1;PPP1R3C;TNMD;EEF1A2;MACROD1;APOD;RPL26;RPL18;CRYAB;FBP2;RPS12
Bone fracture C0016658 rat GSE594 sample 275	24/241	0.0571901	0.188167	0	0	1.45932	4.17566	CFD;GOT1;HSPB6;CITED2;TECR;MGST1;TALDO1;HBB;PYGM;HBA1;ATP5O;NDRG2;TF;TSPAN8;PPP1R1A;MPC1;FXYD1;EEF1A2;LCN2;TCP11L2;CD24;CRYAB;S100A9;S100A8
systemic juvenile idiopathic arthritis (sJIA) (enthesitis-related) DOID-848 human GSE21521 sample 575	27/278	0.0590965	0.193679	0	0	1.41978	4.01597	SERPINB10;C2ORF40;CCDC125;CRISP3;ETFDH;HBB;KRT23;GDPD3;SYNE4;MST1L;SELENBP1;C1ORF204;MROH8;SPTSSB;PPARGC1A;TMEM132C;CYP4F3;FAAH2;HBA1;IGSF11;MAP3K15;SLPI;CEACAM6;MYO5C;MPPED2;LCN2;S100P
sickle-cell anemia DOID-10923 human GSE16728 sample 506	16/148	0.0595803	0.194505	0	0	1.59758	4.50585	IL1R2;CRISP3;NTS;ENTPD3-AS1;KRT72;SLC9A3R1;TTC9;ISL2;TPPP3;SLPI;CXCR2;REEP6;GGTA1P;PKHD1L1;CLEC4F;PLCD1
colon cancer DOID-219 mouse GSE63032 sample 662	30/317	0.0641406	0.208581	0	0	1.37993	3.79021	CNTFR;RTKN2;LTBP4;PLD5;DPT;AQP4;COX7A1;CRHR2;TRIM7;DEPTOR;FRZB;DHRS7C;SLC38A3;LGI1;LYNX1;AMPD1;SORBS2;KERA;KCNAB1;DHRS1;FNDC5;SLC9A2;NR4A1;GREM2;TNMD;TCEA3;GPD1;MAGIX;HRASLS;ITM2A
Parkinson's disease DOID-14330 human GSE19587 sample 741	40/442	0.0656908	0.212798	0	0	1.31479	3.57991	ACADVL;TTYH1;HSPB8;ATP5A1;TECR;FAM107A;HBB;MT1X;SLC6A1;CLU;COX7C;HAPLN2;LGALS3;RPS14;PAIP2B;CAPNS1;TCEAL2;APOD;PRODH;SASH1;ZNF365;RPS12;PLLP;GPX3;RPL13A;TALDO1;HBA1;SOX10;SERPINB6;COX6B1;DUSP22;QARS;FXYD1;MAL;MT1H;RPL26;CRYAB;PLCD1;GSTM5;ALDH9A1
Down Syndrome C0013080 human GSE5390 sample 277	15/140	0.0707634	0.228348	0	0	1.58107	4.18733	POLR2J3;EGR1;HSPA6;HBB;HBA1;COX7A1;RND3;ABO;RND1;CYP2W1;CACNB4;UQCRQ;NNAT;HSPA1B;ZNF365
Cushing Syndrome C0010481 human GSE4060 sample 1	27/284	0.0725907	0.233215	0	0	1.38618	3.63584	ACADVL;MGST1;HBB;PEBP1;MT1X;TM7SF2;HEBP2;DNAJB1;CAPNS1;C7;ALDH2;CYP11A1;MKNK2;APOD;FAM150B;LONRF2;EGR1;GPX3;EPHX1;RPL13A;HBA1;STAR;AADAC;TST;MT1H;DANCR;HSPA1B
familial combined hyperlipidemia DOID-13809 human GSE11393 sample 773	30/321	0.0728275	0.233215	0	0	1.36066	3.56447	SLC26A2;TACSTD2;KRT23;LYPD3;RAB11FIP1;NUAK2;CXCR2;CA4;MKNK2;CHAC1;TGM3;EGR1;GPX3;IL1R2;CYP4F3;HSPA6;CIDEB;KLF4;CEACAM6;ALDH1A1;LCN2;FOSB;PPARG;MANSC1;S100P;CD24;MXD1;ACPP;S100A9;S100A8
Adenoma C0001430 human GSE8514 sample 294	34/371	0.0735922	0.234768	0	0	1.33209	3.4757	ADH1B;ATP5A1;PEBP1;CLU;BRE-AS1;SERPINA5;TM7SF2;EEF1B2;DEPTOR;C7;ALDH2;S100A16;CYP11A1;METTL7A;SLC16A9;RPL18;RPS12;EGR1;DUSP5;RPS8;EPHX1;RPL13A;ABHD14B;HBA1;KLF4;DLK1;NR4A1;STAR;AADAC;BAMBI;FOSB;ECHDC3;TPT1;ALDH9A1
Emery-Dreifuss muscular dystrophy, autosomal recessive form DOID-11726 mouse GSE8000 sample 677	31/334	0.0742479	0.235962	0	0	1.35042	3.51156	ACADVL;HSPB6;TECR;ATP5A1;ETFDH;PYGM;CRIP2;SLC2A4;ATP5O;COX7A1;MPC1;MACROD1;GPIHBP1;LYNX1;MLIP;DGAT2;EPHX2;CHCHD10;HOPX;FNDC5;NR4A1;NUDT8;AMACR;UQCRQ;FXYD1;EEF1A2;MYZAP;HRASLS;LPIN1;CRYAB;HSPA1B
Asthma DOID-2841 human GSE43696 sample 635	29/314	0.0859157	0.272012	0	0	1.34247	3.29494	LOC100294362;SPRR3;ECM1;MAOB;WNK4;NDUFA4L2;HBB;MLLT4-AS1;C6;SLITRK5;APOD;RPRML;SPRR2D;TMPRSS11B;PLK5;SCARA5;LGI4;HBA2;VWDE;SHISA3;HBA1;MUC5B;SNAP91;MFAP4;LOC100507387;KEL;CILP;ASPG;ITM2A
Osteoporosis C0029456 human GSE2208 sample 163	26/277	0.0862951	0.272186	0	0	1.36621	3.3472	SERPINB10;ECM1;C1QTNF9B-AS1;MT1X;ALOX12;RPS6KA6;C18ORF25;PDLIM2;SEC14L5;FAM63A;EXPH5;EGR1;HSPA6;EHD3;TPPP3;GJB1;MYO15B;CEACAM6;ETHE1;GIPC1;LCN2;MT1G;FOSB;CD24;MGLL;HSPA1B
Fracture of femur C0015802 rat GSE1685 sample 240	17/168	0.0868863	0.273025	0	0	1.48337	3.62411	GOT1;HSPB6;HBB;GPT;SLC2A4;HBA1;PTN;NDRG2;CAPN6;PPP1R1A;MPC1;EEF1A2;ALDH1A1;S100A9;CRYAB;S100A8;TPT1
pancreatic cancer DOID-1793 human GSE18670 sample 483	24/253	0.0880089	0.27552	0	0	1.38195	3.35857	BEX4;CFD;GPR27;CAB39L;ETFDH;HBB;ABAT;MT1X;HBA1;CLU;PBX1;RBP7;KAT2B;NUAK2;UBL3;SDPR;EPB41L3;CA4;PDCD4;MT1G;FCER1A;GGTA1P;S100A9;S100A8
lung cancer DOID-1324 mouse GSE14277 sample 615	33/365	0.0884726	0.275942	0	0	1.31179	3.18117	TNXB;ARHGEF26;HPGD;PCOLCE2;RTKN2;DPT;CRIP2;PRELP;CRIP1;SCEL;S100A16;SASH1;GPIHBP1;MAPK3;GPX3;MAMDC2;EPHX1;CYP4B1;EMP2;FMO2;KLF4;HOPX;MFAP4;TPPP3;SDPR;ALDH1A1;SCGB1A1;PDCD4;GPR126;MYZAP;CRYAB;S100A9;S100A8
Protozoan Infection C0033740 human GSE2077 sample 239	25/266	0.0900773	0.279907	0	0	1.36794	3.29274	CSTB;TECR;PEBP1;MT1X;PPL;CRIP1;CLU;TM7SF2;EEF1B2;SELENBP1;RPS14;RPL18;SERPINB1;RPL13A;PGD;COX6B1;KRT19;MT1A;SLPI;TST;DDAH2;ETHE1;GIPC1;MT1G;MT1H
MELAS - Mitochondrial myopathy, encephalopathy, lactic acidosis and stroke-like episodes C0162671 human GSE1462 sample 102	17/169	0.0905643	0.280382	0	0	1.47353	3.53898	HBB;RPL13A;MT1X;DBI;HBA1;NDRG2;ATP5O;COX7A1;RND3;COX6B1;HEBP2;DEPTOR;PPP1R3C;UQCRQ;GPD1;MT1H;RPS12
Nemaline Myopathy C0206157 mouse GSE3384 sample 317	14/134	0.092429	0.285103	0	0	1.53647	3.65882	GLTP;SPRR2E;ATP5A1;AQP4;COX7A1;MT3;COX7C;EEF1A2;GPD1;TSPO;FOSB;RPL18;SPRR1B;TPT1
ulcerative colitis DOID-8577 human GSE11223 sample 585	24/255	0.0940455	0.289026	0	0	1.36983	3.23825	EGR1;FGFBP2;PEG3;CAB39L;SPINK5;NPY1R;LGALS4;TGM1;C15ORF48;RNF112;HPDL;MUC1;CAPN6;LIPH;ETHE1;CLDN7;AGR2;PLP1;CKMT1B;FCER1A;GCNT3;S100A14;ANGPTL1;EPHA2
Type 2 diabetes mellitus C0011860 mouse GSE2899 sample 45	25/268	0.0960532	0.29305	0	0	1.35653	3.17815	SLC48A1;CSTB;PMEL;ABCD3;RASAL1;DBI;CLU;PRPSAP1;SLC9A3R1;CAPNS1;HMGCS2;PCK1;EPHX2;IL18;ELOVL6;ALDH3A2;RBP4;GJB1;AMACR;AADAC;ACOX1;LY6D;PDCD4;REEP6;SPRR1A
Type 2 diabetes mellitus C0011860 rat GSE2470 sample 238	25/268	0.0960532	0.29305	0	0	1.35653	3.17815	MAOB;TECR;CRCT1;HBB;CRIP2;ADH4;ALDH2;MPC1;MFSD5;TP53INP2;NT5DC2;NNAT;ENPP3;CRYM;LYNX1;DGAT2;DCXR;RANBP9;HBA1;SYTL4;MSRA;RBP4;PPP1R1A;ALDH1A1;CD24
Waldenstrom Macroglobulinemia UMLS CUI-C0024419 human GSE6691 sample 785	20/207	0.0972666	0.295676	0	0	1.40945	3.28444	MLIP;SMAGP;YBX2;NDNF;VPS37B;DHRS1;KLF4;CYP4F12;RND3;LGALS3;RAB11FIP1;NUAK2;DHRS9;ABLIM3;RRAGD;NNAT;SUSD4;GPRC5D;LPIN1;PLCD1
Huntington's disease DOID-12858 mouse GSE3621 sample 704	32/356	0.0976233	0.295689	0	0	1.30308	3.03179	HLF;TTYH1;TECR;FAM107A;AQP4;CRIP2;DBI;NDRG2;SLC4A4;CLU;RIMS1;BZRAP1;NNAT;EGR1;DUSP5;LYNX1;KCNAB1;ATP2B2;MYRIP;FBXL16;PRDX6;HOPX;NR4A1;PPP1R3C;PPP1R1B;ALDH1A1;ID4;PLP1;MAL;FGF12;TPT1;GSTM5
type 2 diabetes mellitus DOID-9352 human GSE23343 sample 893	31/344	0.0992222	0.299451	0	0	1.30656	3.01867	GUCY2D;ADIRF;NOXO1;PYGM;CRIP2;CYP11A1;SUSD4;ANKRD31;NT5M;KRTAP3-3;PRR22;HGFAC;UGT1A7;LGI1;AMN;PLEKHG6;OSGIN1;ADAM11;IL21R-AS1;LAMB2P1;SLC4A11;RNF208;FAM86B1;B3GALT5;KIAA1683;MYO15B;TMEM35;SSPO;CCSER1;MGC27382;S100A9
Huntington's disease DOID-12858 mouse GSE3621 sample 703	33/371	0.104008	0.310627	0	0	1.28808	2.91529	HLF;TTYH1;KCNC2;FAM107A;CRIP2;NDRG2;CLU;RPS14;BZRAP1;UBL3;NNAT;CRYM;EGR1;LYNX1;CADM4;GABRA4;KCNAB1;ATP2B2;FBXL16;MT3;MAPK10;BCAN;NR4A1;PPP1R3C;FABP7;PPP1R1B;TYRO3;PLP1;MAL;MGLL;HSPA1B;TPT1;GSTM5
autism spectrum disorder DOID-0060041 human GSE7329 sample 1034	28/308	0.104031	0.310627	0	0	1.31873	2.98437	CNTFR;MLC1;MT1X;FAM214A;LGALS3;SLC9A3R1;ALDH2;CHL1;LIPH;CLDN23;SLC16A6;PITX2;SASH1;PLS1;CYP2J2;TFAP2B;GPT2;SYTL1;SORBS2;CLDN10;BAMBI;CNKSR3;MT1G;MT1H;ACPP;DNASE1L3;SLC27A2;S100A8
Osteoarthritis C0029408 human GSE16464 sample 199	26/283	0.104036	0.310627	0	0	1.33388	3.01859	CITED2;DPT;MT1X;NDNF;EPB41L4A-AS1;EEF1B2;LGALS3;CLEC3B;ALDH2;TSPO;CHAC1;EGR1;DUSP5;GPX3;RPL13A;KLF4;MFAP4;ANGPTL7;LRRN4CL;UQCRQ;C4ORF3;MT1G;FOSB;MT1H;RPL26;GAS5
Hepatitis C infection C0019196 human GSE2067 sample 309	19/197	0.105241	0.311562	0	0	1.40636	3.16643	EGR1;CSTB;GPX3;ADAM11;MGST2;PEBP1;RPL13A;MT1X;CLU;POU5F1B;EEF1B2;LGALS3;RBP4;TF;AGR2;MT1G;MT1H;S100P;RPL18
ulcerative colitis DOID-8577 human GSE11223 sample 590	25/271	0.105491	0.311562	0	0	1.33977	3.01331	PODXL2;ATP5A1;CRCT1;LDLRAD1;TMPRSS2;MT1X;ARHGAP36;MUC1;ERBB4;CLDN23;HMGCS2;SAMD10;DUSP5;ZYG11A;EPHA6;MAGI3;C2ORF15;KLF8;OCLN;MT1A;CACNB4;MT1G;MT1H;HRASLS;EPHA2
prostate cancer DOID-10283 human GSE55945 sample 835	32/359	0.105834	0.311562	0	0	1.29091	2.89923	CSTA;C2ORF40;HSPB6;ADIRF;MT1X;DBI;PTN;CHRDL1;CLU;RND3;LGALS3;TSPAN8;PEBP4;TP53INP2;SH3BGRL2;CHP1;EGR1;ARG2;ANXA1;ZNF185;EPHX2;KRT13;EMP2;RBP7;KRT19;KRT15;TMEM79;C4ORF3;FOSB;MT1H;GPD1L;CRYAB
Chronic Lymphocytic Leukemia (Chronic B-lymphocytic leukemia) UMLS CUI-C0023434 human GSE26725 sample 745	32/359	0.105834	0.311562	0	0	1.29091	2.89923	USP6NL;EPHB6;CFD;KCNG1;CSTA;CLIC3;AQP3;CRIP1;NR3C2;SDR16C5;FCER1A;MACROD2;SYBU;SASH1;BTNL9;EGR1;MLIP;ANXA1;SMAGP;KCNH8;LDOC1;VPS37B;CNFN;KLF4;DBNDD1;FOSB;MAL;NEIL1;GPRC5D;LCN6;NUCB2;CES1
facioscapulohumeral muscular dystrophy DOID-11727 human GSE36398 sample 672	26/286	0.113726	0.333621	0	0	1.31827	2.86588	SPRR2F;SMIM4;HLF;CALML6;CITED2;ANKRD20A12P;IKZF2;PRSS45;EEF1B2;PAIP2B;EXTL1;C18ORF25;ALDH2;MROH8;SPRR2B;CYP2J2;LGI1;GPT2;BCKDHB;IL18;GATM;GOLGA6C;FRAS1;SLPI;CNKSR3;GPD1L
liver cirrhosis DOID-5082 human GSE50892 sample 1012	27/299	0.115185	0.333739	0	0	1.30866	2.8283	KLK1;TECR;RORC;ADIRF;ATP5I;MRO;CYP3A4;RPPH1;PART1;ST3GAL4;SLC38A3;OXGR1;EGR1;PACRG;GATSL3;KRTAP4-8;SORCS1;CEL;NR4A1;RBP4;NUDT8;PPDPF;VTRNA1-3;FOSB;MAL;RHCG;GAS5
Eczema C0013595 human GSE6012 sample 268	16/163	0.115211	0.333739	0	0	1.43339	3.09754	RPS8;PEBP1;ADIRF;RPL13A;KRT31;RPS14;CLEC3B;MPC1;ACP6;KRT15;FABP7;APOD;RPL18;CRYAB;TPT1;RPS12
Fracture of femur C0015802 rat GSE1371 sample 278	23/249	0.115357	0.333739	0	0	1.3412	2.89662	SMIM5;GOT1;HSPB6;CITED2;TECR;PYGM;HBA1;PTN;ATP5O;NDRG2;TRIOBP;RPS14;PPP1R1A;ACADL;CAPN6;MPC1;FXYD1;EEF1A2;ALDH1A1;CRYAB;S100A9;S100A8;MAPK3
colorectal cancer DOID-9256 human GSE1323 sample 763	23/249	0.115357	0.333739	0	0	1.3412	2.89662	ATP5A1;KRT23;ADIRF;RPL13A;ATP5O;CLU;TM7SF2;COX6B1;EEF1B2;RPS14;CAPNS1;QARS;SLCO4A1;BAMBI;UQCRQ;PPDPF;CLDN7;EEF1A2;LCN2;S100A14;RPL18;HSPA1B;TPT1
Arthropathy C0022408 human GSE10575 sample 271	35/401	0.116671	0.336382	0	0	1.26152	2.71024	BEX4;ECM1;ACADVL;C2ORF40;PCOLCE2;NDUFA4L2;ADIRF;MT1X;ATP5I;PRELP;TXN;ERO1L;HEBP2;GMDS;TCEAL2;MKNK2;APOD;FGFBP2;GPX3;TALDO1;EMP2;SHISA3;TPD52L1;RBP4;PPP1R3C;LRRN4CL;PPDPF;FXYD1;C4ORF3;MALL;MT1H;CRYAB;MGLL;HSPA1B;NUCB2
Huntington's disease DOID-12858 mouse GSE3621 sample 702	26/289	0.123963	0.356183	0	0	1.30302	2.72041	HLF;TTYH1;KCNC2;TECR;FAM107A;CRIP2;NDRG2;PHYHIP;CLU;RPS14;BZRAP1;NNAT;CRYM;ENPP5;EGR1;LYNX1;KCNAB1;ATP2B2;FBXL16;MAPK10;NR4A1;PPP1R1B;EEF1A2;PLP1;MAL;GSTM5
ulcerative colitis DOID-8577 human GSE9452 sample 924	22/239	0.124536	0.356606	0	0	1.33579	2.78267	PPP1R36;SLC44A3;TLE2;C17ORF97;ST6GAL2;C2ORF40;FAM189A2;CHRDL1;TMC4;CLU;ELL3;SERPINB6;GREM2;RNF128;IYD;BAMBI;CLDN8;CYP2S1;CHMP4C;FDCSP;BLNK;SLC16A9
severe asthma 2841 human GSE43696 sample 467	31/353	0.125947	0.35942	0	0	1.26942	2.6301	CFD;SERPINB10;C8ORF48;C21ORF88;ADH1C;WNK4;LYPD2;FMN2;RIMS1;PRSS50;WIF1;PART1;FCER1A;APOD;TGM7;KRTAP3-2;CA8;PLAC4;DUSP5;ARG2;PLK5;KRT4;SIAH3;TDRD5;RBP4;KEL;CILP;SCGB1A1;ATP13A4;FOSB;DNASE1L3
asthma DOID-2841 human GSE31773 sample 714	29/328	0.127462	0.362512	0	0	1.27863	2.63389	TREH;ARHGDIG;HBB;EVPL;CLU;PP14571;BARX2;SELENBP1;CLEC3B;ALDH2;ABLIM3;PEBP4;TP53INP2;MYH13;SNCG;FGFBP2;ZNF185;TMEM178B;GOT1;HSPA6;FAM189A2;TMEM40;HBA1;KLF4;MFAP4;SDPR;EEF1A2;PLIN4;RHOV
facioscapulohumeral muscular dystrophy DOID-11727 human GSE15090 sample 540	21/228	0.130388	0.368923	0	0	1.33644	2.72265	ACADVL;AQP4;MT1X;ATP5O;COX7A1;EEF1B2;HEBP2;PAIP2B;PPP1R3C;TSPAN8;CA3;ALDH2;PEBP4;FXYD1;MKNK2;RBM20;MT1H;RPL26;GPD1L;IL17D;CRYAB
neurofibromatosis DOID-8712 mouse GSE29343 sample 670	14/142	0.130596	0.368923	0	0	1.43982	2.93096	PLD5;ASB12;SLC4A4;CNKSR1;RNF128;TSPAN8;DDAH1;SFRP5;DHRS7C;ALDH1A1;RBM20;CHAC1;HRASLS;S100A8
Muscular Dystrophy C0026850 mouse GSE2629 sample 18	26/291	0.131093	0.369083	0	0	1.29305	2.62728	CITED2;HSPB8;ATP5A1;MGST1;ETFDH;PYGM;SLC2A4;NDRG2;COX7C;AMOT;PAIP2B;MAP1LC3A;UBL3;ACADL;MKNK2;PLA2G12A;GPX3;ANXA11;LMO7;PRDX6;UQCRQ;ALDH1A1;PLIN4;CYP2E1;LPIN1;CRYAB
Primary pulmonary hypoplasia C0456891 mouse GSE1363 sample 20	29/330	0.13426	0.375482	0	0	1.27	2.55012	ATP5A1;TACSTD2;DPT;DBI;ATP5O;COX7C;CRIP1;CLEC3B;NNAT;ISOC1;ANXA1;KRT7;EMP1;EMP2;LMO7;DHRS1;UPK3B;KLF4;PRDX6;HOPX;NR4A1;CLDN4;SDPR;UQCRQ;DDAH2;MAL;S100A9;S100A8;LLGL2
Uterine leiomyoma C0042133 human GSE593 sample 16	29/330	0.13426	0.375482	0	0	1.27	2.55012	CSTB;MAOB;HSPB6;CITED2;HBB;ADIRF;MT1X;CRIP2;CLU;LGALS3;CLEC3B;CAPNS1;ALDH2;APOD;EGR1;ANXA1;GPX3;EMP1;HBA1;KLF4;CYP26A1;NR4A1;KRT19;SCGB2A1;ALDH1A1;MT1G;FOSB;CRYAB;HSPA1B
Oligodendroglioma C0028945 human GSE4290 sample 251	30/343	0.135064	0.376473	0	0	1.2635	2.52954	GLTP;BEX4;SH3GL3;BEX2;HBB;SLAIN1;SLC6A1;UGT8;PAIP2B;MAP1LC3A;TMEM125;TP53INP2;EPB41L3;SEC14L5;NNAT;APOD;CRYM;ANKS1B;PLLP;KCNH8;LGI3;LDOC1;FBXL16;SOX10;SYN2;SNAP91;AIF1L;MAL;CNTN2;ZNF536
cystic fibrosis DOID-1485 mouse GSE3100 sample 1056	23/255	0.138231	0.384025	0	0	1.30609	2.58452	CFD;TMEM45B;EGR1;DGAT2;ACSM3;CITED2;EPHX2;SLC51B;KLF4;PRDX6;KLF15;LGALS4;RBP7;NR4A1;DNAJB1;CHDH;GPD1;PLIN4;CYP2E1;PCK1;SLC27A2;CFTR;HSPA1B
Diamond-Blackfan anaemia DOID-1339 human GSE14335 sample 472	20/218	0.140953	0.390295	0	0	1.33035	2.6066	CFD;LRRC37A3;CSTA;CLIC3;EYA2;ADIRF;DPT;CRIP2;TPD52L1;PPL;CRIP1;COX7A1;MFAP4;AIM1;CLEC3B;DEPTOR;ALDH2;TST;GPR126;CES1
cystic fibrosis DOID-1485 mouse GSE3100 sample 1057	23/256	0.142285	0.392687	0	0	1.30041	2.5357	CFD;TMEM45B;FAM46B;EPHX2;FAM107A;FOXJ1;KLF4;PRDX6;KLF15;LGALS4;DNAJB1;SCIN;RNF128;BAMBI;CLDN8;NNAT;PLIN4;CYP2E1;REEP6;PCK1;LPIN1;CFTR;HSPA1B
intracranial aneurysm DOID-10941 human GSE26969 sample 744	37/437	0.147505	0.405168	0	0	1.21974	2.33445	CFD;RERGL;C2ORF40;HPGD;ADH1B;CTTNBP2;DPT;ADIRF;CRIP2;SLAIN1;CHRDL1;COX7A1;NR3C2;C7;WIF1;TCEAL2;ISOC1;FDCSP;BLNK;FAM150B;LONRF2;SBSPON;GPX3;MAMDC2;SYTL1;NPY1R;KAT2B;MFAP4;AIM1;SDPR;SCGB2A1;TMEM35;C4ORF3;PKHD1L1;GPD1L;ANGPTL1;PDZRN4
Endometriosis C0014175 human GSE7305 sample 149	24/270	0.147773	0.405168	0	0	1.28525	2.45751	GABRP;ECM1;SLC26A2;SLC24A3;GPX3;EYA2;SLC1A1;MT1X;TXN;PTN;RND3;LGALS3;SLPI;ELF3;SCGB2A1;ALDH1A1;MKNK2;MT1G;FOSB;MT1H;APOD;S100P;CD24;RPS12
prostate cancer DOID-10283 human GSE30174 sample 866	16/170	0.149217	0.407795	0	0	1.36772	2.60188	IL1R2;STRADB;SYTL1;TALDO1;HBB;HBA1;SPSB3;NUAK2;MKNK2;CXCR2;BLVRB;MANSC1;S100P;MXD1;S100A9;S100A8
Duchenne muscular dystrophy (DMD) C0013264 mouse GSE1472 sample 410	24/271	0.151881	0.413729	0	0	1.27998	2.41232	PLA2G12A;ABCD3;CITED2;MRPS36;GPX3;ATP5A1;CHCHD10;AQP4;SLC2A4;ATP5O;NDRG2;COX7A1;PAIP2B;BPIFA2;UQCRQ;ETHE1;FXYD1;TCEA3;GPD1;ALDH1A1;LPIN1;SLC25A25;TPT1;GSTM5
dermatomyositis DOID-10223 human GSE48280 sample 705	16/171	0.154482	0.41945	0	0	1.35882	2.53784	CALML6;MIR29C;FMO2;ASB12;SLC7A2;MYL5;GREM2;TSPAN8;PEBP4;DHRS7C;MACROD1;TRIP10;HRASLS;SLC38A3;FBP2;HCN1
acute myocardial infarction DOID-9408 mouse GSE775 sample 1004	26/299	0.16201	0.436081	0	0	1.25461	2.28351	MRPS36;ATP5A1;ETFDH;PYGM;GDPD3;CRIP2;SLC2A4;ATP5O;NDRG2;COX7C;COX7A1;MAP1LC3A;ACADL;ISOC1;EPHX2;BCKDHB;CHCHD10;LMO7;HOPX;SDPR;UQCRQ;TCEA3;EEF1A2;CHPT1;MYZAP;LPIN1
juvenile dermatomyositis UMLS CUI-C0263666 human GSE11971 sample 771	11/111	0.162114	0.436081	0	0	1.44715	2.63302	EEF1B2;CFD;PPP1R1A;HSPB6;RPL13A;CRYM;COX7A1;COX7C;CRYAB;TPT1;RPS12
systemic lupus erythematosus DOID-9074 human GSE10325 sample 691	19/210	0.162166	0.436081	0	0	1.30971	2.38255	CFD;RPS8;ATP5A1;HSPA6;RPL13A;CRIP1;EEF1B2;DUSP22;RPS14;QARS;FCER1A;CHP1;S100P;RPL26;RPL18;S100A9;S100A8;TPT1;RPS12
non-systemic juvenile idiopathic arthritis (sJIA) (subgroup-psoriatic) DOID-848 human GSE21521 sample 580	23/262	0.168026	0.450395	0	0	1.26735	2.26049	LRRC37A3;SERPINB10;POLR2J4;USP54;CRISP3;CYP4F3;LDOC1;HBA1;CRIP1;HSD17B8;CCT6B;LGALS4;RBP7;PORCN;SLPI;CEACAM6;MPPED2;ZNF415;ECHDC3;LRRFIP2;S100P;PPARGC1A;TJP3
Cancer of the Intestine C0346627 mouse GSE3915 sample 90	27/315	0.17497	0.467516	0	0	1.23488	2.15257	SPRR2F;ECM1;PSCA;PIGN;MGST1;GDPD3;DBI;EEF1B2;LGALS3;POF1B;AGR2;FAM3B;RPS12;BCL2L15;GPX2;RPS8;GPX3;GSR;IL18;CHCHD10;RPL13A;SUOX;SLC5A8;CEACAM1;KRT19;GALE;ZMYND10
Niemann-Pick disease Type C DOID-14504 mouse GSE39621 sample 469	25/290	0.178437	0.474954	0	0	1.24242	2.14133	GLTP;SH3GL3;KCNC2;TECR;SLAIN1;NTS;ERO1L;UBL3;CRYM;BCAS1;EGR1;LYNX1;GOT1;PLLP;RPS8;TALDO1;CHCHD10;KCNAB1;TMEFF2;PLP1;MAL;MAPT;CRYAB;INA;GSTM5
Acute pancreatitis C0001339 mouse GSE3644 sample 376	17/188	0.178886	0.474954	0	0	1.30846	2.25186	TMEM184A;KLK1;RPL13A;CEL;ACADSB;KLF15;ERO1L;RPS14;CLDN10;MUC1;GATM;PDCD4;RPL26;HMGCS2;PRSS3;TPT1;RPS12
Lung transplant rejection C0729958 human GSE2018 sample 66	23/265	0.181783	0.481124	0	0	1.25143	2.13362	GALNT12;CSTB;IL1RN;CSTA;ANXA1;HPGD;PCOLCE2;TALDO1;DBI;TXN;PGD;AQP3;COX7C;CRIP1;LGALS3;RBP4;CAPNS1;ALDH2;GPD1;SCGB1A1;TSPO;PPARG;CES1
Dengue Fever DOID-12206 human GSE51808 sample 447	23/266	0.186496	0.492045	0	0	1.24622	2.09283	TMEM45B;DGAT2;C2ORF40;IL1R2;STRADB;EPHX2;HBB;KRT23;CRIP2;HBA1;PBX1;SELENBP1;TTC9;ISL2;SLPI;SDPR;CA4;SH3BGRL2;TCP11L2;BLVRB;GGTA1P;HRASLS;CD24
Diabetic Retinopathy C0011884 rat GSE1979 sample 189	22/254	0.190698	0.500072	0	0	1.2484	2.06869	EGR1;ABCD3;RPS8;RPL13A;AQP4;ATP5O;NDRG2;KLF4;ISL1;RPS14;NR4A1;KRT19;MAP1LC3A;MPC1;GIPC1;NMU;MAPT;RPL18;CRYAB;HSPA1B;TPT1;RPS12
Schistosomiases C0036323 mouse GSE19525 sample 439	11/115	0.190731	0.500072	0	0	1.39119	2.30505	TMIE;B3GNT8;KLK1;TCEA3;LY6D;PRELP;CEL;CYP2E1;HMGCS2;HGFAC;GPIHBP1
Duchenne muscular dystrophy (DMD) C0013264 mouse GSE466 sample 328	23/268	0.196108	0.511214	0	0	1.23591	2.01341	PLA2G12A;CITED2;ATP5A1;MGST1;CHCHD10;PYGM;SLC2A4;ATP5O;NDRG2;COX7C;COX7A1;NR4A1;PAIP2B;RMND5A;UQCRQ;FXYD1;TCEA3;EEF1A2;MAPT;LPIN1;SPRR1B;HSPA1B;TPT1
Diabetes DOID-9351 mouse GSE31150 sample 805	29/346	0.196199	0.511214	0	0	1.20484	1.96223	BEX4;CFD;BEX2;PEBP1;CRIP2;SLC6A4;FADS6;TSPAN6;NT5DC2;CHAC1;PPARGC1A;PLS1;EGR1;SCARA3;DGAT2;SPNS2;MYRIP;ACR;TOX3;GALE;SDPR;CILP;ADM2;TMEM35;TCEA3;ALDH1A1;REEP6;RGS11;LPIN1
methylmalonic acidemia DOID-14749 mouse GSE41044 sample 476	22/256	0.200669	0.521243	0	0	1.2376	1.9877	TMEM178B;HPGD;PCOLCE2;FAM107A;NPY1R;DPT;AQP4;ELOVL6;GFRA1;CHRDL1;PHYHIP;PRLR;GYS2;SLC9A2;ATP4A;RBP4;EHD3;CEACAM1;HMGN5;AADAC;FABP7;SNCG
Dehydration C0011175 rat GSE4130 sample 210	27/322	0.205581	0.529731	0	0	1.20512	1.90639	ALDH1L1;TTYH1;MLC1;HBB;AQP4;PTN;SLC6A1;CLU;RPS14;S100A16;APOD;RPS12;BCAS1;SLC13A4;RPL13A;HBA1;PRDX6;RGMA;RBP4;PPP1R1A;TST;FABP7;FXYD1;PLP1;RPL26;TPT1;GSTM5
cerebral palsy DOID-1969 human GSE31243 sample 503	26/309	0.205831	0.529731	0	0	1.20961	1.91204	ATP5A1;MT1X;NDRG2;COX7C;COX7A1;PDLIM2;TSPAN8;CA3;ALDH2;MKNK2;APOD;DGCR6;PITX2;CRYM;GOT1;RPS8;AMPD1;RPL13A;FMO2;KAT2B;GATM;PPP1R3C;UQCRQ;FXYD1;GPD1;RPL26
Schizophrenia C0036341 human GSE4036 sample 357	26/309	0.205831	0.529731	0	0	1.20961	1.91204	BEX4;BEX2;ACADVL;HLF;ATP5A1;FAM107A;PEBP1;DBI;PTN;NDRG2;SLC4A4;LRRC37A4P;EEF1B2;RIMS1;TCEAL2;CRYM;RPS12;GOT1;RPL13A;COX6B1;PKIB;RRAGD;ALDH1A1;PMP2;RPL26;TPT1
osteoarthritis DOID-8398 human GSE16464 sample 752	18/206	0.208757	0.535618	0	0	1.25988	1.97372	EGR1;DUSP5;RPL13A;MT1X;KLF4;RND3;LGALS3;RBP4;CLEC3B;UBL3;LRRN4CL;C4ORF3;COL21A1;FOSB;MT1H;RPL26;GAS5;TPT1
Dermatomyositis C0011633 human GSE1551 sample 130	20/232	0.210236	0.536833	0	0	1.24155	1.93623	MAOB;AMPD1;RPL13A;PYGM;COX7C;COX7A1;COX6B1;EEF1B2;GATM;QARS;PPP1R1A;CA3;ALDH2;MPC1;FXYD1;RPL26;GPD1L;FBP2;TPT1;RPS12
Insulin Resistance DOID-9352 human GSE36297 sample 581	26/310	0.21051	0.536833	0	0	1.20529	1.87811	ACADVL;SLC24A3;HSPB6;HBB;PEBP1;MT1X;ATP5I;HEBP2;CA3;ALDH2;FRZB;MPC1;MKNK2;APOD;PITX2;CRYM;GOT1;AMPD1;HBA1;PPP1R1A;UQCRQ;FXYD1;MT1G;MT1H;GPD1L;CRYAB
Alzheimer's disease DOID-10652 human GSE36980 sample 521	16/181	0.21233	0.539832	0	0	1.27577	1.97696	SLC13A4;CITED2;LUZP2;PRLR;PPL;RND1;SULT1C3;SMPD3;BCAN;NR4A1;SLPI;WIF1;LRRTM1;NNAT;PCK1;RPRM
Huntington's disease DOID-12858 mouse GSE19780 sample 528	23/272	0.216051	0.547634	0	0	1.21579	1.86288	DUSP5;COA3;DHRS11;PCOLCE2;GSR;SLAIN1;SBSN;TPD52L1;HS3ST1;NR2F6;CPLX3;CALB2;DBNDD1;PDLIM2;ETHE1;SEC14L5;ST3GAL4;MACROD1;ARSG;DANCR;GAS5;HIBCH;PLS1
Essential Hypertension C0085580 rat GSE1675 sample 412	25/301	0.230435	0.582334	0	0	1.19219	1.74988	CFD;GUCY2D;MGST2;HBB;CRIP2;DBI;NDRG2;CLU;LIPE;LGALS3;RPS14;MAP1LC3A;MPC1;CYP11A1;TSPO;PCK1;RPS12;GOT1;RPS8;IL18;HBA1;DLK1;STAR;TST;MGLL
nemaline myopathy DOID-3191 mouse GSE3384 sample 970	18/210	0.232422	0.584183	0	0	1.23337	1.79973	GLTP;SPRR2E;GPX3;ICA1;AQP4;GDPD3;ADH7;NDRG2;COX7C;MT3;NR4A1;EEF1A2;GPD1;FOSB;S100A14;RPL18;SPRR1B;TPT1
Senescence C0001792 human GSE1786 sample 114	20/236	0.232559	0.584183	0	0	1.2183	1.77702	CSTB;ACADVL;MAOB;GOT1;ATP5A1;PEBP1;PPP2R2A;ATP5O;TPD52L1;COX7A1;DLK1;COX6B1;HEBP2;PPP1R3C;ALDH2;MPC1;RRAGD;CRYM;MGLL;TPT1
Congestive heart disease C0018802 mouse GSE2236 sample 258	27/328	0.233777	0.585489	0	0	1.18071	1.71603	CFD;ACADVL;MAOB;HSPB6;MRPS36;ATP5A1;ETFDH;DPT;CRIP2;DBI;COX7A1;SELENBP1;MAP1LC3A;MACROD1;TCP11L2;EGR1;MLIP;DGAT2;GOT1;EPHX2;BCKDHB;HOPX;NUDT8;SDPR;FXYD1;CRYAB;PLIN5
Hepatic Cirrhosis C0023890 rat GSE1843 sample 372	25/303	0.240567	0.600702	0	0	1.18348	1.68617	ECM1;TNXB;RND3;LIPE;DNAJB1;S100A16;MFSD5;EGR1;SLC37A1;CYP4B1;KLF4;SERPINB6;CYP26A1;NR4A1;EHD3;GATM;MT1A;LRG1;SDPR;FOSB;GGTA1P;DNASE1L3;CLEC4F;HSPA1B;NUCB2
Muscular Dystrophy C0026850 mouse GSE3252 sample 158	20/238	0.244092	0.603757	0	0	1.20699	1.7021	ACADVL;GOT1;MRPS36;MGST1;CHCHD10;SLC2A4;ATP5O;PRDX6;COX7A1;COX6B1;NR4A1;PPP1R3C;PCCA;MPC1;CHPT1;CHAC1;LPIN1;HSPA1B;SLC25A25;PLIN5
dengue disease DOID-12205 human GSE51808 sample 556	19/225	0.244461	0.603757	0	0	1.21336	1.70925	TMEM45B;DGAT2;C2ORF40;SLC24A3;STRADB;HBB;KRT23;HBA1;PBX1;SELENBP1;ISL2;NUAK2;SLPI;SDPR;CA4;SH3BGRL2;TCP11L2;GGTA1P;HRASLS
Escherichia coli infection of the central nervous system C1320188 mouse GSE3253 sample 341	19/225	0.244461	0.603757	0	0	1.21336	1.70925	EGR1;CADM4;PEG3;PLLP;CHCHD10;RPL13A;AQP4;ERO1L;COX6B1;SOX2;MAPK10;RPS14;NR4A1;CAPNS1;FABP7;RPL26;ITM2A;INA;HCN1
Neurological pain disorder C0423704 rat GSE15041 sample 356	30/370	0.244669	0.603757	0	0	1.16145	1.63514	CFD;ALDH1L1;KLHL14;HSPB6;DPT;PYGM;SMPD2;PDLIM2;CAPN6;DHRS7C;BOC;SLC13A4;GRTP1;GPX3;AMPD1;TMC4;LRRC20;FNDC5;HPDL;MFAP4;SLPI;TST;BAMBI;RRAGD;TCEA3;LCN2;RHOV;S100A9;ANGPTL1;S100A8
type 2 diabetes mellitus DOID-9352 mouse GSE54917 sample 614	25/304	0.245705	0.604535	0	0	1.17918	1.65512	ANKRD37;PWWP2B;SLC1A1;AQP7;ARHGEF10L;PRELP;SLC4A4;SLC7A2;DNAJB1;TSPAN8;TSPAN6;NT5DC2;SLC25A25;EXPH5;FAM73B;BTNL9;EMP1;ABCA7;KLF4;RBP7;NR4A1;CNKSR3;MPPED2;FOSB;HSPA1B
Generalized seizures C0234533 rat GSE1156 sample 342	26/318	0.249713	0.611106	0	0	1.17176	1.62574	ABCD3;ATP5A1;AQP4;PTN;SLC6A1;NDRG2;SLC4A4;UGT8;RIMS1;MAP1LC3A;NNAT;APOD;SLC25A23;TALDO1;KCNAB1;ATP2B2;HBA1;RAB11A;NR4A1;GATM;DLG3;EEF1A2;PLP1;MAPT;INA;TPT1
Breast cancer DOID-1612 mouse GSE24594 sample 616	29/358	0.250752	0.611106	0	0	1.16013	1.6048	CFD;CSTB;ECM1;KLK1;ATP5A1;MGST1;DBI;CRIP1;CLU;LGALS3;MPC1;TSPO;MUC15;ATP6V1C2;EGR1;DCXR;KRT7;TALDO1;EMP1;PGD;CEACAM1;KRT19;LRG1;ELF5;CLDN7;LCN2;S100A9;HSPA1B;S100A8
facioscapulohumeral muscular dystrophy DOID-11727 human GSE15090 sample 541	35/438	0.250794	0.611106	0	0	1.14337	1.58142	ACADVL;HSPB6;MRPS36;HSPB8;PYGM;AQP4;ATP5I;DBI;ATP5O;NDRG2;COX7A1;EEF1B2;HEBP2;TSPAN8;ALDH2;PEBP4;DHRS7C;MKNK2;RPL18;CRYM;C21ORF33;GPX3;RPL13A;AMPD1;CHCHD10;COX6B1;FNDC5;QARS;PPP1R1A;UQCRQ;FXYD1;EEF1A2;RPL26;IL17D;CRYAB
Hypertrophy C0020564 rat GSE739 sample 57	24/292	0.252017	0.611106	0	0	1.17833	1.62404	EGR1;SMIM5;F10;TECR;ATP5A1;HBB;CRIP2;HBA1;HSD17B8;CLU;SLC7A2;NR4A1;SYNGR1;CAPNS1;ACADL;ALDH2;MPC1;PPDPF;NMU;EEF1A2;CKMT1B;MAL;CRYAB;SLC29A2
Intestinal metaplasia of gastric mucosa C0267187 human GSE2669 sample 349	24/292	0.252017	0.611106	0	0	1.17833	1.62404	EPHB6;GABRP;MVK;ACSM3;PSCA;CITED2;CYP4F3;RORC;MT1X;PRDX6;CYP4F12;KLK11;TM7SF2;TMEFF2;GATM;PPFIBP2;AMACR;CEACAM5;ULK3;MT1G;MT1H;SIM2;FBP2;WIBG
pancreatic cancer DOID-1793 mouse GSE47811 sample 449	22/266	0.254096	0.61437	0	0	1.18623	1.62519	PPP1R36;CADM4;SLC24A3;SPINK8;PODXL2;GPX3;SUOX;PRSS45;CPLX3;SOX2;CAPN13;SULT1B1;GPRIN2;KRT19;RSPH1;UBL3;CLDN23;STAC2;ASPG;DANCR;ENPP5;SLC27A2
morbid obesity DOID-11981 human GSE48964 sample 583	25/306	0.256119	0.617481	0	0	1.17065	1.59457	VIT;CFD;SLC44A3;PCOLCE2;WNK4;FAIM2;SBSN;CLYBL;EPB41L4A;ALDH2;NNAT;MKNK2;ENPP5;F10;STRBP;EPHX1;KRT34;ABCA8;ZDHHC15;GREM2;RBP4;MT1A;VTRNA1-3;GAS5;LINC00665
type 2 diabetes mellitus DOID-9352 human GSE23343 sample 895	28/347	0.262022	0.629904	0	0	1.15504	1.54698	C17ORF97;LUZP2;HBB;SCARNA2;LOC541473;BRE-AS1;TMEM125;C10ORF95;SLITRK3;RHBG;KRTAP1-1;RBBP8NL;C2ORF54;SERPINB2;LMAN1L;GPT2;OSGIN1;RNF208;HBA1;HTR3B;ISL1;CAPN13;RAET1E;ESPL1;CYP2S1;TEDDM1;REN;MRAP2
Scleroderma C0011644 human GSE1724 sample 155	16/189	0.26461	0.634307	0	0	1.21625	1.617	RPS8;RPL13A;MT1X;ATP5I;CRIP2;CLU;MT3;LGALS3;RPS14;MT1A;ABLIM3;MT1G;TSPO;MT1H;TPT1;RPS12
Type 2 diabetes mellitus C0011860 mouse GSE2899 sample 279	25/308	0.266709	0.637519	0	0	1.16225	1.53603	CFD;SPRR2E;SLC48A1;MGST1;RASAL1;COX7C;LGALS3;SLC9A3R1;ACADL;BPIFA2;SNX9;DGCR6;SPRR2B;EMP1;BAIAP2;RBP4;LRG1;UQCRQ;PLIN4;FOSB;CHPT1;CYP2E1;CRYAB;SPRR1B;S100A8
Dehydration C0011175 rat GSE3131 sample 60	30/375	0.26846	0.63988	0	0	1.1443	1.50482	MAOB;PEBP1;ABAT;PPP2R2A;CRIP2;FAIM2;DBI;PTN;NDRG2;SLC4A4;CLU;RPS14;MAP1LC3A;MPC1;NNAT;CKMT1B;RPS12;PLLP;RPS8;TALDO1;RPL13A;HBA1;PRDX6;TF;NMU;RPL26;MAPT;INA;TPT1;GSTM5
Cardiomyopathy C0878544 human GSE5406 sample 88	25/309	0.272068	0.644817	0	0	1.1581	1.5075	CITED2;ADH1B;MT1X;AQP3;PPL;CLU;NT5DC2;MKNK2;APOD;SORT1;GPX3;COBL;CYP4B1;KLF4;PRDX6;HOPX;DLK1;RBP4;SLCO4A1;BAMBI;GPD1L;LPIN1;S100A9;S100A8;CDH19
psoriasis DOID-8893 human GSE13355 sample 837	25/309	0.272068	0.644817	0	0	1.1581	1.5075	HSPB6;C1QTNF9B-AS1;CRISP3;NDUFA4L2;MT1X;CYP4F22;C1QTNF4;RNF112;ENDOU;WIF1;TCEAL2;ZBED2;SLC16A6;ARSG;RPTN;GDF10;F10;PEG3;CHCHD10;TMPRSS11E;PKIB;FABP7;SCGB2A1;SERHL;PI16
Hypertension C0020538 rat GSE2739 sample 209	33/418	0.28162	0.665576	0	0	1.12792	1.4293	MAOB;TECR;PEBP1;AQP4;CRIP2;SLC6A1;NDRG2;CLU;TRIOBP;RNF112;LIPE;RPS14;MAP1LC3A;CAPNS1;ALDH2;NNAT;RPL18;SLC25A23;MAPK3;EGR1;PLLP;RPL13A;KLF4;PRDX6;MT3;BCAN;TOM1L2;NR4A1;GATM;MT1A;TST;FXYD1;EEF1A2
Neurological pain disorder C0423704 rat GSE2636 sample 129	27/338	0.284291	0.668626	0	0	1.14212	1.43651	CSTB;ABCD3;TECR;HBB;CRIP2;ATP5O;CLU;TRIOBP;CALB2;RNF112;MAP1LC3A;CAPNS1;TSPAN8;ACADL;SCN11A;MPC1;CKMT1B;SNCG;RPS12;MAPK3;GOT1;HTR3A;MT3;TOM1L2;GIPC1;EEF1A2;CRYAB
Parkinson's disease DOID-14330 human GSE7621 sample 941	21/258	0.284505	0.668626	0	0	1.16536	1.46487	EGR1;GPX3;MGST1;FAM107A;HBB;ADIRF;SLAIN1;HBA1;TPD52L1;AIF1L;HAPLN2;TF;S100A16;ALDH1A1;PLP1;MAL;RPL26;S100A9;S100A8;GPIHBP1;BCAS1
autism spectrum disorder DOID-0060041 human GSE63524 sample 1035	26/325	0.286334	0.671045	0	0	1.14388	1.43054	CFD;KCNG1;SLC44A3;CSTA;CLIC3;CAB39L;TACSTD2;MGST2;ADIRF;GPT;CRIP1;C15ORF59;CLDN23;EPS8L1;SAMD10;ARG2;TMEM178B;KRT7;SHROOM3;SYTL4;NR4A1;GREM2;MALL;STAC2;ID4;FOSB
SCID - Severe combined immunodeficiency C0085110 mouse GSE3414 sample 201	24/299	0.290443	0.67878	0	0	1.1479	1.4192	FOXA1;BEX2;RPS8;DCXR;FAM189A2;TALDO1;CHCHD10;EMP2;DBI;UPK3B;KLF4;CRIP1;CLU;HOPX;EEF1B2;RPS14;LRG1;CYP2S1;BLNK;TCP11L2;RPL18;S100A9;S100A8;MAPK3
autism spectrum disorder DOID-0060041 human GSE25507 sample 1023	22/273	0.294565	0.686499	0	0	1.15271	1.40891	SERPINB1;RPS8;HBB;RPL13A;TXN;HBA1;CRIP1;COX6B1;EEF1B2;RPS14;HEBP2;NAGK;SLPI;UQCRQ;CXCR2;C4ORF3;TSPO;S100P;RPL18;GAS5;S100A9;S100A8
asthma DOID-2841 human GSE27011 sample 565	17/208	0.304661	0.706812	0	0	1.17017	1.39082	CFD;SERPINB10;EGR1;NEBL;CRISP3;TMPRSS11E;KLF4;PAIP2B;LRG1;RMND5A;CEACAM6;FOSB;S100P;SLC27A2;TGM3;CES1;RBM11
pancreatic invasive intraductal papillary-mucinous carcinoma DOID-8150 human GSE19650 sample 610	20/248	0.304965	0.706812	0	0	1.15342	1.36975	EGR1;KLK1;RPL13A;ABAT;MT1X;CEL;CHRDL1;CLU;EPB41L4A-AS1;EEF1B2;C6;C7;MT1G;MT1H;APOD;RPL26;METTL7A;PRSS3;NUCB2;RPS12
endometrial cancer DOID-1380 human GSE17025 sample 840	24/302	0.307509	0.710744	0	0	1.13533	1.33883	EGR1;GABRP;EHF;BEX2;PEG3;RPS8;GPX3;RPL13A;NDNF;TPD52L1;CLU;C1ORF168;EPB41L4A-AS1;SPSB3;EEF1B2;RPS14;WIF1;SCGB2A1;C4ORF3;ID4;FOSB;RPL26;GAS5;TPT1
schizophrenia 5419 human GSE12654 sample 465	25/316	0.310657	0.716047	0	0	1.12981	1.32082	SH3GL3;TECR;ATP5A1;ATP5I;CRIP2;FAIM2;CLU;TM7SF2;SYNGR1;BZRAP1;CLEC3B;CAPNS1;EPB41L3;NNAT;APOD;LY6G6C;RPS8;RPL13A;SOX10;COX6B1;TF;EEF1A2;PLP1;CNTN2;CRYAB
Dehydration C0011175 rat GSE3110 sample 443	21/263	0.315098	0.724295	0	0	1.14098	1.31768	ALDH1L1;SLC13A4;RPS8;MLC1;HBB;RPL13A;AQP4;HBA1;PTN;SLC6A1;CLU;RPS14;RBP4;PPP1R1A;S100A16;NNAT;RPL26;RPL18;RPS12;GSTM5;BCAS1
glaucoma associated with systemic syndromes DOID-1686 mouse GSE26299 sample 487	27/345	0.321823	0.737732	0	0	1.11655	1.26589	SPTBN4;OCA2;PMEL;KLK1;HPGD;FAM107A;NTS;SCIN;FCER1A;CTNNA2;KRTAP3-2;SPRR2D;BCAS1;GDF10;CYP4B1;KERA;TYR;NCCRP1;BCAN;CLDN10;TOX3;ALDH3A1;DCT;CLDN8;TNMD;PLP1;CYP2E1
Down Syndrome C0013080 human GSE10758 sample 310	18/224	0.322927	0.738245	0	0	1.14867	1.29838	VIT;EGR1;TFAP2B;IL1R2;IL18;PLD5;KRT7;KRT23;KRT34;GFRA1;RBP7;KRT33A;RNF128;HRASLS;KRTAP3-1;MRAP2;KRTAP1-1;RPRM
sickle-cell anemia DOID-10923 human GSE16728 sample 505	14/171	0.325725	0.742618	0	0	1.17202	1.31466	DGAT2;IL1R2;CRISP3;KRT23;KERA;GLB1L2;TPPP3;LRG1;SDPR;SFRP5;CXCR2;LCN2;MANSC1;GGTA1P
acute myocardial infarction DOID-9408 mouse GSE775 sample 1001	23/292	0.327827	0.745385	0	0	1.12417	1.25375	COA3;TNXB;CITED2;CHCHD10;PYGM;CRIP2;SLC2A4;ATP5O;NDRG2;COX7A1;SYNGR1;MAP1LC3A;CAPNS1;PPP1R3C;QARS;UQCRQ;FXYD1;TCEA3;EEF1A2;ALDH1A1;MKNK2;RPL18;LPIN1
Diabetic Neuropathy C0011882 mouse GSE11343 sample 7	26/333	0.33034	0.747938	0	0	1.11359	1.23345	VIT;ECM1;TNXB;DAPL1;DPT;DBI;PRELP;PTN;RPS14;PDLIM2;NNAT;SNCG;SLC13A4;LGI4;RBP4;GATM;DLG3;FABP7;PLP1;MAL;PMP2;ITM2A;CRYAB;S100A9;HSPA1B;S100A8
Cancer of prostate C0376358 mouse GSE1413 sample 48	24/306	0.330733	0.747938	0	0	1.11898	1.23809	FOXA1;RPS8;EPHX1;CXCL17;RPL13A;ABHD14B;GDPD3;CRIP1;CLU;HOPX;ERO1L;COX6B1;RPS14;CLDN10;PDLIM2;KRT15;ALDH1A1;AGR2;PDCD4;APOD;RPL26;DEGS2;PRODH;ATP6V1C2
Pseudomonas Infection C0033817 human GSE923 sample 170	19/239	0.333552	0.750268	0	0	1.13528	1.24648	MAOB;PGAP3;RPS8;SLC1A1;ANXA11;DBI;COX7C;COX6B1;EEF1B2;DDAH1;TST;UQCRQ;ACP6;EEF1A2;AGR2;LCN2;S100P;HSPA1B;LLGL2
nemaline myopathy DOID-3191 mouse GSE3384 sample 975	19/239	0.333552	0.750268	0	0	1.13528	1.24648	CFD;UGT1A10;GPX3;ICA1;CIDEB;COX7C;CRIP1;SLC9A3R1;RBP4;CEACAM1;GJB1;C8G;FOSB;CYP2E1;REEP6;HMGCS2;PCK1;SLC27A2;SPRR1B
Colitis C0009319 mouse GSE2172 sample 401	26/334	0.335974	0.753696	0	0	1.10991	1.21061	CFD;CSTB;UGT1A10;KLK1;HPGD;MGST1;MGST2;CRIP1;SELENBP1;LGALS3;SCIN;ALDH2;ERBB3;TSPO;LY6G6C;HMGCS2;RPL18;TALDO1;EMP1;CHCHD10;PTGR1;HOPX;ALDH1A1;DEGS2;HSPA1B;LLGL2
Huntington's disease DOID-12858 mouse GSE19780 sample 527	23/294	0.339859	0.760377	0	0	1.11575	1.20415	DUSP5;PLK5;GABRA4;RNF208;FOXJ1;LHFPL3;SLC2A4;SBSN;SLC4A4;RGMA;RND1;NR4A1;CLEC3B;PDLIM2;CNNM1;DDAH2;CCNG2;PPP1R1B;MKNK2;PAK7;ARSG;GAS5;HSPA1B
endometrial cancer DOID-1380 human GSE17025 sample 849	25/322	0.345	0.769828	0	0	1.10662	1.17768	EHF;BEX2;ACADVL;NDNF;CLU;EEF1B2;RPS14;WIF1;ENPP3;RPS12;EGR1;GABRP;TSTD1;PEG3;RPS8;FAM189A2;RPL13A;C1ORF168;SPSB3;QARS;TST;SCGB2A1;ID4;FOSB;TPT1
ulcerative colitis DOID-8577 human GSE11223 sample 587	17/214	0.346846	0.770065	0	0	1.13416	1.20094	KCNG1;PEG3;ZDHHC11;KIAA1683;DHRS1;NTS;CRIP1;ARHGAP36;SLC6A4;C1QTNF4;TPPP3;GATM;AADAC;FABP7;BLNK;ATP13A4;EPHA2
Influenza C0021400 mouse GSE3203 sample 85	19/241	0.346942	0.770065	0	0	1.12493	1.19084	GLTP;SMIM5;ACADVL;SMIM4;KLK1;KLHL14;CRISP3;SPNS2;ABCA7;PTGR1;LGALS3;CAPNS1;SLPI;BPIFA2;CHDH;CNKSR3;TCP11L2;FOSB;NEIL1
ALS (Amyotrophic Lateral Sclerosis) C0002736 human GSE833 sample 283	20/255	0.350089	0.774998	0	0	1.11864	1.17409	SH3GL3;ECM1;TNXB;GOT1;PEBP1;TXN;HBA1;COX7C;CALB2;TF;GJB1;TSPAN8;EEF1A2;ST3GAL4;PLP1;CNTN2;CRYAB;MGLL;HSPA1B;MAPK3
Schizophrenia C0036341 human GSE12654 sample 226	25/324	0.356655	0.787458	0	0	1.0991	1.13315	SH3GL3;TECR;ATP5A1;ATP5I;CRIP2;FAIM2;PHYHIP;CLU;TM7SF2;SYNGR1;BZRAP1;CLEC3B;CAPNS1;EPB41L3;NNAT;APOD;LY6G6C;CRYM;SOX10;COX6B1;TF;EEF1A2;PLP1;MT1G;CNTN2
Cardiomyopathy C0878544 human GSE1869 sample 79	21/270	0.35939	0.789341	0	0	1.10848	1.13436	CFD;SERPINB1;ACADVL;CITED2;GPX3;B3GALT4;MT1X;PYGM;PRDX6;TRIOBP;HOPX;PPP1R1A;SLCO4A1;NT5DC2;MKNK2;MT1H;APOD;CHPT1;TRIM16;GPD1L;CES2
Chronic phase chronic myelogenous leukemia DOID-8552 human GSE5550 sample 456	21/270	0.35939	0.789341	0	0	1.10848	1.13436	CFD;EGR1;CSTA;HLF;RPL13A;ALOX12;KLF4;EEF1B2;RPS14;GATM;NAGK;EPB41L3;MYO5C;MPPED2;BLNK;FOSB;RPL18;S100A9;S100A8;TPT1;RPS12
Huntington's disease DOID-12858 mouse GSE5786 sample 721	18/231	0.37136	0.813502	0	0	1.1105	1.10004	LYNX1;CADM4;GOT1;PLLP;ATP5A1;FAM107A;CHCHD10;ABAT;ATP5O;COX7C;COX6B1;BCAN;MPC1;PLP1;APOD;PPARGC1A;ITM2A;BCAS1
amyotrophic lateral sclerosis DOID-332 human GSE833 sample 1006	20/259	0.376509	0.822632	0	0	1.09968	1.07418	ECM1;TNXB;GOT1;PEBP1;TXN;HBA1;COX7C;CALB2;TF;GJB1;TSPAN8;EEF1A2;ST3GAL4;PLP1;CNTN2;CRYAB;MGLL;HSPA1B;TPT1;MAPK3
endometrial cancer DOID-1380 human GSE17025 sample 845	21/273	0.378759	0.825398	0	0	1.0951	1.06319	EGR1;GABRP;BEX2;TSTD1;PEG3;RPS8;FAM189A2;RPL13A;NDNF;C1ORF168;EPB41L4A-AS1;SPSB3;EEF1B2;RPS14;WIF1;SCGB2A1;ID4;FOSB;ENPP3;GAS5;TPT1
Duchenne muscular dystrophy (DMD) C0013264 mouse GSE1026 sample 72	22/287	0.380827	0.827757	0	0	1.09098	1.05324	CFD;TNXB;MGST1;LTBP4;CHCHD10;AQP4;LMO7;SLC2A4;NDRG2;TPD52L1;COX7C;COX7A1;RMND5A;BLOC1S1;UQCRQ;FXYD1;TCEA3;GPD1;PLIN4;LPIN1;S100A8;FBP2
Atherosclerosis C0004153 mouse GSE363 sample 193	23/301	0.382736	0.829755	0	0	1.08724	1.0442	CFD;ABCD3;EPHX2;MGST1;NR1H4;CEL;PRDX6;PRPSAP1;ALDH3A2;SELENBP1;RBP4;AMACR;ACOX1;GPD1;ALDH1A1;ISOC1;CHPT1;CYP2E1;REEP6;HMGCS2;SLC27A2;HSPA1B;SLC27A5
Muscular Dystrophy C0026850 mouse GSE2507 sample 232	25/329	0.386141	0.832912	0	0	1.08073	1.02837	ABCD3;HSPB8;MGST1;LTBP4;PYGM;CRIP2;DBI;SLC2A4;ATP5O;NDRG2;COX7C;COX7A1;LGALS4;MAP1LC3A;CAPNS1;ALDH2;MYH14;COA3;EPHX2;HOPX;UQCRQ;FXYD1;EEF1A2;CRYAB;SPRR1B
cystic fibrosis DOID-1485 mouse GSE769 sample 1058	22/288	0.38717	0.832912	0	0	1.08682	1.03127	CFD;SPRR2E;UGT1A10;GPX3;MGST1;EMP1;CHCHD10;DBI;CEL;ATP5O;CRIP1;GATM;RSPH1;UQCRQ;KRT36;ST3GAL4;TSPO;CYP2E1;PCK1;KRTAP3-1;HSPA1B;TPT1
cerebral palsy DOID-1969 human GSE31243 sample 878	22/288	0.38717	0.832912	0	0	1.08682	1.03127	GOT1;RPS8;GPX3;ATP5A1;AMPD1;RPL13A;MT1X;FMO2;NDRG2;COX7C;COX7A1;KAT2B;GATM;PDLIM2;TSPAN8;CA3;MKNK2;APOD;RPL26;DGCR6;PITX2;CRYM
Gastrointestinal stromal tumor C0238198 human GSE15966 sample 76	17/220	0.390156	0.837189	0	0	1.10028	1.0356	CNTFR;EGR1;EDN3;MYOC;ATG9B;ODF4;ARHGDIG;RNF208;EVPL;EEF1B2;C15ORF48;CA3;CILP;TSPAN6;FDCSP;FAM150B;PITX2
endometrial cancer DOID-1380 human GSE17025 sample 844	25/331	0.398045	0.851939	0	0	1.07354	0.988938	GLTP;LINC00087;BEX2;NDNF;RND3;EEF1B2;RPS14;WIF1;ENPP3;EGR1;GABRP;PEG3;RPS8;GPX3;FAM189A2;RPL13A;KLF4;TPD52L1;C1ORF168;SPSB3;CYP26A1;C4ORF3;ID4;FOSB;C16ORF89
HIV encephalitis C0276548 human GSE3489 sample 2	19/249	0.401487	0.857119	0	0	1.08533	0.990447	GOT1;ATP5A1;HBB;PEBP1;MT1X;HBA1;PPL;CLU;RND1;DNAJB1;SYNGR1;BZRAP1;NNAT;PLP1;SNCG;TRIM16;CRYM;HSPA1B;S100A8
Anterior Horn Cell Disease C0154681 human GSE1481 sample 208	26/346	0.40519	0.862827	0	0	1.06759	0.964461	SH3GL3;TECR;ATP5A1;HBB;SLC6A1;UGT8;UBL3;ERBB3;EPB41L3;MKNK2;APOD;ZNF365;BCAS1;EGR1;PLLP;RPS8;ABCA8;HBA1;SOX10;TF;UQCRQ;PLP1;MAL;RPL26;ITM2A;TPT1
Huntington's disease DOID-12858 mouse GSE26001 sample 719	24/319	0.408855	0.868429	0	0	1.06891	0.956024	SH3GL3;COA3;RARG;ACADVL;ANXA1;SLC37A1;KLK1;HSPB6;TMEM40;TEX14;AK7;CLGN;CALB2;PDCL2;KRT19;RNF128;CYP2S1;MYB;TCEA3;NNAT;CHAC1;REEP6;CLCA4;SLC29A2
Alzheimer's disease DOID-10652 human GSE36980 sample 524	22/292	0.412674	0.872125	0	0	1.07048	0.947481	RERGL;EGR1;DUSP5;TMPRSS11B;MRPS36;IL34;HBB;RASAL1;HBA1;ERO1L;SULT1B1;GREM2;RBP4;EHD3;PPP1R3C;WIF1;STAC2;VTRNA1-3;NNAT;FOSB;S100A8;HCN1
Sendai virus infection C1319860 mouse GSE10211 sample 82	22/292	0.412674	0.872125	0	0	1.07048	0.947481	UGT1A10;EYA2;EPHX1;TMPRSS2;RANBP9;CHCHD10;AQP4;ADH7;TPD52L1;PRDX6;SELENBP1;KIF9;RMND5A;TSPAN6;CYP2S1;PPDPF;SCGB1A1;PDCD4;MYH14;CHPT1;LPIN1;SLC27A2
endometriosis of ovary DOID-11432 human GSE7305 sample 939	21/279	0.417926	0.876665	0	0	1.06928	0.932898	GABRP;ECM1;SLC26A2;EYA2;ATP5A1;CHCHD10;TXN;HBA1;TPD52L1;CRIP1;RND3;SERPINA5;KRT19;CAPNS1;SLPI;SCGB2A1;ALDH1A1;AGR2;ISOC1;CD24;CAPS
Polymyositis C0085655 human GSE3112 sample 227	21/279	0.417926	0.876665	0	0	1.06928	0.932898	GOT1;HSPB6;HBB;AMPD1;PYGM;HBA1;ATP5O;NDRG2;COX7C;COX7A1;COX6B1;EEF1B2;PAIP2B;PPP1R3C;PPP1R1A;CA3;FXYD1;EEF1A2;MKNK2;GPD1L;FBP2
inclusion body myositis DOID-3429 human GSE48280 sample 706	13/169	0.419799	0.876665	0	0	1.09456	0.950055	CALML6;MIR29C;AQP4;ATP2B2;C1ORF168;EEF1B2;GREM2;TSPAN8;ACADL;GPD1;DHRS7C;MACROD1;HCN1
pancreatitis DOID-4989 mouse GSE3644 sample 513	18/238	0.420859	0.876665	0	0	1.07476	0.930155	TMEM184A;KLK1;HPGD;RPL13A;CEL;ACADSB;KLF15;RPS14;CLDN10;GATM;ALDH1A1;PLIN4;PDCD4;RPL26;HMGCS2;RGS11;TPT1;GSTM5
nemaline myopathy DOID-3191 mouse GSE3384 sample 974	10/128	0.421056	0.876665	0	0	1.11303	0.962757	RSPH1;UQCRQ;GPX3;ALDH1A1;ATP5A1;CHCHD10;RNF208;COX7C;SPRR1B;TPT1
Asthma DOID-2841 human GSE43696 sample 634	24/321	0.421092	0.876665	0	0	1.06159	0.918176	EGR1;DUSP5;OCA2;C8ORF48;PLK5;SFTPA2;EMP1;ZNF503-AS1;CYP3A4;KRT40;RND1;KLF8;NR4A1;C19ORF71;PRSS50;UPK1A;CILP;LOC729737;GCNT3;FOSB;KRTAP3-2;RHBG;CLEC4F;UGT1A8
pancreatic non-invasive intraductal papillary-mucinous carcinoma DOID-7685 human GSE19650 sample 609	21/280	0.424488	0.881548	0	0	1.0651	0.912652	EGR1;KLK1;ADH1B;EMP1;ABAT;MT1X;CEL;CHRDL1;CLU;EPB41L4A-AS1;EEF1B2;CLDN10;GATM;C6;C7;MT1H;APOD;METTL7A;PRSS3;NUCB2;SYBU
Nephroblastoma C0027708 human GSE2712 sample 418	31/419	0.426076	0.882661	0	0	1.04968	0.89552	RBM47;ABCD3;ATP5A1;HBB;NDNF;DBI;PTN;ATP5O;COX7C;RND3;UPK1A;CAPNS1;ERBB4;COA3;PEG3;NEBL;HBA1;PRDX6;TBX3;AIM1;PPP1R3C;DDAH1;UQCRQ;ELF5;PPDPF;ALDH1A1;COL21A1;MAL;REN;CD24;ITM2A
lupus erythematosus DOID-8857 human GSE30153 sample 739	20/267	0.43013	0.888864	0	0	1.06359	0.897321	EPHB6;EGR1;CERS4;KLK1;SMAGP;CHCHD10;ABHD14B;HTR3A;CNFN;EHD3;PAIP2B;PDLIM2;FAM184B;MFSD5;LINC00628;ZBED2;ZNF844;FOSB;DNASE1L3;SYBU
Leber congenital amaurosis C0339527 mouse GSE3249 sample 213	23/309	0.432657	0.889704	0	0	1.05637	0.885034	CRYGS;DUSP5;GCKR;GPX3;FMN2;OTOP3;NCMAP;SNAP91;LRFN2;NR4A1;AMACR;FABP7;CLDN23;TCEA3;PLP1;LCN2;RBM20;EPS8L1;CHAC1;REEP6;LPIN1;PPARGC1A;CRYAB
Obesity C0028754 mouse GSE4692 sample 319	23/309	0.432657	0.889704	0	0	1.05637	0.885034	ACADVL;DGAT2;RPS8;EPHX2;MGST1;MGST2;RPL13A;CLU;GYS2;EEF1B2;RPS14;ACADL;ALDH2;GPD1;LY6D;BLNK;CHPT1;RPL26;CYP2E1;RPL18;HIBCH;ZBTB7C;ALDH9A1
acute myocardial infarction DOID-9408 mouse GSE775 sample 1000	12/157	0.435013	0.890191	0	0	1.08688	0.904701	SYNGR1;MAP1LC3A;CAPNS1;UQCRQ;EEF1A2;FXYD1;CHCHD10;CYP4B1;PYGM;ATP5O;RPL18;SPRR1B
Diabetes and Obesity DOID-9970 mouse GSE54917 sample 807	21/282	0.437625	0.890191	0	0	1.05682	0.873349	BTNL9;ANKRD37;PWWP2B;EMP1;ABCA7;ARHGEF10L;KLF4;SLC4A4;SLC7A2;NR4A1;DNAJB1;TSPAN8;MFSD5;TSPAN6;NT5DC2;CNKSR3;MPPED2;FOSB;HSPA1B;EXPH5;FAM73B
Hypertension C0020538 mouse GSE1674 sample 400	21/282	0.437625	0.890191	0	0	1.05682	0.873349	MRPS36;GPX3;ATP5A1;MGST1;ETFDH;TALDO1;CHCHD10;ELOVL6;DBI;ATP5O;SLC4A4;COX7C;PRLR;COX7A1;LIPE;CAPNS1;CYP11A1;UQCRQ;GPD1;PCK1;ALDH9A1
Familial hypophosphataemic rickets C0733682 mouse GSE868 sample 172	24/324	0.439489	0.890191	0	0	1.0508	0.863912	CFD;GPX3;GSR;CIDEB;CHCHD10;DBI;ATP5O;SLC4A4;COX7C;SELENBP1;GATM;RSPH1;AADAC;TST;UQCRQ;ETHE1;CHPT1;CYP2E1;PCK1;RPL18;CDH16;SLC25A25;GSTM5;ALDH9A1
Huntington's disease DOID-12858 human GSE1751 sample 795	16/213	0.440411	0.890191	0	0	1.06669	0.874734	CFD;ATP5A1;TALDO1;HBB;ANXA11;HBA1;PRDX6;COX6B1;SLC9A3R1;NUAK2;QARS;MKNK2;TSPO;BLVRB;HSPA1B;RPS12
type 2 diabetes mellitus DOID-9352 human GSE13760 sample 882	28/380	0.441269	0.890191	0	0	1.04487	0.854806	RERGL;MAOB;ADH1B;HSPB8;ATP5A1;ADIRF;ARHGEF10L;CLU;RND3;HEBP2;DNAJB1;ALDH2;CRTAC1;MPC1;MKNK2;SNCG;CAST;EGR1;NPY1R;LDOC1;SORBS2;KCNAB1;KLF4;TMEM35;ID4;FOSB;CHPT1;HSPA1B
Hepatitis, Autoimmune C0241910 mouse GSE867 sample 230	17/227	0.44136	0.890191	0	0	1.0632	0.869587	CSTB;UGT1A10;EPHX1;ELOVL6;GDPD3;PRLR;CYP26A1;ALDH2;IYD;ETHE1;ALDH1A1;PDCD4;SNX9;CYP2E1;REEP6;SLC25A25;ALDH9A1
pulmonary tuberculosis DOID-2957 mouse GSE48027 sample 831	17624	0.444548	0.890191	0	0	1.19366	0.967701	EGR1;CXCR2;AMPD1;TBX3
acute myocardial infarction DOID-9408 mouse GSE775 sample 1003	22/297	0.444725	0.890191	0	0	1.05073	0.851407	MRPS36;EPHX2;HSPB8;ATP5A1;LTBP4;ETFDH;CHCHD10;PYGM;GDPD3;ATP5O;COX7A1;HOPX;SYNGR1;MAP1LC3A;RMND5A;UQCRQ;TCEA3;EEF1A2;ISOC1;CHPT1;LPIN1;TPT1
Hypertrophy, Left Ventricular C0149721 mouse GSE2459 sample 382	23/311	0.4452	0.890191	0	0	1.04892	0.848816	CAB39L;MRPS36;ATP5A1;IL18;ETFDH;CHCHD10;PYGM;CRIP2;LMO7;DBI;ATP5O;KRT31;COX7C;CLU;COX7A1;HOPX;KRT72;MAP1LC3A;ACADL;UQCRQ;LPIN1;SLC27A5;TPT1
amyotrophic lateral sclerosis DOID-332 mouse GSE3343 sample 683	24/325	0.445626	0.890191	0	0	1.04726	0.846472	KCNK7;SLC24A3;PLLP;ETFDH;PEBP1;RASAL1;ARHGEF10L;SLC6A1;PRDX6;PLEKHA7;RAB11A;SOX2;DUSP22;OCLN;GATM;MPC1;ALDH1A1;SUSD4;PPARG;LY6G6C;KRTAP3-1;SAMD10;PADI1;CAPS2
Obstructive sleep apnea C0520679 mouse GSE1873 sample 217	24/325	0.445626	0.890191	0	0	1.04726	0.846472	GBP6;CFD;FOXA1;SLC44A3;SCARA3;PLA2G12A;HLF;TSTD1;OSGIN1;ANXA11;DPT;FMO2;LGALS4;C6;MAP1LC3A;LRG1;ST3GAL4;PLIN4;MACROD1;TSPO;FETUB;LPIN1;PPARGC1A;HSPA1B
nasopharynx carcinoma DOID-9261 human GSE13597 sample 808	18/242	0.449312	0.895422	0	0	1.05533	0.844308	ADH1B;CYP4B1;STATH;MUC5B;AQP3;CLU;SELENBP1;CLDN10;SLPI;C7;TSPAN8;ALDH1A1;SCGB1A1;AGR2;LCN2;APOD;DNASE1L3;TPT1
bipolar disorder DOID-3312 human GSE46449 sample 570	23/312	0.451472	0.895472	0	0	1.04523	0.83121	SMIM5;SERPINB2;C2ORF40;ZNF185;HPGD;GPX3;DCXR;CYP4F3;KRT23;RNF157-AS1;ALOX12;CRIP1;LOC285074;TPPP3;XK;TST;TP53INP2;CA4;ZNF823;FCER1A;PKHD1L1;MGLL;CES1
idiopathic pulmonary fibrosis DOID-0050156 human GSE44723 sample 850	23/312	0.451472	0.895472	0	0	1.04523	0.83121	SAMD5;GDF10;SLC24A3;GPX3;IL1R2;KRT7;NDNF;PTN;PTGR1;HOPX;TMEM220;MAPK10;RPS6KA6;PPFIBP2;CHL1;CLDN23;BOC;TRNP1;ALDH1A1;GPR126;METTL7A;CES1;GSTM5
Androgen insensitivity syndrome C0039585 human GSE3871 sample 415	24/327	0.4579	0.90608	0	0	1.04023	0.812529	SBSPON;SCARA3;PCOLCE2;CITED2;ANKRD22;FAM189A2;ADIRF;EMP2;FMN2;BAIAP2;KLF4;DOPEY2;PAIP2B;BZRAP1;CACNB4;FGF14;FRAS1;PHYHD1;TRNP1;SNX9;PI16;PITX2;SLC27A5;GSTM5
asthma DOID-2841 human GSE31773 sample 712	21/286	0.463899	0.913917	0	0	1.04064	0.799304	FGFBP2;GPX3;EPHX2;HBB;LHFPL3;GRHL3;HBA1;SNAP91;C6;CYP11A1;HAND2;PPP1R1B;MYO5C;ISOC1;HCG22;CTNNA2;LINC00277;LOC100506497;MRAP2;RHCE;RPRM
peripartum cardiomyopathy DOID-9997 human GSE42955 sample 817	25/342	0.464039	0.913917	0	0	1.03567	0.795173	ADH1C;ADH1B;ABAT;ASB12;ADCY5;CLGN;POF1B;C7;LIPH;PEBP4;NT5DC2;APOD;HMGCS2;CGNL1;FGFBP2;STRADB;FAM189A2;MIR29C;SORCS1;SHISA3;KLF15;PLEKHA7;NR4A1;TCEA3;L3MBTL4
allergic contact dermatitis DOID-3042 human GSE6281 sample 925	26/357	0.469916	0.921416	0	0	1.03149	0.778983	C8ORF48;PCOLCE2;HBB;CHRDL1;FHIT;KRT85;AADACL2;POF1B;TSPAN8;ACADL;CHL1;EPB41L3;FAM3B;ENPP5;CLCA4;FGFBP2;SERPINB2;IL18;HBA1;BTC;IGSF10;AADAC;COL21A1;C16ORF89;ANGPTL1;GSTM5
Type 1 diabetes mellitus C0011854 mouse GSE4616 sample 363	25/343	0.470043	0.921416	0	0	1.03236	0.779357	MRPS36;HSPB8;ATP5A1;LTBP4;DPT;PYGM;CRIP2;SLC2A4;ATP5O;COX7C;COX7A1;CAPNS1;ISOC1;COA3;EMP1;CHCHD10;PRDX6;HOPX;UQCRQ;EEF1A2;SCGB1A1;CHPT1;LPIN1;SPRR1B;HSPA1B
autism spectrum disorder DOID-0060041 human GSE25507 sample 1026	24/330	0.476286	0.931477	0	0	1.02986	0.763887	CFD;CSTB;SERPINB1;CSTA;DGAT2;IL1R2;HSPA6;TALDO1;KRT23;ANXA11;RBP7;HEBP2;LRG1;NAGK;SLPI;ALDH2;RASSF5;CXCR2;TSPO;S100P;MXD1;S100A9;HSPA1B;S100A8
Septic Shock C0036983 human GSE9692 sample 307	8/106	0.478939	0.934487	0	0	1.07178	0.789023	SELENBP1;CLIC3;FGFBP2;MLC1;ANKRD20A5P;PLEKHN1;LGR6;HS3ST1
Dystonia C0393593 human GSE3064 sample 329	23/317	0.482777	0.939791	0	0	1.02717	0.747987	EPHB6;LGI1;HLF;GOT1;CKMT1A;HBB;KCNAB1;ATP2B2;HBA1;ATP5O;SLC6A1;NDRG2;RBP4;PPP1R3C;PPP1R1A;ALDH2;DDAH1;WIF1;EEF1A2;NNAT;APOD;CRYM;ITM2A
anemia DOID-2355 human GSE4619 sample 791	21/290	0.49008	0.950687	0	0	1.02494	0.730976	SERPINB1;CSTA;ANXA1;SERPINB2;RPS8;RPL13A;HBA1;KLF4;BRE-AS1;EPB41L4A-AS1;EEF1B2;RPS14;QARS;MKNK2;TSPO;FOSB;RPL26;RPL18;MXD1;S100A9;S100A8
Duchenne muscular dystrophy (DMD) C0013264 mouse GSE1025 sample 144	20/276	0.490641	0.950687	0	0	1.0257	0.730342	PLA2G12A;LTBP4;ETFDH;SLC2A4;ATP5O;COX7A1;DLK1;BLOC1S1;UQCRQ;FXYD1;TCEA3;EEF1A2;CHPT1;S100A14;RPL18;S100A9;S100A8;FBP2;TPT1;GSTM5
Nemaline Myopathy C0206157 mouse GSE3384 sample 78	17/234	0.492465	0.952023	0	0	1.02851	0.728528	EPHB6;CFD;SPRR2E;GPR27;GPX3;ICA1;RNF208;PYGM;DHRS1;PPL;COX7C;MT3;SYNGR1;RSPH1;SNX9;SPRR1B;TPT1
schizophrenia DOID-5419 human GSE17612 sample 853	21/291	0.496598	0.957805	0	0	1.02109	0.714739	EGR1;LINC00087;BEX2;PEG3;TTYH1;MLC1;HBB;LHFPL3;DBI;HBA1;PTN;FBXL16;SLC6A1;RGMA;TF;CAPNS1;SLPI;NNAT;SNCG;CRYM;MAPK3
Status Epilepticus C0038220 rat GSE4236 sample 391	19/264	0.50491	0.971604	0	0	1.01804	0.695707	ABCD3;TECR;SLC1A1;HBB;FAIM2;DBI;HBA1;ALKBH7;ATP5O;SLC6A1;RPS14;TOM1L2;TF;MAP1LC3A;EEF1A2;ALDH1A1;PLP1;CKMT1B;MAPT
cerebral palsy DOID-1969 human GSE11686 sample 913	22/308	0.514927	0.988554	0	0	1.00971	0.670177	C21ORF33;ACADVL;GOT1;HSPB6;GPX3;ATP5A1;MT1X;ATP5O;COX7A1;COX6B1;RPS14;TPPP3;DEPTOR;QARS;ALDH2;TST;MPC1;UQCRQ;MKNK2;MT1G;MT1H;GPD1L
polycystic ovary syndrome DOID-11612 human GSE10946 sample 825	20/280	0.517253	0.988554	0	0	1.0097	0.665617	ARG2;PMM1;SMAGP;GPX3;MLC1;LIAS;TPD52L1;PLEKHA7;DLK1;GLB1L2;EPB41L4A-AS1;LOC285074;KLHDC8A;WIF1;SLC27A6;FAM150B;RHBG;HSPA1B;SYBU;RPRM
Ventricular hypertrophy C0340279 mouse GSE4678 sample 313	20/280	0.517253	0.988554	0	0	1.0097	0.665617	GBP6;DHRS11;MRPS36;BCKDHB;LTBP4;GPT;LMO7;PRDX6;CRIP1;KLF15;HOPX;SELENBP1;LRG1;PCCA;ACOX1;MKNK2;MYZAP;RPL18;LPIN1;FBP2
endometrial cancer DOID-1380 human GSE17025 sample 842	21/295	0.522508	0.994552	0	0	1.00596	0.652986	GLTP;EGR1;LINC00087;GABRP;BEX2;PEG3;RPS8;GPX3;FAM189A2;RPL13A;NDNF;CLU;RND3;C1ORF168;SPSB3;EEF1B2;RPS14;ID4;FOSB;TPT1;RPS12
acute myeloid leukemia DOID-9119 human GSE9476 sample 782	31/437	0.522762	0.994552	0	0	1.00215	0.650022	RBM47;CLIC3;HBB;PPOX;SELENBP1;LGALS3;ALDH2;MKNK2;SLC16A6;BLNK;FCER1A;CAST;MLIP;SERPINB2;CYP4F3;HBA1;HOPX;KAT2B;KEL;XK;SDPR;NMU;ALDH1A1;LCN2;MAL;BLVRB;CD24;MXD1;S100A9;RHCE;S100A8
myotonic dystrophy type 1 DOID-11722 human GSE7179 sample 1050	17/239	0.528455	0.999129	0	0	1.00507	0.641034	RPS8;ATP5A1;RPL13A;MT1X;ATP5O;COX7C;DLK1;EPB41L4A-AS1;EEF1B2;CYP26A1;KRT19;QARS;BAMBI;MT1H;TPT1;RPS12;ALDH9A1
stomach cancer DOID-10534 human GSE49515 sample 553	25/353	0.529588	0.999129	0	0	1.00033	0.635868	SLC24A3;CRABP1;FAM129B;LGALS4;MARC1;FAM3B;SH3BGRL2;EGR1;CGREF1;SERPINB2;DGAT2;EPHX2;TMPRSS11D;SLC7A4;C15ORF48;RBP7;LRG1;XK;SCNN1B;LCN2;FOSB;PKHD1L1;GPRC5D;MXD1;SLC27A2
endometrial cancer DOID-1380 human GSE17025 sample 838	20/282	0.530441	0.999129	0	0	1.00188	0.63524	GLTP;EGR1;GABRP;BEX2;PEG3;RPS8;GPX3;RPL13A;NDNF;CLU;C1ORF168;EPB41L4A-AS1;SPSB3;EEF1B2;RPS14;WIF1;ID4;FOSB;GAS5;TPT1
Spinal Muscular Atrophy, Infantile C0043116 mouse GSE3075 sample 126	12/168	0.530491	0.999129	0	0	1.00964	0.640065	CALB2;TMEFF2;TPPP3;GOT1;EEF1A2;ALDH1A1;PLP1;MAL;APOD;ENPP5;TPT1;TPRN
tuberculosis DOID-399 human GSE54992 sample 564	23/325	0.532313	0.999129	0	0	0.999525	0.630223	GUCY2C;TMEM45B;IL1RN;SERPINB2;SIAH3;LYPD3;C7ORF57;TEX14;ZDHHC11;C15ORF48;PKIB;DHRS9;GALR2;SLCO4A1;EPB41L3;MYO5C;ZBED2;SNX9;PPARG;CHAC1;N4BP3;HSPA1B;ATP6V1C2
Cardiac Failure C0018801 mouse GSE1988 sample 273	23/325	0.532313	0.999129	0	0	0.999525	0.630223	ACADVL;DGAT2;MRPS36;TECR;ETFDH;CHCHD10;CRIP2;ATP5O;COX7A1;HOPX;SELENBP1;MAP1LC3A;NUDT8;S100A16;MPC1;UQCRQ;FXYD1;PLIN4;MACROD1;LPIN1;FBP2;GSTM5;PLIN5
endometrial cancer DOID-1380 human GSE17025 sample 839	22/311	0.533787	0.999659	0	0	0.999067	0.627173	EGR1;LINC00087;GABRP;BEX2;PEG3;RPS8;RPL13A;NDNF;RND3;C1ORF168;EPB41L4A-AS1;SPSB3;EEF1B2;RPS14;WIF1;SCGB2A1;ID4;FOSB;RPL26;ENPP3;GAS5;TPT1
nasopharynx carcinoma DOID-9261 human GSE13597 sample 613	21/297	0.535346	0.999995	0	0	0.998566	0.623947	SLC26A2;ADH1B;HBB;MUC5B;AQP3;CLU;CLDN10;CAPNS1;SLPI;C7;TSPAN8;QARS;SCGB1A1;AGR2;LCN2;GCNT3;S100P;RPL18;MGLL;S100A8;TPT1
dengue hemorrhagic fever DOID-12206 human GSE51808 sample 557	16/226	0.537543	0.999995	0	0	0.999946	0.620713	TMEM45B;DGAT2;STRADB;KRT23;PBX1;SELENBP1;TTC9;ISL2;SLPI;ZNF439;CA4;TCP11L2;BLVRB;S100P;GGTA1P;HRASLS
hepatocellular carcinoma DOID-684 human GSE49515 sample 554	19/269	0.53876	0.999995	0	0	0.997412	0.616885	GPX3;STRBP;KCNH8;EMP1;KLF4;BRE-AS1;GCHFR;NR4A1;HEBP2;SYNGR1;RPPH1;TPPP3;NUAK2;XK;TP53INP2;ZNF844;FOSB;MACROD2;SLC27A2
autistic disorder DOID-12849 human GSE6575 sample 1043	30468	0.53984	0.999995	0	0	1.02277	0.630519	CFD;XK;SLPI;SPNS3;ANKRD22;S100P
endometrial cancer DOID-1380 human GSE17025 sample 846	21/298	0.541729	0.999995	0	0	0.994907	0.609867	GLTP;EGR1;GABRP;BEX2;PEG3;RPS8;FAM189A2;RPL13A;NDNF;CLU;RND3;C1ORF168;SPSB3;EEF1B2;RPS14;WIF1;SCGB2A1;ID4;FOSB;ENPP3;TPT1
Hypertrophy, Left Ventricular C0149721 rat GSE2116 sample 248	22/313	0.546253	0.999995	0	0	0.992092	0.599892	ACADVL;GOT1;RPS8;ATP5A1;BCKDHB;PEBP1;PYGM;CRIP2;HBA1;SLC2A4;ALKBH7;PTGR1;CLU;TRIOBP;ALDH2;PCCA;LDHD;FXYD1;EEF1A2;DHRS7C;TCP11L2;TSPO
Alpha-1 anti-trypsin deficiency C0221757 human GSE1122 sample 281	25/356	0.547161	0.999995	0	0	0.991104	0.597648	ADH1C;SFTPA2;ATP5A1;ADIRF;DBI;TXN;COX7C;COX7A1;EEF1B2;APOD;RPL18;GPX3;KRT7;ANXA11;EMP2;FMO2;PRDX6;SERPINB6;COX6B1;KRT19;SLPI;CEACAM6;BLVRB;MGLL;CES1
Systemic lupus erythematosus (SLE) C0024141 human GSE12374 sample 123	18/256	0.547507	0.999995	0	0	0.992498	0.597861	LGI1;CRISP3;CGN;TMPRSS11E;TPD52L1;ACADSB;TRIOBP;EPB41L4A;AIM1;CEACAM7;PAK7;SH3BGRL2;GCNT3;RNF170;REN;MACROD2;DLGAP2;ATP6V1C2
breast cancer DOID-1612 human GSE9574 sample 448	18/256	0.547507	0.999995	0	0	0.992498	0.597861	EGR1;GABRP;ANXA1;TACSTD2;RPL13A;KLF4;DLK1;EEF1B2;LGALS3;RAB11FIP1;SLPI;BAMBI;ELF5;ID4;FOSB;APOD;CD24;TPT1
Alzheimer's disease DOID-10652 human GSE36980 sample 522	21/299	0.548088	0.999995	0	0	0.991274	0.596073	SLC13A4;IL34;HBB;RASAL1;HBA1;KCTD4;SYN2;GULP1;TOX3;IGSF10;EHD3;TMEFF2;WIF1;LIPH;FABP7;NNAT;RAET1L;MUC15;CD24;LONRF2;ANKRD6
testis seminoma DOID-5842 human GSE8607 sample 622	24/343	0.554758	0.999995	0	0	0.987191	0.581676	SH3GL3;PEG3;HBB;DBI;HBA1;COX7C;CLU;DLK1;CCT6B;SERPINA5;SERPINB6;ACR;DNAJB1;CLEC3B;CAPNS1;STAR;UQCRQ;EPB41L3;ALDH1A1;PLP1;HMGCS2;DGCR6;ZMYND10;NUCB2
melanoma DOID-1909 human GSE6887 sample 949	22/315	0.558619	0.999995	0	0	0.985212	0.573676	PAQR8;IL1RN;RBM47;FGFBP2;PCDH10;CYP4F3;ARHGDIG;HS3ST1;EDAR;SYNGR1;GATM;RAB25;NPHS1;CYP11A1;TNMD;BOC;GFOD2;ZNF415;EPHA1;S100A9;MGLL;FBP2
Duchenne muscular dystrophy (DMD) C0013264 mouse GSE1472 sample 62	22/315	0.558619	0.999995	0	0	0.985212	0.573676	CFD;PLA2G12A;MRPS36;BCKDHB;MGST1;LTBP4;CHCHD10;UPK3B;TPD52L1;COX7A1;AMOT;SYNGR1;PAIP2B;BPIFA2;FRZB;ETHE1;FXYD1;TCEA3;EEF1A2;CHPT1;CYP2E1;GSTM5
sarcoidosis DOID-11335 human GSE19314 sample 708	22/317	0.570876	0.999995	0	0	0.978426	0.548488	PAQR8;TMEM45B;C17ORF97;FAM86B1;RNF157-AS1;ZDHHC11;HSD17B8;LRRC37A4P;CLDN20;XK;SLPI;ABLIM3;TCEAL2;ACP6;TP53INP2;TCEA3;ANKRD31;ANKRD20A5P;SH3BGRL2;MANSC1;CES1;ZNF662
Idiosyncratic drug effect C0277580 rat GSE2825 sample 304	20/289	0.575756	0.999995	0	0	0.975437	0.538511	FOXA1;EGR1;SLC13A4;CITED2;OSGIN1;MLC1;DBI;ATP2B2;KLF4;FAM214A;GATM;MT1A;ALS2CL;ACADL;AADAC;CYP11A1;ID4;PCK1;SLC25A23;RPRM
Polycystic Ovary Syndrome C0032460 human GSE5090 sample 308	19/275	0.57844	0.999995	0	0	0.973716	0.533032	SERPINB2;ADH1B;RPS8;GPX3;HBB;RPL13A;HBA1;RND3;EEF1B2;LIPE;MFAP4;PPP1R3C;CA3;ALDH1A1;ISOC1;APOD;ECHDC3;PCK1;TPT1
pancreatic ductal adenocarcinoma DOID-3498 mouse GSE53659 sample 699	7/101	0.579104	0.999995	0	0	0.977228	0.533833	GATM;KLK1;ARHGDIG;CEL;PRSS3;NUCB2;TPT1
Carcinoma, Hepatocellular C0019204 human GSE3632 sample 125	17/247	0.584409	0.999995	0	0	0.969693	0.520874	TMEM45B;ADH1B;DCXR;IL18;KRT13;MT1X;CYP3A4;ADH4;LOC285074;RBP4;MT1G;MT1H;SNX9;CYP2E1;HMGCS2;PCK1;TPT1
bipolar disorder DOID-3312 human GSE12679 sample 544	19/276	0.584931	0.999995	0	0	0.969874	0.520106	LINC00087;RIC3;BEX2;PEG3;CKMT1A;RIIAD1;PTGR1;SNAP91;ENHO;TMEFF2;TMIE;QARS;UQCRQ;RAB26;SLITRK5;STAP2;LOC100506497;MRAP2;SYBU
Bipolar Disorder 3312 human GSE12654 sample 461	23/334	0.586454	0.999995	0	0	0.970122	0.517717	EPHB6;BEX4;SH3GL3;PEBP1;ATP5I;CRIP2;FAIM2;SOX10;TM7SF2;COX6B1;SYNGR1;TF;CLEC3B;CAPNS1;EPB41L1;CHL1;GIPC1;EPB41L3;EEF1A2;PLP1;MAL;CNTN2;SNCG
Dry eye syndrome C0013238 rat GSE844 sample 228	22/320	0.589034	0.999995	0	0	0.968417	0.512555	RPS8;TECR;BCKDHB;ICA1;TALDO1;GPT;DBI;RAB11A;RPS14;GJB1;MAP1LC3A;ACADL;DDAH1;TST;MPC1;RAB26;GIPC1;TEDDM1;CD24;FBP2;SLC29A2;MAPK3
multiple myeloma DOID-9538 human GSE6691 sample 787	10/146	0.58996	0.999995	0	0	0.964773	0.509111	MLIP;NUAK2;ALS2CL;HSPB6;DHRS9;NNAT;LYPD3;PLAC4;KLF4;TPT1
Type 2 diabetes mellitus C0011860 mouse GSE642 sample 320	21/306	0.591772	0.999995	0	0	0.966557	0.507089	ABCD3;EPHX2;NR1H4;CIDEB;CYP4B1;RABGGTA;ALDH3A2;SLC9A3R1;GATM;AMACR;TST;UQCRQ;ETHE1;PPDPF;ISOC1;CYP2E1;DEGS2;RPL18;CDH16;SLC27A2;HSPA1B
Transplanted Heart Complication C0340529 mouse GSE582 sample 373	20/292	0.594685	0.999995	0	0	0.96452	0.501283	CFD;GPX3;HSPB8;ATP5A1;LTBP4;CHCHD10;PYGM;LMO7;ATP5O;NDRG2;COX7C;CRIP1;CLU;COX7A1;IGSF10;MAP1LC3A;UQCRQ;FXYD1;EEF1A2;SPRR1B
asthma DOID-2841 human GSE31773 sample 715	20/292	0.594685	0.999995	0	0	0.96452	0.501283	CFD;CLIC3;FGFBP2;LINC00265;ZNF185;TREH;HSPA6;ARHGDIG;HBB;HBA1;KLF4;PP14571;SELENBP1;SDPR;CHADL;ZBED2;PLIN4;MYH13;SNCG;RHOV
Erectile dysfunction associated with type 2 diabetes mellitus C1997651 rat GSE2457 sample 186	17/249	0.597989	0.999995	0	0	0.961228	0.494247	TNXB;HSPB6;TECR;AMPD1;PYGM;SLC2A4;COX7C;RPS14;PPP1R3C;MPC1;UQCRQ;TNMD;TP53INP2;GPD1;DHRS7C;MACROD1;NUCB2
Alzheimer's disease DOID-10652 human GSE36980 sample 519	26/380	0.601626	0.999995	0	0	0.963257	0.489449	KCNG1;MRPS36;CYP2C19;PPL;CRHR2;RND1;SDR16C5;FAM171A2;WIF1;LIPH;LRRTM1;PART1;CRYM;OXGR1;CHST9;MLIP;SLC13A4;HTR3B;KCTD4;HOPX;UQCRHL;GULP1;FNDC5;OCLN;EHD3;GAS5
schizophrenia DOID-5419 human GSE62191 sample 545	23/337	0.603977	0.999995	0	0	0.960695	0.4844	VIT;BTNL9;ANKRD37;PEG3;HBB;HBA2;ARHGAP27;KLF4;PP14571;TRIOBP;KRT33A;NR4A1;OCLN;TMEFF2;CEACAM1;NPC1L1;MYB;GSG1;PLAC4;CES3;CRYAB;DNASE1L3;HGFAC
systemic lupus erythematosus (SLE) DOID-9074 human GSE36700 sample 512	20/294	0.607114	0.999995	0	0	0.957376	0.477768	TNXB;C2ORF40;RPS8;ATP5A1;PEBP1;RPL13A;ATP5I;HBA1;COX7C;CRIP1;EEF1B2;RPS14;QARS;CRTAC1;MKNK2;RPL26;RPL18;SASH1;TPT1;RPS12
cerebral palsy DOID-1969 human GSE31243 sample 877	21/309	0.60998	0.999995	0	0	0.956332	0.472743	GOT1;ATP5A1;AMPD1;RPL13A;MT1X;FMO2;NDRG2;COX7C;COX7A1;KAT2B;GATM;PPP1R3C;TSPAN8;UQCRQ;RRAGD;GPD1;MKNK2;APOD;PITX2;LPIN1;FBP2
Huntington's disease DOID-12858 mouse GSE3248 sample 725	22/324	0.61277	0.999995	0	0	0.955381	0.467913	GDF10;CITED2;ADAM11;AQP4;DBI;ATP2B2;ADH7;SLC6A1;NDRG2;SLC4A4;CLU;HOPX;SLC9A3R1;NR4A1;GATM;UBL3;RMND5A;CCNG2;TYRO3;PLP1;MAL;INA
bronchopulmonary dysplasia UMLS CUI-C0006287 human GSE8586 sample 919	20/295	0.613267	0.999995	0	0	0.953842	0.466386	EGR1;C2ORF40;FAM46B;CITED2;STRADB;RPL13A;MT1X;SORBS2;PPDPF;FXYD1;FOSB;BLVRB;MT1H;GPD1L;CRYAB;S100A9;CGNL1;S100A8;TPT1;RPS12
acute myocardial infarction DOID-9408 human GSE48060 sample 510	23/339	0.615489	0.999995	0	0	0.95451	0.46326	BEX4;DUSP5;CLIC3;FGFBP2;STRADB;MLC1;TMEM40;ABAT;ELOVL6;FHIT;GCAT;LRRC37A4P;EHD3;DHRS9;SDPR;BAMBI;TP53INP2;EPB41L3;ZNF439;ALDH1A1;SH3BGRL2;GGTA1P;ENPP5
Huntington's disease DOID-12858 mouse GSE26001 sample 720	11/164	0.618092	0.999995	0	0	0.943135	0.45376	TGM1;CALB2;RARG;HSPB6;GRTP1;ILDR1;COBL;KLF4;HIBCH;TBX3;CLGN
glaucoma associated with systemic syndromes DOID-1686 mouse GSE26299 sample 491	23/341	0.626854	0.999995	0	0	0.948403	0.442943	LGI1;LYNX1;GLS2;ARHGDIG;AK7;COX6B1;CALB2;MAPK10;ISL2;TPPP3;CYP4X1;CACNB4;CAPNS1;ABLIM3;CYP2S1;NAALAD2;SNCG;SLITRK5;SPTSSB;GALNTL6;FGF12;INA;RPRM
Huntington's disease DOID-12858 mouse GSE9038 sample 717	21/312	0.627833	0.999995	0	0	0.946318	0.440493	PCOLCE2;MAMDC2;FAM107A;SORCS1;SLAIN1;SBSN;TPD52L1;SLC4A4;RND3;NR2F6;LRRC20;NR4A1;GATM;PDLIM2;CNNM1;ETHE1;SEC14L5;ARSG;DANCR;GAS5;NUCB2
GERD - Gastro-esophageal reflux disease C0017168 human GSE2144 sample 27	17/254	0.631082	0.999995	0	0	0.940693	0.433019	CSTB;RPS8;EPHX1;RPL13A;NR2F6;COX6B1;ALDH3A1;MUC1;CAPNS1;ELF3;UQCRQ;MKNK2;AGR2;LCN2;TSPO;PPARG;TPT1
Pauciarticular juvenile arthritis C0157917 human GSE1402 sample 430	18/270	0.639492	0.999995	0	0	0.936644	0.418756	TFAP2B;DOCK3;EPHX1;GRIK3;NR1H4;RORC;EMP2;ABCA8;KLF4;KRT85;GALE;C18ORF25;WIF1;MPPED2;CDH22;ALDH1A1;ANXA9;FBP2
Senescence C0001792 rat GSE854 sample 161	21/314	0.639523	0.999995	0	0	0.939756	0.420101	EGR1;ABCD3;TECR;ATP5A1;TALDO1;PEBP1;CRIP2;ATP5O;NDRG2;TOM1L2;NR4A1;MAP1LC3A;TST;MPC1;MYO5B;EEF1A2;NNAT;CKMT1B;MAL;SPRR1A;INA
Type 2 diabetes mellitus C0011860 rat GSE3068 sample 335	19/285	0.641437	0.999995	0	0	0.936599	0.415891	GOT1;HSPB6;TECR;ATP5A1;BCKDHB;PEBP1;GPT;SLC2A4;ATP5O;TOM1L2;NR4A1;CAPNS1;MPC1;FXYD1;EEF1A2;GPD1;DHRS7C;CD24;TPT1
schizophrenia DOID-5419 human GSE12679 sample 767	21/315	0.645302	0.999995	0	0	0.936508	0.410225	PRRT3;MGST2;HBB;MT1X;HBA1;KLF4;HSD17B8;COX7A1;CLGN;LOC285074;TOX3;RSPH1;LOC100130987;BAMBI;TIFA;MT1H;HRASLS;ZSCAN16;HSPA1B;RHCE;CBR3
colon cancer DOID-219 mouse GSE63032 sample 661	15/228	0.653953	0.999995	0	0	0.923435	0.392201	LGI1;LYNX1;HLF;SH2D4A;ASB12;HOPX;CRHR2;SCIN;DDAH1;SDPR;WIF1;NT5DC2;MPPED2;TCEA3;DHRS7C
Familial combined hyperlipidaemia C0020474 human GSE11393 sample 267	20/302	0.655092	0.999995	0	0	0.92981	0.393291	SLC26A2;IL1R2;CYP4F3;HSPA6;TACSTD2;MLC1;KRT23;RAB11FIP1;NUAK2;CEACAM6;CXCR2;CA4;MKNK2;APOD;MANSC1;CD24;MXD1;ACPP;TGM3;S100A8
dilated cardiomyopathy DOID-12930 human GSE42955 sample 678	20/303	0.660876	0.999995	0	0	0.926473	0.383735	FGFBP2;GPX3;STRADB;MIR29C;ABAT;PYGM;SORCS1;ASB12;PLEKHA7;ADCY5;CLGN;NR4A1;POF1B;LIPH;PEBP4;NT5DC2;TCEA3;SUSD4;GPD1L;L3MBTL4
Leukemia DOID-1240 mouse GSE44025 sample 482	20/303	0.660876	0.999995	0	0	0.926473	0.383735	SH3GL3;CERS4;MTMR10;GOT1;NEBL;RORC;GFRA1;ARHGEF10L;SUOX;TMEM80;COX7C;FAM214A;FHIT;MLLT4;CLYBL;KEL;PDLIM2;MANSC1;DANCR;LPIN1
Alzheimer's disease DOID-10652 human GSE36980 sample 523	17/259	0.662812	0.999995	0	0	0.921006	0.378776	CCDC110;LUZP2;PCDH20;STRBP;IL18;NDNF;KCTD4;ERO1L;SLC9A2;UGT8;BMP3;OCLN;ACADL;WIF1;NNAT;ST8SIA6;SLC27A2
Type 1 diabetes mellitus C0011854 mouse GSE2254 sample 204	13/200	0.665817	0.999995	0	0	0.911572	0.370773	GLTP;SPRR2E;UGT1A10;KLK1;CEL;SYTL4;COX7C;PRLR;LGALS4;SLPI;PDCD4;RPL18;TPT1
Teratospermia UMLS CUI-C0919628 human GSE6968 sample 954	18/276	0.675962	0.999995	0	0	0.914562	0.35816	SH3GL3;PEBP1;CRIP2;C2ORF16;MOSPD3;ALKBH7;ATP5O;COX7C;CCT6B;SMPD2;MAP1LC3A;GCNT3;FOSB;REEP6;ZMYND10;IL17D;SPRR2C;ADAD2
Rotavirus infection of children C1442797 human GSE2729 sample 43	20/307	0.683502	0.999995	0	0	0.913361	0.347557	CSTB;CSTA;CITED2;RPS8;HBB;HBA1;PGD;COX7C;CRIP1;CLU;COX6B1;EEF1B2;RPS14;CAPNS1;ALDH2;TSPO;METTL7A;RPL18;S100A9;TPT1
Huntington's disease DOID-12858 mouse GSE3248 sample 723	22/337	0.685416	0.999995	0	0	0.915301	0.345736	SPRR2E;GPR27;GDF10;CSTB;LTK;ADAM11;DBI;SLC6A1;DHRS1;COX7C;HOPX;MAP1LC3A;MFSD5;FXYD1;KRT36;PLP1;TSPO;MYH14;MAPT;SPRR2B;SPRR1B;SLC25A25
cellular phase chronic idiopathic myelofibrosis 8106 human GSE3410 sample 460	14/218	0.686327	0.999995	0	0	0.899695	0.338646	CSTA;HBB;RPL13A;DBI;KLF4;AIM1;TST;UQCRQ;NMU;BLNK;FOSB;BLVRB;CD24;RPS12
Type 1 diabetes mellitus C0011854 mouse GSE1659 sample 346	16/248	0.686697	0.999995	0	0	0.904039	0.339794	MRPS36;ATP5A1;MGST1;CHCHD10;SLC2A4;ATP5O;COX7C;COX7A1;AMOT;SDPR;UQCRQ;TCEA3;EEF1A2;GPD1;ITM2A;TPT1
[truncated: 339 more rows]

## Sheet: Human_Oral_RNA-seq_OPMD_UP
Supplementary Table S3
	Human Tongue Oral Potentially Malignant Disorders (OPMD) vs. Margin
[truncated: 692 more rows]

## Sheet: Human_Oral_RNA-seq_OPMD_DN
Supplementary Table S3
[truncated: 674 more rows]
