# Supplementary material for: Transcriptomic analysis predicts the risk of progression of premalignant lesions in human tongue
Source: Discov Oncol. 2023 Feb 23;14:24. doi: 10.1007/s12672-023-00629-y (PMC9950315; doi:10.1007/s12672-023-00629-y)
Supplement: Supplementary file 6 — (XLSX 39 KB) [file 12672_2023_629_MOESM6_ESM.xlsx]

## Sheet: Human_Oral_RNA-seq_SCC_UP
Supplementary Table S4
	Human Tongue Squamous Cell Carcinoma (SCC) vs. Margin
Overlap Results		MSigDB Hallmark 2020 database. q<0.05, UP (Log2> 1)					Enrichr Analysis		The Molecular Signatures Database (MSigDB), Broad Institute
Term	Overlap	P-value	Adjusted P-value	Old P-value	Old Adjusted P-value	Odds Ratio	Combined Score	Genes
Epithelial Mesenchymal Transition	101/200	9.68816e-61	4.65032e-59	0	0	13.7351	1898.01	SPARC;COL16A1;SERPINE2;WIPF1;SERPINE1;COL12A1;TNC;PLOD3;PLOD2;PLOD1;LOXL2;RGS4;GJA1;LGALS1;BASP1;ANPEP;TGM2;PDGFRB;POSTN;IGFBP3;TPM1;SFRP4;COL4A2;LOX;COL4A1;ADAM12;MXRA5;SCG2;PFN2;FBN2;NNMT;NTM;HTRA1;THY1;NID2;CALD1;SERPINH1;VCAM1;TGFB1;TFPI2;FN1;INHBA;COL1A1;DAB2;IL6;COL1A2;BMP1;COL5A1;COL5A3;COL5A2;CALU;SNAI2;TGFBI;FBN1;ITGB1;CXCL6;ITGB3;TNFAIP3;LAMC2;CXCL1;LAMC1;GLIPR1;PMEPA1;ITGAV;TIMP1;TNFRS…
Interferon Gamma Response	77/200	5.10216e-36	1.22452e-34	0	0	8.27213	672.222	IFITM3;CD86;RTP4;CXCL9;CIITA;TNFAIP6;TNFAIP3;UBE2L6;ADAR;IFI35;IFIT1;IFI30;IFIT3;IFI44L;IFIT2;ICAM1;IL18BP;OASL;IFIH1;TNFSF10;EPSTI1;PDE4B;CD38;CMKLR1;ZBP1;IL15RA;BATF2;RSAD2;SP110;DDX58;HLA-B;TAP1;HLA-G;PLSCR1;IFI27;OAS2;IRF1;OAS3;IRF7;CMPK2;IRF8;XCL1;LCP2;CFB;IRF9;IDO1;C1S;NLRC5;DDX60;HIF1A;USP18;HELZ2;RNF213;APOL6;SOCS1;CCL7;CCL5;ST8SIA4;STAT4;FCGR1A;HLA-DQA1;VCAM1;STAT1;STAT2;IL10RA;EIF2AK2;I…
Allograft Rejection	70/200	8.1913e-30	1.31061e-28	0	0	7.07692	473.973	CD86;ITK;CXCL9;DYRK3;SPI1;CD80;GPR65;ITGB2;PRF1;CD3E;CXCL13;ITGAL;ETS1;CTSS;ICAM1;IL27RA;IL12B;TIMP1;CCR5;SRGN;IL11;CD96;F2R;TAP1;HLA-G;MMP9;ZAP70;IFNG;IRF7;IRF8;LCP2;LTB;BCAT1;TLR2;CCL13;IGSF6;CCL11;THY1;HIF1A;HDAC9;C2;CD79A;SOCS1;CCL7;CXCR3;CCL5;ST8SIA4;STAT4;FLNA;CCL19;IL12RB1;HLA-DQA1;LYN;CCR1;TGFB2;TGFB1;STAT1;GZMB;INHBB;INHBA;CD2;IL6;CD4;PTPRC;IL2RA;CD7;IL2RB;CD28;HLA-DRA;CD247
Inflammatory Response	69/200	5.77043e-29	6.92452e-28	0	0	6.91726	449.775	RTP4;CXCL6;CXCL9;TNFAIP6;ITGB3;AQP9;SERPINE1;AHR;ICAM1;GPR132;LAMP3;CCRL2;C3AR1;TNFSF10;PDE4B;IL12B;OLR1;CCR7;TIMP1;ROS1;CMKLR1;IL15RA;PTGIR;PLAUR;CYBB;OSMR;TNFRSF1B;MMP14;IRF1;APLNR;IRF7;LCP2;ITGA5;MET;CHST2;TLR2;C5AR1;KCNA3;CXCR6;ATP2C1;HIF1A;CCL7;CCL5;PDPN;HAS2;CD14;SLAMF1;LYN;ABCA1;MSR1;CD70;IL10RA;TNFRSF9;TPBG;PCDH7;OSM;EIF2AK2;INHBA;DCBLD2;BST2;CXCL10;PTPRE;CXCL11;IL6;SELL;AXL;IL2RB;TNFSF9;…
Interferon Alpha Response	40/97	1.27489e-20	1.22389e-19	0	0	9.06539	415.275	IFITM3;RTP4;C1S;UBE2L6;ADAR;IFI35;IFI30;DDX60;USP18;IFIT3;IFI44L;IFIT2;OASL;HELZ2;IFIH1;LAMP3;CCRL2;EPSTI1;BATF2;RSAD2;SP110;STAT2;TAP1;IFI44;EIF2AK2;ISG15;PARP14;PARP9;PARP12;BST2;PROCR;CXCL10;CXCL11;PLSCR1;IFI27;SELL;IRF1;IRF7;CMPK2;IRF9
Complement	53/200	8.68323e-17	6.94658e-16	0	0	4.67741	172.982	DOCK4;SERPINA1;ITGAM;SERPINE1;PCSK9;TNFAIP3;CBLB;CXCL1;CTSS;PIK3CG;CASP5;CA2;KYNU;OLR1;TIMP1;CTSC;FCER1G;PLAUR;DUSP6;F5;MMP12;MMP14;PLSCR1;MMP13;COL4A2;IRF1;IRF7;CDH13;LCP2;CFB;DGKH;C1QA;CEBPB;C1S;TMPRSS6;PDGFB;GATA3;PLA2G7;C2;C3;VCPIP1;SPOCK2;CCL5;SH2B3;LYN;ERAP2;TFPI2;FN1;GZMB;GZMK;IL6;APOC1;C1QC
TNF-alpha Signaling via NF-kB	51/200	1.84874e-15	1.10924e-14	0	0	4.43374	150.412	CXCL6;CSF2;TNFAIP6;CD80;SERPINE1;TNC;TNFAIP3;CXCL1;SLC2A3;CXCL3;SLC2A6;ICAM1;IFIT2;IFIH1;PANX1;PLAU;KYNU;CCRL2;PDE4B;IL12B;OLR1;PMEPA1;DENND5A;IL15RA;DDX58;PLAUR;TAP1;IRF1;TLR2;BIRC3;CEBPB;PFKFB3;BCL2A1;DRAM1;NFIL3;CCL5;MSC;ABCA1;LAMB3;TNFRSF9;GFPT2;ZBTB10;INHBA;CXCL10;PTPRE;IL6;CXCL11;REL;TNFSF9;F2RL1;IL7R
KRAS Signaling Up	51/200	1.84874e-15	1.10924e-14	0	0	4.43374	150.412	SPON1;ADAMDEC1;CSF2;ITGB2;F13A1;TNFAIP3;IKZF1;ETS1;CTSS;PLAU;CA2;C3AR1;EPHB2;CMKLR1;FCER1G;MMD;IGFBP3;PLAUR;PDCD1LG2;NGF;TNFRSF1B;MMP9;DUSP6;MMP10;CLEC4A;MMP11;ANO1;SCG5;TLR8;IRF8;ADAM8;LCP1;DOCK2;CFB;BIRC3;HOXD11;HDAC9;HSD11B1;GPNMB;SPP1;PLEK2;IL10RA;GFPT2;LAPTM5;WNT7A;INHBA;DCBLD2;CXCL10;TMEM158;F2RL1;IL7R
IL-2/STAT5 Signaling	49/199	2.87337e-14	1.53246e-13	0	0	4.22529	131.747	IFITM3;CD86;CSF2;GPR65;CTSZ;SLC2A3;AHR;GLIPR2;CA2;TNFSF10;TNFSF11;CTLA4;TNFRSF8;DENND5A;SLC39A8;ITGAV;CCR4;TNFRSF4;TGM2;EOMES;BATF3;TNFRSF18;RHOH;TNFRSF1B;PLSCR1;COL6A1;IRF8;ITGA6;LTB;CST7;IL1RL1;NT5E;SOCS1;NFIL3;SPP1;LRRC8C;ICOS;PRNP;IL10RA;TNFRSF9;SPRY4;CDC6;BATF;CXCL10;P4HA1;SELL;IL2RA;IL2RB;F2RL2
IL-6/JAK/STAT3 Signaling	29/87	1.57578e-12	7.56372e-12	0	0	6.40944	174.185	CXCL9;CSF2;ITGB3;CXCL1;CXCL13;CXCL3;SOCS1;CCL7;PDGFC;CD38;CD14;IL12RB1;CCR1;IL15RA;TGFB1;TNFRSF12A;ITGA4;STAT1;STAT2;OSMR;TNFRSF1B;CXCL10;IL6;CXCL11;IRF1;IL2RA;LTB;IRF9;TLR2
Coagulation	35/138	5.60269e-11	2.44481e-10	0	0	4.36349	103.001	C1QA;SPARC;SERPINA1;C1S;TMPRSS6;ITGB3;SERPINE1;HTRA1;PDGFB;PRSS23;THBS1;C2;C3;PLAU;CTSK;OLR1;TIMP1;MMP7;MMP1;MMP2;TFPI2;MMP3;FN1;MMP9;MMP10;DUSP6;MMP11;KLF7;MMP14;PROC;BMP1;APOC1;CFB;F2RL2;FBN1
Apical Junction	42/200	4.53055e-10	1.81222e-09	0	0	3.41996	73.5804	CD86;ITGB1;COL16A1;IRS1;SHC1;ITGB4;SDC3;AMIGO2;LAMA3;LAMC2;ICAM5;THY1;GNAI1;ICAM1;LIMA1;ADAMTS5;CDH3;RAC2;SIRPA;MYH10;CD276;CDSN;VCAM1;LAMB3;ITGA3;ACTN1;MMP2;MSN;MMP9;VAV2;VCAN;PTPRC;BMP1;CD209;CDH11;FSCN1;CERCAM;MYH9;TGFBI;DSC1;SKAP2;FBN1
Angiogenesis	15/36	1.1696e-08	4.31852e-08	0	0	9.0864	165.954	APP;CXCL6;POSTN;LUM;STC1;PDGFA;FSTL1;VAV2;VCAN;COL3A1;COL5A2;SPP1;OLR1;ITGAV;TIMP1
UV Response Dn	29/144	5.52559e-07	1.89449e-06	0	0	3.22261	46.4337	IRS1;SDC2;ITGB3;COL11A1;SERPINE1;PIK3CD;LAMC1;ATP2C1;LTBP1;RGS4;GJA1;HAS2;APBB2;PDGFRB;FZD2;CAV1;CDC42BPA;RUNX1;VAV2;COL1A1;DAB2;COL3A1;COL1A2;MMP16;MAP1B;SCN8A;COL5A2;SNAI2;MET
Hypoxia	34/200	3.6602e-06	1.17126e-05	0	0	2.61929	32.7883	PFKFB3;SDC2;SERPINE1;SDC3;PDGFB;SLC2A1;STC1;TNFAIP3;SLC2A3;ETS1;CSRP2;NFIL3;STC2;HAS1;TGM2;TGFB3;IGFBP3;CAV1;TPBG;BGN;PLAUR;PGF;EXT1;KLF7;IL6;HOXB9;LOX;P4HA1;COL5A1;MYH9;KDELR3;TGFBI;CHST2;CHST3
Apical Surface	1944-11-01	0.000259832	0.000779495	0	0	4.22595	34.8873	LYN;APP;IL2RB;PLAUR;PCSK9;ADAM10;GAS1;THY1;GATA3;DCBLD2;SULF2
Apoptosis	25/161	0.000296211	0.000836361	0	0	2.33997	19.0109	IFITM3;APP;PRF1;TNFSF10;CD38;BMF;CD14;TIMP1;BID;PDGFRB;TGFB2;TNFRSF12A;LUM;CAV1;MMP2;F2R;BGN;TAP1;CDC25B;CD2;CCNA1;IL6;FEZ1;IRF1;BIRC3
TGF-beta Signaling	1954-10-01	0.00543674	0.014498	0	0	2.87765	15.0057	ACVR1;RAB31;TGFB1;SMURF2;SERPINE1;PMEPA1;LTBP2;THBS1;SKIL;TGFBR1
Myogenesis	25/200	0.00639421	0.0161538	0	0	1.81463	9.16818	ITGB1;APP;COL15A1;SPARC;ITGB4;AEBP1;STC2;IGFBP7;PDLIM7;PRNP;TGFB1;IGFBP3;FST;COL1A1;SMTN;COL3A1;MRAS;COL4A2;COL6A2;ADAM12;APLNR;COL6A3;MYH9;CDH13;AGRN
Glycolysis	23/200	0.0217926	0.0498116	0	0	1.64814	6.30608	SDC2;IGFBP3;TPBG;SDC3;STC1;PLOD2;PYGL;PLOD1;AURKA;EXT1;NT5E;VCAN;P4HA1;COL5A1;ARTN;STC2;CHST1;KDELR3;TGFBI;AGRN;SLC16A3;MET;CHST2
KRAS Signaling Dn	23/200	0.0217926	0.0498116	0	0	1.64814	6.30608	TENM2;TGFB2;RSAD2;CLSTN3;CD80;SHOX2;HTR1D;ENTPD7;IFI44L;NUDT11;CCNA1;TCL1A;COL2A1;GDNF;IFNG;IL12B;KCNN1;CCR8;PDCD1;BMPR1B;SNCB;SKIL;CHST2
Mitotic Spindle	22/199	0.0359852	0.0785131	0	0	1.57539	5.23762	FARP1;DOCK4;TRIO;PLEKHG2;PLK1;PXN;KIF23;CDC42BPA;AURKA;CCDC88A;ANLN;TPX2;FGD6;CDC42EP2;FSCN1;FLNA;MYH9;FLNB;KIF3C;ECT2;DOCK2;MYH10
Estrogen Response Late	22/200	0.0377393	0.0787603	0	0	1.56645	5.13335	FARP1;SERPINA1;SLC16A1;ELOVL5;CAV1;TPBG;TFPI2;SNX10;LAMC2;CDC6;PRSS23;DHRS2;CXCL14;BATF;CCNA1;RAB31;TH;CA2;NRIP1;PLAC1;FLNB;MICB
UV Response Up	18/158	0.0421729	0.0839067	0	0	1.62839	5.15546	LYN;TFRC;SHOX2;TAP1;SLC6A12;HLA-F;HSPA13;ICAM1;PTPRD;IL6;MMP14;HTR7;COL2A1;LHX2;CA2;IRF1;NPTX2;BID
Cholesterol Homeostasis	1974-10-01	0.0437014	0.0839067	0	0	1.97624	6.18638	FADS2;STARD4;PLSCR1;TNFRSF12A;NFIL3;ANXA13;GPX8;PLAUR;ANTXR2;GNAI1
mTORC1 Signaling	20/200	0.0992143	0.183165	0	0	1.40613	3.24883	STARD4;TFRC;ELOVL5;PLK1;ITGB2;SLC2A1;STC1;SLA;PLOD2;SLC2A3;IFI30;AURKA;FADS2;NFIL3;P4HA1;SERPINH1;BCAT1;CTSC;FADS1;SKAP2
Estrogen Response Early	18/200	0.218	0.387556	0	0	1.24975	1.90369	FARP1;SLC16A1;ELOVL5;TPBG;SLC2A1;INHBB;PRSS23;DHRS2;GJA1;RAB31;SYT12;STC2;NRIP1;SLC39A6;FLNB;MYBL1;MICB;TGM2
Hedgehog Signaling	1936-04-01	0.270815	0.464254	0	0	1.57725	2.06039	NRP2;MYH9;THY1;SCG2
Xenobiotic Metabolism	16/200	0.399766	0.639626	0	0	1.09718	1.00598	ENPEP;TGFB2;ELOVL5;GAD1;SERPINE1;AQP9;SLC6A12;HSD11B1;TDO2;CA2;KYNU;IRF8;MAN1A1;APOE;BCAT1;CFB
p53 Pathway	16/200	0.399766	0.639626	0	0	1.09718	1.00598	APP;TGFB1;ITGB4;F2R;PDGFA;TAP1;INHBB;IFI30;PROCR;PTPRE;SOCS1;DRAM1;KRT17;TNFSF9;CDH13;TP63
Androgen Response	8/100	0.455336	0.705037	0	0	1.09665	0.862756	ELOVL5;ACTN1;ZBTB10;PMEPA1;ITGAV;BMPR1B;SEC24D;FADS1
Spermatogenesis	9/135	0.667558	0.999864	0	0	0.899775	0.363625	THEG;CCNA1;GFI1;GAD1;CAMK4;ELOVL3;SCG5;AURKA;IL12RB2
Notch Signaling	1932-02-01	0.692708	0.999864	0	0	0.840145	0.308457	HEYL;WNT2
Bile Acid Metabolism	7/112	0.724656	0.999864	0	0	0.839599	0.2704	ABCA1;FADS2;NEDD4;AQP9;RBP1;HSD17B6;FADS1
Fatty Acid Metabolism	10/158	0.732728	0.999864	0	0	0.850703	0.264552	IL4I1;LGALS1;TDO2;CA2;ELOVL5;RDH16;UBE2L6;ACSL4;BMPR1B;PTPRG
Pancreas Beta Cells	1940-02-01	0.803373	0.999864	0	0	0.662986	0.145152	PCSK1;PAX6
Protein Secretion	1996-05-01	0.842961	0.999864	0	0	0.691558	0.118142	ABCA1;SCRN1;ADAM10;SEC24D;CTSC
G2-M Checkpoint	11/200	0.876924	0.999864	0	0	0.731642	0.0960899	TPX2;TGFB1;EXO1;PLK1;KIF23;MYBL2;CDC6;HIF1A;HOXC10;CDC25B;AURKA
PI3K/AKT/mTOR Signaling	5/105	0.892774	0.999864	0	0	0.62901	0.0713435	STAT2;CAMK4;SLC2A1;SLA;NGF
Unfolded Protein Response	5/113	0.924964	0.999864	0	0	0.582164	0.0454089	CEBPB;SHC1;STC2;KDELR3;IFIT1
heme Metabolism	10/200	0.928533	0.999864	0	0	0.661139	0.0490232	SLC22A4;C3;MINPP1;MFHAS1;TFRC;CA2;SLC2A1;ACP5;TMCC2;SLC30A1
Pperoxisome	4/104	0.952689	0.999864	0	0	0.502865	0.024372	SEMA3C;ELOVL5;ACSL4;FADS1
Wnt-beta Catenin Signaling	1942-01-01	0.959632	0.999864	0	0	0.306978	0.0126493	GNAI1
Reactive Oxygen Species Pathway	1949-01-01	0.976372	0.999864	0	0	0.262111	0.00626759	PRNP
Adipogenesis	8/200	0.982395	0.999864	0	0	0.522629	0.00928282	C3;ABCA1;PHLDB1;COL15A1;PFKFB3;COL4A1;LAMA4;APOE
Myc Targets V2	1958-01-01	0.988135	0.999864	0	0	0.220618	0.00263325	PLK1
E2F Targets	7/200	0.992757	0.999864	0	0	0.454595	0.00330459	MELK;DIAPH3;TFRC;PLK1;MYBL2;CDC25B;AURKA
DNA Repair	2/150	0.999864	0.999864	0	0	0.169213	2.29458e-05	PDE4B;CMPK2

## Sheet: Human_Oral_RNA-seq_SCC_DN
Supplementary Table S4
	Human Tongue Squamous Cell Carcinoma (SCC) vs. Margin
Overlap Results		MSigDB Hallmark 2020 database. q<0.05, Down (Log2<- 1)					Enrichr Analysis		The Molecular Signatures Database (MSigDB), Broad Institute
Term	Overlap	P-value	Adjusted P-value	Old P-value	Old Adjusted P-value	Odds Ratio	Combined Score	Genes
Estrogen Response Early	38/200	1.96239e-08	9.41949e-07	0	0	3.13586	55.6505	SLC26A2;CLIC3;SLC24A3;WWC1;HSPB8;SLC1A1;ABAT;AQP3;RAPGEFL1;SLC7A2;CALB2;SLC9A3R1;SYNGR1;MUC1;DEPTOR;MYB;ANXA9;SYBU;SLC37A1;ZNF185;KRT13;NPY1R;KAZN;GFRA1;TPD52L1;KLF4;SULT2B1;KRT19;ELF3;KRT15;CLDN7;MPPED2;SCNN1A;BLVRB;CHPT1;MAPT;SLC27A2;TJP3
Estrogen Response Late	35/200	5.61135e-07	1.34673e-05	0	0	2.82915	40.7209	SLC26A2;CLIC3;SLC24A3;HSPB8;RAPGEFL1;SERPINA5;SLC9A3R1;MYB;AGR2;ANXA9;HMGCS2;CHST8;DCXR;KRT13;NPY1R;EMP2;TPD52L1;KLF4;PRLR;KLK11;SULT2B1;ALDH3A2;KRT19;GALE;TST;NMU;SCNN1A;PDCD4;BLVRB;CHPT1;MAPT;SLC27A2;S100A9;TJP3;LLGL2
Xenobiotic Metabolism	33/200	4.43542e-06	7.09668e-05	0	0	2.63144	32.4349	ADH1C;LEAP2;ETFDH;ADH7;NDRG2;CYP2C18;ALDH2;HGFAC;CYP2J2;ARG2;GCKR;PMM1;F10;DCXR;GSR;EPHX1;TYR;PTGR1;DHRS1;PGD;CYP26A1;ALDH3A1;RBP4;DDAH2;ACOX1;CYP2S1;FETUB;BLVRB;CYP2E1;ACOX3;CES1;EPHA2;ALDH9A1
Fatty Acid Metabolism	26/158	4.63384e-05	0.000556061	0	0	2.61474	26.0939	ACADVL;ACSM3;ADH1C;HPGD;ETFDH;AQP7;ADH7;ACADL;TP53INP2;CA4;HMGCS2;ACAA1;HIBCH;CBR3;EPHX1;BCKDHB;CEL;PRDX6;ALDH3A2;ALDH3A1;ACOX1;GPD1;ALDH1A1;REEP6;MGLL;ALDH9A1
KRAS Signaling Dn	28/200	0.000415828	0.00399195	0	0	2.15944	16.8118	CNTFR;SPRR3;ARHGDIG;LYPD3;YBX2;TGM1;NTF3;PRODH;SLC38A3;SLC25A23;TFAP2B;SERPINB2;KRT4;DCC;KRT13;UPK3B;SOX10;EDAR;ATP4A;NPHS1;KLHDC8A;CLDN8;KRT15;TLX1;SCGB1A1;MAGIX;RGS11;CDH16
Bile Acid Metabolism	16/112	0.00547362	0.0437889	0	0	2.20095	11.4622	ABCD3;ABCA5;EPHX2;NR1H4;ABCA8;NR3C2;SULT2B1;LIPE;SULT1B1;AMACR;ALDH1A1;ISOC1;SLC27A2;SLC27A5;ALDH9A1;PAOX
Pperoxisome	13/104	0.0319309	0.218955	0	0	1.88301	6.48541	ABCD3;EPHX2;CRABP1;CEL;SULT2B1;ACOX1;ALDH1A1;SCGB1A1;ISOC1;TSPO;ACAA1;SLC27A2;ALDH9A1
Adipogenesis	20/200	0.0745855	0.447513	0	0	1.46482	3.80239	GPX3;EPHX2;HSPB8;TALDO1;CHCHD10;CYP4B1;ELOVL6;LIPE;ACADL;ALDH2;TST;UQCRQ;ACOX1;CCNG2;PDCD4;SNCG;PPARG;REEP6;MGLL;HIBCH
Apical Surface	1944-06-01	0.0881599	0.470186	0	0	2.07682	5.04377	SLC34A3;MAL;LYPD3;ATP6V0A4;SLC2A4;RHCG
Reactive Oxygen Species Pathway	1949-06-01	0.130612	0.626937	0	0	1.83483	3.73485	MSRA;GPX3;GSR;MGST1;TXN;PRDX6
Spermatogenesis	13/135	0.159975	0.698072	0	0	1.40218	2.56983	PACRG;DCC;STRBP;PEBP1;TALDO1;YBX2;SNAP91;CCT6B;CLGN;GSG1;LPIN1;CFTR;CLVS1
p53 Pathway	17/200	0.251104	0.931805	0	0	1.22186	1.68848	GPX2;PMM1;GLS2;DCXR;EPHX1;OSGIN1;ABAT;KLF4;TPD52L1;BAIAP2;MKNK2;EPS8L2;RPL18;MXD1;RPS12;EPHA2;ZNF365
Cholesterol Homeostasis	1974-07-01	0.268911	0.931805	0	0	1.37304	1.80332	LGALS3;ADH4;MVK;ETHE1;PPARG;CLU;TM7SF2
Coagulation	12/138	0.271776	0.931805	0	0	1.25207	1.63116	CFD;TF;C8G;ANXA1;SERPINB2;DCT;F10;CAPN5;CRIP2;HMGCS2;CLU;RAPGEF3
IL-2/STAT5 Signaling	14/199	0.549767	0.999996	0	0	0.993122	0.594146	ECM1;IL1R2;EMP1;IKZF2;HOPX;SERPINB6;MUC1;AMACR;RRAGD;ST3GAL4;SH3BGRL2;SNX9;MXD1;SLC29A2
Androgen Response	7/100	0.568392	0.999996	0	0	0.98779	0.558045	SLC26A2;KRT19;HPGD;GSR;TMPRSS2;DBI;GPD1L
Apoptosis	11/161	0.593317	0.999996	0	0	0.962154	0.50227	LGALS3;ANXA1;GUCY2D;ERBB3;GPX3;GSR;IL18;PDCD4;TSPO;EMP1;CLU
Myogenesis	13/200	0.665817	0.999996	0	0	0.911572	0.370773	CFD;GPX3;HSPB8;PYGM;TPD52L1;CLU;COX7A1;PPP1R3C;ERBB3;FXYD1;APOD;LPIN1;CRYAB
KRAS Signaling Up	13/200	0.665817	0.999996	0	0	0.911572	0.370773	MTMR10;PEG3;CAB39L;NR1H4;EMP1;KLF4;SNAP91;BTC;RBP4;SLPI;MALL;EPB41L3;APOD
UV Response Up	10/158	0.688724	0.999996	0	0	0.885971	0.330392	NR4A1;DNAJB1;TST;GPX3;NTRK3;EPHX1;TYRO3;FOSB;ACAA1;AQP3
Hedgehog Signaling	1936-02-01	0.734105	0.999996	0	0	0.771695	0.238533	CNTFR;AMOT
Hypoxia	12/200	0.76397	0.999996	0	0	0.836334	0.225164	SULT2B1;SELENBP1;BCAN;NAGK;PPP1R3C;CITED2;CCNG2;RRAGD;PYGM;PCK1;PPARGC1A;HS3ST1
Glycolysis	12/200	0.76397	0.999996	0	0	0.836334	0.225164	GYS2;GALE;GOT1;ELF3;CITED2;RRAGD;CAPN5;B3GNT3;TALDO1;TXN;FBP2;ALDH9A1
heme Metabolism	12/200	0.76397	0.999996	0	0	0.836334	0.225164	CAST;SELENBP1;KAT2B;ALDH1L1;KEL;XK;HBB;BLVRB;TYR;PPOX;AQP3;RHCE
TNF-alpha Signaling via NF-kB	11/200	0.845565	0.999996	0	0	0.761999	0.127825	EGR1;DUSP5;NR4A1;SERPINB2;IL18;TRIP10;SLC16A6;FOSB;MXD1;KLF4;ICOSLG
Complement	11/200	0.845565	0.999996	0	0	0.761999	0.127825	LGALS3;DUSP5;SERPINB2;KLK1;F10;PRSS3;CLU;S100A9;MT3;ADRA2B;L3MBTL4
PI3K/AKT/mTOR Signaling	5/105	0.873039	0.999996	0	0	0.654996	0.0889321	MAPK10;PLA2G12A;CAB39L;MKNK2;PITX2
UV Response Dn	7/144	0.891359	0.999996	0	0	0.668948	0.0769343	DDAH1;CITED2;BCKDHB;ICA1;PPARG;RND3;MGLL
Notch Signaling	1932-01-01	0.904791	0.999996	0	0	0.422957	0.0423175	DTX2
Apical Junction	10/200	0.90737	0.999996	0	0	0.688553	0.0669308	CALB2;CLDN4;CLDN8;CLDN7;WNK4;CLDN19;NRTN;KRT31;PCDH1;BAIAP2
Angiogenesis	1936-01-01	0.929059	0.999996	0	0	0.374538	0.0275596	SERPINA5
Pancreas Beta Cells	1940-01-01	0.947145	0.999996	0	0	0.336051	0.0182488	ISL1
Oxidative Phosphorylation	9/200	0.949673	0.999996	0	0	0.615981	0.0318079	ACADVL;MAOB;MPC1;UQCRQ;ETFDH;ACAA1;ACADSB;COX7C;COX6B1
Wnt-beta Catenin Signaling	1942-01-01	0.954378	0.999996	0	0	0.319624	0.0149251	DKK4
Myc Targets V2	1958-01-01	0.985951	0.999996	0	0	0.229707	0.00325014	SLC29A2
IL-6/JAK/STAT3 Signaling	1987-02-01	0.987306	0.999996	0	0	0.307829	0.00393256	CNTFR;IL1R2
Protein Secretion	1996-02-01	0.992873	0.999996	0	0	0.278221	0.00198987	TSPAN8;ICA1
Inflammatory Response	6/200	0.996188	0.999996	0	0	0.403378	0.00154063	IL18;TACR1;MXD1;SLC4A4;ICOSLG;SLC7A2
Unfolded Protein Response	2/113	0.997648	0.999996	0	0	0.235394	0.000554315	RPS14;CHAC1
Mitotic Spindle	5/199	0.998767	0.999996	0	0	0.33591	0.000414417	ARHGAP10;ESPL1;RANBP9;SORBS2;ARHGAP27
mTORC1 Signaling	5/200	0.998833	0.999996	0	0	0.334169	0.000390147	SLC9A3R1;GOT1;GSR;ELOVL6;TM7SF2
DNA Repair	1/150	0.999981	0.999996	0	0	0.087438	1.67094e-06	VPS37B
Interferon Gamma Response	2/200	0.99999	0.999996	0	0	0.131342	1.32223e-06	GBP6;ISOC1
E2F Targets	2/200	0.99999	0.999996	0	0	0.131342	1.32223e-06	ESPL1;SHMT1
Myc Targets V1	2/200	0.99999	0.999996	0	0	0.131342	1.32223e-06	EEF1B2;RPL18
Epithelial Mesenchymal Transition	2/200	0.99999	0.999996	0	0	0.131342	1.32223e-06	ECM1;PCOLCE2
Allograft Rejection	2/200	0.99999	0.999996	0	0	0.131342	1.32223e-06	IL18;ICOSLG
G2-M Checkpoint	1/200	0.999996	0.999996	0	0	0.0652911	2.67223e-07	ESPL1

## Sheet: Human_Oral_RNA-seq_OPMD_UP
Supplementary Table S4
	Human Tongue Oral Potentially Malignant Disorders (OPMD) vs. Margin
Overlap Results		MSigDB Hallmark 2020 database. q<0.05, UP (Log2> 1)					Enrichr Analysis		The Molecular Signatures Database (MSigDB), Broad Institute
Term	Overlap	P-value	Adjusted P-value	Old P-value	Old Adjusted P-value	Odds Ratio	Combined Score	Genes
Epithelial Mesenchymal Transition	8/200	0.000221216	0.00508797	0	0	5.35049	45.0317	GREM1;LRRC15;POSTN;COL3A1;LOX;COL4A1;COL5A2;TNC
Angiogenesis	1936-03-01	0.00300833	0.0345958	0	0	11.3959	66.1686	POSTN;COL3A1;COL5A2
KRAS Signaling Dn	5/200	0.0230376	0.176622	0	0	3.2288	12.1746	TENM2;SLC6A14;CCR8;ALOX12B;CHST2
Pancreas Beta Cells	1940-02-01	0.0411462	0.236591	0	0	6.55445	20.9128	PCSK1;PAX6
Apical Junction	4/200	0.07844	0.300687	0	0	2.55336	6.49938	CDSN;ADAM23;CNTN1;SKAP2
Inflammatory Response	4/200	0.07844	0.300687	0	0	2.55336	6.49938	CXCL9;CCL20;TNFRSF9;CHST2
IL-6/JAK/STAT3 Signaling	1987-02-01	0.155267	0.510163	0	0	2.92327	5.44491	CXCL9;ITGA4
TNF-alpha Signaling via NF-kB	3/200	0.218294	0.581106	0	0	1.89314	2.8812	CCL20;TNFRSF9;TNC
Notch Signaling	1932-01-01	0.228056	0.581106	0	0	3.99355	5.90312	WNT2
Hedgehog Signaling	1936-01-01	0.252655	0.581106	0	0	3.53643	4.86518	NRCAM
UV Response Dn	2/144	0.323009	0.675383	0	0	1.7448	1.97175	COL3A1;COL5A2
IL-2/STAT5 Signaling	2/199	0.477446	0.690091	0	0	1.25416	0.927205	TNFRSF9;ICOS
Hypoxia	2/200	0.480064	0.690091	0	0	1.24776	0.915653	LOX;CHST2
Glycolysis	2/200	0.480064	0.690091	0	0	1.24776	0.915653	CHST1;CHST2
Allograft Rejection	2/200	0.480064	0.690091	0	0	1.24776	0.915653	ITK;CXCL9
KRAS Signaling Up	2/200	0.480064	0.690091	0	0	1.24776	0.915653	ADAMDEC1;CCL20
Androgen Response	1/100	0.555263	0.727672	0	0	1.24621	0.733164	AZGP1
Pperoxisome	1/104	0.569482	0.727672	0	0	1.19757	0.674266	SEMA3C
Adipogenesis	1/200	0.803017	0.803017	0	0	0.616834	0.135321	COL4A1
Estrogen Response Late	1/200	0.803017	0.803017	0	0	0.616834	0.135321	SNX10
Myogenesis	1/200	0.803017	0.803017	0	0	0.616834	0.135321	COL3A1
Interferon Gamma Response	1/200	0.803017	0.803017	0	0	0.616834	0.135321	CXCL9
mTORC1 Signaling	1/200	0.803017	0.803017	0	0	0.616834	0.135321	SKAP2

## Sheet: Human_Oral_RNA-seq_OPMD_DN
Supplementary Table S4
	Human Tongue Oral Potentially Malignant Disorders (OPMD) vs. Margin
Overlap Results		MSigDB Hallmark 2020 database. q<0.05, Down (Log2<- 1)					Enrichr Analysis		The Molecular Signatures Database (MSigDB), Broad Institute
Term	Overlap	P-value	Adjusted P-value	Old P-value	Old Adjusted P-value	Odds Ratio	Combined Score	Genes
TNF-alpha Signaling via NF-kB	12/200	1.27206e-11	3.56178e-10	0	0	19.6835	493.816	NR4A2;EGR1;NR4A1;JUN;EGR2;IL6;GADD45B;DUSP1;FOSB;FOS;CXCL2;ATF3
UV Response Up	6/158	3.06168e-05	0.000428635	0	0	11.1496	115.889	NR4A1;IL6;FOSB;FOS;CXCL2;ATF3
Hypoxia	6/200	0.000113356	0.00079349	0	0	8.71723	79.1959	BCAN;JUN;IL6;DUSP1;FOS;ATF3
KRAS Signaling Dn	6/200	0.000113356	0.00079349	0	0	8.71723	79.1959	NR4A2;KLHDC8A;CLDN8;KRT15;YBX2;DLK2
Apoptosis	4/161	0.00330991	0.0185355	0	0	6.99469	39.9455	JUN;IL6;GADD45B;ATF3
p53 Pathway	4/200	0.00710764	0.033169	0	0	5.59184	27.6605	JUN;GLS2;FOS;ATF3
Estrogen Response Early	3/200	0.0406839	0.110274	0	0	4.11522	13.1766	KRT15;FOS;TJP3
Estrogen Response Late	3/200	0.0406839	0.110274	0	0	4.11522	13.1766	HMGCS2;FOS;TJP3
Apical Junction	3/200	0.0406839	0.110274	0	0	4.11522	13.1766	CLDN8;CLDN19;WNK4
Epithelial Mesenchymal Transition	3/200	0.0406839	0.110274	0	0	4.11522	13.1766	JUN;IL6;GADD45B
IL-6/JAK/STAT3 Signaling	1987-02-01	0.0433218	0.110274	0	0	6.30811	19.8018	JUN;IL6
Fatty Acid Metabolism	2/158	0.12125	0.282918	0	0	3.42481	7.226	HMGCS2;CEL
Apical Surface	1944-01-01	0.154391	0.332535	0	0	6.16465	11.5172	SLC34A3
Complement	2/200	0.176302	0.352605	0	0	2.6926	4.67316	IL6;HSPA1A
Cholesterol Homeostasis	1974-01-01	0.245916	0.459043	0	0	3.62575	5.08608	ATF3
Pperoxisome	1/104	0.327651	0.53479	0	0	2.56583	2.86297	CEL
PI3K/AKT/mTOR Signaling	1/105	0.330219	0.53479	0	0	2.54103	2.81546	PITX2
Unfolded Protein Response	1/113	0.35042	0.53479	0	0	2.35857	2.47326	ATF3
Spermatogenesis	1/135	0.402923	0.53479	0	0	1.96915	1.78998	YBX2
Coagulation	1/138	0.40975	0.53479	0	0	1.92574	1.71816	HMGCS2
UV Response Dn	1/144	0.423174	0.53479	0	0	1.84438	1.58612	DUSP1
IL-2/STAT5 Signaling	1/199	0.532998	0.53479	0	0	1.32835	0.835848	GADD45B
Adipogenesis	1/200	0.53479	0.53479	0	0	1.32161	0.827169	CYP4B1
Myogenesis	1/200	0.53479	0.53479	0	0	1.32161	0.827169	GADD45B
Interferon Gamma Response	1/200	0.53479	0.53479	0	0	1.32161	0.827169	IL6
Inflammatory Response	1/200	0.53479	0.53479	0	0	1.32161	0.827169	IL6
heme Metabolism	1/200	0.53479	0.53479	0	0	1.32161	0.827169	HBB
Allograft Rejection	1/200	0.53479	0.53479	0	0	1.32161	0.827169	IL6
