# Supplementary material for: Transcriptomic analysis predicts the risk of progression of premalignant lesions in human tongue
Source: Discov Oncol. 2023 Feb 23;14:24. doi: 10.1007/s12672-023-00629-y (PMC9950315; doi:10.1007/s12672-023-00629-y)
Supplement: Supplementary file 7 — (XLSX 852 KB) [file 12672_2023_629_MOESM7_ESM.xlsx]

## Sheet: Human_Oral_RNA-seq_SCC_KEGG_UP
Supplementary Table S5
	Human Tongue Squamous Cell Carcinoma (SCC) vs. Margin
Overlap Results		KEGG 2021 Human database. q<0.05, UP (Log2> 1)					Enrichr Analysis
Term	Overlap	P-value	Adjusted P-value	Old P-value	Old Adjusted P-value	Odds Ratio	Combined Score	Genes
Cytokine-cytokine receptor interaction	74/295	2.19919e-21	6.31169e-19	0	0	4.39156	208.89	CXCL6;CXCL9;CSF2;TNFRSF13B;IL24;CXCL1;CXCL13;CXCL3;CXCL14;CXCL5;IL27RA;TNFSF13B;TNFSF10;IL12B;TNFSF11;CCR8;TNFRSF8;CCR7;CCR5;CCR4;TNFRSF4;ACVR1;IL15RA;IL11;TNFRSF12A;TNFRSF18;OSMR;NGF;TNFRSF1B;TGFBR1;IFNG;XCL1;LTB;CCL13;CCL11;CXCR5;CXCR6;IL1RL1;CCL8;CCL7;CXCR3;CCL5;IL21R;TNFRSF17;CCL19;CCL18;IL12RB1;RELT;IL12RB2;CCR1;IL32;TGFB2;TGFB1;CD70;IL37;TGFB3;IL10RA;TNFRSF9;BMP8A;OSM;INHBB;INHBA;GDF6;CXCL1…
ECM-receptor interaction	37/88	1.59465e-19	2.28832e-17	0	0	9.35543	404.926	ITGB1;ITGB4;LAMA1;ITGB3;LAMA4;LAMA3;TNC;LAMC2;LAMC1;THBS2;THBS1;IBSP;SPP1;ITGAV;ITGB6;ITGA4;LAMB3;ITGA3;ITGA1;FN1;LAMB1;HSPG2;COL1A1;COL2A1;COL1A2;COL4A2;COL4A1;COL6A2;COL6A1;ITGA11;COL4A6;COL4A5;COL6A3;ITGA6;COL6A5;ITGA5;AGRN
Focal adhesion	53/201	1.09686e-16	1.04933e-14	0	0	4.64555	170.719	ITGB1;ITGB4;ITGB3;TNC;PIK3CD;LAMC2;LAMC1;IBSP;RAC2;ITGAV;ITGB6;PDGFRB;ITGA4;ITGA3;ACTN1;ITGA1;PGF;VAV2;COL2A1;COL4A2;COL4A1;COL6A2;COL6A1;COL4A6;COL4A5;COL6A3;ITGA6;TLN2;COL6A5;ITGA5;MET;BIRC3;SHC1;LAMA1;LAMA4;PXN;LAMA3;PDGFB;PDGFA;THBS2;THBS1;PDGFC;SPP1;FLNA;FLNB;LAMB3;CAV1;FN1;VEGFC;LAMB1;COL1A1;COL1A2;ITGA11
Viral protein interaction with cytokine and cytokine receptor	32/100	4.01596e-13	2.88145e-11	0	0	6.04172	172.451	CXCL6;CCL13;CXCL9;CCL11;IL24;CXCR5;CXCL1;CXCL13;CXCL3;CXCL14;CXCL5;CCL8;CCL7;CCL5;CXCR3;TNFSF10;CCR8;CCR7;CCL19;CCR5;CCL18;CCR4;CCR1;IL37;IL10RA;TNFRSF1B;CXCL10;CXCL11;IL6;IL2RA;IL2RB;XCL1
Rheumatoid arthritis	30/93	1.71445e-12	9.84093e-11	0	0	6.10681	165.445	CD86;CXCL6;CSF2;CD80;ITGB2;CXCL1;CXCL3;ITGAL;CXCL5;ICAM1;TNFSF13B;CTSK;CCL5;ACP5;CTLA4;TNFSF11;HLA-DQA1;IL11;TGFB2;TGFB1;MMP1;TGFB3;MMP3;IL6;IFNG;CD28;HLA-DRA;LTB;ATP6V0D2;TLR2
Amoebiasis	30/102	2.41095e-11	1.15324e-09	0	0	5.34086	130.575	CSF2;ITGAM;LAMA1;LAMA4;ITGB2;LAMA3;PIK3CD;CXCL1;LAMC2;LAMC1;CXCL3;IL12B;CD14;TGFB2;TGFB1;LAMB3;TGFB3;ACTN1;FN1;LAMB1;COL1A1;IL6;COL3A1;COL1A2;COL4A2;IFNG;COL4A1;COL4A6;COL4A5;TLR2
Protein digestion and absorption	30/103	3.16516e-11	1.29772e-09	0	0	5.26741	127.346	COL15A1;COL16A1;COL13A1;COL11A1;COL12A1;SLC8A1;COL10A1;COL27A1;COL24A1;MME;COL22A1;SLC16A10;COL1A1;COL3A1;COL1A2;COL2A1;SLC7A7;COL4A2;COL5A1;COL4A1;COL5A3;COL6A2;COL7A1;COL5A2;COL6A1;COL4A6;COL4A5;COL8A1;COL6A3;COL6A5
PI3K-Akt signaling pathway	63/354	4.34091e-11	1.5573e-09	0	0	2.80643	66.9624	ITGB1;IRS1;ITGB4;ITGB3;TNC;PIK3CD;LAMC2;LAMC1;PIK3CG;TCL1A;IBSP;CREB3L1;ITGAV;ITGB6;JAK3;PDGFRB;ITGA4;ITGA3;F2R;ITGA1;OSMR;NGF;PGF;COL2A1;COL4A2;COL4A1;COL6A2;COL6A1;COL4A6;COL4A5;COL6A3;ITGA6;COL6A5;ITGA5;MET;TLR2;CREB5;LAMA1;LAMA4;LAMA3;PDGFB;PDGFA;LPAR3;THBS2;THBS1;PDGFC;SPP1;NTRK1;ANGPT2;LAMB3;FN1;OSM;VEGFC;LAMB1;PPP2R3A;COL1A1;IL6;COL1A2;IL2RA;ITGA11;IL2RB;IL7R;PIK3AP1
Cell adhesion molecules	36/148	1.07899e-10	3.44076e-09	0	0	4.12836	94.7452	CD86;ITGB1;CNTNAP2;ITGAM;SELPLG;CD80;SDC2;SDC3;ITGB2;ITGAL;ICAM1;CLDN22;CDH3;CTLA4;ITGAV;ICOS;TIGIT;HLA-DQA1;CD276;VCAM1;NLGN4X;ITGA4;HLA-B;PDCD1LG2;HLA-F;HLA-G;CD2;VCAN;CD4;PTPRC;SELL;CD28;HLA-DRA;ITGA6;PDCD1;SIGLEC1
Human papillomavirus infection	59/331	1.68764e-10	4.84352e-09	0	0	2.80679	63.1598	ITGB1;ITGB4;ITGB3;TNC;PIK3CD;LAMC2;LAMC1;OASL;IBSP;CREB3L1;ITGAV;ITGB6;PDGFRB;ITGA4;ITGA3;ITGA1;HLA-B;HLA-F;HLA-G;CCNA1;COL2A1;COL4A2;COL4A1;COL6A2;IRF1;COL6A1;COL4A6;COL4A5;COL6A3;ITGA6;COL6A5;ITGA5;ATP6V0D2;IRF9;CREB5;LAMA1;LAMA4;PXN;LAMA3;THBS2;THBS1;SPP1;WNT2;FZD2;LAMB3;STAT1;STAT2;WNT7B;FZD6;FN1;EIF2AK2;WNT7A;ISG15;LAMB1;PPP2R3A;COL1A1;HEYL;COL1A2;ITGA11
Osteoclast differentiation	32/127	4.43415e-10	1.15691e-08	0	0	4.31828	93.0007	LILRA6;SPI1;NCF2;ITGB3;SIRPG;PIK3CD;TREM2;LILRA3;LILRA4;LILRA5;FCGR3A;SOCS1;CTSK;SIRPA;TNFSF11;ACP5;FCGR1A;TGFB2;TGFB1;STAT1;STAT2;LILRB1;LILRB2;LILRB3;LILRB4;TGFBR1;TYROBP;FCGR2A;IFNG;CAMK4;LCP2;IRF9
Staphylococcus aureus infection	26/95	2.83084e-09	6.77042e-08	0	0	4.8174	94.8193	C1QB;C1QA;ITGAM;SELPLG;C1S;ITGB2;C5AR1;FPR3;FPR2;ITGAL;ICAM1;C2;C3;FCGR3A;C3AR1;FCGR1A;HLA-DQA1;KRT10;KRT9;FCGR2A;KRT17;KRT37;KRT14;HLA-DRA;CFB;C1QC
Chemokine signaling pathway	39/192	5.09615e-09	1.12507e-07	0	0	3.27347	62.5062	CXCL6;ITK;CCL13;CXCL9;CCL11;SHC1;PXN;CXCR5;PIK3CD;CXCL1;CXCR6;CXCL13;CXCL3;CXCL14;CXCL5;PIK3CG;GNAI1;CCL8;CCL7;CCL5;CXCR3;RAC2;CCR8;CCR7;CCL19;CCR5;CCL18;CCR4;JAK3;CCR1;LYN;STAT1;STAT2;VAV2;CXCL10;HCK;CXCL11;XCL1;DOCK2
Hematopoietic cell lineage	26/99	7.34794e-09	1.50633e-07	0	0	4.55244	85.262	CSF2;ITGAM;TFRC;ITGB3;CD3E;ANPEP;CD38;CD14;FCGR1A;HLA-DQA1;IL11;ITGA4;MME;ITGA3;ITGA1;CD2;IL6;CD4;CD5;IL2RA;CD7;HLA-DRA;ITGA6;ITGA5;IL7R;MS4A1
Complement and coagulation cascades	23/85	2.90552e-08	5.55923e-07	0	0	4.73465	82.1654	C1QB;C1QA;ITGAM;SERPINA1;C1S;ITGB2;SERPINE1;F2R;C5AR1;PLAUR;F13A1;F5;C2;C3;PROCR;PROC;PLAU;C3AR1;ITGAX;CFB;F2RL2;C1QC;F2RL3
Phagosome	31/152	1.69041e-07	3.03217e-06	0	0	3.27752	51.1068	ITGB1;ITGAM;TFRC;NCF2;ITGB3;ITGB2;THBS2;THBS1;CTSS;C3;FCGR3A;TUBB3;CLEC7A;MRC1;OLR1;ITGAV;CD14;FCGR1A;HLA-DQA1;MSR1;HLA-B;CYBB;TAP1;HLA-F;HLA-G;FCGR2A;CD209;HLA-DRA;ITGA5;ATP6V0D2;TLR2
Toxoplasmosis	25/112	4.38026e-07	7.39491e-06	0	0	3.66762	53.6976	ITGB1;CIITA;LAMA1;LAMA4;LAMA3;LAMC2;LAMC1;PIK3CG;GNAI1;SOCS1;IL12B;CCR5;HLA-DQA1;TGFB2;TGFB1;LAMB3;TGFB3;STAT1;IL10RA;LAMB1;IFNG;HLA-DRA;ITGA6;BIRC3;TLR2
Leishmaniasis	20/77	4.74126e-07	7.55968e-06	0	0	4.47018	65.0938	ITGB1;MARCKSL1;TGFB2;ITGAM;TGFB1;ITGA4;NCF2;STAT1;TGFB3;ITGB2;CYBB;C3;FCGR3A;FCGR2A;IFNG;IL12B;HLA-DRA;FCGR1A;HLA-DQA1;TLR2
Proteoglycans in cancer	36/205	8.67782e-07	1.2931e-05	0	0	2.72749	38.0684	ITGB1;SDC2;ITGB3;PXN;TWIST2;PIK3CD;HIF1A;HOXD10;THBS1;PLAU;IL12B;FLNA;FLNB;ITGAV;WNT2;TGFB2;FZD2;TGFB1;LUM;WNT7B;CAV1;MMP2;FZD6;FN1;PLAUR;WNT7A;MSN;HSPG2;MMP9;VAV2;COL1A1;COL1A2;MRAS;ITGA5;MET;TLR2
Viral myocarditis	17/60	9.01115e-07	1.2931e-05	0	0	5.03015	70.0179	CD86;LAMA1;CD80;CAV1;ITGB2;PRF1;HLA-B;ITGAL;HLA-F;HLA-G;ICAM1;RAC2;CD28;ABL2;HLA-DRA;BID;HLA-DQA1
Type I diabetes mellitus	14/43	1.30091e-06	1.77791e-05	0	0	6.13428	83.1345	CD86;CD80;PTPRN;GAD1;PRF1;HLA-B;GZMB;HLA-F;HLA-G;IFNG;CD28;IL12B;HLA-DRA;HLA-DQA1
Regulation of actin cytoskeleton	37/218	1.44423e-06	1.88407e-05	0	0	2.61752	35.2002	ITGB1;ITGAM;ITGB4;ARPC1B;ITGB3;PXN;ITGB2;PDGFB;PDGFA;PIK3CD;ITGAL;PDGFC;GNA12;RAC2;ITGAX;NCKAP1L;ITGAV;ITGB6;MYH10;PDGFRB;ITGA4;ITGA3;ACTN1;F2R;ITGA1;LIMK1;FN1;MSN;VAV2;ENAH;MRAS;DIAPH3;ITGA11;MYH9;ITGA6;ITGA5;PFN2
Primary immunodeficiency	13/38	1.64515e-06	2.05287e-05	0	0	6.60439	87.9552	CIITA;TNFRSF13B;TAP1;CD3E;CD79A;ZAP70;CD4;PTPRC;IGLL1;ICOS;IL7R;JAK3;RAG1
Th17 cell differentiation	23/107	2.50137e-06	2.99122e-05	0	0	3.49046	45.0223	TGFB1;STAT1;AHR;GATA3;CD3E;FOXP3;HIF1A;TGFBR1;IL27RA;RUNX1;ZAP70;IL6;CD4;IFNG;TBX21;IL2RA;IL2RB;IL21R;HLA-DRA;CD247;IL12RB1;JAK3;HLA-DQA1
AGE-RAGE signaling pathway in diabetic complications	22/100	2.73867e-06	3.14399e-05	0	0	3.59421	46.0347	TGFB2;TGFB1;VCAM1;TGFB3;STAT1;MMP2;SERPINE1;FN1;CYBB;PIK3CD;VEGFC;TGFBR1;ICAM1;COL1A1;IL6;COL3A1;COL1A2;COL4A2;COL4A1;COL4A6;COL4A5;NOX4
Inflammatory bowel disease	17/65	3.057e-06	3.37446e-05	0	0	4.50496	57.2043	TGFB2;TGFB1;STAT1;TGFB3;GATA3;FOXP3;IL6;IFNG;TBX21;IL21R;STAT4;IL12B;HLA-DRA;IL12RB1;HLA-DQA1;TLR2;IL12RB2
Pathways in cancer	68/531	5.06319e-06	5.38199e-05	0	0	1.89263	23.0778	ITGB1;SPI1;SLC2A1;PIK3CD;LAMC2;LAMC1;ETS1;GLI3;EDNRA;RAC2;IL12B;ITGAV;PIM2;JAK3;PDGFRB;IL15RA;ITGA3;MMP1;MMP2;F2R;MMP9;PGF;TGFBR1;RUNX1;CCNA1;COL4A2;IFNG;COL4A1;COL4A6;COL4A5;ITGA6;MET;BIRC3;EPAS1;LAMA1;LAMA4;LAMA3;PDGFB;PDGFA;LPAR3;HIF1A;GNAI1;GNA12;STAT4;BID;IL12RB1;WNT2;IL12RB2;NTRK1;TGFB2;FZD2;TGFB1;LAMB3;STAT1;TGFB3;STAT2;WNT7B;FZD6;FN1;WNT7A;VEGFC;LAMB1;HEYL;IL6;IL2RA;IL2RB;IL7R;F2RL3
Pertussis	18/76	7.28378e-06	7.46588e-05	0	0	3.94813	46.7059	ITGB1;C1QB;CXCL6;C1QA;ITGAM;C1S;ITGB2;CXCL5;GNAI1;C2;C3;IL6;IRF1;IL12B;IRF8;ITGA5;CD14;C1QC
Malaria	14/50	9.55934e-06	9.46045e-05	0	0	4.93964	57.0923	TGFB2;TGFB1;VCAM1;TGFB3;SDC2;ITGB2;ITGAL;THBS2;THBS1;ICAM1;IL6;IFNG;MET;TLR2
Allograft rejection	1938-12-01	1.06416e-05	0.000101804	0	0	5.85755	67.0733	CD86;IFNG;CD80;PRF1;HLA-B;CD28;IL12B;GZMB;HLA-DRA;HLA-F;HLA-G;HLA-DQA1
JAK-STAT signaling pathway	28/162	1.86965e-05	0.000168969	0	0	2.6657	29.0219	CSF2;IL24;PDGFB;PDGFA;PIK3CD;IL27RA;IL22RA2;SOCS1;IL21R;STAT4;IL12B;IL12RB1;JAK3;IL12RB2;PDGFRB;IL15RA;IL11;STAT1;IL10RA;STAT2;OSM;OSMR;IL6;IFNG;IL2RA;IL2RB;IL7R;IRF9
TNF signaling pathway	22/112	1.88397e-05	0.000168969	0	0	3.11295	33.8675	CXCL6;CEBPB;CSF2;VCAM1;MMP3;PIK3CD;TNFAIP3;VEGFC;CXCL1;CXCL3;TNFRSF1B;MMP9;CXCL5;ICAM1;CXCL10;IL6;MMP14;CREB3L1;IRF1;CCL5;BIRC3;CREB5
Tuberculosis	30/180	1.98631e-05	0.000172749	0	0	2.55278	27.638	CIITA;CEBPB;ITGAM;ITGB2;CTSS;C3;CYP27B1;FCGR3A;CLEC7A;MRC1;ITGAX;IL12B;CD14;LBP;BID;FCGR1A;HLA-DQA1;TGFB2;TGFB1;FCER1G;TGFB3;STAT1;IL10RA;IL6;FCGR2A;IFNG;CD209;HLA-DRA;ATP6V0D2;TLR2
Leukocyte transendothelial migration	22/114	2.51565e-05	0.000211212	0	0	3.04495	32.2472	ITGB1;ITK;VCAM1;ITGAM;ITGA4;NCF2;ACTN1;MMP2;PXN;ITGB2;CYBB;MSN;PIK3CD;RHOH;THY1;ITGAL;MMP9;GNAI1;ICAM1;VAV2;CLDN22;RAC2
Measles	25/139	2.57575e-05	0.000211212	0	0	2.79488	29.5329	PIK3CD;TNFAIP3;CBLB;ADAR;CD3E;IFIH1;IL12B;BID;JAK3;SLAMF1;DDX58;STAT1;STAT2;EIF2AK2;MSN;IL6;CD209;OAS2;OAS3;IL2RA;IL2RB;CD28;IRF7;IRF9;TLR2
Intestinal immune network for IgA production	13/48	2.93176e-05	0.000233726	0	0	4.71487	49.2107	CD86;IL15RA;TGFB1;TNFRSF13B;ITGA4;CD80;TNFSF13B;IL6;CD28;TNFRSF17;HLA-DRA;ICOS;HLA-DQA1
Graft-versus-host disease	1942-12-01	3.30029e-05	0.000255996	0	0	5.07545	52.3731	CD86;IL6;IFNG;CD80;PRF1;HLA-B;CD28;GZMB;HLA-DRA;HLA-F;HLA-G;HLA-DQA1
Natural killer cell mediated cytotoxicity	23/131	7.85965e-05	0.000593611	0	0	2.71127	25.6247	CSF2;FCER1G;SHC1;SH2D1A;ITGB2;PRF1;HLA-B;PIK3CD;GZMB;ITGAL;HLA-G;ICAM1;VAV2;ZAP70;FCGR3A;TYROBP;IFNG;TNFSF10;RAC2;LCP2;CD247;BID;MICB
Hypertrophic cardiomyopathy	18/90	8.23313e-05	0.000605874	0	0	3.17803	29.8886	ITGB1;TGFB2;TGFB1;ITGA4;ITGB4;ITGA3;LAMA1;TGFB3;ITGB3;ITGA1;TPM1;SLC8A1;IL6;ITGA11;ITGAV;ITGA6;ITGB6;ITGA5
Small cell lung cancer	18/92	0.000110897	0.000776277	0	0	3.0918	28.1568	ITGB1;LAMB3;ITGA3;LAMA1;LAMA4;LAMA3;FN1;PIK3CD;LAMC2;LAMB1;LAMC1;COL4A2;COL4A1;COL4A6;COL4A5;ITGAV;ITGA6;BIRC3
Th1 and Th2 cell differentiation	18/92	0.000110897	0.000776277	0	0	3.0918	28.1568	STAT1;GATA3;CD3E;RUNX3;ZAP70;CD4;IFNG;TBX21;IL2RA;IL2RB;STAT4;IL12B;HLA-DRA;CD247;IL12RB1;JAK3;HLA-DQA1;IL12RB2
Transcriptional misregulation in cancer	29/192	0.000166449	0.0011374	0	0	2.26769	19.7308	CD86;CEBPB;CSF2;SPI1;ITGAM;BCL2A1;PDGFA;HOXA11;HOXA10;PLAU;CD14;FCGR1A;GRIA3;NTRK1;IGFBP3;MMP3;HMGA2;GZMB;PAX5;MMP9;DUSP6;RUNX1;CCNA1;IL6;IL2RB;REL;CDK14;MET;BIRC3
Epstein-Barr virus infection	30/202	0.000175913	0.00117412	0	0	2.22359	19.2241	PIK3CD;TNFAIP3;CD3E;ITGAL;ICAM1;BID;JAK3;HLA-DQA1;LYN;STAT1;DDX58;STAT2;HLA-B;EIF2AK2;TAP1;ISG15;HLA-F;HLA-G;RUNX3;CXCL10;CCNA1;IL6;OAS2;NEDD4;OAS3;IRF7;HLA-DRA;CD247;IRF9;TLR2
NF-kappa B signaling pathway	19/104	0.000187122	0.00122055	0	0	2.84149	24.3906	LYN;CCL13;VCAM1;BCL2A1;DDX58;TNFAIP3;CXCL1;CXCL3;ICAM1;TNFSF13B;ZAP70;PLAU;TNFSF11;CD14;LBP;LTB;CCL19;CARD11;BIRC3
B cell receptor signaling pathway	16/81	0.000233535	0.00148943	0	0	3.12602	26.1403	LILRA6;LYN;CD72;PIK3CD;LILRB1;LILRB2;LILRB3;LILRA3;LILRB4;LILRA4;VAV2;LILRA5;CD79A;RAC2;PIK3AP1;CARD11
Glycosaminoglycan biosynthesis	19694	0.000374603	0.0023372	0	0	3.71153	29.2827	EXT1;CHST11;CHSY1;DSE;CSGALNACT2;CHST15;CHST1;CHST13;CHSY3;CHST2;ST3GAL2;CHST3
Kaposi sarcoma-associated herpesvirus infection	28/193	0.000420118	0.00248844	0	0	2.16122	16.8035	CD86;CSF2;PDGFB;PIK3CD;CXCL1;CXCL3;HIF1A;PIK3CG;ICAM1;C3;CCR8;CCR5;BID;CCR4;MICB;CCR1;LYN;ANGPT2;STAT1;STAT2;HLA-B;EIF2AK2;HLA-F;HLA-G;HCK;IL6;IRF7;IRF9
Arrhythmogenic right ventricular cardiomyopathy	15/77	0.000423663	0.00248844	0	0	3.07083	23.8499	ITGB1;ITGA4;ITGB4;ITGA3;LAMA1;ITGB3;ITGA1;SLC8A1;GJA1;ITGA11;ITGAV;DSG2;ITGA6;ITGB6;ITGA5
Chagas disease	18/102	0.000424856	0.00248844	0	0	2.72226	21.1349	C1QB;C1QA;TGFB2;TGFB1;TGFB3;SERPINE1;PIK3CD;CD3E;TGFBR1;GNAI1;C3;IL6;IFNG;CCL5;IL12B;CD247;TLR2;C1QC
IL-17 signaling pathway	17/94	0.000452217	0.00254483	0	0	2.80388	21.5937	CXCL6;CEBPB;CSF2;CCL11;MMP1;MMP3;TNFAIP3;CXCL1;CXCL3;MMP9;CXCL5;S100A7A;CXCL10;IL6;MMP13;IFNG;CCL7
TGF-beta signaling pathway	17/94	0.000452217	0.00254483	0	0	2.80388	21.5937	ACVR1;TGFB2;TGFB1;SMURF2;TGFB3;FST;BMP8A;INHBB;INHBA;GDF6;LTBP1;THBS1;TGFBR1;GREM1;IFNG;BMPR1B;FBN1
Dilated cardiomyopathy	17/96	0.000582269	0.00321368	0	0	2.7326	20.354	ITGB1;TGFB2;TGFB1;ITGA4;ITGB4;ITGA3;LAMA1;TGFB3;ITGB3;ITGA1;TPM1;SLC8A1;ITGA11;ITGAV;ITGA6;ITGB6;ITGA5
NOD-like receptor signaling pathway	26/181	0.000770639	0.00417308	0	0	2.13453	15.3009	TNFAIP3;CXCL1;NLRC4;ANTXR2;CXCL3;ANTXR1;PANX1;TRPM2;PSTPIP1;CASP5;IFI16;CCL5;GBP1;GBP5;STAT1;STAT2;TRPV2;CYBB;IL6;AIM2;OAS2;OAS3;CARD17;IRF7;IRF9;BIRC3
Coronavirus disease	31/232	0.00089174	0.00473943	0	0	1.96446	13.7951	C1QB;C1QA;CSF2;C1S;C5AR1;F13A1;PIK3CD;ADAR;C2;C3;IFIH1;C3AR1;IL12B;STAT1;DDX58;MMP1;STAT2;MMP3;EIF2AK2;CYBB;ISG15;CXCL10;IL6;FCGR2A;OAS2;OAS3;TLR8;CFB;IRF9;TLR2;C1QC
African trypanosomiasis	1937-09-01	0.00115528	0.00602846	0	0	4.07055	27.5308	IL6;VCAM1;IFNG;LAMA4;IL12B;F2RL1;APOL1;ICAM1;IDO1
Autoimmune thyroid disease	1953-11-01	0.00140313	0.0071859	0	0	3.31878	21.8012	CD86;CD80;PRF1;HLA-B;CD28;CTLA4;GZMB;HLA-DRA;HLA-F;HLA-G;HLA-DQA1
T cell receptor signaling pathway	17/104	0.00147185	0.0071859	0	0	2.48025	16.1743	ITK;CSF2;PIK3CD;CBLB;CD3E;VAV2;ZAP70;CD4;PTPRC;IFNG;CD28;CTLA4;LCP2;CD247;PDCD1;ICOS;CARD11
Toll-like receptor signaling pathway	17/104	0.00147185	0.0071859	0	0	2.48025	16.1743	CD86;CXCL9;STAT1;CD80;PIK3CD;CXCL10;CXCL11;IL6;CTSK;CCL5;IRF7;SPP1;IL12B;TLR8;CD14;LBP;TLR2
Human T-cell leukemia virus 1 infection	29/219	0.00147724	0.0071859	0	0	1.94258	12.6609	SPI1;CSF2;ITGB2;SLC2A1;PIK3CD;CD3E;ITGAL;ETS1;ICAM1;CREB3L1;JAK3;HLA-DQA1;IL15RA;TGFB2;TGFB1;MMP7;TGFB3;HLA-B;HLA-F;HLA-G;TGFBR1;CCNA1;IL6;CD4;IL2RA;IL2RB;HLA-DRA;TLN2;CREB5
Rap1 signaling pathway	28/210	0.00159157	0.00761303	0	0	1.95754	12.6125	ITGB1;DOCK4;ITGAM;ITGB3;ITGB2;PDGFB;PDGFA;PIK3CD;LPAR3;ITGAL;THBS1;GNAI1;PDGFC;RAC2;PDGFRB;ANGPT2;F2R;VEGFC;NGF;PGF;VAV2;ENAH;MRAS;LCP2;TLN2;MET;PFN2;F2RL3
Relaxin signaling pathway	19/129	0.00279209	0.0131366	0	0	2.19272	12.8953	TGFB1;SHC1;MMP1;MMP2;PIK3CD;VEGFC;MMP9;TGFBR1;GNAI1;COL1A1;COL3A1;COL1A2;MMP13;COL4A2;COL4A1;CREB3L1;COL4A6;COL4A5;CREB5
Influenza A	23/172	0.00382572	0.0177094	0	0	1.96084	10.9141	CIITA;RSAD2;DDX58;STAT1;STAT2;EIF2AK2;PIK3CD;ADAR;ICAM1;IFIH1;CXCL10;IL6;IFNG;OAS2;OAS3;CCL5;TNFSF10;IRF7;IL12B;HLA-DRA;BID;HLA-DQA1;IRF9
Platelet activation	18/124	0.0041627	0.0189634	0	0	2.15469	11.8111	LYN;ITGB1;GUCY1A2;PTGIR;FCER1G;ITGB3;F2R;PIK3CD;PIK3CG;GNAI1;COL1A1;COL3A1;COL1A2;FCGR2A;LCP2;TLN2;FERMT3;F2RL3
PD-L1 expression and PD-1 checkpoint pathway in cancer	14/89	0.00529119	0.0237277	0	0	2.36603	12.402	BATF2;BATF3;STAT1;PIK3CD;CD3E;HIF1A;BATF;ZAP70;CD4;IFNG;CD28;CD247;PDCD1;TLR2
Legionellosis	1957-10-01	0.00803729	0.0354877	0	0	2.69353	12.9927	C3;IL6;ITGAM;ITGB2;IL12B;CXCL1;NLRC4;CD14;CXCL3;TLR2
Acute myeloid leukemia	24777	0.00923427	0.0401551	0	0	2.4872	11.6521	CCNA1;CSF2;ITGAM;SPI1;BCL2A1;PIK3CD;PIM2;CD14;FCGR1A;DUSP6;RUNX1
Parathyroid hormone synthesis, secretion and action	15/106	0.0106079	0.0454397	0	0	2.08893	9.49661	GATA3;GNAI1;PTHLH;CYP27B1;MMP14;MMP13;CYP24A1;MMP16;CREB3L1;MMP17;GNA12;PDE4B;TNFSF11;SOST;CREB5
Fc gamma R-mediated phagocytosis	14/97	0.0112495	0.0474795	0	0	2.13705	9.58986	LYN;MARCKSL1;MYO10;ARPC1B;LIMK1;PIK3CD;ASAP1;VAV2;HCK;FCGR3A;PTPRC;FCGR2A;RAC2;FCGR1A
Yersinia infection	18/137	0.0116059	0.0482738	0	0	1.91795	8.54683	ITGB1;ITGA4;WIPF1;ARPC1B;PXN;LIMK1;FN1;PIK3CD;NLRC4;VAV2;ZAP70;IL6;CD4;FCGR2A;RAC2;LCP2;ITGA5;SKAP2
Hepatitis B	20/162	0.015535	0.0636936	0	0	1.78611	7.43854	TGFB2;TGFB1;TGFB3;DDX58;STAT1;STAT2;PIK3CD;HSPG2;MMP9;TGFBR1;IFIH1;CCNA1;IL6;CREB3L1;IRF7;STAT4;BID;JAK3;CREB5;TLR2
Neutrophil extracellular trap formation	22/189	0.0216187	0.0873883	0	0	1.67063	6.40554	ITGAM;SIGLEC9;SELPLG;NCF2;ITGB3;AQP9;C5AR1;ITGB2;CYBB;PIK3CD;FPR3;FPR2;ITGAL;HDAC9;C3;FCGR3A;FCGR2A;CLEC7A;RAC2;TLR8;FCGR1A;TLR2
Lipid and atherosclerosis	24/215	0.0267098	0.10578	0	0	1.59362	5.77325	ABCA1;LYN;VCAM1;NCF2;MMP1;MMP3;CYBB;PIK3CD;CXCL1;POU2F2;CXCL3;MMP9;ICAM1;VAV2;IL6;CCL5;TNFSF10;IRF7;IL12B;OLR1;CD14;LBP;BID;TLR2
Antigen processing and presentation	28795	0.0269057	0.10578	0	0	2.07761	7.51144	CIITA;CD4;IFNG;HLA-B;TAP1;HLA-DRA;IFI30;HLA-F;HLA-G;CTSS;HLA-DQA1
Renal cell carcinoma	1969-10-01	0.0286788	0.111227	0	0	2.1443	7.61569	TGFB2;TGFB1;EPAS1;TGFB3;SLC2A1;PDGFB;PIK3CD;ETS1;MET;HIF1A
Signaling pathways regulating pluripotency of stem cells	17/143	0.0335164	0.128256	0	0	1.70893	5.80306	ACVR1;ZFHX3;FZD2;RIF1;WNT7B;FZD6;PIK3CD;WNT7A;INHBB;PAX6;INHBA;HOXA1;BMPR1B;SKIL;WNT2;JAK3;MYF5
Systemic lupus erythematosus	16/135	0.0392588	0.148254	0	0	1.7025	5.51196	CD86;C1QB;C1QA;C1S;CD80;ACTN1;C2;C3;FCGR3A;FCGR2A;IFNG;CD28;HLA-DRA;FCGR1A;HLA-DQA1;C1QC
Biosynthesis of unsaturated fatty acids	2022-05-27	0.0443327	0.16524	0	0	2.87124	8.94687	FADS2;ELOVL5;ELOVL3;SCD5;FADS1
Fluid shear stress and atherosclerosis	16/139	0.049149	0.180843	0	0	1.64677	4.96156	ACVR1;VCAM1;NCF2;SDC2;CAV1;ITGB3;MMP2;PDGFB;PDGFA;PIK3CD;MMP9;ICAM1;IFNG;RAC2;ITGAV;BMPR1B
Viral carcinogenesis	21/203	0.0708508	0.257395	0	0	1.46106	3.86769	LYN;ACTN1;PXN;HLA-B;EIF2AK2;PIK3CD;HLA-F;HLA-G;HDAC9;C3;CCNA1;CREB3L1;REL;IRF7;CCR8;CCR5;ATP6V0D2;CCR4;JAK3;IRF9;CREB5
MicroRNAs in cancer	30/310	0.0744724	0.26717	0	0	1.35789	3.52688	IRS1;SHC1;CDCA5;ITGB3;PDGFB;TNC;PDGFA;PIK3CD;HOXD10;THBS1;SOCS1;PLAU;DNMT3B;IGF2BP1;BMF;SOX4;TP63;PDGFRB;TGFB2;TPM1;HMGA2;KIF23;MMP9;CDC25B;ZEB2;CYP24A1;MMP16;FSCN1;ITGA5;MET
Ferroptosis	1941-06-01	0.0773032	0.273901	0	0	2.16569	5.54421	PRNP;TFRC;CYBB;SLC39A8;ACSL4;SLC39A14
C-type lectin receptor signaling pathway	12/104	0.0794267	0.277993	0	0	1.64949	4.17803	IL6;FCER1G;MRAS;CLEC7A;CD209;STAT1;IRF1;STAT2;IL12B;PIK3CD;CBLB;IRF9
Tryptophan metabolism	1942-06-01	0.0848605	0.293433	0	0	2.10542	5.19353	IL4I1;ALDH1B1;TDO2;KYNU;KMO;IDO1
Pathogenic Escherichia coli infection	20/197	0.0884825	0.301702	0	0	1.4302	3.46816	ITGB1;MYO10;WIPF1;ARPC1B;F2R;MYO5A;CLDN22;IL6;MYO1B;CYTH4;FCGR2A;TUBB3;GNA12;TNFSF10;MYH9;NCKAP1L;SEC24D;MYH10;MYO1F;MYO1G
Cytosolic DNA-sensing pathway	23224	0.0893544	0.301702	0	0	1.83808	4.43923	ZBP1;CXCL10;IL6;AIM2;DDX58;CCL5;IRF7;ADAR
HIF-1 signaling pathway	12/109	0.103847	0.34656	0	0	1.56404	3.54229	HK3;IL6;PFKFB3;ANGPT2;TFRC;IFNG;SERPINE1;SLC2A1;CYBB;PIK3CD;TIMP1;HIF1A
Cellular senescence	16/156	0.110256	0.362145	0	0	1.44547	3.1872	TGFB2;TGFB1;TGFB3;IGFBP3;SERPINE1;HLA-B;PIK3CD;HLA-F;FOXM1;ETS1;HLA-G;TGFBR1;CCNA1;IL6;MRAS;MYBL2
Bacterial invasion of epithelial cells	28369	0.111041	0.362145	0	0	1.67248	3.67588	ITGB1;SHC1;ARPC1B;CAV1;PXN;FN1;PIK3CD;ITGA5;MET
Mucin type O-glycan biosynthesis	1936-05-01	0.121317	0.391212	0	0	2.03666	4.29604	GALNT6;GALNT2;GALNT18;GALNT10;ST3GAL2
Phospholipase D signaling pathway	15/148	0.12795	0.404915	0	0	1.42601	2.93204	PDGFRB;FCER1G;SHC1;F2R;PDGFB;PDGFA;PIK3CD;LPAR3;PIK3CG;MRAS;CYTH4;PDGFC;GNA12;DGKI;DGKH
Other types of O-glycan biosynthesis	17319	0.128388	0.404915	0	0	1.84816	3.79372	GALNT6;GALNT2;GALNT18;PLOD3;GXYLT2;GALNT10
Amphetamine addiction	1969-08-01	0.132541	0.413471	0	0	1.65675	3.34805	GRIN3B;TH;CREB3L1;CAMK4;STX1A;GRIA3;CREB5;GRIN2D
Central carbon metabolism in cancer	1970-08-01	0.140624	0.424832	0	0	1.62994	3.19739	PDGFRB;NTRK1;HK3;SLC2A1;PIK3CD;SLC16A3;MET;HIF1A
Epithelial cell signaling in Helicobacter pylori infection	25781	0.140624	0.424832	0	0	1.62994	3.19739	LYN;PTPRZ1;CCL5;ADAM10;CXCL1;CXCL3;ATP6V0D2;MET
Prolactin signaling pathway	1970-08-01	0.140624	0.424832	0	0	1.62994	3.19739	SOCS1;TH;SHC1;STAT1;IRF1;LHB;PIK3CD;TNFSF11
Hippo signaling pathway	16/163	0.144871	0.433103	0	0	1.37611	2.65853	TGFB2;FZD2;TGFB1;TGFB3;WNT7B;SERPINE1;FZD6;ITGB2;BMP8A;WNT7A;GDF6;TGFBR1;SNAI2;BMPR1B;WNT2;BIRC3
Cocaine addiction	1949-06-01	0.148311	0.438816	0	0	1.76201	3.3627	GRIN3B;TH;CREB3L1;GNAI1;CREB5;GRIN2D
Cholesterol metabolism	18415	0.158764	0.464951	0	0	1.72187	3.16883	ABCA1;SOAT1;LIPG;APOC1;PCSK9;APOE
Prostate cancer	35704	0.174723	0.50652	0	0	1.45198	2.53305	PDGFRB;PLAU;CREB3L1;PDGFC;MMP3;PDGFB;PDGFA;PIK3CD;MMP9;CREB5
Steroid biosynthesis	44640	0.178303	0.507212	0	0	2.22699	3.83994	CYP27B1;CYP24A1;SOAT1
Hepatitis C	15/157	0.179248	0.507212	0	0	1.33498	2.29481	RSAD2;DDX58;STAT1;STAT2;EIF2AK2;PIK3CD;IFIT1;CLDN22;CXCL10;IFNG;OAS2;OAS3;IRF7;BID;IRF9
Bladder cancer	1941-05-01	0.180263	0.507212	0	0	1.75332	3.00402	MMP1;MMP2;THBS1;MMP9;TYMP
Choline metabolism in cancer	36069	0.182676	0.507383	0	0	1.4354	2.44023	PDGFRB;SLC22A4;PDGFC;PDGFB;RAC2;PDGFA;PIK3CD;HIF1A;DGKI;DGKH
Axon guidance	17/182	0.18386	0.507383	0	0	1.30224	2.20544	ITGB1;SEMA7A;UNC5A;SEMA3C;LIMK1;PIK3CD;SEMA4F;GNAI1;ENAH;EFNB1;RGS3;RAC2;PLXNA1;PLXNC1;EPHB2;BMPR1B;MET
Ras signaling pathway	21/232	0.188911	0.515472	0	0	1.25826	2.09686	PDGFRB;NTRK1;PLA2G2D;ANGPT2;SHC1;PDGFB;PDGFA;VEGFC;PIK3CD;NGF;ETS1;PGF;ZAP70;HTR7;MRAS;RASA3;PDGFC;REL;RAC2;ABL2;MET
Asthma	11414	0.190383	0.515472	0	0	1.86984	3.10153	CCL11;FCER1G;HLA-DRA;HLA-DQA1
Pantothenate and CoA biosynthesis	2022-03-21	0.197398	0.529469	0	0	2.10316	3.41244	ALDH1B1;VNN3;BCAT1
Human immunodeficiency virus 1 infection	19/212	0.215491	0.572648	0	0	1.24411	1.9095	PXN;LIMK1;HLA-B;TAP1;PIK3CD;HLA-F;CD3E;TNFRSF1B;HLA-G;GNAI1;BST2;CD4;RAC2;CD247;CCR5;BID;APOBEC3A;APOBEC3B;TLR2
Fc epsilon RI signaling pathway	1968-07-01	0.23148	0.609494	0	0	1.44866	2.11977	LYN;CSF2;FCER1G;RAC2;PIK3CD;LCP2;VAV2
Renin-angiotensin system	2022-03-23	0.236885	0.618054	0	0	1.89264	2.72574	ENPEP;MME;ANPEP
cAMP signaling pathway	19/216	0.239676	0.619703	0	0	1.21858	1.7407	SUCNR1;LHB;F2R;HTR1D;PIK3CD;GLI3;GNAI1;GRIN2D;VAV2;EDNRA;GRIN3B;CREB3L1;CAMK4;PDE3A;RAC2;PDE4B;GRIA3;CNGB1;CREB5
Apoptosis	13/142	0.244694	0.627028	0	0	1.27273	1.79168	NTRK1;BCL2A1;CTSZ;PRF1;PIK3CD;GZMB;NGF;CTSS;CTSK;TNFSF10;BID;CTSC;BIRC3
FoxO signaling pathway	12/131	0.255474	0.648859	0	0	1.27337	1.73768	TGFB2;IL6;TGFB1;IRS1;TGFB3;PLK1;TNFSF10;PIK3CD;HOMER3;IL7R;TGFBR1;RAG1
Necroptosis	14/159	0.279983	0.70487	0	0	1.21916	1.55203	ZBP1;STAT1;STAT2;CYBB;EIF2AK2;TNFAIP3;PYGL;IFNG;TNFSF10;STAT4;BID;JAK3;IRF9;BIRC3
Neuroactive ligand-receptor interaction	28/341	0.297662	0.736834	0	0	1.13012	1.36948	LHB;C5AR1;CHRNA9;FPR3;LPAR3;FPR2;C3;EDNRA;P2RY6;HTR7;CYSLTR2;UCN2;HRH2;C3AR1;S1PR5;GRIA3;PTGDR;P2RY10;PTGIR;F2R;HTR1D;GRIN2D;APLN;GRIN3B;APLNR;F2RL1;F2RL2;F2RL3
Human cytomegalovirus infection	19/225	0.297814	0.736834	0	0	1.16477	1.41087	CCR1;IL10RA;ITGB3;PXN;HLA-B;TAP1;PIK3CD;HLA-F;HLA-G;GNAI1;IL6;CREB3L1;CCL5;GNA12;RAC2;ITGAV;CCR5;BID;CREB5
Estrogen signaling pathway	12/137	0.306544	0.751949	0	0	1.21185	1.43289	KRT17;SHC1;CREB3L1;MMP2;KRT37;KRT14;PIK3CD;KRT10;MMP9;GNAI1;KRT9;CREB5
Basal cell carcinoma	1963-06-01	0.316806	0.754487	0	0	1.32823	1.52675	FZD2;WNT7B;FZD6;WNT7A;WNT2;GLI3
Neomycin, kanamycin and gentamicin biosynthesis	2022-01-05	0.317331	0.754487	0	0	3.15283	3.61884	HK3
Gap junction	1988-08-01	0.319271	0.754487	0	0	1.26197	1.44081	PDGFRB;GUCY1A2;GJA1;TUBB3;PDGFC;PDGFB;PDGFA;GNAI1
Diabetic cardiomyopathy	17/203	0.323622	0.754487	0	0	1.15389	1.30179	TGFB2;TGFB1;IRS1;NCF2;TGFB3;GFPT2;MMP2;SLC2A1;CYBB;PIK3CD;COX6B2;MMP9;TGFBR1;COL1A1;COL3A1;COL1A2;RAC2
Chronic myeloid leukemia	1976-07-01	0.324741	0.754487	0	0	1.28015	1.43982	TGFB2;TGFB1;SHC1;TGFB3;PIK3CD;TGFBR1;RUNX1
Pancreatic cancer	1976-07-01	0.324741	0.754487	0	0	1.28015	1.43982	TGFB2;TGFB1;STAT1;TGFB3;RAC2;PIK3CD;TGFBR1
MAPK signaling pathway	24/294	0.32598	0.754487	0	0	1.12248	1.25821	PDGFRB;NTRK1;TGFB2;TGFB1;ANGPT2;TGFB3;PDGFB;PDGFA;VEGFC;NGF;DUSP6;PGF;TGFBR1;CDC25B;MRAS;DUSP10;PDGFC;GNA12;RAC2;FLNA;FLNB;CD14;PTPN7;MET
Lysosome	11/128	0.340173	0.781036	0	0	1.18652	1.27943	LAPTM4B;LAMP3;SLC11A1;CTSK;CTSZ;LAPTM5;ACP5;ATP6V0D2;ARSB;CTSS;CTSC
Nitrogen metabolism	44609	0.358543	0.816682	0	0	1.68165	1.72488	CA2;CA9
Phenylalanine, tyrosine and tryptophan biosynthesis	44567	0.36752	0.830536	0	0	2.52212	2.52459	IL4I1
Endocytosis	20/252	0.393862	0.883113	0	0	1.08787	1.01363	TFRC;SMURF2;WIPF1;ARPC1B;CAV1;HLA-B;CBLB;ASAP1;HLA-F;HLA-G;TGFBR1;DAB2;RAB31;CYTH4;DNAJC6;NEDD4;IL2RA;IL2RB;FOLR3;CCR5
Calcium signaling pathway	19/240	0.402491	0.895465	0	0	1.08482	0.987276	PDGFRB;NTRK1;MCOLN3;F2R;PDGFB;PDGFA;VEGFC;NGF;SLC8A1;GRIN2D;EDNRA;HTR7;CYSLTR2;GDNF;HRH2;CAMK4;PDGFC;CD38;MET
RIG-I-like receptor signaling pathway	1970-06-01	0.410391	0.906017	0	0	1.18251	1.05319	IFIH1;CXCL10;DDX58;IRF7;IL12B;ISG15
Gastric cancer	12/149	0.414601	0.908325	0	0	1.10498	0.972869	TGFB2;FZD2;TGFB1;SHC1;TGFB3;WNT7B;FZD6;PIK3CD;WNT7A;WNT2;MET;TGFBR1
Adherens junction	1971-06-01	0.423768	0.921374	0	0	1.16425	0.999589	ACTN1;RAC2;SNAI1;SNAI2;MET;TGFBR1
Melanoma	1972-06-01	0.437101	0.931081	0	0	1.14655	0.948873	PDGFRB;PDGFC;PDGFB;PIK3CD;PDGFA;MET
One carbon pool by folate	44612	0.438193	0.931081	0	0	1.40115	1.15608	MTHFD1L;ALDH1L2
Type II diabetes mellitus	1946-04-01	0.440713	0.931081	0	0	1.20107	0.984106	HK3;SOCS1;IRS1;PIK3CD
SNARE interactions in vesicular transport	12114	0.441209	0.931081	0	0	1.26108	1.03186	GOSR1;STX2;STX1A
Long-term depression	1960-05-01	0.4538	0.950646	0	0	1.14645	0.905807	LYN;GUCY1A2;GNA12;GNAI1;GRIA3
Riboflavin metabolism	2022-01-08	0.457105	0.950646	0	0	1.80132	1.41015	ACP5
Hepatocellular carcinoma	13/168	0.46539	0.960166	0	0	1.05774	0.809044	TGFB2;FZD2;TGFB1;SHC1;TGFB3;WNT7B;FZD6;PIK3CD;WNT7A;TGFBR1;DPF1;WNT2;MET
Glycerolipid metabolism	22402	0.468373	0.960166	0	0	1.12591	0.853994	ALDH1B1;LIPG;PNPLA3;DGKI;DGKH
Tight junction	13/169	0.474104	0.963475	0	0	1.0509	0.784319	ITGB1;MPP4;ACTN1;ARPC1B;MSN;RUNX1;CLDN22;EPB41L4B;NEDD4;MYH9;BVES;MYH10;RAB8B
Glioma	27546	0.476702	0.963475	0	0	1.09652	0.812372	PDGFRB;SHC1;CAMK4;PDGFB;PIK3CD;PDGFA
Nicotinate and nicotinamide metabolism	1935-03-01	0.48027	0.963898	0	0	1.18213	0.866985	NT5E;NNMT;CD38
Starch and sucrose metabolism	1936-03-01	0.499311	0.995154	0	0	1.14625	0.796099	HK3;PYGL;PGM2L1
Cysteine and methionine metabolism	18354	0.506185	0.999995	0	0	1.09639	0.74648	IL4I1;SDS;DNMT3B;BCAT1
Growth hormone synthesis, secretion and action	9/119	0.514646	0.999995	0	0	1.03155	0.685232	SOCS1;IRS1;SHC1;STAT1;CREB3L1;IGFBP3;PIK3CD;GNAI1;CREB5
Sphingolipid signaling pathway	9/119	0.514646	0.999995	0	0	1.03155	0.685232	FCER1G;GNA12;RAC2;PIK3CD;PPP2R3A;BID;S1PR5;GNAI1;SGPP1
Alanine, aspartate and glutamate metabolism	13575	0.517991	0.999995	0	0	1.11247	0.731783	IL4I1;GAD1;GFPT2
Insulin resistance	8/108	0.54375	0.999995	0	0	1.00848	0.614433	IL6;IRS1;CREB3L1;GFPT2;SLC2A1;PIK3CD;PYGL;CREB5
Apelin signaling pathway	10/137	0.556275	0.999995	0	0	0.992504	0.582096	MRAS;CAMK4;SERPINE1;APLNR;SPP1;SLC8A1;PIK3CG;TGFBR1;GNAI1;APLN
alpha-Linolenic acid metabolism	2022-02-25	0.557731	0.999995	0	0	1.09626	0.64008	FADS2;PLA2G2D
Salmonella infection	18/249	0.564645	0.999995	0	0	0.982022	0.561283	ARPC1B;RHOH;PIK3CD;NLRC4;PIK3CG;IL6;PTPRC;CYTH4;CASP5;TUBB3;TNFSF10;FLNA;NCKAP1L;FLNB;CD14;PFN2;TLR2;BIRC3
Wnt signaling pathway	12/166	0.566917	0.999995	0	0	0.982096	0.557381	SFRP4;FZD2;MMP7;WNT7B;FZD6;RAC2;WNT7A;ROR2;SOST;PRICKLE1;WNT2;LGR5
Taurine and hypotaurine metabolism	2022-01-11	0.568277	0.999995	0	0	1.26072	0.712493	GAD1
Nicotine addiction	1940-03-01	0.571655	0.999995	0	0	1.02211	0.571583	GRIN3B;GRIA3;GRIN2D
Inflammatory mediator regulation of TRP channels	1998-07-01	0.587158	0.999995	0	0	0.969504	0.516223	NTRK1;TRPA1;TRPV2;PIK3CD;F2RL1;ASIC2;NGF
Collecting duct acid secretion	2022-02-27	0.600207	0.999995	0	0	1.00845	0.514792	CA2;ATP6V0D2
Fatty acid elongation	2022-02-27	0.600207	0.999995	0	0	1.00845	0.514792	ELOVL5;ELOVL3
Progesterone-mediated oocyte maturation	7/100	0.608792	0.999995	0	0	0.948552	0.470747	CCNA1;PLK1;PIK3CD;PKMYT1;GNAI1;CDC25B;AURKA
Colorectal cancer	1986-06-01	0.612492	0.999995	0	0	0.945184	0.463348	TGFB2;TGFB1;TGFB3;RAC2;PIK3CD;TGFBR1
Melanogenesis	7/101	0.619379	0.999995	0	0	0.93841	0.449534	FZD2;CREB3L1;WNT7B;FZD6;WNT7A;WNT2;GNAI1
p53 signaling pathway	1973-05-01	0.629985	0.999995	0	0	0.926621	0.428154	SESN3;IGFBP3;SERPINE1;BID;THBS1
VEGF signaling pathway	1959-04-01	0.638809	0.999995	0	0	0.916532	0.410743	SH2D2A;PXN;RAC2;PIK3CD
PPAR signaling pathway	1974-05-01	0.642043	0.999995	0	0	0.913142	0.404613	FADS2;MMP1;SCD5;OLR1;ACSL4
ABC transporters	1945-03-01	0.652365	0.999995	0	0	0.900185	0.384515	ABCA1;TAP1;ABCA12
Glycosphingolipid biosynthesis	1945-03-01	0.652365	0.999995	0	0	0.900185	0.384515	B3GNT4;B4GALNT1;ST3GAL2
beta-Alanine metabolism	1930-02-01	0.65802	0.999995	0	0	0.900253	0.376773	ALDH1B1;GAD1
AMPK signaling pathway	8/120	0.663762	0.999995	0	0	0.899844	0.368784	CCNA1;PFKFB3;IRS1;CREB3L1;SCD5;PIK3CD;PPP2R3A;CREB5
Gastric acid secretion	1976-05-01	0.665411	0.999995	0	0	0.887324	0.361451	CA2;HRH2;KCNJ15;GAST;GNAI1
Thiamine metabolism	44576	0.681945	0.999995	0	0	0.900321	0.344648	AK5
Synaptic vesicle cycle	1978-05-01	0.68776	0.999995	0	0	0.86292	0.323004	SLC6A12;STX2;SLC6A2;ATP6V0D2;STX1A
Lysine degradation	1963-04-01	0.689696	0.999995	0	0	0.85421	0.317343	ALDH1B1;PLOD3;PLOD2;PLOD1
cGMP-PKG signaling pathway	11/167	0.690541	0.999995	0	0	0.888007	0.328811	GUCY1A2;EDNRA;IRS1;CREB3L1;GNA12;PDE3A;SLC8A1;PIK3CG;GNAI1;CNGB1;CREB5
Amino sugar and nucleotide sugar metabolism	17593	0.695274	0.999995	0	0	0.840036	0.305311	CHIT1;HK3;GFPT2
Valine, leucine and isoleucine degradation	1948-03-01	0.695274	0.999995	0	0	0.840036	0.305311	IL4I1;ALDH1B1;BCAT1
Cell cycle	8/124	0.699268	0.999995	0	0	0.868626	0.310725	CCNA1;TGFB2;TGFB1;TGFB3;PLK1;CDC6;PKMYT1;CDC25B
GnRH secretion	1964-04-01	0.701589	0.999995	0	0	0.839927	0.297676	LHB;SPP1;PIK3CD;KCNN1
Ether lipid metabolism	1949-03-01	0.708654	0.999995	0	0	0.82173	0.282994	PLA2G2D;LPCAT1;PLA2G7
Fructose and mannose metabolism	1933-02-01	0.708934	0.999995	0	0	0.813	0.279667	HK3;PFKFB3
Prion disease	18/273	0.718356	0.999995	0	0	0.88843	0.293884	C1QB;C1QA;PRNP;NCF2;CAV1;CYBB;PIK3CD;LAMC1;COX6B2;GRIN2D;GRIN3B;IL6;TUBB3;CREB3L1;CCL5;RAC2;C1QC;CREB5
Arginine and proline metabolism	1950-03-01	0.721577	0.999995	0	0	0.804203	0.262424	ALDH1B1;P4HA1;P4HA3
Phenylalanine metabolism	2022-01-17	0.727015	0.999995	0	0	0.787696	0.251124	IL4I1
Fatty acid biosynthesis	2022-01-18	0.747096	0.999995	0	0	0.741321	0.216141	ACSL4
Other glycan degradation	44579	0.747096	0.999995	0	0	0.741321	0.216141	NEU3
Tyrosine metabolism	13181	0.753347	0.999995	0	0	0.741144	0.209914	IL4I1;TH
Adipocytokine signaling pathway	1969-04-01	0.756092	0.999995	0	0	0.775108	0.216714	IRS1;SLC2A1;ACSL4;TNFRSF1B
Renin secretion	1969-04-01	0.756092	0.999995	0	0	0.775108	0.216714	GUCY1A2;EDNRA;PDE3A;GNAI1
ErbB signaling pathway	1985-05-01	0.757799	0.999995	0	0	0.787116	0.218297	SHC1;PIK3CD;ABL2;CBLB;NRG1
Breast cancer	9/147	0.761163	0.999995	0	0	0.820998	0.224056	HEYL;FZD2;SHC1;WNT7B;FZD6;TNFSF11;PIK3CD;WNT7A;WNT2
Glycosaminoglycan degradation	2022-01-19	0.765701	0.999995	0	0	0.700098	0.186901	ARSB
Insulin secretion	31533	0.766768	0.999995	0	0	0.777356	0.206443	CREB3L1;SLC2A1;KCNN1;STX1A;CREB5
Aldosterone-regulated sodium reabsorption	13547	0.766796	0.999995	0	0	0.71993	0.191166	IRS1;PIK3CD
Longevity regulating pathway	6/102	0.769333	0.999995	0	0	0.786971	0.206369	SESN3;IRS1;CREB3L1;CAMK4;PIK3CD;CREB5
Vascular smooth muscle contraction	8/133	0.76993	0.999995	0	0	0.805691	0.210653	GUCY1A2;EDNRA;PTGIR;PLA2G2D;CALD1;GNA12;MYH9;MYH10
Regulation of lipolysis in adipocytes	1955-03-01	0.779554	0.999995	0	0	0.726679	0.180967	IRS1;PIK3CD;GNAI1
Neurotrophin signaling pathway	7/119	0.78028	0.999995	0	0	0.786825	0.195213	NTRK1;IRS1;SHC1;CAMK4;PIK3CD;NGF;SH2B3
Hedgehog signaling pathway	1956-03-01	0.789873	0.999995	0	0	0.71293	0.168168	SMURF2;GAS1;GLI3
Pyrimidine metabolism	1956-03-01	0.789873	0.999995	0	0	0.71293	0.168168	NT5E;CMPK2;TYMP
Thyroid hormone signaling pathway	7/121	0.794537	0.999995	0	0	0.772937	0.177772	STAT1;ITGB3;SLC2A1;PIK3CD;SLC16A10;ITGAV;HIF1A
Shigellosis	15/246	0.808777	0.999995	0	0	0.816664	0.173323	ITGB1;CSF2;ACTN1;ARPC1B;PXN;PIK3CD;NLRC4;C3;HK3;CYTH4;CCL5;TLN2;CD14;ITGA5;PFN2
Herpes simplex virus 1 infection	32/498	0.811323	0.999995	0	0	0.862619	0.180364	ITGB3;PIK3CD;C3;IFIH1;CCL5;IL12B;BID;HLA-DQA1;STAT1;DDX58;STAT2;ZFP92;HLA-B;EIF2AK2;TAP1;PILRA;HLA-F;POU2F2;HLA-G;BST2;IL6;IFNG;OAS2;OAS3;IRF7;HLA-DRA;ZNF699;ITGA5;ZNF114;IRF9;BIRC3;TLR2
Cushing syndrome	9/155	0.812272	0.999995	0	0	0.775674	0.161278	FZD2;CREB3L1;WNT7B;FZD6;WNT7A;AHR;WNT2;GNAI1;CREB5
Arginine biosynthesis	44583	0.813704	0.999995	0	0	0.599987	0.123693	NAGS
Histidine metabolism	44583	0.813704	0.999995	0	0	0.599987	0.123693	ALDH1B1
Mineral absorption	21976	0.827199	0.999995	0	0	0.662756	0.125731	SLC30A1;SLC8A1;SLC26A6
Mismatch repair	2022-01-23	0.827412	0.999995	0	0	0.572684	0.108497	EXO1
Proximal tubule bicarbonate reclamation	2022-01-23	0.827412	0.999995	0	0	0.572684	0.108497	CA2
Fat digestion and absorption	1943-02-01	0.834758	0.999995	0	0	0.614375	0.110964	ABCA1;PLA2G2D
Fatty acid degradation	1943-02-01	0.834758	0.999995	0	0	0.614375	0.110964	ALDH1B1;ACSL4
Steroid hormone biosynthesis	1961-03-01	0.835594	0.999995	0	0	0.651294	0.116981	HSD11B1;SULT1E1;HSD17B6
Vasopressin-regulated water reabsorption	1944-02-01	0.844168	0.999995	0	0	0.599715	0.101594	CREB3L1;CREB5
Cholinergic synapse	6/113	0.846073	0.999995	0	0	0.705646	0.117948	CREB3L1;CAMK4;PIK3CD;PIK3CG;GNAI1;CREB5
Folate biosynthesis	2022-01-26	0.862778	0.999995	0	0	0.50388	0.0743718	TH
Maturity onset diabetes of the young	44587	0.862778	0.999995	0	0	0.50388	0.0743718	PAX6
Carbohydrate digestion and absorption	1947-02-01	0.869547	0.999995	0	0	0.559643	0.0782286	HK3;PIK3CD
Glycolysis / Gluconeogenesis	1967-03-01	0.8789	0.999995	0	0	0.590043	0.0761654	HK3;MINPP1;ALDH1B1
Butanoate metabolism	2022-01-28	0.882233	0.999995	0	0	0.466505	0.0584529	GAD1
Phototransduction	2022-01-28	0.882233	0.999995	0	0	0.466505	0.0584529	CNGB1
Sphingolipid metabolism	1949-02-01	0.884293	0.999995	0	0	0.53577	0.065882	NEU3;SGPP1
Insulin signaling pathway	7/137	0.884371	0.999995	0	0	0.677218	0.0832152	HK3;SOCS1;IRS1;SHC1;PIK3CD;CBLB;PYGL
Retinol metabolism	24898	0.885041	0.999995	0	0	0.580934	0.0709447	CYP27C1;RDH16;HSD17B6
mTOR signaling pathway	8/154	0.886458	0.999995	0	0	0.689017	0.0830415	FZD2;IRS1;WNT7B;FZD6;PIK3CD;WNT7A;WNT2;RNF152
Linoleic acid metabolism	44590	0.890901	0.999995	0	0	0.44982	0.0519643	PLA2G2D
Vibrio cholerae infection	1950-02-01	0.891073	0.999995	0	0	0.52458	0.0604994	KDELR3;ATP6V0D2
Ubiquitin mediated proteolysis	7/140	0.896913	0.999995	0	0	0.661834	0.0720055	SOCS1;SMURF2;NEDD4;CBLB;UBE2L6;RHOBTB1;BIRC3
Ascorbate and aldarate metabolism	2022-01-30	0.898931	0.999995	0	0	0.434286	0.0462728	ALDH1B1
GABAergic synapse	1989-04-01	0.900372	0.999995	0	0	0.592087	0.0621379	GAD1;SLC6A12;GNAI1;SLC38A5
Galactose metabolism	44592	0.90637	0.999995	0	0	0.419787	0.041268	HK3
Non-small cell lung cancer	1972-03-01	0.90691	0.999995	0	0	0.547138	0.0534621	PIK3CD;JAK3;MET
Morphine addiction	1991-04-01	0.909503	0.999995	0	0	0.578413	0.0548667	PDE4B;PDE3A;PDE7A;GNAI1
Inositol phosphate metabolism	1973-03-01	0.911754	0.999995	0	0	0.539293	0.0498228	MINPP1;PIK3CD;PIK3CG
Fanconi anemia pathway	19756	0.91466	0.999995	0	0	0.484123	0.0431852	EME1;FANCB
Purine metabolism	6/129	0.919358	0.999995	0	0	0.613321	0.0515676	GUCY1A2;NT5E;PDE3A;PDE4B;AK5;PDE7A
Base excision repair	1933-01-01	0.919648	0.999995	0	0	0.393507	0.0329618	NEIL3
Thyroid hormone synthesis	27454	0.92076	0.999995	0	0	0.524256	0.0432806	CREB3L1;GPX8;CREB5
Serotonergic synapse	5/113	0.924964	0.999995	0	0	0.582164	0.0454089	APP;HTR7;KCND2;HTR1D;GNAI1
Glutamatergic synapse	5/114	0.928317	0.999995	0	0	0.576792	0.0429032	GRIN3B;HOMER3;GRIA3;GNAI1;GRIN2D
Dopaminergic synapse	6/132	0.929046	0.999995	0	0	0.598621	0.0440565	TH;CREB3L1;PPP2R3A;GRIA3;GNAI1;CREB5
Glutathione metabolism	1957-02-01	0.929106	0.999995	0	0	0.457642	0.0336514	ANPEP;GPX8
Adrenergic signaling in cardiomyocytes	7/150	0.9307	0.999995	0	0	0.615217	0.0441837	CREB3L1;TPM1;PPP2R3A;SLC8A1;PIK3CG;GNAI1;CREB5
Circadian entrainment	1997-04-01	0.932585	0.999995	0	0	0.54092	0.0377537	GUCY1A2;GRIA3;GNAI1;GRIN2D
Alcoholism	9/186	0.935415	0.999995	0	0	0.638743	0.0426456	GRIN3B;TH;SHC1;CREB3L1;CAMK4;HDAC9;GNAI1;GRIN2D;CREB5
Glycerophospholipid metabolism	1998-04-01	0.935867	0.999995	0	0	0.535137	0.0354697	PLA2G2D;LPCAT1;DGKI;DGKH
Notch signaling pathway	21582	0.937418	0.999995	0	0	0.441536	0.0285348	HEYL;DTX3L
Thyroid cancer	1937-01-01	0.940824	0.999995	0	0	0.349709	0.0213319	NTRK1
Arachidonic acid metabolism	1961-02-01	0.944799	0.999995	0	0	0.426523	0.0242193	PLA2G2D;GPX8
Various types of N-glycan biosynthesis	14246	0.949218	0.999995	0	0	0.331267	0.0172645	MAN1A1
Glycine, serine and threonine metabolism	1940-01-01	0.952958	0.999995	0	0	0.322756	0.0155519	SDS
Homologous recombination	1941-01-01	0.956422	0.999995	0	0	0.31467	0.0140204	EME1
Cortisol synthesis and secretion	23774	0.957148	0.999995	0	0	0.399356	0.0174909	CREB3L1;CREB5
Cardiac muscle contraction	1987-03-01	0.959271	0.999995	0	0	0.44907	0.0186729	TPM1;COX6B2;SLC8A1
Glucagon signaling pathway	4/107	0.959482	0.999995	0	0	0.488139	0.0201903	CREB3L1;SLC2A1;PYGL;CREB5
Long-term potentiation	1967-02-01	0.962283	0.999995	0	0	0.387026	0.01488	CAMK4;GRIN2D
Alzheimer disease	19/369	0.964306	0.999995	0	0	0.680161	0.0247215	APP;FZD2;MME;IRS1;WNT7B;FZD6;EIF2AK2;WNT7A;ADAM10;CYBB;PIK3CD;COX6B2;GRIN2D;IL6;TUBB3;NOX4;APOE;BID;WNT2
Mitophagy	24869	0.964623	0.999995	0	0	0.381141	0.0137278	MRAS;HIF1A
Bile secretion	32933	0.965676	0.999995	0	0	0.433514	0.0151412	CA2;AQP9;SLC2A1
Proteasome	16803	0.970274	0.999995	0	0	0.279631	0.00843825	IFNG
GnRH signaling pathway	1993-03-01	0.971122	0.999995	0	0	0.418996	0.0122777	MMP14;MMP2;LHB
Salivary secretion	34029	0.971122	0.999995	0	0	0.418996	0.0122777	GUCY1A2;CD38;LYZ
Pyruvate metabolism	1947-01-01	0.972464	0.999995	0	0	0.273537	0.00763775	ALDH1B1
Oxytocin signaling pathway	6/154	0.973751	0.999995	0	0	0.509027	0.0135398	GUCY1A2;TRPM2;CAMK4;CD38;PIK3CG;GNAI1
Non-alcoholic fatty liver disease	6/155	0.974964	0.999995	0	0	0.505584	0.0128187	IL6;TGFB1;IRS1;PIK3CD;COX6B2;BID
Phosphatidylinositol signaling system	1997-03-01	0.97712	0.999995	0	0	0.401079	0.00928317	PIK3CD;DGKI;DGKH
N-Glycan biosynthesis	1950-01-01	0.978112	0.999995	0	0	0.256748	0.005682	MAN1A1
Aldosterone synthesis and secretion	35855	0.978423	0.999995	0	0	0.396836	0.00865624	CREB3L1;CAMK4;CREB5
Ovarian steroidogenesis	1951-01-01	0.979725	0.999995	0	0	0.2516	0.00515359	LHB
Endocrine and other factor-regulated calcium reabsorption	19360	0.982603	0.999995	0	0	0.241897	0.00424538	SLC8A1
Pancreatic secretion	3/102	0.98296	0.999995	0	0	0.380719	0.00654325	PLA2G2D;CA2;CD38
Endometrial cancer	21186	0.988135	0.999995	0	0	0.220618	0.00263325	PIK3CD
Protein processing in endoplasmic reticulum	6/171	0.988511	0.999995	0	0	0.45616	0.00527121	SEC23A;BAG2;DERL3;EIF2AK2;MAN1A1;SEC24D
Taste transduction	31444	0.989096	0.999995	0	0	0.299176	0.00328009	HTR1D;ASIC2
Autophagy	4/137	0.992119	0.999995	0	0	0.377417	0.00298619	MRAS;IRS1;PIK3CD;HIF1A
Chemical carcinogenesis	9/239	0.992931	0.999995	0	0	0.490135	0.00347696	HSD11B1;CREB3L1;CHRNA9;TNFSF11;PIK3CD;CDC6;AHR;GNAI1;CREB5
Pathways of neurodegeneration	22/475	0.994236	0.999995	0	0	0.606293	0.00350454	APP;PRNP;DNAH10;FZD2;DNAH17;WNT7B;DNAH5;FZD6;GPX8;WNT7A;CYBB;UBE2L6;TNFRSF1B;COX6B2;GRIN2D;IL6;TUBB3;NOX4;BID;WNT2;GRIA3;STX1A
Spinocerebellar ataxia	4/143	0.99441	0.999995	0	0	0.361008	0.00202387	GRIN3B;PIK3CD;GRIA3;GRIN2D
Oocyte meiosis	3/129	0.996726	0.999995	0	0	0.298698	0.000979429	PLK1;PKMYT1;AURKA
Metabolism of xenobiotics by cytochrome P450	27760	0.99701	0.999995	0	0	0.167506	0.000501626	HSD11B1
Huntington disease	11/306	0.998106	0.999995	0	0	0.466038	0.000883314	DNAH10;DNAH17;TUBB3;CREB3L1;DNAH5;GPX8;COX6B2;STX1A;GRIA3;TGM2;CREB5
Peroxisome	29952	0.998111	0.999995	0	0	0.155048	0.000293137	ACSL4
Retrograde endocannabinoid signaling	3/148	0.99902	0.999995	0	0	0.259291	0.000254328	NAPEPLD;GRIA3;GNAI1
mRNA surveillance pathway	35796	0.999444	0.999995	0	0	0.129361	7.19119e-05	PPP2R3A
Thermogenesis	6/232	0.999559	0.999995	0	0	0.331931	0.000146484	CREB3L1;DPF1;BMP8A;ACSL4;COX6B2;CREB5
Oxidative phosphorylation	2/133	0.99956	0.999995	0	0	0.191349	8.42985e-05	COX6B2;ATP6V0D2
Drug metabolism	1/108	0.99974	0.999995	0	0	0.117207	3.04328e-05	TYMP
Amyotrophic lateral sclerosis	11/364	0.999882	0.999995	0	0	0.388226	4.59125e-05	DNAH10;DNAH17;TUBB3;DNAH5;GPX8;NRG1;BID;COX6B2;TNFRSF1B;PFN2;GRIN2D
Parkinson disease	5/249	0.999956	0.999995	0	0	0.255777	1.11317e-05	TH;TUBB3;UBE2L6;COX6B2;GNAI1
Olfactory transduction	3/440	0.999995	0.999995	0	0	0.0846682	4.09541e-07	OR51E1;SLC8A1;CNGB1

## Sheet: Human_Oral_RNA-seq_SCC_KEGG_DN
Supplementary Table S5
	Human Tongue Squamous Cell Carcinoma (SCC) vs. Margin
Overlap Results		KEGG 2021 Human database. q<0.05, Down (Log2<- 1)					Enrichr Analysis
Term	Overlap	P-value	Adjusted P-value	Old P-value	Old Adjusted P-value	Odds Ratio	Combined Score	Genes
Metabolism of xenobiotics by cytochrome P450	21/76	4.09013e-08	1.19841e-05	0	0	5.07148	86.2765	UGT1A10;ADH1C;ADH1B;EPHX1;MGST1;MGST2;ADH7;CYP3A4;CYP3A5;ALDH3A1;ADH4;CYP2C9;AKR7A3;CYP2S1;CYP2E1;CYP2F1;UGT1A8;UGT1A7;CBR3;UGT1A6;GSTM5
Retinol metabolism	18/68	7.57092e-07	0.000110914	0	0	4.7727	67.2654	UGT1A10;ADH1C;ADH1B;ADH7;CYP3A4;CYP2C18;CYP3A5;SDR16C5;ADH4;CYP26A1;CYP2C9;CYP2W1;DHRS9;CYP2S1;ALDH1A1;UGT1A8;UGT1A7;UGT1A6
Fatty acid degradation	13/43	5.21926e-06	0.000509748	0	0	5.73062	69.7025	ACADVL;ADH1C;ADH1B;ADH7;ACADSB;ALDH3A2;ADH4;ACADL;ALDH2;ACOX1;ACOX3;ACAA1;ALDH9A1
Drug metabolism	21/108	1.94705e-05	0.00142621	0	0	3.20057	34.7153	UGT1A10;MAOB;ADH1C;ADH1B;MGST1;MGST2;FMO2;ADH7;CYP2C19;CYP3A4;CYP3A5;ALDH3A1;ADH4;CYP2C9;CYP2E1;UGT1A8;CES2;UGT1A7;CES1;GSTM5;UGT1A6
PPAR signaling pathway	16/74	4.87239e-05	0.00285522	0	0	3.65044	36.2465	AQP7;DBI;ACADL;ACOX1;FABP7;PLIN4;SLC27A6;PPARG;HMGCS2;ACOX3;PLIN1;ACAA1;PCK1;SLC27A2;SLC27A5;PLIN5
Arginine and proline metabolism	1950-11-01	0.00061646	0.0298846	0	0	3.72288	27.5177	ALDH3A2;ARG2;GATM;ALDH2;MAOB;GOT1;CKMT1A;CKMT1B;HOGA1;PRODH;ALDH9A1
Tyrosine metabolism	1936-09-01	0.000713967	0.0298846	0	0	4.39635	31.8501	ADH4;ALDH3A1;ADH1C;MAOB;GOT1;DCT;ADH1B;ADH7;TYR
beta-Alanine metabolism	2022-08-30	0.000886479	0.0324673	0	0	4.7939	33.6928	ALDH3A2;ALDH3A1;ALDH2;ACOX1;ABAT;ACOX3;HIBCH;ALDH9A1
Valine, leucine and isoleucine degradation	1948-10-01	0.00167899	0.0546604	0	0	3.47121	22.1795	ALDH3A2;ALDH2;PCCA;BCKDHB;ABAT;HMGCS2;ACAA1;ACADSB;HIBCH;ALDH9A1
Tight junction	23/169	0.0019076	0.0558926	0	0	2.08515	13.057	MAGI1;PPP2R2A;CACNA1D;CGN;AMOT;MAPK10;SLC9A3R1;CLDN10;CLDN4;OCLN;CLDN20;DLG2;DLG3;CLDN8;CLDN7;CLDN23;CLDN19;MYH14;CLDN17;CFTR;CGNL1;TJP3;LLGL2
Arachidonic acid metabolism	1961-11-01	0.00337753	0.0808462	0	0	2.90212	16.5148	CYP2J2;CYP2C9;GPX2;PLA2G12A;GPX3;EPHX2;CYP4F3;ALOX12;CYP2E1;CYP2C19;CBR3
Steroid hormone biosynthesis	1961-11-01	0.00337753	0.0808462	0	0	2.90212	16.5148	SULT2B1;UGT1A10;DHRS11;CYP11A1;CYP2E1;CYP3A4;CYP3A5;HSD17B8;UGT1A8;UGT1A7;UGT1A6
Sulfur metabolism	2022-04-10	0.00371606	0.0808462	0	0	8.77148	49.0773	SELENBP1;TST;ETHE1;SUOX
Bile secretion	14/90	0.00421673	0.0808462	0	0	2.43179	13.2987	UGT1A10;EPHX1;NR1H4;AQP4;SLC51B;CYP3A4;SLC4A4;ADCY5;SLC9A3;UGT1A8;CFTR;SLC27A5;UGT1A7;UGT1A6
Ascorbate and aldarate metabolism	2022-07-30	0.00421735	0.0808462	0	0	4.00923	21.9246	ALDH3A2;UGT1A10;ALDH2;UGT1A8;UGT1A7;UGT1A6;ALDH9A1
Proximal tubule bicarbonate reclamation	2022-06-23	0.00441481	0.0808462	0	0	4.64756	25.2027	SLC9A3;GLS2;CA4;PCK1;SLC38A3;SLC4A4
Pyruvate metabolism	1947-09-01	0.00512294	0.0882954	0	0	3.12187	16.4648	ALDH3A2;ADH4;ADH1C;ALDH2;ADH1B;LDHD;ADH7;PCK1;ALDH9A1
Glutathione metabolism	1957-10-01	0.00622031	0.101253	0	0	2.80515	14.25	GPX2;GGT6;GPX3;GSR;MGST1;MGST2;CHAC1;PGD;PRDX6;GSTM5
Glycosphingolipid biosynthesis	1945-08-01	0.0127199	0.196154	0	0	2.84813	12.4309	FUT6;ST3GAL4;B3GALT4;B3GNT3;B3GALT5;FUT2;ABO;FUT3
Linoleic acid metabolism	2022-06-29	0.0144484	0.211669	0	0	3.43404	14.5506	CYP2J2;CYP2C9;PLA2G12A;CYP2E1;CYP2C19;CYP3A4
Arginine biosynthesis	2022-05-22	0.0168741	0.224733	0	0	3.87022	15.7981	ARG2;GOT1;GLS2;GPT2;GPT
Histidine metabolism	2022-05-22	0.0168741	0.224733	0	0	3.87022	15.7981	ALDH3A2;ALDH3A1;MAOB;ALDH2;ALDH9A1
Glycolysis / Gluconeogenesis	1967-10-01	0.0189033	0.240811	0	0	2.31177	9.17408	ALDH3A2;ALDH3A1;ADH4;ALDH2;ADH1C;ADH1B;ADH7;PCK1;FBP2;ALDH9A1
Mineral absorption	1960-09-01	0.0244985	0.299086	0	0	2.32447	8.62179	SLC34A3;SLC9A3;TF;MT1A;TRPV6;MT1G;MT1X;MT1H;ATP2B2
Nitrogen metabolism	2022-04-17	0.0283077	0.321739	0	0	4.04685	14.4255	CA3;CA4;CA8;CA13
Serotonergic synapse	14/113	0.0285502	0.321739	0	0	1.86451	6.63036	CYP2J2;MAOB;ALOX12;CACNA1D;HTR3A;HTR3B;CYP2C19;CYP2C18;SLC6A4;ADCY5;CYP2C9;CYP4X1;RAPGEF3;MAPK3
Propanoate metabolism	1934-06-01	0.0303155	0.328979	0	0	2.82006	9.85921	PCCA;ACOX1;BCKDHB;ABAT;ACOX3;HIBCH
Estrogen signaling pathway	16/137	0.0329756	0.345066	0	0	1.74385	5.94999	CALML6;HSPA6;KRT13;KRT23;KRT34;KRT32;KRT31;KRT40;ADCY5;KRT33B;KRT33A;KRT19;KRT15;KRT36;HSPA1B;MAPK3
Staphylococcus aureus infection	1995-12-01	0.0357009	0.360702	0	0	1.90516	6.3491	CFD;KRT33B;KRT33A;KRT19;KRT15;KRT36;KRT13;KRT23;KRT34;KRT32;KRT31;KRT40
Biosynthesis of unsaturated fatty acids	2022-05-27	0.038652	0.368395	0	0	2.98982	9.72636	ACOX1;TECR;ELOVL6;ACOX3;ACAA1
Mucin type O-glycan biosynthesis	1936-06-01	0.038977	0.368395	0	0	2.63177	8.53954	GALNT12;ST6GALNAC1;B3GNT6;B3GNT3;GCNT3;GALNTL6
Phototransduction	2022-05-28	0.0444088	0.406618	0	0	2.85967	8.90594	GUCY2D;CALML6;CNGA1;GNAT1;PDE6A
Chemical carcinogenesis	24/239	0.0529178	0.469846	0	0	1.47306	4.32933	PAQR8;UGT1A10;CHRNB4;EPHX2;EPHX1;MGST1;MGST2;EPHX3;MIR29C;CACNA1D;CYP2C19;CYP3A4;KLF4;CYP2C18;CYP3A5;ADCY5;CYP2C9;RPS6KA6;CYP2E1;UGT1A8;UGT1A7;GSTM5;MAPK3;UGT1A6
Pantothenate and CoA biosynthesis	2022-04-21	0.0569387	0.490677	0	0	3.09398	8.86668	ALDH3A2;ALDH2;PANK1;ENPP3
Leukocyte transendothelial migration	13/114	0.0596293	0.499183	0	0	1.69565	4.78107	MYL5;CLDN10;CLDN4;OCLN;CLDN20;RASSF5;CLDN8;CLDN7;CLDN23;CLDN19;CLDN17;CTNNA2;RAPGEF3
Peroxisome	1982-10-01	0.0635464	0.517197	0	0	1.82867	5.03979	ABCD3;MVK;AMACR;ACOX1;EPHX2;MPV17L;ACOX3;ACAA1;SLC27A2;PAOX
Porphyrin and chlorophyll metabolism	1943-06-01	0.0807245	0.639251	0	0	2.13306	5.36831	UGT1A10;BLVRB;PPOX;UGT1A8;UGT1A7;UGT1A6
Pentose and glucuronate interconversions	1934-05-01	0.0891188	0.687153	0	0	2.26728	5.48181	UGT1A10;DCXR;UGT1A8;UGT1A7;UGT1A6
alpha-Linolenic acid metabolism	2022-04-25	0.0965354	0.725253	0	0	2.50411	5.85423	PLA2G12A;ACOX1;ACOX3;ACAA1
Riboflavin metabolism	2022-02-08	0.105468	0.772556	0	0	4.37954	9.85109	BLVRB;ENPP3
Phenylalanine metabolism	2022-03-17	0.114614	0.819071	0	0	2.8162	6.1004	ALDH3A1;GOT1;MAOB
Alanine, aspartate and glutamate metabolism	1937-05-01	0.117774	0.821616	0	0	2.05439	4.39432	GOT1;GLS2;GPT2;ABAT;GPT
Sphingolipid metabolism	1949-06-01	0.130612	0.889984	0	0	1.83483	3.73485	SMPD3;SMPD2;CERS4;UGT8;ACER1;DEGS2
Glycerolipid metabolism	1961-07-01	0.138592	0.922896	0	0	1.70478	3.36903	ALDH3A2;DGAT2;ALDH2;CEL;LPIN1;MGLL;ALDH9A1
Insulin resistance	11/108	0.142164	0.925645	0	0	1.49215	2.91084	GYS2;MAPK10;RPS6KA6;PPP1R3C;SLC27A6;PYGM;SLC2A4;PCK1;SLC27A2;PPARGC1A;SLC27A5
Glycine, serine and threonine metabolism	1940-05-01	0.150194	0.956672	0	0	1.878	3.56036	GATM;MAOB;SHMT1;CHDH;GCAT
Pentose phosphate pathway	2022-04-30	0.159429	0.976145	0	0	2.02201	3.71273	TALDO1;IDNK;PGD;FBP2
Thyroid hormone synthesis	1975-08-01	0.159915	0.976145	0	0	1.5703	2.87854	DUOX1;GPX2;IYD;GPX3;DUOXA2;GSR;DUOX2;ADCY5
Steroid biosynthesis	2022-03-20	0.164842	0.985686	0	0	2.31885	4.18034	CYP2R1;CEL;TM7SF2
Insulin signaling pathway	13/137	0.172512	0.999995	0	0	1.37942	2.42404	CALML6;PYGM;SLC2A4;GYS2;MAPK10;LIPE;PPP1R3C;MKNK2;TRIP10;PCK1;PPARGC1A;FBP2;MAPK3
Regulation of lipolysis in adipocytes	1955-06-01	0.191933	0.999995	0	0	1.60964	2.65688	LIPE;NPY1R;AQP7;PLIN1;MGLL;ADCY5
ABC transporters	1945-05-01	0.211227	0.999995	0	0	1.64281	2.55427	ABCD3;ABCA5;ABCA7;ABCA8;CFTR
Amphetamine addiction	1969-07-01	0.214924	0.999995	0	0	1.48417	2.28186	MAOB;CALML6;PPP1R1B;FOSB;CACNA1D;ADCY5;GRIA4
AMPK signaling pathway	11/120	0.229423	0.999995	0	0	1.32701	1.95361	GYS2;LIPE;CAB39L;STRADB;PPP2R2A;PPARG;SLC2A4;PCK1;PPARGC1A;CFTR;FBP2
Pathogenic Escherichia coli infection	17/197	0.232034	0.999995	0	0	1.24243	1.81503	IL18;BAIAP2;MAPK10;CLDN10;SLC9A3R1;CLDN4;OCLN;CLDN20;CLDN8;MYO5B;CLDN7;MYO5C;CLDN23;CLDN19;MYH14;CLDN17;MAPK3
Nicotinate and nicotinamide metabolism	1935-04-01	0.23335	0.999995	0	0	1.69542	2.4672	NT5M;NMNAT3;ENPP3;SIRT7
Starch and sucrose metabolism	1936-04-01	0.249046	0.999995	0	0	1.64235	2.28306	GYS2;TREH;PYGM;ENPP3
Complement and coagulation cascades	1985-08-01	0.25305	0.999995	0	0	1.36563	1.8766	CFD;C8G;SERPINB2;C6;C7;F10;CLU;SERPINA5
African trypanosomiasis	1937-04-01	0.264958	0.999995	0	0	1.5925	2.11513	IL18;HBB;HBA2;HBA1
Aldosterone-regulated sodium reabsorption	1937-04-01	0.264958	0.999995	0	0	1.5925	2.11513	SCNN1B;SCNN1A;NR3C2;MAPK3
Thiamine metabolism	2022-02-15	0.28773	0.999995	0	0	2.02056	2.51708	AK7;AK8
GABAergic synapse	1989-08-01	0.294348	0.999995	0	0	1.29791	1.58733	GABRP;GLS2;GABRA4;ABAT;CACNA1D;SLC6A1;SLC38A3;ADCY5
Pancreatic secretion	9/102	0.295957	0.999995	0	0	1.27182	1.54849	PLA2G12A;ATP2B2;CEL;PRSS3;SLC4A4;CFTR;CLCA4;RAB11A;ADCY5
Collecting duct acid secretion	2022-03-27	0.298361	0.999995	0	0	1.6419	1.98579	ATP4A;ATP6V0A4;ATP6V1C2
Purine metabolism	11/129	0.305588	0.999995	0	0	1.2252	1.4525	GUCY2C;ENTPD2;GUCY2D;AMPD1;NT5M;ENPP3;PDE6A;AK7;FHIT;AK8;ADCY5
D-Glutamine and D-glutamate metabolism	2022-01-05	0.307325	0.999995	0	0	3.28269	3.87308	GLS2
Cortisol synthesis and secretion	1965-06-01	0.311796	0.999995	0	0	1.3361	1.5571	NR4A1;STAR;CYP11A1;CACNA1D;PBX1;ADCY5
Synaptic vesicle cycle	1978-07-01	0.314423	0.999995	0	0	1.2954	1.4988	RIMS1;SLC1A1;ATP6V0A4;SLC6A1;SLC6A4;CPLX3;ATP6V1C2
Butanoate metabolism	2022-03-28	0.318241	0.999995	0	0	1.57614	1.80459	ACSM3;ABAT;HMGCS2
Primary bile acid biosynthesis	2022-02-17	0.341306	0.999995	0	0	1.75097	1.88225	AMACR;SLC27A5
Tryptophan metabolism	1942-04-01	0.346506	0.999995	0	0	1.38259	1.46534	ALDH3A2;MAOB;ALDH2;ALDH9A1
IL-17 signaling pathway	1994-08-01	0.347933	0.999995	0	0	1.22212	1.29025	MAPK10;LCN2;FOSB;MUC5B;IL17D;S100A9;S100A8;MAPK3
Cell adhesion molecules	12/148	0.356103	0.999995	0	0	1.15938	1.1971	IGSF11;CLDN10;CLDN4;OCLN;CLDN20;CLDN8;CLDN7;CLDN23;CLDN19;CNTN2;CLDN17;ICOSLG
Phenylalanine, tyrosine and tryptophan biosynthesis	2022-01-06	0.356378	0.999995	0	0	2.62601	2.70942	GOT1
Phosphonate and phosphinate metabolism	2022-01-06	0.356378	0.999995	0	0	2.62601	2.70942	CHPT1
Glyoxylate and dicarboxylate metabolism	2022-03-30	0.357991	0.999995	0	0	1.45923	1.49899	PCCA;SHMT1;HOGA1
cAMP signaling pathway	17/216	0.361186	0.999995	0	0	1.12264	1.14326	EDN3;CALML6;NPY1R;CACNA1D;ATP2B2;ADCY5;MAPK10;LIPE;ACOX1;FXYD1;PPP1R1B;CNGA1;ACOX3;CFTR;RAPGEF3;GRIA4;MAPK3
Fat digestion and absorption	1943-04-01	0.36298	0.999995	0	0	1.34706	1.36512	PLA2G12A;DGAT2;NPC1L1;CEL
Renin secretion	1969-06-01	0.363012	0.999995	0	0	1.251	1.26766	EDN3;CALML6;CACNA1D;REN;CLCA4;ADCY5
Vasopressin-regulated water reabsorption	1944-04-01	0.379436	0.999995	0	0	1.31331	1.27269	ARHGDIG;AQP4;AQP3;RAB11A
Aldosterone synthesis and secretion	1998-08-01	0.391646	0.999995	0	0	1.16755	1.09446	LIPE;NR4A1;STAR;CALML6;CYP11A1;CACNA1D;ATP2B2;ADCY5
Notch signaling pathway	1959-05-01	0.406974	0.999995	0	0	1.21598	1.09317	KAT2B;TLE2;DTX2;MAML3;TLE6
Taste transduction	1986-07-01	0.408424	0.999995	0	0	1.16372	1.04205	ENTPD2;SCNN1B;GABRA4;SCNN1A;HTR3A;HTR3B;TAS1R3
Type II diabetes mellitus	1946-04-01	0.412185	0.999995	0	0	1.25064	1.10842	MAPK10;CACNA1D;SLC2A4;MAPK3
Fructose and mannose metabolism	1933-03-01	0.416862	0.999995	0	0	1.31309	1.14896	GMDS;PMM1;FBP2
One carbon pool by folate	2022-02-20	0.418956	0.999995	0	0	1.4589	1.26923	ALDH1L1;SHMT1
Cardiac muscle contraction	1987-07-01	0.420232	0.999995	0	0	1.14911	0.996222	CACNB4;UQCRQ;CACNA1D;COX7C;COX7A1;UQCRHL;COX6B1
Sulfur relay system	2022-01-08	0.444316	0.999995	0	0	1.87552	1.52145	TST
Amino sugar and nucleotide sugar metabolism	1948-04-01	0.444548	0.999995	0	0	1.19366	0.967701	GALE;NAGK;GMDS;PMM1
Gastric acid secretion	1976-06-01	0.453042	0.999995	0	0	1.12547	0.891114	ATP4A;SLC9A4;KCNK10;CALML6;CFTR;ADCY5
Cocaine addiction	1949-04-01	0.460527	0.999995	0	0	1.16708	0.904932	MAOB;PPP1R1B;FOSB;ADCY5
Ether lipid metabolism	1949-04-01	0.460527	0.999995	0	0	1.16708	0.904932	UGT8;PLA2G12A;GDPD3;CHPT1
Terpenoid backbone biosynthesis	2022-02-22	0.468063	0.999995	0	0	1.31287	0.996668	MVK;HMGCS2
Malaria	1950-04-01	0.476344	0.999995	0	0	1.14164	0.846661	IL18;HBB;HBA2;HBA1
GnRH signaling pathway	1993-07-01	0.490264	0.999995	0	0	1.0686	0.761706	MAPK10;EGR1;CALML6;GNRHR;CACNA1D;ADCY5;MAPK3
Renin-angiotensin system	2022-02-23	0.491671	0.999995	0	0	1.25029	0.887634	KLK1;REN
Ovarian steroidogenesis	1951-04-01	0.491979	0.999995	0	0	1.11729	0.792518	CYP2J2;STAR;CYP11A1;ADCY5
Long-term potentiation	1967-05-01	0.518665	0.999995	0	0	1.05862	0.69498	RPS6KA6;PPP1R1A;CALML6;RAPGEF3;MAPK3
Synthesis and degradation of ketone bodies	2022-01-10	0.520247	0.999995	0	0	1.45858	0.953112	HMGCS2
Nicotine addiction	1940-03-01	0.545553	0.999995	0	0	1.06427	0.644899	GABRP;GABRA4;GRIA4
Glycerophospholipid metabolism	1998-07-01	0.5466	0.999995	0	0	1.00961	0.609841	PLA2G12A;PNPLA7;ETNK2;GPD1;CHPT1;GPD1L;LPIN1
Taurine and hypotaurine metabolism	2022-01-11	0.55423	0.999995	0	0	1.31265	0.774694	GGT6
Hepatitis C	11/157	0.559204	0.999995	0	0	0.988729	0.57469	CLDN10;CLDN4;OCLN;CLDN20;CLDN8;CLDN7;CLDN23;CLDN19;PPP2R2A;CLDN17;MAPK3
Glutamatergic synapse	8/114	0.562809	0.999995	0	0	0.990459	0.56933	GLS2;SLC1A1;GRIK3;CACNA1D;SLC38A3;GRIA4;ADCY5;MAPK3
ErbB signaling pathway	1985-06-01	0.563552	0.999995	0	0	0.996768	0.571642	BTC;MAPK10;ERBB3;ERBB4;NRG2;MAPK3
Fatty acid elongation	2022-02-27	0.579168	0.999995	0	0	1.05001	0.573479	TECR;ELOVL6
Legionellosis	1957-04-01	0.581114	0.999995	0	0	0.990486	0.537643	EEF1A2;HSPA6;IL18;HSPA1B
Amoebiasis	7/102	0.589686	0.999995	0	0	0.96689	0.510677	SERPINB10;ARG2;C8G;SERPINB13;IL1R2;LAMB4;SERPINB6
Oxidative phosphorylation	9/133	0.60492	0.999995	0	0	0.952266	0.478666	ATP4A;UQCRQ;NDUFA4L2;ATP6V0A4;COX7A1;COX7C;UQCRHL;COX6B1;ATP6V1C2
Retrograde endocannabinoid signaling	10/148	0.60741	0.999995	0	0	0.950688	0.473966	MAPK10;RIMS1;GABRP;GABRA4;NDUFA4L2;CACNA1D;MGLL;GRIA4;ADCY5;MAPK3
Neurotrophin signaling pathway	8/119	0.612106	0.999995	0	0	0.945588	0.464142	MAPK10;RPS6KA6;CALML6;SORT1;NTRK3;NTF3;ARHGDIG;MAPK3
Sphingolipid signaling pathway	8/119	0.612106	0.999995	0	0	0.945588	0.464142	MAPK10;ACER1;SMPD2;CERS4;FCER1A;PPP2R2A;DEGS2;MAPK3
Wnt signaling pathway	11/166	0.634183	0.999995	0	0	0.930864	0.423932	DKK4;MAPK10;TLE2;PORCN;BAMBI;WIF1;SFRP5;RSPO1;LGR6;TLE6;PRICKLE4
Salivary secretion	1993-06-01	0.651948	0.999995	0	0	0.90472	0.38703	TRPV6;CALML6;ATP2B2;STATH;MUC5B;ADCY5
Other types of O-glycan biosynthesis	1947-03-01	0.656076	0.999995	0	0	0.894615	0.37706	GALNT12;ST6GAL2;GALNTL6
TGF-beta signaling pathway	1994-06-01	0.662191	0.999995	0	0	0.894391	0.368669	GREM2;BAMBI;ID4;PITX2;RGMA;MAPK3
Thermogenesis	15/232	0.680071	0.999995	0	0	0.906216	0.349398	KLB;COA3;NDUFA4L2;COX7C;COX7A1;UQCRHL;ADCY5;COX6B1;LIPE;RPS6KA6;UQCRQ;PPARG;PLIN1;PPARGC1A;MGLL
Cholesterol metabolism	1950-03-01	0.697096	0.999995	0	0	0.837376	0.302152	STAR;SORT1;TSPO
Vibrio cholerae infection	1950-03-01	0.697096	0.999995	0	0	0.837376	0.302152	ATP6V0A4;CFTR;ATP6V1C2
Dopaminergic synapse	8/132	0.725141	0.999995	0	0	0.845858	0.27185	MAPK10;MAOB;CALML6;PPP1R1B;PPP2R2A;CACNA1D;GRIA4;ADCY5
Adipocytokine signaling pathway	1969-04-01	0.729107	0.999995	0	0	0.807104	0.254992	MAPK10;SLC2A4;PCK1;PPARGC1A
Vascular smooth muscle contraction	8/133	0.732835	0.999995	0	0	0.839045	0.260804	NPPC;PLA2G12A;EDN3;CALML6;MYH14;CACNA1D;ADCY5;MAPK3
Fatty acid biosynthesis	2022-01-18	0.73349	0.999995	0	0	0.771856	0.23923	HSD17B8
Endocrine and other factor-regulated calcium reabsorption	1953-03-01	0.734295	0.999995	0	0	0.787006	0.243063	KLK1;ATP2B2;RAB11A
Longevity regulating pathway	6/102	0.737119	0.999995	0	0	0.819504	0.249954	HSPA6;PPARG;PPARGC1A;CRYAB;HSPA1B;ADCY5
Epithelial cell signaling in Helicobacter pylori infection	1970-04-01	0.739461	0.999995	0	0	0.794832	0.239908	MAPK10;CXCR2;ATP6V0A4;ATP6V1C2
Prolactin signaling pathway	1970-04-01	0.739461	0.999995	0	0	0.794832	0.239908	MAPK10;ELF5;PRLR;MAPK3
Adrenergic signaling in cardiomyocytes	9/150	0.742921	0.999995	0	0	0.836683	0.248634	CACNB4;PPP1R1A;CALML6;PPP2R2A;CACNA1D;ATP2B2;RAPGEF3;ADCY5;MAPK3
Thyroid cancer	1937-02-01	0.747923	0.999995	0	0	0.749606	0.217727	PPARG;MAPK3
Axon guidance	11/182	0.748873	0.999995	0	0	0.843033	0.243793	EPHB6;MYL5;EPHA6;ABLIM3;DCC;BOC;EPHA1;EPHA2;RND1;RGMA;MAPK3
Adherens junction	1971-04-01	0.749511	0.999995	0	0	0.782927	0.225744	LMO7;CTNNA2;BAIAP2;MAPK3
Glycosaminoglycan degradation	2022-01-19	0.752376	0.999995	0	0	0.728936	0.207397	HPSE2
Various types of N-glycan biosynthesis	1939-02-01	0.773711	0.999995	0	0	0.70901	0.181901	CHST8;CHST9
Fluid shear stress and atherosclerosis	8/139	0.775887	0.999995	0	0	0.800356	0.203089	MAPK10;NPPC;CALML6;IL1R2;MGST1;MGST2;TXN;GSTM5
Non-alcoholic fatty liver disease	9/155	0.776473	0.999995	0	0	0.80781	0.20437	MAPK10;UQCRQ;NDUFA4L2;PPARG;CYP2E1;COX7A1;COX7C;UQCRHL;COX6B1
Glucagon signaling pathway	6/107	0.777505	0.999995	0	0	0.778723	0.195977	GYS2;CALML6;PYGM;PCK1;PPARGC1A;FBP2
Diabetic cardiomyopathy	12/203	0.781042	0.999995	0	0	0.823063	0.2034	GYS2;MAPK10;MPC1;UQCRQ;GSR;NDUFA4L2;REN;SLC2A4;COX7C;COX7A1;UQCRHL;COX6B1
Pertussis	1976-04-01	0.795333	0.999995	0	0	0.72836	0.16679	MAPK10;SFTPA2;CALML6;MAPK3
Ferroptosis	1941-02-01	0.797163	0.999995	0	0	0.672578	0.152471	TF;MAP1LC3A
Circadian entrainment	1997-05-01	0.825309	0.999995	0	0	0.712261	0.136752	CALML6;CACNA1D;GRIA4;ADCY5;MAPK3
Inflammatory mediator regulation of TRP channels	1998-05-01	0.83198	0.999995	0	0	0.704564	0.129603	CYP2J2;MAPK10;CALML6;ALOX12;ADCY5
Lysine degradation	1963-03-01	0.83261	0.999995	0	0	0.655485	0.120079	ALDH3A2;ALDH2;ALDH9A1
GnRH secretion	1964-03-01	0.840472	0.999995	0	0	0.644704	0.112044	CACNA1D;MAPK3;HCN1
Coronavirus disease	13/232	0.84459	0.999995	0	0	0.777021	0.131241	CFD;RPS8;TMPRSS2;RPL13A;MAPK10;RPS14;C6;C8G;C7;RPL26;RPL18;RPS12;MAPK3
Melanogenesis	5/101	0.850752	0.999995	0	0	0.682436	0.110305	DCT;CALML6;TYR;ADCY5;MAPK3
Glycosylphosphatidylinositol (GPI)-anchor biosynthesis	2022-01-26	0.851985	0.999995	0	0	0.524636	0.0840393	PIGN
Carbohydrate digestion and absorption	1947-02-01	0.855069	0.999995	0	0	0.582713	0.0912372	CACNA1D;TAS1R3
Apelin signaling pathway	7/137	0.860143	0.999995	0	0	0.705236	0.106248	LIPE;EGR1;CALML6;PLIN1;PPARGC1A;ADCY5;MAPK3
mTOR signaling pathway	8/154	0.8609	0.999995	0	0	0.717544	0.107471	RPS6KA6;DEPTOR;CAB39L;STRADB;RRAGD;LPIN1;ATP6V1C2;MAPK3
Cushing syndrome	8/155	0.865495	0.999995	0	0	0.712624	0.102941	NR4A1;STAR;CYP11A1;CACNA1D;PBX1;CRHR2;ADCY5;MAPK3
Fc epsilon RI signaling pathway	1968-03-01	0.868801	0.999995	0	0	0.6049	0.0850741	MAPK10;FCER1A;MAPK3
Mitophagy	1968-03-01	0.868801	0.999995	0	0	0.6049	0.0850741	MAPK10;CITED2;ATG9B
Prion disease	15/273	0.877153	0.999995	0	0	0.760503	0.0996822	EGR1;HSPA6;NDUFA4L2;CACNA1D;COX7C;COX7A1;UQCRHL;COX6B1;MAPK10;C6;C8G;C7;UQCRQ;HSPA1B;MAPK3
Cysteine and methionine metabolism	1950-02-01	0.877971	0.999995	0	0	0.546205	0.0710843	TST;GOT1
Parathyroid hormone synthesis, secretion and action	5/106	0.878149	0.999995	0	0	0.648476	0.0842624	SLC34A3;SLC9A3R1;EGR1;ADCY5;MAPK3
Central carbon metabolism in cancer	1970-03-01	0.881226	0.999995	0	0	0.586779	0.0741931	GLS2;NTRK3;MAPK3
Signaling pathways regulating pluripotency of stem cells	7/143	0.887293	0.999995	0	0	0.673903	0.0805851	SOX2;POU5F1B;ID4;KLF4;ISL1;TBX3;MAPK3
Citrate cycle (TCA cycle)	2022-01-30	0.889704	0.999995	0	0	0.452175	0.0528442	PCK1
Non-small cell lung cancer	1972-03-01	0.892592	0.999995	0	0	0.56971	0.0647335	RASSF5;FHIT;MAPK3
Osteoclast differentiation	6/127	0.89331	0.999995	0	0	0.649305	0.0732559	MAPK10;TEC;BLNK;FOSB;PPARG;MAPK3
Glycosaminoglycan biosynthesis	1953-02-01	0.897489	0.999995	0	0	0.513992	0.0555907	EXTL1;HS3ST1
Asthma	2022-01-31	0.897524	0.999995	0	0	0.437079	0.0472548	FCER1A
Circadian rhythm	2022-01-31	0.897524	0.999995	0	0	0.437079	0.0472548	RORC
Galactose metabolism	2022-01-31	0.897524	0.999995	0	0	0.437079	0.0472548	GALE
RNA polymerase	2022-01-31	0.897524	0.999995	0	0	0.437079	0.0472548	POLR2J3
Hippo signaling pathway	8/163	0.897958	0.999995	0	0	0.67555	0.0727106	SOX2;DLG2;DLG3;WWC1;PPP2R2A;CTNNA2;AMOT;LLGL2
Toxoplasmosis	5/112	0.905257	0.999995	0	0	0.611914	0.0609075	MAPK10;HSPA6;LAMB4;HSPA1B;MAPK3
Cholinergic synapse	5/113	0.909224	0.999995	0	0	0.606216	0.0576898	CHRNB4;KCNQ4;CACNA1D;ADCY5;MAPK3
Base excision repair	1933-01-01	0.911542	0.999995	0	0	0.409717	0.0379469	NEIL1
cGMP-PKG signaling pathway	8/167	0.911548	0.999995	0	0	0.658412	0.0609761	NPPC;CALML6;CNGA1;CACNA1D;ATP2B2;ADRA2B;ADCY5;MAPK3
Pyrimidine metabolism	1956-02-01	0.914065	0.999995	0	0	0.485358	0.0436111	NT5M;ENPP3
Arrhythmogenic right ventricular cardiomyopathy	1977-03-01	0.916849	0.999995	0	0	0.531072	0.0461039	CACNB4;CACNA1D;CTNNA2
Bacterial invasion of epithelial cells	1977-03-01	0.916849	0.999995	0	0	0.531072	0.0461039	ARHGAP10;ARHGEF26;CTNNA2
Prostate cancer	1997-04-01	0.919337	0.999995	0	0	0.563252	0.047371	SPINT1;IL1R2;TMPRSS2;MAPK3
Choline metabolism in cancer	1998-04-01	0.923054	0.999995	0	0	0.55723	0.044616	MAPK10;SLC44A3;CHPT1;MAPK3
Endometrial cancer	1958-02-01	0.923681	0.999995	0	0	0.467973	0.0371519	CTNNA2;MAPK3
Influenza A	8/172	0.926336	0.999995	0	0	0.638165	0.048831	DNAJB1;NXF3;IL18;TMPRSS2;PRSS3;RAB11A;TMPRSS11D;MAPK3
Neuroactive ligand-receptor interaction	18/341	0.926495	0.999995	0	0	0.727926	0.0555744	GABRP;CHRNB4;EDN3;GABRA4;GRIK3;NPY1R;TACR1;NTS;PRLR;ADRA2B;SLURP1;CRHR2;GALR2;NMU;GNRHR;TSPO;PRSS3;GRIA4
Autophagy	6/137	0.92869	0.999995	0	0	0.599415	0.0443449	MAPK10;DEPTOR;ATG9B;TP53INP2;RRAGD;MAPK3
AGE-RAGE signaling pathway in diabetic complications	4/100	0.93003	0.999995	0	0	0.545562	0.0395742	MAPK10;EGR1;PLCD1;MAPK3
Progesterone-mediated oocyte maturation	4/100	0.93003	0.999995	0	0	0.545562	0.0395742	MAPK10;RPS6KA6;ADCY5;MAPK3
MAPK signaling pathway	15/294	0.931792	0.999995	0	0	0.702455	0.0496257	DUSP5;HSPA6;CACNA1D;MAPK10;NR4A1;RPS6KA6;CACNB4;ERBB3;ERBB4;NTF3;MKNK2;MAPT;HSPA1B;EPHA2;MAPK3
Primary immunodeficiency	1938-01-01	0.938765	0.999995	0	0	0.354255	0.0223852	BLNK
Protein digestion and absorption	4/103	0.939426	0.999995	0	0	0.528944	0.033052	SLC9A3;SLC1A1;COL21A1;PRSS3
C-type lectin receptor signaling pathway	4/104	0.942293	0.999995	0	0	0.523626	0.031124	MAPK10;CALML6;IL17D;MAPK3
Parkinson disease	12/249	0.943106	0.999995	0	0	0.661654	0.0387574	MAPK10;MAOB;CALML6;UQCRQ;NDUFA4L2;TXN;MAPT;COX7C;COX7A1;UQCRHL;ADCY5;COX6B1
Colorectal cancer	1986-03-01	0.948303	0.999995	0	0	0.473256	0.0251211	MAPK10;DCC;MAPK3
Inflammatory bowel disease	1965-02-01	0.949925	0.999995	0	0	0.415819	0.0213617	RORC;IL18
Th17 cell differentiation	4/107	0.950166	0.999995	0	0	0.508292	0.0259831	MAPK10;RORC;IL17D;MAPK3
Bladder cancer	1941-01-01	0.950894	0.999995	0	0	0.327633	0.0164971	MAPK3
ECM-receptor interaction	1988-03-01	0.95359	0.999995	0	0	0.462071	0.0219582	TNXB;FRAS1;LAMB4
Oocyte meiosis	5/129	0.955523	0.999995	0	0	0.527537	0.024001	RPS6KA6;ESPL1;CALML6;ADCY5;MAPK3
Type I diabetes mellitus	1943-01-01	0.957615	0.999995	0	0	0.311997	0.0135126	ICA1
FoxO signaling pathway	5/131	0.959462	0.999995	0	0	0.519107	0.021482	MAPK10;CCNG2;SLC2A4;PCK1;MAPK3
Morphine addiction	1991-03-01	0.960581	0.999995	0	0	0.446246	0.0179468	GABRP;GABRA4;ADCY5
Cytokine-cytokine receptor interaction	14/295	0.960971	0.999995	0	0	0.650423	0.0258939	GDF10;CNTFR;IL1RN;IL1R2;IL34;IL18;CXCL17;PRLR;EDAR;BMP3;IL36A;IL36B;CXCR2;IL17D
Protein processing in endoplasmic reticulum	7/171	0.962598	0.999995	0	0	0.557998	0.0212706	MAPK10;DNAJB1;LMAN1L;HSPA6;CRYAB;SVIP;HSPA1B
Th1 and Th2 cell differentiation	1992-03-01	0.962682	0.999995	0	0	0.441208	0.01678	MAPK10;MAML3;MAPK3
Rheumatoid arthritis	1993-03-01	0.964678	0.999995	0	0	0.436282	0.0156891	IL18;ATP6V0A4;ATP6V1C2
Nucleotide excision repair	1947-01-01	0.968423	0.999995	0	0	0.284806	0.00913827	XPA
Inositol phosphate metabolism	1973-02-01	0.969372	0.999995	0	0	0.368807	0.0114726	MTMR8;PLCD1
p53 signaling pathway	1973-02-01	0.969372	0.999995	0	0	0.368807	0.0114726	CCNG2;RPRM
Yersinia infection	5/137	0.969438	0.999995	0	0	0.49535	0.0153752	MAPK10;RPS6KA6;IL18;BAIAP2;MAPK3
Dilated cardiomyopathy	1996-03-01	0.970078	0.999995	0	0	0.42214	0.0128241	CACNB4;CACNA1D;ADCY5
Intestinal immune network for IgA production	1948-01-01	0.970664	0.999995	0	0	0.278731	0.00829917	ICOSLG
Ribosome	6/158	0.971278	0.999995	0	0	0.516013	0.0150379	RPS14;RPS8;RPL13A;RPL26;RPL18;RPS12
Lipid and atherosclerosis	9/215	0.971695	0.999995	0	0	0.570663	0.0163855	CYP2J2;MAPK10;CYP2C9;CALML6;HSPA6;IL18;PPARG;HSPA1B;MAPK3
Phosphatidylinositol signaling system	1997-03-01	0.971698	0.999995	0	0	0.417627	0.0119904	CALML6;MTMR8;PLCD1
Growth hormone synthesis, secretion and action	4/119	0.972753	0.999995	0	0	0.454958	0.0125682	MAPK10;CACNA1D;ADCY5;MAPK3
Glioma	1975-02-01	0.972953	0.999995	0	0	0.358664	0.00983438	CALML6;MAPK3
Pancreatic cancer	1976-02-01	0.974589	0.999995	0	0	0.353798	0.00910673	MAPK10;MAPK3
N-Glycan biosynthesis	1950-01-01	0.97468	0.999995	0	0	0.267325	0.00685583	ST6GAL2
Viral protein interaction with cytokine and cytokine receptor	3/100	0.976072	0.999995	0	0	0.404645	0.00980023	IL34;CXCR2;IL18
Leishmaniasis	1977-02-01	0.976128	0.999995	0	0	0.349062	0.00843379	EEF1A2;MAPK3
Antigen processing and presentation	1978-02-01	0.977577	0.999995	0	0	0.34445	0.00781134	HSPA6;HSPA1B
Chagas disease	3/102	0.978622	0.999995	0	0	0.396427	0.00856676	MAPK10;PPP2R2A;MAPK3
Alcoholism	7/186	0.980405	0.999995	0	0	0.510822	0.0101087	MAOB;CALML6;PPP1R1B;FOSB;SLC29A2;ADCY5;MAPK3
NF-kappa B signaling pathway	3/104	0.980912	0.999995	0	0	0.388535	0.00748815	EDAR;BLNK;CARD14
T cell receptor signaling pathway	3/104	0.980912	0.999995	0	0	0.388535	0.00748815	MAPK10;TEC;MAPK3
B cell receptor signaling pathway	1981-02-01	0.981432	0.999995	0	0	0.331316	0.00620971	BLNK;MAPK3
Phospholipase D signaling pathway	5/148	0.982071	0.999995	0	0	0.456974	0.00826748	CXCR2;FCER1A;RAPGEF3;ADCY5;MAPK3
Hedgehog signaling pathway	1956-01-01	0.983721	0.999995	0	0	0.238085	0.0039076	BOC
Rap1 signaling pathway	8/210	0.984005	0.999995	0	0	0.517045	0.00833714	MAGI1;CALML6;RASSF5;MAGI3;RAPGEF3;EPHA2;ADCY5;MAPK3
Transcriptional misregulation in cancer	7/192	0.98501	0.999995	0	0	0.494094	0.0074624	SPINT1;HPGD;IL1R2;TLX1;TMPRSS2;PPARG;PBX1
Huntington disease	13/306	0.985635	0.999995	0	0	0.578436	0.00836956	POLR2J3;GPX2;GPX3;NDUFA4L2;COX7C;COX7A1;UQCRHL;COX6B1;MAPK10;UQCRQ;PPARG;PPARGC1A;GRIA4
HIF-1 signaling pathway	3/109	0.985656	0.999995	0	0	0.370108	0.00534735	TF;MKNK2;MAPK3
Ras signaling pathway	9/232	0.985819	0.999995	0	0	0.526672	0.0075221	MAPK10;PLA2G12A;CALML6;RASSF5;NTF3;RASAL1;KSR2;EPHA2;MAPK3
Endocytosis	10/252	0.986423	0.999995	0	0	0.539071	0.00736923	SH3GL3;SH3GLB2;EHD3;RAB11FIP1;CXCR2;HSPA6;CHMP4C;VPS37B;RAB11A;HSPA1B
Insulin secretion	1986-02-01	0.986472	0.999995	0	0	0.311511	0.00424294	CACNA1D;ADCY5
Oxytocin signaling pathway	5/154	0.9867	0.999995	0	0	0.43843	0.00587044	CACNB4;CALML6;CACNA1D;ADCY5;MAPK3
VEGF signaling pathway	1959-01-01	0.986948	0.999995	0	0	0.225734	0.00296568	MAPK3
Long-term depression	1960-01-01	0.987875	0.999995	0	0	0.221896	0.00270702	MAPK3
Gap junction	1988-02-01	0.98809	0.999995	0	0	0.304233	0.00364511	ADCY5;MAPK3
Human T-cell leukemia virus 1 infection	8/219	0.989196	0.999995	0	0	0.494749	0.00537422	MAPK10;EGR1;KAT2B;ESPL1;IL1R2;TSPO;ADCY5;MAPK3
Hypertrophic cardiomyopathy	1990-02-01	0.989519	0.999995	0	0	0.297287	0.00313225	CACNB4;CACNA1D
Cytosolic DNA-sensing pathway	1963-01-01	0.990278	0.999995	0	0	0.211125	0.00206253	IL18
Small cell lung cancer	1992-02-01	0.99078	0.999995	0	0	0.290649	0.00269213	LAMB4;FHIT
Shigellosis	9/246	0.992193	0.999995	0	0	0.495182	0.00388094	CAST;MAPK10;MYL5;CAPNS1;RRAGD;TIFA;IL18;PLCD1;MAPK3
Acute myeloid leukemia	1967-01-01	0.992759	0.999995	0	0	0.198287	0.00144099	MAPK3
Thyroid hormone signaling pathway	3/121	0.992869	0.999995	0	0	0.332254	0.00237785	KAT2B;PLCD1;MAPK3
Salmonella infection	9/249	0.993151	0.999995	0	0	0.488913	0.00336002	MAPK10;MYL5;ARHGEF26;IL18;PLEKHM1;SNX9;DYNLRB2;TXN;MAPK3
Fc gamma R-mediated phagocytosis	1997-02-01	0.993319	0.999995	0	0	0.275277	0.00184525	SCIN;MAPK3
mRNA surveillance pathway	1998-02-01	0.993738	0.999995	0	0	0.272395	0.00171121	NXF3;PPP2R2A
Renal cell carcinoma	1969-01-01	0.993751	0.999995	0	0	0.192434	0.00120629	MAPK3
Hematopoietic cell lineage	1999-02-01	0.99413	0.999995	0	0	0.269572	0.00158696	IL1R2;CD24
RIG-I-like receptor signaling pathway	1970-01-01	0.994195	0.999995	0	0	0.189635	0.00110408	MAPK10
Melanoma	1972-01-01	0.99499	0.999995	0	0	0.184273	0.000925519	MAPK3
Lysosome	3/128	0.995292	0.999995	0	0	0.313529	0.00147953	SORT1;ATP6V0A4;ARSG
PI3K-Akt signaling pathway	14/354	0.995323	0.999995	0	0	0.535823	0.00251166	MAGI1;TNXB;LAMB4;PPP2R2A;PRLR;GYS2;NR4A1;ERBB3;ERBB4;MYB;NTF3;PCK1;EPHA2;MAPK3
Relaxin signaling pathway	3/129	0.995565	0.999995	0	0	0.311023	0.00138242	MAPK10;ADCY5;MAPK3
Toll-like receptor signaling pathway	2/104	0.995759	0.999995	0	0	0.256289	0.00108923	MAPK10;MAPK3
Calcium signaling pathway	8/240	0.995837	0.999995	0	0	0.449451	0.00187498	ERBB3;CALML6;ERBB4;NTRK3;CACNA1D;ATP2B2;TACR1;PLCD1
Natural killer cell mediated cytotoxicity	3/131	0.996066	0.999995	0	0	0.306131	0.0012068	RAET1E;RAET1L;MAPK3
Chronic myeloid leukemia	1976-01-01	0.996269	0.999995	0	0	0.174408	0.000651987	MAPK3
Cellular senescence	4/156	0.996303	0.999995	0	0	0.343522	0.00127229	CALML6;RASSF5;CACNA1D;MAPK3
Tuberculosis	5/180	0.996544	0.999995	0	0	0.372765	0.00129039	MAPK10;CALML6;IL18;ATP6V0A4;MAPK3
Systemic lupus erythematosus	3/135	0.996907	0.999995	0	0	0.29679	0.000919366	C6;C8G;C7
Human papillomavirus infection	12/331	0.997482	0.999995	0	0	0.489377	0.00123357	MAGI1;SLC9A3R1;TNXB;DLG2;DLG3;LAMB4;PPP2R2A;ATP6V0A4;MAML3;LLGL2;ATP6V1C2;MAPK3
TNF signaling pathway	2/112	0.997488	0.999995	0	0	0.237547	0.000597455	MAPK10;MAPK3
Measles	3/139	0.997572	0.999995	0	0	0.287998	0.000700098	MAPK10;HSPA6;HSPA1B
Hepatocellular carcinoma	4/168	0.99813	0.999995	0	0	0.318179	0.000595518	MGST1;MGST2;GSTM5;MAPK3
PD-L1 expression and PD-1 checkpoint pathway in cancer	1989-01-01	0.998568	0.999995	0	0	0.148538	0.000212906	MAPK3
Amyotrophic lateral sclerosis	13/364	0.998576	0.999995	0	0	0.481323	0.000685884	GPX2;GPX3;NDUFA4L2;ANXA11;CHCHD10;NRG2;COX7C;COX7A1;UQCRHL;COX6B1;NXF3;UQCRQ;ERBB4
Platelet activation	2/124	0.998863	0.999995	0	0	0.214042	0.000243468	ADCY5;MAPK3
Focal adhesion	5/201	0.998896	0.999995	0	0	0.332446	0.000367279	MAPK10;MYL5;TNXB;LAMB4;MAPK3
Phagosome	3/152	0.998904	0.999995	0	0	0.262685	0.000288053	SFTPA2;ATP6V0A4;ATP6V1C2
Proteoglycans in cancer	5/205	0.999115	0.999995	0	0	0.325726	0.000288308	HPSE2;ERBB3;ERBB4;PDCD4;MAPK3
NOD-like receptor signaling pathway	4/181	0.999119	0.999995	0	0	0.294602	0.000259733	MAPK10;IL18;TXN;MAPK3
Necroptosis	3/159	0.999289	0.999995	0	0	0.250803	0.000178344	MAPK10;CHMP4C;PYGM
JAK-STAT signaling pathway	3/162	0.99941	0.999995	0	0	0.246031	0.000145198	CNTFR;IL17D;PRLR
Alzheimer disease	12/369	0.999525	0.999995	0	0	0.436376	0.000207474	DKK4;MAPK10;CALML6;UQCRQ;NDUFA4L2;CACNA1D;MAPT;COX7C;COX7A1;UQCRHL;COX6B1;MAPK3
Regulation of actin cytoskeleton	5/218	0.999573	0.999995	0	0	0.30563	0.000130677	MYL5;SCIN;MYH14;BAIAP2;MAPK3
Ribosome biogenesis in eukaryotes	1/108	0.999645	0.999995	0	0	0.122037	4.32891e-05	NXF3
Apoptosis	2/142	0.999658	0.999995	0	0	0.186341	6.38314e-05	MAPK10;MAPK3
Spinocerebellar ataxia	2/143	0.99968	0.999995	0	0	0.185009	5.92793e-05	MAPK10;FGF14
Gastric cancer	2/149	0.999785	0.999995	0	0	0.1774	3.80786e-05	CTNNA2;MAPK3
Spliceosome	2/150	0.999799	0.999995	0	0	0.176192	3.53798e-05	HSPA6;HSPA1B
MicroRNAs in cancer	8/310	0.999869	0.999995	0	0	0.343957	4.507e-05	TNXB;MIR23B;ERBB3;GLS2;MIR27B;PDCD4;MIR29C;MAPK3
Cell cycle	1/124	0.999889	0.999995	0	0	0.10607	1.17712e-05	ESPL1
Chemokine signaling pathway	3/192	0.999909	0.999995	0	0	0.206641	1.88003e-05	CXCR2;ADCY5;MAPK3
Hepatitis B	2/162	0.999909	0.999995	0	0	0.162871	1.47702e-05	MAPK10;MAPK3
Kaposi sarcoma-associated herpesvirus infection	3/193	0.999914	0.999995	0	0	0.205543	1.75829e-05	MAPK10;CALML6;MAPK3
Pathways of neurodegeneration	15/475	0.999933	0.999995	0	0	0.421842	2.80661e-05	GPX2;GPX3;CALML6;NDUFA4L2;CACNA1D;COX7C;COX7A1;UQCRHL;COX6B1;DKK4;MAPK10;UQCRQ;MAPT;GRIA4;MAPK3
Human cytomegalovirus infection	4/225	0.999934	0.999995	0	0	0.235384	1.55385e-05	CALML6;CXCR2;ADCY5;MAPK3
Viral carcinogenesis	3/203	0.999953	0.999995	0	0	0.195159	9.10047e-06	KAT2B;SCIN;MAPK3
Human immunodeficiency virus 1 infection	3/212	0.999972	0.999995	0	0	0.186664	5.16484e-06	MAPK10;CALML6;MAPK3
Breast cancer	1/147	0.999977	0.999995	0	0	0.0892492	2.05315e-06	MAPK3
RNA transport	2/186	0.99998	0.999995	0	0	0.141443	2.88403e-06	NXF3;EEF1A2
Epstein-Barr virus infection	2/202	0.999991	0.999995	0	0	0.130014	1.20323e-06	MAPK10;BLNK
Pathways in cancer	12/531	0.999995	0.999995	0	0	0.297498	1.54416e-06	MAPK10;CALML6;DCC;RASSF5;LAMB4;MGST1;MGST2;PPARG;CTNNA2;GSTM5;ADCY5;MAPK3
Herpes simplex virus 1 infection	7/498	0.999995	0.999995	0	0	0.18307	9.09287e-07	ZNF682;NXF3;ZNF439;ZNF823;ZNF415;ZNF425;ZNF662
Olfactory transduction	3/440	0.999995	0.999995	0	0	0.0881663	4.21926e-07	GUCY2D;CALML6;OR13A1
Neutrophil extracellular trap formation	1/189	0.999995	0.999995	0	0	0.0691527	3.1183e-07	MAPK3

## Sheet: Human_Oral_RNA-seq_OPMD_KEGG_UP
Supplementary Table S5
	Human Tongue Oral Potentially Malignant Disorders (OPMD) vs. Margin
Overlap Results		KEGG 2021 Human database. q<0.05, UP (Log2> 1)					Enrichr Analysis
Term	Overlap	P-value	Adjusted P-value	Old P-value	Old Adjusted P-value	Odds Ratio	Combined Score	Genes
Cell adhesion molecules	6/148	0.00127567	0.0756875	0	0	5.36947	35.7836	CNTNAP2;NLGN4X;ITGA4;CNTN1;NRCAM;ICOS
Amoebiasis	5/102	0.0014119	0.0756875	0	0	6.52326	42.811	SERPINB3;COL3A1;COL4A1;PRKACB;CD1B
Protein digestion and absorption	5/103	0.00147443	0.0756875	0	0	6.45637	42.0922	CPA3;SLC15A1;COL3A1;COL4A1;COL5A2
Chemokine signaling pathway	6/192	0.00466943	0.179773	0	0	4.09011	21.9505	ITK;CXCL9;CCL20;CCR8;CCL18;PRKACB
Intestinal immune network for IgA production	1948-03-01	0.00679267	0.209214	0	0	8.3519	41.6919	ITGA4;ICOS;TNFSF13B
Viral protein interaction with cytokine and cytokine receptor	4/100	0.0087229	0.221282	0	0	5.23965	24.8454	CXCL9;CCL20;CCR8;CCL18
Cytokine-cytokine receptor interaction	7/295	0.0100583	0.221282	0	0	3.0857	14.1922	CXCL9;CCL20;TNFRSF9;IL36G;CCR8;CCL18;TNFSF13B
Arachidonic acid metabolism	1961-03-01	0.0131027	0.226271	0	0	6.47567	28.0716	PLA2G2F;PLA2G4D;ALOX12B
Serotonergic synapse	4/113	0.0132236	0.226271	0	0	4.6117	19.9491	PLA2G4D;ALOX12B;PRKACB;SLC18A2
alpha-Linolenic acid metabolism	2021-02-25	0.0171124	0.254929	0	0	10.8373	44.0856	PLA2G2F;PLA2G4D
Amphetamine addiction	1969-03-01	0.0182092	0.254929	0	0	5.68843	22.7869	PRKACB;SLC18A2;GRIA3
Linoleic acid metabolism	2029-02-01	0.0226792	0.291049	0	0	9.22991	34.9473	PLA2G2F;PLA2G4D
ECM-receptor interaction	1988-03-01	0.0341757	0.404851	0	0	4.41266	14.8982	ITGA4;COL4A1;TNC
Circadian entrainment	1997-03-01	0.0436063	0.459192	0	0	3.98835	12.4937	PRKACB;GRIA3;CACNA1G
Inflammatory mediator regulation of TRP channels	1998-03-01	0.0447265	0.459192	0	0	3.94617	12.2615	PLA2G4D;TRPV3;PRKACB
Cocaine addiction	1949-02-01	0.0592153	0.523134	0	0	5.29694	14.9722	PRKACB;SLC18A2
Ether lipid metabolism	1949-02-01	0.0592153	0.523134	0	0	5.29694	14.9722	PLA2G2F;PLA2G4D
Ovarian steroidogenesis	1951-02-01	0.0635424	0.523134	0	0	5.08022	14.0013	PLA2G4D;PRKACB
Glutamatergic synapse	3/114	0.0645425	0.523134	0	0	3.37462	9.2479	PLA2G4D;PRKACB;GRIA3
Glycosaminoglycan biosynthesis	1953-02-01	0.0679727	0.52339	0	0	4.8805	13.122	CHST1;CHST2
Platelet activation	3/124	0.0786487	0.543371	0	0	3.09415	7.8677	COL3A1;PLA2G4D;PRKACB
Long-term depression	1960-02-01	0.0842307	0.543371	0	0	4.28996	10.6142	PLA2G4D;GRIA3
Relaxin signaling pathway	3/129	0.0861649	0.543371	0	0	2.97061	7.28244	COL3A1;COL4A1;PRKACB
Glycerolipid metabolism	1961-02-01	0.0866418	0.543371	0	0	4.21703	10.3147	LIPG;PNLIPRP3
Dopaminergic synapse	3/132	0.090816	0.543371	0	0	2.90109	6.95948	PRKACB;GRIA3;SLC18A2
Vascular smooth muscle contraction	3/133	0.0923893	0.543371	0	0	2.87863	6.85615	PLA2G2F;PLA2G4D;PRKACB
Cortisol synthesis and secretion	1965-02-01	0.0964879	0.543371	0	0	3.94849	9.2329	PRKACB;CACNA1G
Estrogen signaling pathway	3/137	0.0987947	0.543371	0	0	2.79213	6.46298	KRT37;KRT24;PRKACB
Fc epsilon RI signaling pathway	1968-02-01	0.104071	0.552653	0	0	3.76844	8.52678	PLA2G4D;MS4A2
Signaling pathways regulating pluripotency of stem cells	3/143	0.108728	0.558137	0	0	2.67165	5.92815	HOXA1;PAX6;WNT2
Retrograde endocannabinoid signaling	3/148	0.11729	0.582441	0	0	2.57887	5.52681	NAPEPLD;PRKACB;GRIA3
Human papillomavirus infection	5/331	0.129424	0.582441	0	0	1.91846	3.9226	ITGA4;COL4A1;TNC;PRKACB;WNT2
Cushing syndrome	3/155	0.129682	0.582441	0	0	2.45924	5.0234	PRKACB;WNT2;CACNA1G
Other glycan degradation	2021-01-18	0.135452	0.582441	0	0	7.2875	14.5687	NEU2
Glycosaminoglycan degradation	2021-01-19	0.142418	0.582441	0	0	6.88229	13.4135	HYAL4
Pantothenate and CoA biosynthesis	2021-01-21	0.156182	0.582441	0	0	6.19344	11.4995	VNN3
Histidine metabolism	2021-01-22	0.162982	0.582441	0	0	5.89821	10.7	HAL
Renin-angiotensin system	2021-01-23	0.169728	0.582441	0	0	5.62983	9.98484	CPA3
Salivary secretion	1993-02-01	0.172301	0.582441	0	0	2.7297	4.80021	AQP5;PRKACB
GnRH signaling pathway	1993-02-01	0.172301	0.582441	0	0	2.7297	4.80021	PLA2G4D;PRKACB
Rheumatoid arthritis	1993-02-01	0.172301	0.582441	0	0	2.7297	4.80021	CCL20;TNFSF13B
Staphylococcus aureus infection	1995-02-01	0.178047	0.582441	0	0	2.67072	4.6089	KRT37;KRT24
Dilated cardiomyopathy	1996-02-01	0.180931	0.582441	0	0	2.64218	4.51718	ITGA4;PRKACB
Aldosterone synthesis and secretion	1998-02-01	0.186719	0.582441	0	0	2.58687	4.34115	PRKACB;CACNA1G
Glycerophospholipid metabolism	1998-02-01	0.186719	0.582441	0	0	2.58687	4.34115	PLA2G2F;PLA2G4D
Hematopoietic cell lineage	1999-02-01	0.189624	0.582441	0	0	2.56007	4.25667	ITGA4;CD1B
Maturity onset diabetes of the young	2021-01-26	0.189641	0.582441	0	0	4.9535	8.23579	PAX6
AGE-RAGE signaling pathway in diabetic complications	2/100	0.192534	0.582441	0	0	2.53382	4.17442	COL3A1;COL4A1
Melanogenesis	2/101	0.195451	0.582441	0	0	2.5081	4.09434	PRKACB;WNT2
Biosynthesis of unsaturated fatty acids	2021-01-27	0.196173	0.582441	0	0	4.76274	7.75735	ELOVL7
Fatty acid elongation	2021-01-27	0.196173	0.582441	0	0	4.76274	7.75735	ELOVL7
Pancreatic secretion	2/102	0.198373	0.582441	0	0	2.48289	4.01635	CPA3;PLA2G2F
Phototransduction	2021-01-28	0.202653	0.582441	0	0	4.58611	7.32063	CNGB1
T cell receptor signaling pathway	2/104	0.204233	0.582441	0	0	2.43396	3.86634	ITK;ICOS
Focal adhesion	3/201	0.220396	0.6099	0	0	1.88349	2.84845	ITGA4;COL4A1;TNC
Asthma	2021-01-31	0.221782	0.6099	0	0	4.12688	6.21533	MS4A2
Leukocyte transendothelial migration	2/114	0.233779	0.631614	0	0	2.21552	3.21999	ITK;ITGA4
cAMP signaling pathway	3/216	0.252375	0.659472	0	0	1.74951	2.40879	PRKACB;GRIA3;CNGB1
Mucin type O-glycan biosynthesis	1936-01-01	0.252655	0.659472	0	0	3.53643	4.86518	GALNT6
Primary immunodeficiency	1938-01-01	0.26466	0.679295	0	0	3.34493	4.44644	ICOS
Nicotine addiction	1940-01-01	0.276474	0.697984	0	0	3.17308	4.07943	GRIA3
Ras signaling pathway	3/232	0.287169	0.701483	0	0	1.62595	2.02867	PLA2G2F;PLA2G4D;PRKACB
Fat digestion and absorption	1943-01-01	0.293843	0.701483	0	0	2.94598	3.60798	PLA2G2F
Porphyrin and chlorophyll metabolism	1943-01-01	0.293843	0.701483	0	0	2.94598	3.60798	HEPHL1
Vasopressin-regulated water reabsorption	1944-01-01	0.299539	0.701483	0	0	2.87733	3.46864	PRKACB
Yersinia infection	2/137	0.302283	0.701483	0	0	1.83592	2.19648	ITGA4;SKAP2
ABC transporters	1945-01-01	0.30519	0.701483	0	0	2.81179	3.33709	ABCA12
Type II diabetes mellitus	1946-01-01	0.310796	0.703862	0	0	2.74917	3.21272	CACNA1G
Other types of O-glycan biosynthesis	1947-01-01	0.316357	0.706072	0	0	2.68927	3.09503	GALNT6
Sphingolipid metabolism	1949-01-01	0.327345	0.706263	0	0	2.57695	2.87778	NEU2
Vibrio cholerae infection	1950-01-01	0.332774	0.706263	0	0	2.52423	2.7774	PRKACB
Cholesterol metabolism	1950-01-01	0.332774	0.706263	0	0	2.52423	2.7774	LIPG
Phospholipase D signaling pathway	2/148	0.334787	0.706263	0	0	1.69665	1.85658	PLA2G4D;MS4A2
Endocrine and other factor-regulated calcium reabsorption	1953-01-01	0.348798	0.72347	0	0	2.37825	2.50491	PRKACB
Oxytocin signaling pathway	2/154	0.35234	0.72347	0	0	1.62918	1.69949	PLA2G4D;PRKACB
Regulation of lipolysis in adipocytes	1955-01-01	0.359268	0.727991	0	0	2.28993	2.34417	PRKACB
Hedgehog signaling pathway	1956-01-01	0.36444	0.728881	0	0	2.24818	2.2693	PRKACB
VEGF signaling pathway	1959-01-01	0.379709	0.74486	0	0	2.13157	2.06411	PLA2G4D
Mineral absorption	1960-01-01	0.384717	0.74486	0	0	2.09534	2.00157	HEPHL1
Wnt signaling pathway	2/166	0.38694	0.74486	0	0	1.50905	1.43282	PRKACB;WNT2
Tight junction	2/169	0.395468	0.750242	0	0	1.48172	1.37456	PRKACB;CD1B
Basal cell carcinoma	1963-01-01	0.399502	0.750242	0	0	1.99365	1.82925	WNT2
GnRH secretion	1964-01-01	0.404351	0.750242	0	0	1.9619	1.77645	CACNA1G
Long-term potentiation	1967-01-01	0.418667	0.750394	0	0	1.87244	1.6303	PRKACB
MAPK signaling pathway	3/294	0.422654	0.750394	0	0	1.27548	1.09844	PLA2G4D;PRKACB;CACNA1G
Renin secretion	1969-01-01	0.42802	0.750394	0	0	1.81719	1.54204	PRKACB
Axon guidance	2/182	0.431772	0.750394	0	0	1.37379	1.15379	ENAH;SEMA3C
Epithelial cell signaling in Helicobacter pylori infection	1970-01-01	0.43264	0.750394	0	0	1.79076	1.50039	PTPRZ1
Alcoholism	2/186	0.442712	0.750394	0	0	1.34366	1.09486	PRKACB;SLC18A2
Thyroid hormone synthesis	1975-01-01	0.455191	0.750394	0	0	1.66934	1.31383	PRKACB
Transcriptional misregulation in cancer	2/192	0.458903	0.750394	0	0	1.30083	1.01324	HMGA2;GRIA3
Gastric acid secretion	1976-01-01	0.459594	0.750394	0	0	1.647	1.2804	PRKACB
Arrhythmogenic right ventricular cardiomyopathy	1977-01-01	0.463961	0.750394	0	0	1.62525	1.24812	ITGA4
Leishmaniasis	1977-01-01	0.463961	0.750394	0	0	1.62525	1.24812	ITGA4
Synaptic vesicle cycle	1978-01-01	0.468292	0.750394	0	0	1.60406	1.21694	SLC18A2
Viral carcinogenesis	2/203	0.487869	0.750394	0	0	1.22895	0.882028	CCR8;PRKACB
Proteoglycans in cancer	2/205	0.493032	0.750394	0	0	1.21672	0.860441	PRKACB;WNT2
Taste transduction	1986-01-01	0.501717	0.750394	0	0	1.4525	1.00182	PRKACB
Insulin secretion	1986-01-01	0.501717	0.750394	0	0	1.4525	1.00182	PRKACB
Gap junction	1988-01-01	0.509742	0.750394	0	0	1.41897	0.956171	PRKACB
GABAergic synapse	1989-01-01	0.513706	0.750394	0	0	1.40277	0.934391	PRKACB
Bile secretion	1990-01-01	0.517638	0.750394	0	0	1.38694	0.91327	PRKACB
Hypertrophic cardiomyopathy	1990-01-01	0.517638	0.750394	0	0	1.38694	0.91327	ITGA4
Morphine addiction	1991-01-01	0.521539	0.750394	0	0	1.37146	0.892781	PRKACB
Small cell lung cancer	1992-01-01	0.525408	0.750394	0	0	1.35632	0.8729	COL4A1
Regulation of actin cytoskeleton	2/218	0.525783	0.750394	0	0	1.14273	0.734625	ENAH;ITGA4
TGF-beta signaling pathway	1994-01-01	0.533053	0.750394	0	0	1.32702	0.834871	GREM1
IL-17 signaling pathway	1994-01-01	0.533053	0.750394	0	0	1.32702	0.834871	CCL20
Fc gamma R-mediated phagocytosis	1997-01-01	0.544292	0.750394	0	0	1.28535	0.781839	PLA2G4D
PI3K-Akt signaling pathway	3/354	0.544888	0.750394	0	0	1.0542	0.640085	ITGA4;COL4A1;TNC
Choline metabolism in cancer	1998-01-01	0.547979	0.750394	0	0	1.27204	0.765154	PLA2G4D
Progesterone-mediated oocyte maturation	1/100	0.555263	0.750394	0	0	1.24621	0.733164	PRKACB
Longevity regulating pathway	1/102	0.56243	0.750394	0	0	1.22141	0.702908	PRKACB
Toll-like receptor signaling pathway	1/104	0.569482	0.750394	0	0	1.19757	0.674266	CXCL9
NF-kappa B signaling pathway	1/104	0.569482	0.750394	0	0	1.19757	0.674266	TNFSF13B
Chemical carcinogenesis	2/239	0.57562	0.750394	0	0	1.04036	0.574601	CHRNA9;PRKACB
Parathyroid hormone synthesis, secretion and action	1/106	0.576422	0.750394	0	0	1.17464	0.647129	PRKACB
Calcium signaling pathway	2/240	0.577896	0.750394	0	0	1.03594	0.568068	PRKACB;CACNA1G
Glucagon signaling pathway	1/107	0.57985	0.750394	0	0	1.1635	0.634093	PRKACB
TNF signaling pathway	1/112	0.59658	0.757183	0	0	1.11081	0.573779	CCL20
Parkinson disease	2/249	0.597985	0.757183	0	0	0.997734	0.513024	PRKACB;SLC18A2
Cholinergic synapse	1/113	0.599846	0.757183	0	0	1.10084	0.562618	PRKACB
Sphingolipid signaling pathway	1/119	0.618897	0.76863	0	0	1.04454	0.50119	MS4A2
Growth hormone synthesis, secretion and action	1/119	0.618897	0.76863	0	0	1.04454	0.50119	PRKACB
Thyroid hormone signaling pathway	1/121	0.625044	0.770055	0	0	1.02703	0.482636	PRKACB
Lysosome	1/128	0.645795	0.78657	0	0	0.970079	0.424189	HYAL4
Oocyte meiosis	1/129	0.648665	0.78657	0	0	0.962451	0.416587	PRKACB
Apelin signaling pathway	1/137	0.670806	0.794647	0	0	0.905469	0.361531	PRKACB
Autophagy	1/137	0.670806	0.794647	0	0	0.905469	0.361531	PRKACB
Insulin signaling pathway	1/137	0.670806	0.794647	0	0	0.905469	0.361531	PRKACB
Spinocerebellar ataxia	1/143	0.686497	0.807027	0	0	0.866945	0.326105	GRIA3
Breast cancer	1/147	0.696542	0.80892	0	0	0.843022	0.30486	WNT2
Gastric cancer	1/149	0.701444	0.80892	0	0	0.831546	0.294878	WNT2
Adrenergic signaling in cardiomyocytes	1/150	0.703865	0.80892	0	0	0.825923	0.290038	PRKACB
mTOR signaling pathway	1/154	0.713357	0.810101	0	0	0.804167	0.271626	WNT2
MicroRNAs in cancer	2/310	0.715414	0.810101	0	0	0.797639	0.267124	TNC;HMGA2
Necroptosis	1/159	0.724798	0.814737	0	0	0.778521	0.250576	PLA2G4D
Hippo signaling pathway	1/163	0.733623	0.818681	0	0	0.759144	0.235152	WNT2
cGMP-PKG signaling pathway	1/167	0.742167	0.818686	0	0	0.7407	0.220863	CNGB1
Hepatocellular carcinoma	1/168	0.74426	0.818686	0	0	0.736228	0.217456	WNT2
Neuroactive ligand-receptor interaction	2/341	0.763274	0.833647	0	0	0.723549	0.195458	CHRNA9;GRIA3
Kaposi sarcoma-associated herpesvirus infection	1/193	0.791434	0.857922	0	0	0.639551	0.149597	CCR8
Pathogenic Escherichia coli infection	1/197	0.798133	0.857922	0	0	0.626371	0.141234	MYO1B
Pathways in cancer	3/531	0.804466	0.857922	0	0	0.69444	0.151094	COL4A1;PRKACB;WNT2
Diabetic cardiomyopathy	1/203	0.807784	0.857922	0	0	0.60758	0.129695	COL3A1
Rap1 signaling pathway	1/210	0.818464	0.863311	0	0	0.587022	0.117595	ENAH
Human T-cell leukemia virus 1 infection	1/219	0.831334	0.870921	0	0	0.562529	0.103912	PRKACB
Human cytomegalovirus infection	1/225	0.839406	0.873436	0	0	0.547294	0.0958097	PRKACB
Thermogenesis	1/232	0.848339	0.876807	0	0	0.530519	0.0872572	PRKACB
Olfactory transduction	2/440	0.872405	0.895669	0	0	0.557164	0.0760536	PRKACB;CNGB1
Prion disease	1/273	0.891579	0.909293	0	0	0.449609	0.0515977	PRKACB
Pathways of neurodegeneration	2/475	0.898369	0.91019	0	0	0.515005	0.0551951	WNT2;GRIA3
Huntington disease	1/306	0.917287	0.923283	0	0	0.400287	0.0345586	GRIA3
Alzheimer disease	1/369	0.950725	0.950725	0	0	0.33069	0.01671	WNT2

## Sheet: Human_Oral_RNA-seq_OPMD_KEGG_DN
Supplementary Table S5
	Human Tongue Oral Potentially Malignant Disorders (OPMD) vs. Margin
Overlap Results		KEGG 2021 Human database. q<0.05, Down (Log2<- 1)					Enrichr Analysis
Term	Overlap	P-value	Adjusted P-value	Old P-value	Old Adjusted P-value	Odds Ratio	Combined Score	Genes
Estrogen signaling pathway	8/137	5.02789e-08	7.89379e-06	0	0	18.0529	303.391	JUN;KRT15;KRT36;HSPA6;KRT32;FOS;HSPA1B;HSPA1A
Lipid and atherosclerosis	9/215	1.23816e-07	9.71953e-06	0	0	12.8577	204.495	CYP2C9;JUN;IL6;HSPA6;CCL3;FOS;CXCL2;HSPA1B;HSPA1A
MAPK signaling pathway	9/294	1.70609e-06	8.92854e-05	0	0	9.2564	122.937	NR4A1;JUN;GADD45B;DUSP1;HSPA6;FOS;CACNG4;HSPA1B;HSPA1A
Legionellosis	1957-05-01	2.48804e-06	9.76554e-05	0	0	26.9122	347.276	IL6;HSPA6;CXCL2;HSPA1B;HSPA1A
African trypanosomiasis	1937-04-01	1.15601e-05	0.000362987	0	0	33.4865	380.673	IL6;HBB;HBA2;HBA1
Measles	6/139	1.48267e-05	0.000387964	0	0	12.7547	141.82	JUN;IL6;HSPA6;FOS;HSPA1B;HSPA1A
Rheumatoid arthritis	1993-05-01	2.77669e-05	0.000573844	0	0	15.8739	166.543	JUN;IL6;CCL3;FOS;CXCL2
IL-17 signaling pathway	1994-05-01	2.92404e-05	0.000573844	0	0	15.6947	163.852	JUN;IL6;FOSB;FOS;CXCL2
Malaria	1950-04-01	3.88316e-05	0.000677396	0	0	24.0072	243.824	IL6;HBB;HBA2;HBA1
Amphetamine addiction	1969-04-01	0.000138027	0.00216703	0	0	16.9735	150.861	JUN;PPP1R1B;FOSB;FOS
Staphylococcus aureus infection	1995-04-01	0.000471791	0.00673375	0	0	12.1081	92.7353	FCGR3B;KRT15;KRT36;KRT32
Chagas disease	4/102	0.000617283	0.00800011	0	0	11.2392	83.06	JUN;IL6;CCL3;FOS
Toll-like receptor signaling pathway	4/104	0.000664102	0.00800011	0	0	11.0133	80.5854	JUN;IL6;CCL3;FOS
Parathyroid hormone synthesis, secretion and action	4/106	0.000713386	0.00800011	0	0	10.7963	78.2244	SLC34A3;NR4A2;EGR1;FOS
Cocaine addiction	1949-03-01	0.000856766	0.00853473	0	0	17.7588	125.419	JUN;PPP1R1B;FOSB
TNF signaling pathway	4/112	0.000876735	0.00853473	0	0	10.1934	71.7546	JUN;IL6;FOS;CXCL2
Pathogenic Escherichia coli infection	5/197	0.000924142	0.00853473	0	0	7.23738	50.565	JUN;IL6;CLDN8;CLDN19;FOS
Osteoclast differentiation	4/127	0.00139767	0.0121908	0	0	8.94354	58.7854	JUN;FCGR3B;FOSB;FOS
Human T-cell leukemia virus 1 infection	5/219	0.00147857	0.0122177	0	0	6.48611	42.2679	EGR1;JUN;EGR2;IL6;FOS
Fluid shear stress and atherosclerosis	4/139	0.00194619	0.0152776	0	0	8.14362	50.8315	NPPC;JUN;DUSP1;FOS
Chemical carcinogenesis	5/239	0.00216691	0.0157941	0	0	5.92573	36.3511	CYP2C9;JUN;FOS;CYP3A4;CYP3A5
Retinol metabolism	1968-03-01	0.00221318	0.0157941	0	0	12.5557	76.7573	CYP2C9;CYP3A4;CYP3A5
Metabolism of xenobiotics by cytochrome P450	1976-03-01	0.00303786	0.0196777	0	0	11.1753	64.7786	CYP2C9;CYP3A4;CYP3A5
Pertussis	1976-03-01	0.00303786	0.0196777	0	0	11.1753	64.7786	JUN;IL6;FOS
Leishmaniasis	1977-03-01	0.00315246	0.0196777	0	0	11.0237	63.4918	JUN;FCGR3B;FOS
Antigen processing and presentation	1978-03-01	0.00326968	0.0196777	0	0	10.8762	62.245	HSPA6;HSPA1B;HSPA1A
Hepatitis B	4/162	0.00338406	0.0196777	0	0	6.95007	39.5367	JUN;EGR2;IL6;FOS
Prion disease	5/273	0.0038349	0.0213037	0	0	5.16502	28.7362	EGR1;IL6;HSPA6;HSPA1B;HSPA1A
Tight junction	4/169	0.00393508	0.0213037	0	0	6.65286	36.8424	JUN;CLDN8;CLDN19;TJP3
Colorectal cancer	1986-03-01	0.00430417	0.0225252	0	0	9.8239	53.5223	JUN;GADD45B;FOS
Linoleic acid metabolism	2029-02-01	0.00541373	0.0274179	0	0	19.9169	103.943	CYP2C9;CYP3A4
Kaposi sarcoma-associated herpesvirus infection	4/193	0.00628025	0.0302363	0	0	5.801	29.4131	JUN;IL6;FOS;CXCL2
AGE-RAGE signaling pathway in diabetic complications	3/100	0.006548	0.0302363	0	0	8.40008	42.2406	EGR1;JUN;IL6
Viral protein interaction with cytokine and cytokine receptor	3/100	0.006548	0.0302363	0	0	8.40008	42.2406	IL6;CCL3;CXCL2
Longevity regulating pathway	3/102	0.00691548	0.0310209	0	0	8.22956	40.9337	HSPA6;HSPA1B;HSPA1A
C-type lectin receptor signaling pathway	3/104	0.00729501	0.0318144	0	0	8.06578	39.6882	JUN;EGR2;IL6
Th17 cell differentiation	3/107	0.0078871	0.0334269	0	0	7.83193	37.9263	JUN;IL6;FOS
Drug metabolism	3/108	0.00809058	0.0334269	0	0	7.75695	37.3656	CYP2C9;CYP3A4;CYP3A5
Toxoplasmosis	3/112	0.0089354	0.0359707	0	0	7.47078	35.2452	HSPA6;HSPA1B;HSPA1A
Yersinia infection	3/137	0.0153658	0.0603107	0	0	6.06931	25.3431	JUN;IL6;FOS
Apoptosis	3/142	0.0168954	0.064697	0	0	5.84951	23.8702	JUN;GADD45B;FOS
Breast cancer	3/147	0.0185074	0.0688532	0	0	5.64498	22.5211	JUN;GADD45B;FOS
D-Glutamine and D-glutamate metabolism	2021-01-05	0.0188579	0.0688532	0	0	66.4	263.663	GLS2
Spliceosome	3/150	0.0195144	0.0696309	0	0	5.52893	21.7652	HSPA6;HSPA1B;HSPA1A
Oxytocin signaling pathway	3/154	0.0209034	0.0725579	0	0	5.38138	20.8143	JUN;FOS;CACNG4
Non-alcoholic fatty liver disease	3/155	0.021259	0.0725579	0	0	5.34571	20.5862	JUN;IL6;FOS
Mineral absorption	1960-02-01	0.0218816	0.0730939	0	0	9.25722	35.3821	SLC34A3;MT1X
Steroid hormone biosynthesis	1961-02-01	0.0225684	0.0738176	0	0	9.09986	34.4994	CYP3A4;CYP3A5
Inflammatory bowel disease	1965-02-01	0.0254036	0.0813953	0	0	8.52038	31.2942	JUN;IL6
Protein processing in endoplasmic reticulum	3/171	0.0274	0.0860361	0	0	4.83268	17.3842	HSPA6;HSPA1B;HSPA1A
Epithelial cell signaling in Helicobacter pylori infection	1970-02-01	0.0291396	0.0897042	0	0	7.89189	27.903	JUN;CXCL2
NOD-like receptor signaling pathway	3/181	0.0316692	0.0956108	0	0	4.55887	15.7391	JUN;IL6;CXCL2
PPAR signaling pathway	1974-02-01	0.0322763	0.0956108	0	0	7.45195	25.5857	SLC27A6;HMGCS2
Synthesis and degradation of ketone bodies	2021-01-10	0.0373648	0.108635	0	0	29.5037	96.9794	HMGCS2
B cell receptor signaling pathway	1981-02-01	0.0380673	0.108665	0	0	6.78926	22.19	JUN;FOS
Epstein-Barr virus infection	3/202	0.0417008	0.116911	0	0	4.07345	12.9423	JUN;IL6;GADD45B
GABAergic synapse	1989-02-01	0.0451302	0.122163	0	0	6.16247	19.0926	GLS2;SLC6A1
PD-L1 expression and PD-1 checkpoint pathway in cancer	1989-02-01	0.0451302	0.122163	0	0	6.16247	19.0926	JUN;FOS
Hypertrophic cardiomyopathy	1990-02-01	0.0460448	0.122526	0	0	6.09214	18.7525	IL6;CACNG4
Th1 and Th2 cell differentiation	1992-02-01	0.0478945	0.124524	0	0	5.95616	18.0993	JUN;FOS
GnRH signaling pathway	1993-02-01	0.0488294	0.124524	0	0	5.89041	17.7856	EGR1;JUN
cAMP signaling pathway	3/216	0.0491752	0.124524	0	0	3.80301	11.4561	JUN;PPP1R1B;FOS
Circadian entrainment	1997-02-01	0.052635	0.129471	0	0	5.64125	16.61	RASD1;FOS
Aldosterone synthesis and secretion	1998-02-01	0.0536025	0.129471	0	0	5.58221	16.3344	NR4A2;NR4A1
Choline metabolism in cancer	1998-02-01	0.0536025	0.129471	0	0	5.58221	16.3344	JUN;FOS
Amoebiasis	2/102	0.0575355	0.135473	0	0	5.35784	15.2985	IL6;CXCL2
Coronavirus disease	3/232	0.0584638	0.135473	0	0	3.53443	10.0355	JUN;IL6;FOS
T cell receptor signaling pathway	2/104	0.0595389	0.135473	0	0	5.25225	14.8173	JUN;FOS
NF-kappa B signaling pathway	2/104	0.0595389	0.135473	0	0	5.25225	14.8173	GADD45B;CXCL2
Insulin resistance	2/108	0.0636169	0.142684	0	0	5.05303	13.9205	IL6;SLC27A6
Serotonergic synapse	2/113	0.0688433	0.150344	0	0	4.8242	12.9092	CYP2C9;DUSP1
Salmonella infection	3/249	0.069173	0.150344	0	0	3.28734	8.78095	JUN;IL6;FOS
Leukocyte transendothelial migration	2/114	0.0699052	0.150344	0	0	4.78089	12.7201	CLDN8;CLDN19
Endocytosis	3/252	0.0711497	0.150953	0	0	3.24724	8.58234	HSPA6;HSPA1B;HSPA1A
Steroid biosynthesis	2021-01-20	0.0733513	0.153549	0	0	13.9684	36.4924	CEL
Arginine biosynthesis	2021-01-22	0.0803876	0.163907	0	0	12.6368	31.8561	GLS2
Terpenoid backbone biosynthesis	2021-01-22	0.0803876	0.163907	0	0	12.6368	31.8561	HMGCS2
Proximal tubule bicarbonate reclamation	2021-01-23	0.083886	0.168847	0	0	12.0618	29.8928	GLS2
Relaxin signaling pathway	2/129	0.0864528	0.171811	0	0	4.21302	10.3141	JUN;FOS
FoxO signaling pathway	2/131	0.0887415	0.174155	0	0	4.14729	10.0448	IL6;GADD45B
Dopaminergic synapse	2/132	0.0898926	0.174236	0	0	4.11518	9.91403	PPP1R1B;FOS
Butanoate metabolism	2021-01-28	0.101182	0.19323	0	0	9.82568	22.509	HMGCS2
Cytokine-cytokine receptor interaction	3/295	0.102154	0.19323	0	0	2.76299	6.30316	IL6;CCL3;CXCL2
Cell adhesion molecules	2/148	0.108885	0.203512	0	0	3.66124	8.11865	CLDN8;CLDN19
Cushing syndrome	2/155	0.117505	0.216549	0	0	3.49249	7.4784	NR4A1;RASD1
Cellular senescence	2/156	0.11875	0.216549	0	0	3.46964	7.39289	IL6;GADD45B
Hepatitis C	2/157	0.119998	0.216549	0	0	3.44708	7.30876	CLDN8;CLDN19
Alanine, aspartate and glutamate metabolism	1937-01-01	0.131506	0.231982	0	0	7.36593	14.9433	GLS2
Thyroid cancer	1937-01-01	0.131506	0.231982	0	0	7.36593	14.9433	GADD45B
Pathways in cancer	4/531	0.143319	0.250012	0	0	2.0448	3.9724	JUN;IL6;GADD45B;FOS
Graft-versus-host disease	1942-01-01	0.147914	0.255182	0	0	6.46602	12.3574	IL6
Tuberculosis	2/180	0.14955	0.255182	0	0	2.99818	5.69691	IL6;FCGR3B
Fat digestion and absorption	1943-01-01	0.151159	0.255182	0	0	6.31175	11.9256	CEL
Alcoholism	2/186	0.157487	0.263038	0	0	2.89953	5.35952	PPP1R1B;FOSB
Transcriptional misregulation in cancer	2/192	0.165504	0.267862	0	0	2.80711	5.04932	IL6;GADD45B
Chemokine signaling pathway	2/192	0.165504	0.267862	0	0	2.80711	5.04932	CCL3;CXCL2
Valine, leucine and isoleucine degradation	1948-01-01	0.167201	0.267862	0	0	5.63887	10.0855	HMGCS2
Intestinal immune network for IgA production	1948-01-01	0.167201	0.267862	0	0	5.63887	10.0855	IL6
Viral carcinogenesis	2/203	0.180381	0.286059	0	0	2.65201	4.54205	JUN;EGR2
Human immunodeficiency virus 1 infection	2/212	0.192702	0.302542	0	0	2.53719	4.17777	JUN;FOS
Endometrial cancer	1958-01-01	0.198392	0.308391	0	0	4.64725	7.51699	GADD45B
Arachidonic acid metabolism	1961-01-01	0.207522	0.316299	0	0	4.41422	6.94144	CYP2C9
Glycerolipid metabolism	1961-01-01	0.207522	0.316299	0	0	4.41422	6.94144	CEL
Human cytomegalovirus infection	2/225	0.210686	0.316299	0	0	2.38771	3.71859	IL6;CCL3
Basal cell carcinoma	1963-01-01	0.213552	0.316299	0	0	4.2714	6.5945	GADD45B
Cytosolic DNA-sensing pathway	1963-01-01	0.213552	0.316299	0	0	4.2714	6.5945	IL6
Cortisol synthesis and secretion	1965-01-01	0.219537	0.322124	0	0	4.1375	6.27343	NR4A1
Mitophagy	1968-01-01	0.228429	0.3314	0	0	3.95164	5.83471	JUN
Renal cell carcinoma	1969-01-01	0.231371	0.3314	0	0	3.89333	5.69879	JUN
Central carbon metabolism in cancer	1970-01-01	0.234302	0.3314	0	0	3.83671	5.56762	GLS2
Prolactin signaling pathway	1970-01-01	0.234302	0.3314	0	0	3.83671	5.56762	FOS
Melanoma	1972-01-01	0.240131	0.333633	0	0	3.72826	5.31863	GADD45B
Non-small cell lung cancer	1972-01-01	0.240131	0.333633	0	0	3.72826	5.31863	GADD45B
p53 signaling pathway	1973-01-01	0.243029	0.334698	0	0	3.6763	5.2004	GADD45B
Glioma	1975-01-01	0.248792	0.337694	0	0	3.57658	4.97551	GADD45B
Chronic myeloid leukemia	1976-01-01	0.251657	0.337694	0	0	3.52871	4.86852	GADD45B
Pancreatic cancer	1976-01-01	0.251657	0.337694	0	0	3.52871	4.86852	GADD45B
Arrhythmogenic right ventricular cardiomyopathy	1977-01-01	0.254512	0.33863	0	0	3.48211	4.76494	CACNG4
Synaptic vesicle cycle	1978-01-01	0.257356	0.339537	0	0	3.43671	4.66463	SLC6A1
ErbB signaling pathway	1985-01-01	0.276965	0.362362	0	0	3.14921	4.04316	JUN
Cardiac muscle contraction	1987-01-01	0.282473	0.366514	0	0	3.07566	3.88816	CACNG4
Bile secretion	1990-01-01	0.290658	0.374043	0	0	2.97154	3.67166	CYP3A4
Small cell lung cancer	1992-01-01	0.296063	0.377901	0	0	2.90593	3.53706	GADD45B
TGF-beta signaling pathway	1994-01-01	0.301427	0.381646	0	0	2.84315	3.40959	PITX2
Dilated cardiomyopathy	1996-01-01	0.306751	0.382731	0	0	2.78302	3.28874	CACNG4
Fc gamma R-mediated phagocytosis	1997-01-01	0.309398	0.382731	0	0	2.75389	3.23066	FCGR3B
Glycerophospholipid metabolism	1998-01-01	0.312036	0.382731	0	0	2.72536	3.17406	ETNK2
Inflammatory mediator regulation of TRP channels	1998-01-01	0.312036	0.382731	0	0	2.72536	3.17406	ASIC3
Hematopoietic cell lineage	1999-01-01	0.314663	0.382962	0	0	2.69741	3.1189	IL6
Pancreatic secretion	1/102	0.322485	0.389462	0	0	2.6169	2.96154	CEL
HIF-1 signaling pathway	1/109	0.340395	0.407955	0	0	2.44642	2.63638	IL6
Cholinergic synapse	1/113	0.35042	0.416583	0	0	2.35857	2.47326	FOS
Glutamatergic synapse	1/114	0.352902	0.416583	0	0	2.33758	2.43474	GLS2
Growth hormone synthesis, secretion and action	1/119	0.365174	0.424684	0	0	2.23797	2.25448	FOS
Neurotrophin signaling pathway	1/119	0.365174	0.424684	0	0	2.23797	2.25448	JUN
Cell cycle	1/124	0.377217	0.435464	0	0	2.14645	2.09265	GADD45B
PI3K-Akt signaling pathway	2/354	0.390401	0.447394	0	0	1.50276	1.41347	NR4A1;IL6
Natural killer cell mediated cytotoxicity	1/131	0.393699	0.447904	0	0	2.03015	1.89245	FCGR3B
Vascular smooth muscle contraction	1/133	0.398328	0.44991	0	0	1.99919	1.84021	NPPC
Systemic lupus erythematosus	1/135	0.402923	0.451849	0	0	1.96915	1.78998	FCGR3B
Apelin signaling pathway	1/137	0.407483	0.453722	0	0	1.94	1.74165	EGR1
Gastric cancer	1/149	0.43413	0.479011	0	0	1.78162	1.48661	GADD45B
Adrenergic signaling in cardiomyocytes	1/150	0.436296	0.479011	0	0	1.76957	1.46774	CACNG4
Phagosome	1/152	0.440605	0.480382	0	0	1.74596	1.431	FCGR3B
JAK-STAT signaling pathway	1/162	0.461664	0.499871	0	0	1.63669	1.26503	IL6
Wnt signaling pathway	1/166	0.469867	0.502741	0	0	1.59669	1.20599	JUN
cGMP-PKG signaling pathway	1/167	0.471898	0.502741	0	0	1.58699	1.19182	NPPC
Hepatocellular carcinoma	1/168	0.473922	0.502741	0	0	1.57741	1.17787	GADD45B
Influenza A	1/172	0.48194	0.507816	0	0	1.54019	1.12424	IL6
Neutrophil extracellular trap formation	1/189	0.514694	0.538713	0	0	1.39972	0.929666	FCGR3B
Focal adhesion	1/201	0.536576	0.557897	0	0	1.31493	0.818608	JUN
Shigellosis	1/246	0.610298	0.630374	0	0	1.07097	0.528851	JUN
Parkinson disease	1/249	0.614779	0.630852	0	0	1.05785	0.514636	DUSP1
MicroRNAs in cancer	1/310	0.695618	0.709169	0	0	0.846386	0.3072	GLS2
Alzheimer disease	1/369	0.757797	0.767575	0	0	0.708551	0.19651	IL6
Pathways of neurodegeneration	1/475	0.839626	0.845008	0	0	0.547117	0.0956352	IL6
Herpes simplex virus 1 infection	1/498	0.853393	0.853393	0	0	0.52118	0.0826255	IL6

## Sheet: Human_Oral_RNA-seq_SCC_GOBP_UP
Supplementary Table S5
	Human Tongue Squamous Cell Carcinoma (SCC) vs. Margin
Overlap Results		GO Biological Process 2021 database. q<0.05, UP (Log2> 1)					Enrichr Analysis
Term	Overlap	P-value	Adjusted P-value	Old P-value	Old Adjusted P-value	Odds Ratio	Combined Score	Genes
extracellular matrix organization (GO:0030198)	131/300	7.88663e-69	3.33289e-65	0	0	10.6292	1666.8	APP;SPARC;COL16A1;COL12A1;SERPINE1;LOXL3;TNC;PLOD3;PLOD2;ICAM5;PLOD1;ICAM1;LOXL2;IBSP;CREB3L1;SLC39A8;POSTN;COL27A1;ADAM10;HSPG2;COL4A2;LOX;COL4A1;ADAM12;COL4A6;COL8A1;COL4A5;ADAM8;FBN2;COL13A1;KLK5;PDGFB;HTRA1;PDGFA;ADAMTS12;NID1;NID2;ADAMTS16;ADAMTS15;ADAMTS14;SERPINH1;TGFB2;TGFB1;VCAM1;COL24A1;FN1;COL1A1;COL1A2;BMP1;COL5A1;P4HA1;COL5A3;P4HA3;COL5A2;ITGA11;TGFBI;FBN1;ITGB1;ITGAM;ITGB4;ITGB3;ITG…
extracellular structure organization (GO:0043062)	103/216	8.68066e-59	1.83422e-55	0	0	12.2803	1641.77	APP;SPARC;COL16A1;SERPINE1;TNC;ICAM5;ICAM1;IBSP;SLC39A8;POSTN;COL27A1;HSPG2;COL4A2;LOX;COL4A1;ADAM12;COL4A6;COL8A1;COL4A5;FBN2;COL13A1;PDGFB;PDGFA;ADAMTS12;NID1;NID2;ADAMTS16;ADAMTS15;ADAMTS14;VCAM1;COL24A1;FN1;COL1A1;COL1A2;COL5A1;COL5A3;COL5A2;ITGA11;TGFBI;FBN1;ITGB1;ITGAM;ITGB4;ITGB3;ITGB2;LAMC2;LAMC1;ITGAL;ADAMTS4;ADAMTS5;ADAMTS2;ADAMTS3;ITGAX;COL10A1;ITGAV;ITGB6;ADAMTS6;ADAMTS7;MMP7;ITGA4;IT…
external encapsulating structure organization (GO:0045229)	102/217	1.85999e-57	2.6201e-54	0	0	11.9395	1559.62	APP;SPARC;COL16A1;SERPINE1;TNC;ICAM5;ICAM1;IBSP;SLC39A8;POSTN;COL27A1;HSPG2;COL4A2;LOX;COL4A1;ADAM12;COL4A6;COL8A1;COL4A5;FBN2;COL13A1;PDGFB;PDGFA;ADAMTS12;NID1;NID2;ADAMTS16;ADAMTS15;ADAMTS14;VCAM1;COL24A1;FN1;COL1A1;COL1A2;COL5A1;COL5A3;COL5A2;ITGA11;TGFBI;FBN1;ITGB1;ITGAM;ITGB4;ITGB3;ITGB2;LAMC2;LAMC1;ITGAL;ADAMTS4;ADAMTS5;ADAMTS2;ADAMTS3;ITGAX;COL10A1;ITGAV;ITGB6;ADAMTS6;ADAMTS7;MMP7;ITGA4;IT…
collagen fibril organization (GO:0030199)	50/89	1.48979e-33	1.57396e-30	0	0	16.6947	1261.89	COL16A1;ITGB4;COL12A1;LOXL3;PLOD3;LAMC2;PLOD2;PLOD1;LOXL2;ADAMTS2;ADAMTS3;COL10A1;COL27A1;TGFBR1;GREM1;COL2A1;COL4A2;LOX;COL4A1;COL6A2;COL6A1;PXDN;COL4A6;COL4A5;COL6A3;COL8A1;ITGA6;DDR2;COL15A1;COL13A1;COL11A1;LAMA3;ADAMTS14;SERPINH1;TGFB2;COL24A1;LAMB3;LUM;COL22A1;COL1A1;COL3A1;BMP1;COL1A2;COL5A1;P4HA1;COL5A3;COL7A1;P4HA3;COL5A2;TLL1
cytokine-mediated signaling pathway (GO:0019221)	132/621	1.43582e-29	1.21356e-26	0	0	3.63973	241.726	IFITM3;CD86;SPI1;CSF2;IRS1;CD80;F13A1;SLA;IFI35;SLA2;CXCL13;IFI30;IFIT1;IFIT3;ICAM1;IFIT2;IL27RA;TNFRSF8;IL12B;TNFSF11;TNFRSF4;IL15RA;RSAD2;HLA-B;HLA-F;HLA-G;IFI27;FSCN1;STX1A;SHC1;PDGFB;GATA3;HIF1A;IL22RA2;SOCS1;ABL2;TNFRSF17;CD300LF;HLA-DQA1;CCR1;TGFB1;VCAM1;TNFRSF9;FN1;MSN;ISG15;BST2;CXCL10;CXCL11;IL6;COL1A2;TNFSF4;TNFSF9;HLA-DRA;CD27;XAF1;IL7R;ITGB1;CXCL6;CIITA;CXCL9;ITGAM;TNFRSF13B;ITGB2;IL2…
regulation of immune response (GO:0050776)	59/179	8.93152e-24	6.29077e-21	0	0	6.41501	340.46	ITGB1;SIGLEC9;ITGB2;PTPN22;TREM2;AHR;ICAM5;CXCL13;SLA2;CD3E;ITGAL;TREM1;ICAM1;HERC5;IL4I1;FCGR3A;CD96;RSAD2;ITGA4;CD300A;HLA-B;HLA-F;FOXP3;HLA-G;PLSCR1;TYROBP;COL2A1;IRF1;IRF7;CD300E;CD300C;CLEC4G;BIRC3;C3;LAIR2;SLAMF6;CD300LF;FCGR1A;LAIR1;CD276;MICB;LYN;TGFB2;VCAM1;SH2D1A;LILRB1;PILRA;LILRB2;COL1A1;TREML1;COL3A1;COL1A2;FCGR2A;SELL;TNFSF4;HLA-DRA;CD247;PDCD1;SIGLEC7
supramolecular fiber organization (GO:0097435)	82/351	1.9931e-21	1.20326e-18	0	0	4.01048	191.158	APP;COL16A1;ITGB4;COL12A1;KIF14;LOXL3;PLOD3;UBE2L6;PLOD2;LAMC2;PLOD1;LOXL2;SAMD14;ADAMTS2;ADAMTS3;RAC2;COL10A1;EMILIN1;COL27A1;ACTN1;TPM1;MYO7B;RHOH;ADAM10;MYO7A;HSPG2;ERMN;TGFBR1;KRT9;GREM1;COL2A1;COL4A2;LOX;COL4A1;COL6A2;PXDN;COL6A1;CDC42EP2;COL4A6;COL8A1;COL4A5;COL6A3;ITGA6;DDR2;COL15A1;COL13A1;COL11A1;LAMA3;LTBP2;RHOBTB1;ADAMTS14;SERPINH1;XIRP1;FSD1;TGFB2;MARCKSL1;COL24A1;LAMB3;LUM;COL22A1;MY…
inflammatory response (GO:0006954)	63/230	1.63458e-20	8.63467e-18	0	0	4.9235	224.316	CXCL6;CIITA;CXCL9;TNFAIP6;GPR68;ITGB2;LOXL3;PIK3CD;CXCL1;CXCL13;CXCL3;ITGAL;CXCL5;PIK3CG;CCRL2;C3AR1;OLR1;CCR7;CCR5;TNFRSF4;CMKLR1;PTGDR;CD96;PTGIR;SLC11A1;F2R;CYBB;HSPG2;IFNG;CHI3L1;XCL1;ADAM8;SCG2;TLR2;CCL13;CEBPB;CCL11;C5AR1;FPR3;FPR2;NLRC4;HDAC9;THBS1;CCL8;CCL7;CCL5;CD14;CCL19;CCL18;CCR1;PLA2G2D;TGFB1;IL37;LYZ;CXCL10;MFHAS1;CXCL11;IL6;TNFSF4;IL2RA;REL;NOX4;SIGLEC1
cellular response to cytokine stimulus (GO:0071345)	91/482	4.17107e-17	1.95855e-14	0	0	3.06136	115.461	ITGB1;CD86;CSF2;ITGAM;CD80;ITGB2;IL24;F13A1;SLA;PIK3CD;CXCL1;SLA2;IFIT1;IL18BP;ICAM1;IL27RA;TCL1A;ITGAX;IL12B;TNFSF11;SIRPA;CCR7;TIMP1;LBP;CCR5;JAK3;ADAMTS7;GBP5;IL11;MME;MMP1;MMP2;MMP3;TNFRSF1B;OSMR;MMP9;HCK;AIM2;RUFY4;IRF1;FSCN1;XCL1;CHI3L1;IRF8;STX1A;TLR2;CCL13;CCL11;SELPLG;SHC1;GATA3;ADAMTS12;HIF1A;IL22RA2;SOCS1;CCL8;CCL7;IFI16;PTPRZ1;CCL5;STAT4;HAS2;ABL2;CCL19;CCL18;IL12RB1;SH2B3;GBP1;IL12RB…
cellular component disassembly (GO:0022411)	29/66	3.16094e-16	1.33581e-13	0	0	10.0586	358.998	DYRK3;TMPRSS6;HTRA1;KLK5;LAMC1;CTSS;ADAMTS4;ADAMTS5;ADAMTS15;CTSK;SH3PXD2B;TIMP1;MMP7;MMP1;MMP2;MMP3;ADAM10;MMP9;MMP10;MMP12;MMP11;MMP14;MMP13;BMP1;MMP16;MMP19;ADAM8;TLL1;LCP1
negative regulation of cytokine production (GO:0001818)	49/182	6.35015e-16	2.43961e-13	0	0	4.76977	166.908	CD84;TNFAIP3;UBE2L6;PTPN22;TREM2;HERC5;IFIH1;IL12B;SIRPA;HOMER3;CCR7;JAK3;CMKLR1;HAVCR2;SRGN;DDX58;SLC11A1;PDCD1LG2;FOXP3;CLEC4A;TYROBP;IFNG;NAV3;TLR8;XCL1;NLRC5;HDAC9;THBS1;LILRA5;GPNMB;TBX21;NCKAP1L;TIGIT;GBP1;SLAMF1;PRNP;IL37;FN1;LAPTM5;INHBB;ISG15;LILRB1;INHBA;LILRB4;IL6;PTPRC;AXL;TNFSF4;F2RL1
positive regulation of cytokine production (GO:0001819)	70/335	9.41002e-16	3.3139e-13	0	0	3.44623	119.238	CD86;APP;ITK;CSF2;CD80;SERPINE1;PIK3CD;PTPN22;PIK3CG;IFIH1;PDE4B;IL12B;CCR7;LBP;HAVCR2;ZBP1;GBP5;FCER1G;DDX58;SLC11A1;F2R;HLA-G;RUNX1;TYROBP;IFNG;IRF1;IRF7;TLR8;CHI3L1;XCL1;LTB;CARD11;TLR2;CEBPB;GATA3;HIF1A;LILRA5;C3;IFI16;CLEC7A;SLAMF6;CD14;CCL19;IL12RB1;TIGIT;IL12RB2;CD276;TGFB1;RFTN1;LAPTM5;OSM;EIF2AK2;LILRB1;ISG15;LILRB2;SULF1;POU2F2;BATF;SULF2;CD2;IL6;CD4;PTPRC;NLRP10;TNFSF4;POU2AF1;CD28;SAA…
endoderm formation (GO:0001706)	21/36	2.58662e-15	8.40849e-13	0	0	17.8889	600.86	EOMES;ITGA4;LAMB3;COL11A1;MMP2;COL12A1;ITGB2;LAMA3;FN1;HMGA2;LAMB1;INHBA;MMP9;MMP14;COL4A2;COL7A1;LHX1;COL6A1;COL8A1;ITGAV;ITGA5
extracellular matrix disassembly (GO:0022617)	28/66	3.11453e-15	9.40142e-13	0	0	9.44916	315.627	TMPRSS6;HTRA1;KLK5;LAMC1;CTSS;ADAMTS4;ADAMTS5;ADAMTS15;CTSK;SH3PXD2B;TIMP1;MMP7;MMP1;MMP2;MMP3;ADAM10;MMP9;MMP10;MMP12;MMP11;MMP14;MMP13;BMP1;MMP16;MMP19;ADAM8;TLL1;LCP1
regulation of T cell proliferation (GO:0042129)	30/76	3.4335e-15	9.67332e-13	0	0	8.37138	278.81	CD86;CEBPB;TFRC;CD80;CD3E;IL4I1;GPNMB;CCL5;IL12B;NCKAP1L;CCL19;JAK3;CD276;PLA2G2D;VCAM1;CD70;LILRB1;PDCD1LG2;LILRB2;TNFRSF1B;FOXP3;HLA-G;LILRB4;IL6;PTPRC;CD209;TNFSF4;CD28;TNFSF9;IDO1
dendritic cell differentiation (GO:0097028)	17/24	1.02882e-14	2.71737e-12	0	0	30.9597	997.143	BLK;LYN;BATF2;BATF3;CSF2;LILRB1;TREM2;DHRS2;BATF;TRPM2;AXL;CAMK4;UBD;F2RL1;IRF8;CCR7;CCL19
endodermal cell differentiation (GO:0035987)	19/32	3.54661e-14	8.81644e-12	0	0	18.6515	577.64	ITGA4;LAMB3;COL11A1;MMP2;COL12A1;ITGB2;LAMA3;FN1;HMGA2;LAMB1;INHBA;MMP9;MMP14;COL4A2;COL7A1;COL6A1;COL8A1;ITGAV;ITGA5
defense response to symbiont (GO:0140546)	36/124	3.83713e-13	9.00873e-11	0	0	5.26113	150.41	IFITM3;RTP4;PRF1;IFI6;NLRC5;IFIT1;IFI44L;IFIT3;IFIT2;OASL;IFIH1;IFI16;FLNA;ZBP1;RSAD2;DDX58;STAT1;STAT2;EIF2AK2;ISG15;LILRB1;RNASE2;BST2;IL6;PLSCR1;PTPRC;IFI27;OAS2;IRF1;OAS3;IRF7;TLR8;F2RL1;APOBEC3A;APOBEC3B;TLR2
defense response to virus (GO:0051607)	37/133	7.70022e-13	1.71269e-10	0	0	4.95797	138.289	IFITM3;RTP4;PRF1;IFI6;NLRC5;IFIT1;IFI44L;IFIT3;IFIT2;OASL;IFIH1;IFI16;FLNA;ZBP1;RSAD2;DDX58;STAT1;STAT2;EIF2AK2;ISG15;LILRB1;RNASE2;BST2;CXCL10;IL6;PLSCR1;PTPRC;IFI27;OAS2;IRF1;OAS3;IRF7;TLR8;F2RL1;APOBEC3A;APOBEC3B;TLR2
positive regulation of T cell activation (GO:0050870)	27/75	1.13054e-12	2.38883e-10	0	0	7.20452	198.184	CD86;TFRC;CD80;SIRPG;GATA3;THY1;CD3E;CCL5;IL12B;SIRPA;TNFSF11;CCR7;NCKAP1L;CCL19;JAK3;CD276;VCAM1;CD70;RHOH;PDCD1LG2;LILRB2;ZAP70;IL6;PTPRC;CD209;TNFSF4;CD28
cellular response to lipopolysaccharide (GO:0071222)	34/120	3.6904e-12	7.42648e-10	0	0	5.07786	133.676	CD86;CXCL6;CXCL9;CD80;GFI1;SERPINE1;TNFAIP3;CXCL1;PTPN22;CXCL13;CXCL3;CXCL5;CCL5;PDE4B;SIRPA;CD14;LBP;CCR5;LYN;TGFB1;IL37;CD180;LILRB1;PDCD1LG2;LILRB2;TNFRSF1B;CXCL10;HCK;CXCL11;IL6;AXL;TNFSF4;TNIP3;CARD17
negative regulation of lymphocyte proliferation (GO:0050672)	19/39	4.27227e-12	8.20664e-10	0	0	12.1189	317.259	BLK;CD86;LYN;CEBPB;PLA2G2D;TNFRSF13B;CD300A;CD80;LILRB1;SOX11;LILRB2;PDCD1LG2;FOXP3;HLA-G;LILRB4;IL4I1;TYROBP;GPNMB;CTLA4
cellular response to interferon-gamma (GO:0071346)	34/121	4.77484e-12	8.77325e-10	0	0	5.01923	130.839	CCL13;CIITA;CCL11;IFI30;ICAM1;OASL;CCL8;CCL7;CCL5;SIRPA;CCL19;CCL18;FCGR1A;IL12RB1;GBP1;HLA-DQA1;GBP5;VCAM1;STAT1;HLA-B;HLA-F;HLA-G;HCK;IFNG;OAS2;IRF1;OAS3;IRF7;HLA-DRA;IRF8;XCL1;SLC26A6;IRF9;TLR2
regulation of cell migration (GO:0030334)	71/408	7.47663e-12	1.31651e-09	0	0	2.73978	70.191	ITGB1;CLIC4;MCTP1;SERPINE2;PLXND1;SERPINE1;KIF14;PIK3CD;LAMC2;LDLRAD4;PTPRK;DUSP10;PLAU;ITGAX;PLXNC1;EPHB2;ACVR1;PDGFRB;MMP7;DDX58;F2R;TPM1;ADAM10;MMP9;TGFBR1;MMP14;FRMD5;NAV3;DPEP1;CDH13;ITGA6;ROR2;LRRC15;MACF1;SEMA7A;CCL11;SEMA3C;PDGFB;TWIST2;PDGFA;STC1;PRR5L;THY1;THBS1;TTBK2;GPNMB;CCL7;CLEC7A;CCL5;PDGFC;PDPN;GNA12;FLNA;HAS2;PLXNA1;ARSB;CCR1;TGFB1;CAV1;SEMA4F;LAMB1;SULF1;COL1A1;BST2;DAB2;SNAI1;…
positive regulation of cell migration (GO:0030335)	54/269	9.66261e-12	1.61803e-09	0	0	3.24862	82.394	ITGB1;PIK3CD;LAMC2;GLIPR2;PLAU;ITGAX;EPHB2;ACVR1;PDGFRB;MMP7;TNFRSF18;F2R;ADAM10;MMP9;TGFBR1;MMP14;IFNG;CDH13;ITGA6;ROR2;DDR2;LRRC15;SEMA7A;CCL11;SEMA3C;PDGFB;TWIST2;PDGFA;HIF1A;THBS1;GPNMB;CCL7;CLEC7A;CCL5;PDGFC;PDPN;HAS2;NCKAP1L;CCR1;TGFB2;TGFB1;SMURF2;CAV1;FN1;LAMB1;SEMA4F;COL1A1;DAB2;PTPRC;SNAI1;CASS4;SNAI2;F2RL1;FERMT3
negative regulation of T cell activation (GO:0050868)	20/45	9.95478e-12	1.61803e-09	0	0	10.2097	258.641	CD86;CEBPB;PLA2G2D;CD80;LAPTM5;PTPN22;LILRB1;LILRB2;PDCD1LG2;FOXP3;HLA-G;LAX1;LILRB4;IL4I1;GPNMB;NCKAP1L;TIGIT;JAK3;PAG1;HAVCR2
cellular response to type I interferon (GO:0071357)	24/65	1.08059e-11	1.63092e-09	0	0	7.48467	188.995	IFITM3;RSAD2;STAT1;STAT2;HLA-B;IFI6;ADAR;ISG15;IFI35;IFIT1;HLA-F;HLA-G;IFIT3;IFIT2;OASL;BST2;IFI27;OAS2;IRF1;OAS3;IRF7;IRF8;XAF1;IRF9
type I interferon signaling pathway (GO:0060337)	24/65	1.08059e-11	1.63092e-09	0	0	7.48467	188.995	IFITM3;RSAD2;STAT1;STAT2;HLA-B;IFI6;ADAR;ISG15;IFI35;IFIT1;HLA-F;HLA-G;IFIT3;IFIT2;OASL;BST2;IFI27;OAS2;IRF1;OAS3;IRF7;IRF8;XAF1;IRF9
positive regulation of cell motility (GO:2000147)	47/221	2.65293e-11	3.86596e-09	0	0	3.48435	84.8536	ITGB1;LRRC15;SEMA7A;CCL11;SEMA3C;PDGFB;TWIST2;PDGFA;PIK3CD;LAMC2;THBS1;GPNMB;CCL7;PLAU;CLEC7A;CCL5;SPOCK2;PDGFC;PDPN;ITGAX;HAS2;CCR7;CCL19;EPHB2;ACVR1;CCR1;PDGFRB;TGFB1;MMP7;CAV1;F2R;ADAM10;LAMB1;SEMA4F;MMP9;TGFBR1;COL1A1;MMP14;DAB2;SNAI1;CASS4;SNAI2;F2RL1;CDH13;ITGA6;ROR2;FERMT3
granulocyte chemotaxis (GO:0071621)	25/73	2.75393e-11	3.87936e-09	0	0	6.66162	161.98	CXCL6;CCL13;CXCL9;CCL11;ITGB2;PIK3CD;CXCL1;CXCL13;CXCL3;CXCL5;PIK3CG;CCL8;CCL7;CCL5;PDE4B;NCKAP1L;CCL19;CCL18;TGFB2;FCER1G;CXCL10;CXCL11;SAA1;XCL1;SCG2
regulation of interleukin-2 production (GO:0032663)	20/48	4.24302e-11	5.78419e-09	0	0	9.11429	217.678	CD86;PRNP;CD80;LAPTM5;TNFAIP3;FOXP3;LILRB4;RUNX1;CD4;PTPRC;NAV3;CLEC7A;TBX21;PDE4B;CD28;XCL1;HOMER3;GBP1;CARD11;HAVCR2
regulation of interferon-gamma production (GO:0032649)	27/86	4.47806e-11	5.91384e-09	0	0	5.85782	139.587	PTPN22;CLEC7A;PDE4B;IL12B;SIRPA;CCR7;SLAMF6;CD14;IL12RB1;HAVCR2;CD276;IL12RB2;PRNP;SLC11A1;LAPTM5;ISG15;LILRB1;PDCD1LG2;INHBA;FOXP3;LILRB4;CD2;AXL;TNFSF4;TLR8;XCL1;F2RL1
positive regulation of lymphocyte proliferation (GO:0050671)	25/75	5.40395e-11	6.92034e-09	0	0	6.39446	151.173	CD86;SASH3;TFRC;CD80;CD3E;TNFSF13B;CCL5;CD38;IL12B;NCKAP1L;CCL19;EPHB2;JAK3;TNFRSF4;CD276;VCAM1;CD70;FCRL3;PDCD1LG2;LILRB2;IL6;PTPRC;CD209;TNFSF4;CD28
neutrophil chemotaxis (GO:0030593)	24/70	6.66535e-11	8.28464e-09	0	0	6.66931	156.272	CXCL6;CCL13;CXCL9;TGFB2;FCER1G;CCL11;ITGB2;PIK3CD;CXCL1;CXCL13;CXCL3;CXCL5;PIK3CG;CXCL10;CXCL11;CCL8;CCL7;CCL5;PDE4B;SAA1;XCL1;NCKAP1L;CCL19;CCL18
regulation of cell adhesion (GO:0030155)	34/133	8.32776e-11	1.00552e-08	0	0	4.40797	102.304	ADAMDEC1;PLXND1;KIF14;C2CD4A;PIK3CG;EPB41L4B;NUAK1;IBSP;PLAU;CCL5;CXCR3;RAC2;IL12B;ABL2;LPXN;PLXNA1;CCR7;ITGAV;PLXNC1;EPHB2;CYTIP;TGM2;LYN;ZFHX3;DSCAM;TNFRSF18;TPM1;ADAM10;GPR4;FRMD5;SAA1;CDH13;ADAM8;TGFBI
positive regulation of cellular process (GO:0048522)	92/625	9.98479e-11	1.1721e-08	0	0	2.2543	51.9106	CD86;CSF2;IRS1;BNC1;SIRPG;KIF14;TREM2;LAMC2;FOXM1;ETS1;HOXC10;CXCL5;EPB41L4B;TCL1A;ESM1;CDH3;IBSP;ITGAX;IL12B;SIRPA;ITGAV;CCR7;TIMP1;LBP;SOX4;TGM2;PDGFRB;IL15RA;IL11;OSR2;FCER1G;TNFRSF18;SLC11A1;F2R;TPM1;TET1;ADAM10;SOX11;NRG1;PROX1;TNFRSF1B;OSMR;PGF;TGFBR1;CDC25B;GREM1;HCK;MMP14;FRMD5;IFNG;ADAM8;DOCK2;TLR2;DLX1;DLX2;SHC1;PDGFB;PDGFA;FPR2;CST7;THBS1;PTHLH;LILRA5;CLEC7A;CCL5;PDGFC;PDPN;HAS2;ZBED6;…
regulation of cytokine production (GO:0001817)	36/150	1.6201e-10	1.85041e-08	0	0	4.05549	91.4245	ITK;PIK3CD;TREM2;GATA3;HDAC9;PIK3CG;IFIH1;GPNMB;IFI16;IGF2BP1;IL12B;SIRPA;CCR7;IGF2BP2;CD276;ZBP1;LYN;SRGN;DDX58;SLC11A1;HLA-B;EIF2AK2;ISG15;TNFRSF1B;FOXP3;BATF;CLEC4A;IL6;PTPRC;IFNG;TNFSF4;CD28;IRF7;SAA1;SNAI2;IRF8
regulation of T cell activation (GO:0050863)	19/47	2.44531e-10	2.71944e-08	0	0	8.6526	191.497	SIRPG;LAPTM5;PTPN22;THY1;TNFRSF1B;LAX1;CD2;IL4I1;CD4;GPNMB;CD209;CCL5;TBX21;SIRPA;TNFSF11;TNFSF9;TIGIT;JAK3;PAG1
positive regulation of T cell differentiation (GO:0045582)	18/43	3.6509e-10	3.95608e-08	0	0	9.17603	199.403	RHOH;GATA3;LILRB2;HLA-G;LILRB4;GLI3;IL4I1;ZAP70;DUSP10;SOCS1;TNFSF4;IL12B;HLA-DRA;TNFSF9;NCKAP1L;ADAM8;IL12RB1;SOX4
regulation of regulatory T cell differentiation (GO:0045589)	14/26	5.26543e-10	5.56293e-08	0	0	14.8381	317.012	TNFRSF18;LILRB2;FOXP3;HLA-G;LILRB4;RUNX1;IL4I1;DUSP10;SOCS1;IFNG;IL2RA;IRF1;TNFSF4;CTLA4
cellular response to molecule of bacterial origin (GO:0071219)	30/115	6.24825e-10	6.33463e-08	0	0	4.52083	95.8125	CD86;CXCL6;CXCL9;CD80;GFI1;SERPINE1;TNFAIP3;CXCL1;CXCL13;CXCL3;CXCL5;PDE4B;SIRPA;CD14;LBP;CCR5;IL37;CD180;LILRB1;PDCD1LG2;LILRB2;TNFRSF1B;CXCL10;CXCL11;IL6;AXL;TNFSF4;TNIP3;CARD17;TLR2
neutrophil migration (GO:1990266)	24/77	6.29565e-10	6.33463e-08	0	0	5.78627	122.588	CXCL6;CCL13;CXCL9;TGFB2;FCER1G;CCL11;ITGB2;PIK3CD;CXCL1;CXCL13;CXCL3;CXCL5;PIK3CG;CXCL10;CXCL11;CCL8;CCL7;CCL5;PDE4B;SAA1;XCL1;NCKAP1L;CCL19;CCL18
positive regulation of T cell proliferation (GO:0042102)	22/66	7.68171e-10	7.54951e-08	0	0	6.38329	133.966	CD86;VCAM1;TFRC;CD70;CD80;PDCD1LG2;LILRB2;CD3E;IL27RA;IL6;PTPRC;CD209;CCL5;TNFSF4;CD28;IL12B;TNFSF9;NCKAP1L;CCL19;IL12RB1;JAK3;CD276
regulation of ERK1 and ERK2 cascade (GO:0070372)	46/238	1.20612e-09	1.15842e-07	0	0	3.08531	63.3595	APP;CCL13;SEMA7A;CCL11;SHC1;C5AR1;PDGFB;PDGFA;PTPN22;TREM2;FPR2;ICAM1;SPRED1;P2RY6;DUSP10;CCL8;GPNMB;CCL7;GLIPR2;CCL5;PDGFC;SIRPA;CCR7;EMILIN1;APOE;CCL19;EPHB2;CCL18;ROS1;GBP1;SLAMF1;CCR1;LYN;PDGFRB;NTRK1;TGFB1;F2R;FN1;DUSP6;MFHAS1;CD4;PTPRC;F2RL1;CHI3L1;XCL1;ROR2
regulation of interleukin-12 production (GO:0032655)	19/51	1.27853e-09	1.20069e-07	0	0	7.56939	155.003	HLA-B;LAPTM5;LILRB1;HLA-G;THBS1;LILRA5;IFNG;CLEC7A;TNFSF4;IL12B;TLR8;CCR7;LTB;CCL19;TIGIT;JAK3;CMKLR1;TLR2;SLAMF1
T cell activation (GO:0042110)	26/92	1.32901e-09	1.22096e-07	0	0	5.03719	102.954	ITK;PIK3CD;PTPN22;GATA3;CD3E;SLA2;PIK3CG;CLEC7A;CCR7;CCL19;TNFRSF4;SOX4;CD276;MICB;RHOH;MSN;FOXP3;CD2;ZAP70;CD4;PTPRC;TNFSF4;CD7;CD28;F2RL1;LCP1
positive regulation of intracellular signal transduction (GO:1902533)	80/546	2.12411e-09	1.90989e-07	0	0	2.23102	44.5532	ITGB1;CD86;APP;TFRC;IRS1;CD80;PIK3CD;TREM2;IFI35;PIK3CG;OASL;GJA1;LGALS1;TNFSF10;RAC2;IL12B;TNFSF11;ITGAV;CCR7;PIM2;TGM2;PDGFRB;IL11;FCRL3;F2R;SOX11;NRG1;RUNDC3A;TGFBR1;CDH13;CHI3L1;ADAM8;ROR2;MET;CARD11;BIRC3;TLR2;SHC1;PDGFB;PDGFA;GATA3;DDX60;ATP2C1;THBS1;LILRA5;RASD2;CLEC7A;CCL5;UBD;PDGFC;FLNA;BMF;CCL19;CD14;ICOS;BID;ECT2;LYN;NTRK1;TGFB2;TGFB1;NEK6;CAV1;FN1;LAPTM5;OSM;EIF2AK2;BST2;MFHAS1;IL6;CD…
positive regulation of ERK1 and ERK2 cascade (GO:0070374)	37/172	2.42903e-09	2.13856e-07	0	0	3.51821	69.7864	APP;CCL13;SEMA7A;CCL11;SHC1;C5AR1;PDGFB;PDGFA;PTPN22;TREM2;FPR2;ICAM1;P2RY6;CCL8;CCL7;GPNMB;GLIPR2;CCL5;PDGFC;TNFSF11;CCR7;APOE;CCL19;CCL18;SLAMF1;PDGFRB;CCR1;NTRK1;TGFB1;F2R;MFHAS1;CD4;PTPRC;CHI3L1;XCL1;F2RL1;ROR2
positive regulation of phagocytosis (GO:0050766)	19/53	2.72426e-09	2.34954e-07	0	0	7.12336	140.48	IL15RA;FCER1G;SLC11A1;SIRPG;TREM2;ANO6;FPR2;C2;C3;RAB31;PTPRC;IFNG;CLEC7A;IL2RB;SIRPA;F2RL1;NCKAP1L;DOCK2;CD300LF
myeloid leukocyte differentiation (GO:0002573)	22/71	3.66935e-09	3.10133e-07	0	0	5.73038	111.303	BATF2;BATF3;CSF2;SPI1;PIK3CD;SNX10;TREM2;MMP9;DHRS2;RUNX1;BATF;CD4;TYROBP;IFNG;IFI16;UBD;CAMK4;TNFSF11;MYH9;F2RL1;CCR7;CCL19
positive regulation of multicellular organismal process (GO:0051240)	57/345	6.32613e-09	5.242e-07	0	0	2.55513	48.2372	ITK;TFRC;RIF1;SERPINE1;PIK3CD;TREM2;PIK3CG;LOXL2;GJA1;GLIPR2;ITGAX;IL12B;LBP;CMKLR1;ACVR1;FOXD1;SLC11A1;FST;ELOVL3;F2R;SOX11;HLA-G;TGFBR1;IFNG;CEBPB;EPAS1;PDGFB;CYP27B1;IFI16;PDGFC;PDPN;APOE;ABCA1;TGFB2;TGFB1;SMURF2;TGFB3;CAV1;TRPV2;EIF2AK2;INHBB;LILRB2;INHBA;BATF;COL1A1;DAB2;IL6;BMP1;GDNF;TNFSF4;LHX1;MFAP2;CD28;SNAI1;SAA1;F2RL1;BMPR1B
negative regulation of interleukin-2 production (GO:0032703)	2022-12-22	7.68683e-09	6.24703e-07	0	0	15.2428	284.793	PRNP;PTPRC;NAV3;TBX21;LAPTM5;TNFAIP3;XCL1;HOMER3;FOXP3;LILRB4;GBP1;HAVCR2
response to interferon-gamma (GO:0034341)	23/80	8.1939e-09	6.53347e-07	0	0	5.15136	95.9177	IFITM3;GBP5;CCL13;CIITA;CCL11;STAT1;SLC11A1;BST2;CYP27B1;CCL8;CCL7;KYNU;CCL5;UBD;SIRPA;IRF8;XCL1;CCL19;CCL18;IL12RB1;GBP1;SLC26A6;TLR2
interferon-gamma-mediated signaling pathway (GO:0060333)	21/68	8.86117e-09	6.93469e-07	0	0	5.69935	105.675	CIITA;VCAM1;STAT1;HLA-B;IFI30;HLA-F;HLA-G;ICAM1;OASL;HCK;IFNG;OAS2;IRF1;OAS3;IRF7;IRF8;HLA-DRA;FCGR1A;GBP1;IRF9;HLA-DQA1
skeletal system development (GO:0001501)	34/158	1.05839e-08	8.03975e-07	0	0	3.51449	64.5398	COL13A1;DLX6;SHOX2;STC1;HAPLN3;PTHLH;HOXA11;ADAMTS4;GJA1;SH3PXD2B;COL10A1;SOX4;CMKLR1;TGM2;TGFB2;EN1;SOX11;SULF1;TGFBR1;SULF2;COL1A1;EXT1;MMP14;VCAN;BMP1;COL1A2;COL2A1;MMP16;CDH11;CHI3L1;TLL1;BMPR1B;MATN3;FBN1
positive regulation of tumor necrosis factor superfamily cytokine production (GO:1903557)	23/81	1.06537e-08	8.03975e-07	0	0	5.06227	92.9299	CD86;APP;DDX58;THBS1;LILRA5;IFIH1;CD2;IL6;TYROBP;PTPRC;IFNG;OAS2;CLEC7A;OAS3;IL12B;TNFRSF8;ADAM8;LBP;CCL19;CD14;EPHB2;HAVCR2;TLR2
regulation of B cell proliferation (GO:0030888)	17/46	1.09378e-08	8.1093e-07	0	0	7.46415	136.826	BLK;SASH3;LYN;TFRC;TNFRSF13B;CD300A;FCRL3;AHR;TNFSF13B;PTPRC;TYROBP;MZB1;CD38;CTLA4;NCKAP1L;EPHB2;TNFRSF4
positive regulation of immune response (GO:0050778)	22/75	1.14466e-08	8.34023e-07	0	0	5.29675	96.8542	SASH3;GBP5;TGFB2;ITGAM;RSAD2;ITGB2;LILRB1;IFI35;FPR2;PLSCR1;PTPRC;IFNG;NLRP10;CCL5;TNFSF4;IL12B;TLR8;F2RL1;HLA-DRA;CCR7;ADAM8;IL12RB1
anterior/posterior pattern specification (GO:0009952)	20/63	1.17455e-08	8.41296e-07	0	0	5.93007	108.282	CDX1;TGFBR1;HEYL;TIFAB;HOXB9;BASP1;SIX2;LHX1;HOXA3;HOXC5;HOXB3;HOXC4;HOXA7;HOXC9;HOXB7;HOXD9;HOXA5;HOXB6;HOXA4;HOXC6
positive regulation of cell population proliferation (GO:0008284)	70/474	1.57033e-08	1.10604e-06	0	0	2.24332	40.311	CD86;CSF2;MEGF10;IRS1;BNC1;SIRPG;KIF14;LAMC2;LAMC1;FOXM1;HOXC10;CXCL5;GJA1;TCL1A;ESM1;SIX2;ITGAX;ITGAV;TIMP1;SOX4;PDGFRB;IL11;OSR2;F2R;TET1;ADAM10;SOX11;NRG1;PROX1;OSMR;PGF;TGFBR1;CDC25B;GREM1;HCK;IFNG;CDH13;TOX;DDR2;SHC1;C5AR1;PDGFB;PDGFA;THBS1;PTHLH;CLEC7A;CCL5;PDGFC;HAS2;WNT2;IL12RB2;SLAMF1;LYN;SRPK2;TGFB2;TGFB1;STAT1;TGFB3;FN1;OSM;VEGFC;HMGA2;LAMB1;MEIS3;BST2;IL6;PTPRC;GDNF;TNFSF4;IL7R
regulation of tumor necrosis factor production (GO:0032680)	29/124	1.78554e-08	1.237e-06	0	0	3.90529	69.6742	APP;TNFAIP3;PTPN22;THBS1;LILRA4;LILRA5;IFIH1;CLEC7A;IL12B;SIRPA;TNFRSF8;CD14;LBP;CCL19;EPHB2;SLAMF1;HAVCR2;DDX58;IL37;LILRB1;CLEC4A;CD2;IL6;TYROBP;PTPRC;IFNG;OAS2;OAS3;TLR2
regulation of interleukin-6 production (GO:0032675)	27/110	1.83954e-08	1.25386e-06	0	0	4.15858	74.0692	APP;TNFAIP3;PTPN22;TREM2;LILRA5;IFIH1;CLEC7A;SIRPA;NCKAP1L;LBP;SLAMF1;DDX58;IL37;F2R;HLA-B;LILRB2;POU2F2;LILRB4;IL6;TYROBP;IFNG;NLRP10;TNFSF4;POU2AF1;TLR8;F2RL1;TLR2
positive regulation of response to external stimulus (GO:0032103)	31/139	1.92985e-08	1.29453e-06	0	0	3.67463	65.2734	APP;SERPINE1;PDGFB;TREM2;IFI35;FPR2;DDX60;ETS1;PLA2G7;THBS1;OASL;LILRA5;CCL5;IL12B;CCL19;PDGFRB;ZBP1;GBP5;TGFB1;CD180;OSM;GPR4;PLSCR1;IFNG;NLRP10;TNFSF4;NAPEPLD;TLR8;F2RL1;ADAM8;TLR2
regulation of cell population proliferation (GO:0042127)	99/764	1.98903e-08	1.31338e-06	0	0	1.9399	34.4003	CD86;APP;CSF2;TFRC;IRS1;SIRPG;IFI35;ETS1;IFIT3;TCL1A;TNFRSF8;PIM2;SOX4;PDGFRB;OSR2;IGFBP3;F2R;ADAM10;SOX11;FOXP3;PGF;CDC25B;RUNX1;SFRP4;ROR2;SHC1;PDGFB;PDGFA;GATA3;CYP27B1;NUAK1;CLEC7A;PDGFC;IGFBP7;WNT2;SLAMF1;LYN;SRPK2;TGFB2;TGFB1;TFAP2E;TGFB3;TNFRSF9;FN1;EIF2AK2;CDC6;INHBA;CXCL10;CCDC88A;CXCL11;IL6;GDNF;TNFSF4;NOX4;IL7R;CXCL9;BNC1;KIF14;CXCL1;LAMC2;PTPRK;FOXM1;HOXC10;CXCL5;ESM1;ITGAX;ITGAV;TIMP…
positive regulation of cytosolic calcium ion concentration (GO:0007204)	32/147	2.12405e-08	1.37572e-06	0	0	3.5634	62.9559	GPR65;C5AR1;CHRNA9;CXCR5;FPR3;LPAR3;FPR2;CXCR6;CXCL13;SLC8A1;GPR174;EDNRA;CXCR3;CCRL2;C3AR1;ABL2;CCR8;CCR7;CCR5;CCR4;CMKLR1;PTGDR;CCR1;PTGIR;P2RY10;CAV1;F2R;GPR4;SAA1;F2RL1;F2RL2;F2RL3
glycosaminoglycan biosynthetic process (GO:0006024)	25/97	2.14854e-08	1.37572e-06	0	0	4.43531	78.3094	SDC2;SDC3;CHST11;CHSY1;HAS1;DSE;CHST15;HAS3;HAS2;CHST13;CHSY3;GPC6;ST3GAL2;LUM;CSGALNACT2;BGN;HSPG2;EXT1;VCAN;B3GNT4;CHST1;CSPG4;AGRN;CHST2;CHST3
leukocyte cell-cell adhesion (GO:0007159)	13/28	2.28109e-08	1.43879e-06	0	0	11.0133	193.79	ITGB1;VCAM1;ITGA4;ITGB2;MSN;ITGAL;ICAM1;NT5E;CD209;CCL5;CERCAM;OLR1;FERMT3
cellular response to lipid (GO:0071396)	41/219	2.45195e-08	1.52381e-06	0	0	2.95811	51.8374	CD86;CXCL6;CXCL9;IRS1;GFI1;CD80;SERPINE1;TNFAIP3;CXCL1;AHR;CXCL13;CXCL3;GNAI1;CXCL5;NRIP1;SPP1;PDE4B;SIRPA;ABL2;CD14;LBP;CCR5;WNT2;LYN;IL37;WNT7B;CD180;MSN;LILRB1;PDCD1LG2;LILRB2;TNFRSF1B;CXCL10;CXCL11;IL6;PTK7;AXL;TNFSF4;TNIP3;CARD17;ADTRP
negative regulation of viral genome replication (GO:0045071)	18/54	2.6662e-08	1.63295e-06	0	0	6.36846	111.066	IFITM3;SRPK2;RSAD2;EIF2AK2;HMGA2;ISG15;PROX1;IFIT1;OASL;IFIH1;BST2;PLSCR1;IFI16;OAS2;OAS3;CCL5;APOBEC3A;APOBEC3B
regulation of inflammatory response (GO:0050727)	39/206	3.90078e-08	2.35496e-06	0	0	2.99676	51.1233	APP;SEMA7A;TNFAIP6;SERPINE1;TNFAIP3;IFI35;FPR2;GATA3;AOAH;ADAMTS12;PLA2G7;ETS1;USP18;LILRA5;CASP5;CCL5;IL12B;SIRPA;APOE;ZBP1;IL37;MMP3;OSM;GPR4;TNFRSF1B;MMP9;HCK;MFHAS1;IL6;PROC;NLRP10;IFNG;TNFSF4;NAPEPLD;SAA1;XCL1;PIK3AP1;TLR2;BIRC3
positive regulation of MAPK cascade (GO:0043410)	47/274	4.13473e-08	2.43606e-06	0	0	2.66311	45.2763	APP;CCL13;SEMA7A;CCL11;SHC1;C5AR1;PDGFB;PDGFA;PTPN22;TREM2;FPR2;PIK3CG;ICAM1;LILRA5;P2RY6;CCL8;GPNMB;CCL7;GLIPR2;CCL5;PDGFC;TNFSF11;CCR7;APOE;CCL19;CCL18;SLAMF1;CCR1;PDGFRB;NTRK1;IL11;TGFB2;TGFB1;FCRL3;F2R;LAPTM5;OSM;EIF2AK2;MFHAS1;IL6;CD4;PTPRC;F2RL1;CHI3L1;XCL1;ADAM8;ROR2
cell-matrix adhesion (GO:0007160)	25/100	4.15041e-08	2.43606e-06	0	0	4.25721	72.3618	ITGB1;COL13A1;ITGB4;ITGB3;ITGB2;THY1;PTPRK;ADAMTS12;ITGAL;NID2;THSD1;EMILIN1;ITGAV;ITGB6;CD96;VCAM1;ITGA4;ITGA3;ACTN1;ITGA1;FN1;COL3A1;ITGA11;SIGLEC1;FERMT3
response to lipopolysaccharide (GO:0032496)	33/159	4.39158e-08	2.54231e-06	0	0	3.35428	56.8248	CD86;CXCL6;CXCL9;CD80;GFI1;SERPINE1;TNFAIP3;CXCL1;PTPN22;CXCL13;CXCL3;CXCL5;CYP27B1;PDE4B;SIRPA;CD14;LBP;CCR5;IL37;SLC11A1;CD180;F2R;LILRB1;PDCD1LG2;LILRB2;TNFRSF1B;CXCL10;CXCL11;IL6;AXL;TNFSF4;TNIP3;CARD17
negative regulation of antigen receptor-mediated signaling pathway (GO:0050858)	2022-12-25	5.02019e-08	2.85637e-06	0	0	11.7233	197.036	PRNP;CD300A;FCRL3;SH2D1A;LAPTM5;LPXN;PTPN22;THY1;UBASH3A;SLA2;GBP1;LILRB4
chemokine-mediated signaling pathway (GO:0070098)	18/56	5.06929e-08	2.85637e-06	0	0	6.03262	101.333	CCR1;CXCL6;CCL13;CXCL9;CCL11;CXCL1;CXCL13;CXCL3;CXCL5;CXCL10;CXCL11;CCL8;CCL7;CCL5;XCL1;CCL19;CCL18;SH2B3
lymphocyte migration (GO:0072676)	15/40	6.37984e-08	3.54753e-06	0	0	7.63093	126.426	CCL13;CCL11;MSN;GATA3;ZAP70;CCL8;CCL7;CCL5;TBX21;SAA1;XCL1;ADAM8;CCL19;CCL18;MYO1G
mononuclear cell differentiation (GO:1903131)	2022-12-26	8.69886e-08	4.60706e-06	0	0	10.8854	176.969	BLK;LYN;TRPM2;BATF3;CSF2;IFI16;AXL;IRF8;MYH9;TREM2;LILRB1;IKZF1
myeloid dendritic cell activation (GO:0001773)	2022-09-14	8.72136e-08	4.60706e-06	0	0	22.8234	370.992	BATF2;BATF3;CSF2;CAMK4;UBD;DOCK2;DHRS2;BATF;SLAMF1
negative regulation of interleukin-12 production (GO:0032695)	2022-09-14	8.72136e-08	4.60706e-06	0	0	22.8234	370.992	TLR8;LILRB1;CCR7;TIGIT;THBS1;JAK3;LILRA5;CMKLR1;SLAMF1
negative regulation of T cell mediated immunity (GO:0002710)	2022-09-14	8.72136e-08	4.60706e-06	0	0	22.8234	370.992	IL4I1;PTPRC;XCL1;LILRB1;AHR;HLA-F;FOXP3;HLA-G;LILRB4
regulation of phagocytosis (GO:0050764)	18/58	9.32483e-08	4.86503e-06	0	0	5.73037	92.7633	IL15RA;FCER1G;SLC11A1;SIRPG;DYSF;TREM2;FPR2;HCK;PLSCR1;PTPRC;IFNG;CLEC7A;IL2RB;SIRPA;ITGAV;DOCK2;TGM2;TLR2
positive regulation of tumor necrosis factor production (GO:0032760)	21/77	9.93868e-08	5.12206e-06	0	0	4.78106	77.0909	APP;DDX58;THBS1;LILRA5;IFIH1;CD2;IL6;TYROBP;PTPRC;IFNG;OAS2;CLEC7A;OAS3;IL12B;TNFRSF8;LBP;CCL19;CD14;EPHB2;HAVCR2;TLR2
negative regulation of lymphocyte activation (GO:0051250)	2022-11-22	1.07756e-07	5.48649e-06	0	0	12.6929	203.638	IL4I1;GPNMB;LAPTM5;TNFAIP3;PTPN22;SOX11;TIGIT;LAX1;SAMSN1;JAK3;PAG1
innate immune response (GO:0045087)	49/302	1.28664e-07	6.47304e-06	0	0	2.49107	39.5235	IFITM3;APP;CIITA;NCF2;SLA;PIK3CD;ADAR;TREM2;IFIT1;TREM1;PIK3CG;IFIH1;KYNU;LBP;FCER1G;DDX58;SLC11A1;CYBB;RNASE2;HCK;ZAP70;TYROBP;IFI27;IRF7;TLR8;CD300E;CFB;TLR2;BLK;IFI6;NLRC5;C3;CYP27B1;CLEC7A;UBD;APOL1;LYN;SRPK2;SIGLEC14;ISG15;BST2;TREML1;IGLL5;CXCL10;MFHAS1;IGLL1;REL;SAA1;APOBEC3A
regulation of interleukin-10 production (GO:0032653)	16/48	1.57938e-07	7.85229e-06	0	0	6.36107	99.6212	ISG15;LILRB1;PDCD1LG2;FOXP3;LILRB4;LILRA5;IL6;TYROBP;CLEC7A;TNFSF4;CD28;IL12B;F2RL1;XCL1;TIGIT;JAK3
cellular response to chemokine (GO:1990869)	18/60	1.66401e-07	8.17686e-06	0	0	5.45691	85.1761	CCR1;CXCL6;CCL13;CXCL9;CCL11;CXCL1;CXCL13;CXCL3;CXCL5;CXCL10;CXCL11;CCL8;CCL7;CCL5;XCL1;CCL19;CCL18;SH2B3
positive regulation of cell adhesion (GO:0045785)	21/80	2.02897e-07	9.85568e-06	0	0	4.53721	69.921	FOXC2;TGFB2;ZFHX3;MEGF10;RNASE10;TNFRSF18;SIRPG;TPM1;PDGFB;FSTL3;EPB41L4B;FRMD5;IBSP;CCL5;SAA1;IL12B;CCR7;ITGAV;ADAM8;NCKAP1L;TGM2
regulation of B cell activation (GO:0050864)	2022-12-28	2.38565e-07	1.14565e-05	0	0	9.52366	145.223	IL4I1;IGLL5;IL6;IGLL1;FCRL3;TNFSF4;SLAMF8;LAPTM5;MZB1;TNFAIP3;AHR;SAMSN1
positive regulation of transcription, DNA-templated (GO:0045893)	134/1183	2.54974e-07	1.2107e-05	0	0	1.67143	25.3759	CD86;APP;SPI1;CD80;SERPINE1;AHR;ETS1;HOXA11;HOXA10;IL4I1;SALL1;SOX1;DPF1;TNFSF11;HOXA1;PIM2;HOXA7;TP63;HOXA5;SOX4;ACVR1;EOMES;OSR2;ZNF281;SLC11A1;F2R;SOX11;POU3F1;FOXP3;RUNX3;RUNX1;HOXB3;HOXB2;LMX1B;HOXB7;DLX1;SHC1;EPAS1;PDGFB;GLIS3;GATA3;HIF1A;GLIS2;HELZ2;ZNF827;HOXC4;APOE;WNT2;ZFHX3;FZD2;TGFB1;TGFB3;PYHIN1;HMGA2;INHBA;GDF6;POU2F2;COL1A1;CXCL10;IL6;DAB2;GDNF;LHX2;LHX1;REL;SNAI1;BMPR1B;HOXD8;CIIT…
lymphocyte chemotaxis (GO:0048247)	15/44	2.75414e-07	1.29322e-05	0	0	6.57696	99.345	CCL13;CCL11;PIK3CD;CXCL13;PIK3CG;CXCL10;CXCL11;CCL8;CCL7;CCL5;SAA1;XCL1;ADAM8;CCL19;CCL18
integrin-mediated signaling pathway (GO:0007229)	20/75	2.9806e-07	1.38418e-05	0	0	4.63323	69.6188	ITGB1;SEMA7A;COL16A1;ITGB4;ITGB3;ITGB2;LAMA3;FN1;ADAM10;ISG15;THY1;HCK;COL3A1;DAB2;ITGA11;MYH9;ITGAV;ITGB6;ITGA5;FERMT3
negative regulation of multicellular organismal process (GO:0051241)	38/214	3.25497e-07	1.49516e-05	0	0	2.76732	41.3379	FOXC2;DLX1;DLX2;SPI1;LAMA4;PTPRO;STC1;LDLRAD4;GATA3;HDAC9;HOXC10;PTPRG;LOXL2;ADAMTS5;GJA1;SPRED1;TIFAB;DUSP10;GPNMB;CHSY1;SLAMF8;TIMP1;SOST;HOXA7;SRGN;TGFB1;SLC11A1;F2R;KREMEN2;FOXP3;TBX18;CLEC4A;PROCR;KLF7;PROC;IFNG;PAEP;PFN2
immune response-activating cell surface receptor signaling pathway (GO:0002429)	2022-11-24	3.32246e-07	1.50975e-05	0	0	10.739	160.198	BLK;LYN;FCER1G;C5AR1;C3AR1;FPR3;FPR2;SLA2;LAX1;CMKLR1;MICB
regulation of interleukin-1 beta production (GO:0032651)	21/83	3.98219e-07	1.79029e-05	0	0	4.31697	63.616	APP;GBP5;PYHIN1;F2R;TNFAIP3;NLRC4;LILRB4;LILRA5;PANX1;IL6;AIM2;TYROBP;IFNG;IFI16;CLEC7A;CARD17;SIRPA;TLR8;F2RL1;CCR7;CCL19
cellular response to oxygen-containing compound (GO:1901701)	50/323	4.22356e-07	1.87882e-05	0	0	2.35477	34.5619	CD86;CXCL6;CXCL9;IRS1;GFI1;CD80;AQP9;SERPINE1;TNFAIP3;CXCL1;PTPRK;AHR;CXCL13;CXCL3;CXCL5;PDE4B;SIRPA;LBP;CCR5;TGM2;CD180;TPM1;MMP3;PDCD1LG2;TNFRSF1B;MMP9;CARD17;DPEP1;TLR2;PXN;PDGFB;P2RY6;NRIP1;ABL2;CD14;WNT2;LYN;IL37;WNT7B;LILRB1;LILRB2;CXCL10;CXCL11;IL6;PTK7;AXL;TNFSF4;TNIP3;PDE3A;SLC26A6
lymphocyte differentiation (GO:0030098)	21/84	4.94523e-07	2.17693e-05	0	0	4.24822	61.6827	ITGB1;IL11;VCAM1;ITGA4;PIK3CD;RHOH;PTPN22;IKZF1;GATA3;HDAC9;ZAP70;CD79A;CD4;PTPRC;NFIL3;AXL;TOX;JAK3;MS4A1;SOX4;RAG1
negative regulation of T cell proliferation (GO:0042130)	13/35	5.52484e-07	2.40701e-05	0	0	7.50621	108.156	CD86;PRNP;CEBPB;PLA2G2D;CD80;LILRB1;LILRB2;PDCD1LG2;FOXP3;HLA-G;LILRB4;IL4I1;GPNMB
chondroitin sulfate metabolic process (GO:0030204)	2022-12-30	5.90599e-07	2.52108e-05	0	0	8.46456	121.4	VCAN;CHST11;CHSY1;DSE;CSGALNACT2;CHST15;BGN;CHST13;CHSY3;CSPG4;ARSB;CHST3
heterotypic cell-cell adhesion (GO:0034113)	2022-12-30	5.90599e-07	2.52108e-05	0	0	8.46456	121.4	ITGB1;CD2;VCAM1;ITGA4;RNASE10;ITGB3;ITGB2;ITGAX;ITGAV;DSG2;LILRB2;ITGA5
positive regulation of B cell activation (GO:0050871)	16/53	7.31527e-07	3.09143e-05	0	0	5.49998	77.7045	SASH3;RIF1;TFRC;FCRL3;TNFSF13B;IGLL5;MMP14;IL6;PTPRC;IGLL1;TNFSF4;CD38;CD27;NCKAP1L;EPHB2;TNFRSF4
chondroitin sulfate biosynthetic process (GO:0030206)	2022-10-21	7.42429e-07	3.10644e-05	0	0	11.5311	162.743	VCAN;CHST11;CHSY1;CSGALNACT2;BGN;CHST15;CHST13;CHSY3;CSPG4;CHST3
negative regulation of cytokine production involved in immune response (GO:0002719)	2022-09-17	8.64274e-07	3.5808e-05	0	0	14.2623	199.122	TGFB2;TGFB1;TGFB3;XCL1;LILRB1;HLA-F;FOXP3;LILRB4;JAK3
skin morphogenesis (GO:0043589)	2022-06-07	1.02452e-06	4.17384e-05	0	0	75.9385	1047.29	COL1A1;CDSN;COL1A2;ITGB4;ITGA6;ABCA12
regulation of viral genome replication (GO:0045069)	18/67	1.02716e-06	4.17384e-05	0	0	4.67558	64.4702	IFITM3;SRPK2;RSAD2;EIF2AK2;ADAR;ISG15;PROX1;IFIT1;OASL;IFIH1;BST2;PLSCR1;IFI16;OAS2;OAS3;CCL5;CD28;APOBEC3A
neutrophil mediated immunity (GO:0002446)	66/488	1.06606e-06	4.29062e-05	0	0	2.01713	27.7387	SERPINA1;SIGLEC9;ITGAM;TNFAIP6;ITGB2;CTSZ;LPCAT1;CXCL1;SLC2A3;PYGL;ITGAL;CTSS;HK3;GLIPR1;PLAU;ANPEP;C3AR1;ITGAX;COTL1;OLR1;SIRPA;ITGAV;CTSC;CD53;FCER1G;MME;CD300A;SLC11A1;HLA-B;PLAUR;ADAM10;CYBB;ANO6;RNASE2;TNFRSF1B;MMP9;CHIT1;RAB31;TYROBP;CRISPLD2;CHI3L1;ADAM8;DOCK2;DSC1;TLR2;CLEC12A;C5AR1;FPR2;GPR84;LILRA3;C3;TRPM2;NCKAP1L;CD14;ARSB;LAIR1;SIGLEC14;LILRB2;LYZ;LILRB3;BST2;IL6;PTPRC;FCGR2A;SELL;FO…
myeloid dendritic cell differentiation (GO:0043011)	2022-07-10	1.12532e-06	4.44449e-05	0	0	29.5486	404.741	BATF2;BATF3;CSF2;CAMK4;UBD;DHRS2;BATF
regulation of phagocytosis, engulfment (GO:0060099)	2022-07-10	1.12532e-06	4.44449e-05	0	0	29.5486	404.741	C3;RAB31;CD300A;F2RL1;ANO6;NCKAP1L;TREM2
negative regulation of B cell activation (GO:0050869)	2022-10-22	1.27133e-06	4.97467e-05	0	0	10.5696	143.488	BLK;LYN;TYROBP;TNFRSF13B;CD300A;LAPTM5;TNFAIP3;CTLA4;INHBA;SAMSN1
neutrophil degranulation (GO:0043312)	65/481	1.32193e-06	5.1252e-05	0	0	2.01446	27.2685	SERPINA1;SIGLEC9;ITGAM;TNFAIP6;ITGB2;CTSZ;LPCAT1;CXCL1;SLC2A3;PYGL;ITGAL;CTSS;HK3;GLIPR1;PLAU;ANPEP;C3AR1;ITGAX;COTL1;OLR1;SIRPA;ITGAV;CTSC;CD53;FCER1G;MME;CD300A;SLC11A1;HLA-B;PLAUR;ADAM10;CYBB;ANO6;RNASE2;TNFRSF1B;MMP9;CHIT1;RAB31;TYROBP;CRISPLD2;CHI3L1;ADAM8;DOCK2;DSC1;TLR2;CLEC12A;C5AR1;FPR2;GPR84;LILRA3;C3;TRPM2;NCKAP1L;CD14;ARSB;LAIR1;SIGLEC14;LILRB2;LYZ;LILRB3;BST2;PTPRC;FCGR2A;SELL;FOLR3
regulation of blood coagulation (GO:0030193)	2022-11-27	1.41194e-06	5.42443e-05	0	0	8.72404	117.518	PROC;SERPINE2;FAP;CAV1;SERPINE1;F2R;F2RL1;APOE;ADTRP;EPHB2;THBS1
positive regulation of interleukin-1 production (GO:0032732)	17/62	1.49506e-06	5.69202e-05	0	0	4.80607	64.4655	APP;GBP5;PYHIN1;NLRC4;LILRA5;PANX1;IL6;AIM2;TYROBP;IFNG;IFI16;NLRP10;CLEC7A;SAA1;TLR8;F2RL1;CCL19
negative regulation of leukocyte cell-cell adhesion (GO:1903038)	2022-09-18	1.6155e-06	6.04167e-05	0	0	12.6769	169.058	IL4I1;GPNMB;LAPTM5;PTPN22;ADTRP;TIGIT;LAX1;JAK3;PAG1
regulation of transforming growth factor beta production (GO:0071634)	2022-09-18	1.6155e-06	6.04167e-05	0	0	12.6769	169.058	TGFB2;FN1;XCL1;LILRB1;ITGAV;ITGB6;LRRC32;HIF1A;LTBP1
negative regulation of fibroblast growth factor receptor signaling pathway (GO:0040037)	2022-08-14	1.68026e-06	6.17459e-05	0	0	16.8938	224.629	CREB3L1;SPRY4;GATA3;SHISA2;SULF1;THBS1;APLN;SULF2
positive regulation of regulatory T cell differentiation (GO:0045591)	2022-08-14	1.68026e-06	6.17459e-05	0	0	16.8938	224.629	IL4I1;DUSP10;SOCS1;HLA-DRA;LILRB2;FOXP3;HLA-G;LILRB4
neutrophil activation involved in immune response (GO:0002283)	65/485	1.7624e-06	6.31941e-05	0	0	1.99483	26.4292	SERPINA1;SIGLEC9;ITGAM;TNFAIP6;ITGB2;CTSZ;LPCAT1;CXCL1;SLC2A3;PYGL;ITGAL;CTSS;HK3;GLIPR1;PLAU;ANPEP;C3AR1;ITGAX;COTL1;OLR1;SIRPA;ITGAV;CTSC;CD53;FCER1G;MME;CD300A;SLC11A1;HLA-B;PLAUR;ADAM10;CYBB;ANO6;RNASE2;TNFRSF1B;MMP9;CHIT1;RAB31;TYROBP;CRISPLD2;CHI3L1;ADAM8;DOCK2;DSC1;TLR2;CLEC12A;C5AR1;FPR2;GPR84;LILRA3;C3;TRPM2;NCKAP1L;CD14;ARSB;LAIR1;SIGLEC14;LILRB2;LYZ;LILRB3;BST2;PTPRC;FCGR2A;SELL;FOLR3
negative regulation of cellular process (GO:0048523)	73/566	1.76266e-06	6.31941e-05	0	0	1.91181	25.3289	APP;ADAMDEC1;PLXND1;SIRPG;DYSF;TREM2;CXCL1;IFI35;PTPRK;FOXM1;ETS1;IFIT3;GJA1;TNFRSF8;SIRPA;EMILIN1;PIM2;PLXNC1;EPHB2;MYBL1;SOX4;DSCAM;IGFBP3;VPS13C;ACTN1;F2R;ITGA1;ADAM10;CASK;SOX11;PROX1;NGF;TNFRSF1B;FOXP3;RUNX3;SPOCD1;SFRP4;PLSCR1;IRF1;CDH13;MYH9;ROR2;TLR2;GATA3;PTHLH;CYP27B1;GPNMB;PDPN;PLXNA1;LPXN;IGFBP7;APBB2;ZBED6;SH2B3;E2F7;LYN;NTRK1;TGFB2;TGFB1;TGFB3;OSM;EIF2AK2;LILRB1;CDC6;INHBA;DHRS2;DCB…
embryonic organ morphogenesis (GO:0048562)	14/44	1.77948e-06	6.31941e-05	0	0	5.92949	78.5016	FBN2;ACVR1;OSR2;SOX11;HOXB9;SIX2;MFAP2;HOXA3;HOXC4;HOXB3;HOXC9;HOXD9;HOXA4;FBN1
response to amyloid-beta (GO:1904645)	14/44	1.77948e-06	6.31941e-05	0	0	5.92949	78.5016	NTRK1;APP;PRNP;VCAM1;ITGA4;MMP2;MMP3;TREM2;FPR2;MMP9;ICAM1;MMP12;GJA1;MMP13
negative regulation of immune response (GO:0050777)	32/178	2.05268e-06	7.22885e-05	0	0	2.80207	36.6969	SPI1;LHB;TNFAIP3;TREM2;GPR84;SAMSN1;PTHLH;GPR176;FCGR3A;CYSLTR2;HTR7;IFI16;HRH2;FCGR1A;PTGDR;HAVCR2;LYN;GPR39;CD163;PTGIR;CD300A;LILRB1;FOXP3;HLA-G;HCK;IL6;COL3A1;FCGR2A;DPEP1;MYH9;CD247;PDCD1
negative regulation of cell population proliferation (GO:0008285)	54/379	2.09772e-06	7.32642e-05	0	0	2.13618	27.9298	APP;SIRPG;TNFAIP3;CXCL1;TREM2;IFI35;PTPRK;ETS1;IFIT3;DUSP10;IL12B;TNFRSF8;PIM2;SOX4;PTGIR;CD300A;IGFBP3;F2R;ITGA1;SOX11;PROX1;NGF;RUNX3;FOXP3;GREM1;SFRP4;MN1;IFNG;IRF1;CDH13;ROR2;GATA3;PTHLH;CYP27B1;GPNMB;PDPN;IGFBP7;SH2B3;E2F7;LYN;NTRK1;TGFB2;TGFB1;TGFB3;OSM;EIF2AK2;CDC6;INHBA;DHRS2;IL6;FAP;NOX4;EPPK1;BMPR1B
positive regulation of interferon-gamma production (GO:0032729)	16/57	2.15456e-06	7.46324e-05	0	0	4.96232	64.748	SLC11A1;PTPN22;ISG15;LILRB1;CD2;CLEC7A;TNFSF4;PDE4B;IL12B;TLR8;F2RL1;SLAMF6;CD14;IL12RB1;CD276;IL12RB2
B cell receptor signaling pathway (GO:0050853)	1934-12-01	2.84001e-06	9.62199e-05	0	0	6.92406	88.432	BLK;ITK;CD79A;IGLL5;PTPRC;IGLL1;RFTN1;PIK3CD;CD38;CTLA4;NCKAP1L;MS4A1
cell-substrate junction assembly (GO:0007044)	1934-12-01	2.84001e-06	9.62199e-05	0	0	6.92406	88.432	LAMB3;ITGB4;ACTN1;LAMA3;KRT14;FN1;LAMC2;ITGA6;LAMC1;PTPRK;THY1;THSD1
negative regulation of immune system process (GO:0002683)	2022-09-19	2.86884e-06	9.62199e-05	0	0	11.4086	145.592	LYN;COL3A1;LILRB2;ADTRP;PDCD1;HOXA7;FOXP3;HLA-G;LILRB4
negative regulation of T cell receptor signaling pathway (GO:0050860)	2022-09-19	2.86884e-06	9.62199e-05	0	0	11.4086	145.592	PRNP;SH2D1A;LAPTM5;PTPN22;THY1;UBASH3A;SLA2;LILRB4;GBP1
transmembrane receptor protein tyrosine kinase signaling pathway (GO:0007169)	56/404	3.24048e-06	0.000107828	0	0	2.06919	26.1542	NRP2;IRS1;NCF2;ARPC1B;ITGB3;SLA;CD3E;PTPRG;SPRED1;UBASH3B;ITGAV;EPHB2;ROS1;PDGFRB;MMP2;CYBB;NRG1;NGF;SLC39A14;MMP9;PGF;VAV2;HCK;ZAP70;COL4A2;COL4A6;LCP2;ROR2;MET;ATP6V0D2;DDR2;BLK;FOXC2;SHC1;SDC2;SH2D2A;PXN;PDGFB;PDGFA;EFNB1;FLRT3;PDGFC;CHN1;NCKAP1L;LYN;NTRK1;ANGPT2;VEGFC;SULF1;SHCBP1;SULF2;COL1A1;CD4;AXL;CD7;CASS4
negative regulation of interferon-gamma production (GO:0032689)	2022-11-29	3.26598e-06	0.000107828	0	0	7.75386	97.9464	PRNP;AXL;TNFSF4;LAPTM5;XCL1;LILRB1;INHBA;PDCD1LG2;FOXP3;LILRB4;HAVCR2
platelet degranulation (GO:0002576)	25/125	3.72763e-06	0.000122116	0	0	3.18858	39.8564	BLK;TOR4A;APP;SPARC;SERPINA1;ITGB3;SERPINE1;PDGFB;F13A1;PDGFA;THBS1;FLNA;TIMP1;LYN;SRGN;TGFB2;TGFB1;TGFB3;ACTN1;PCDH7;FN1;VEGFC;LHFPL2;F5;FERMT3
positive regulation of membrane invagination (GO:1905155)	2022-06-08	3.84129e-06	0.000124872	0	0	37.9672	473.44	C3;RAB31;F2RL1;ANO6;NCKAP1L;TREM2
negative regulation of cellular response to growth factor stimulus (GO:0090288)	19/80	3.91352e-06	0.000126248	0	0	3.9646	49.3636	DLX1;SMURF2;HTRA3;SPRY4;CASK;SHISA2;ADAMTS12;SULF1;THBS1;FSTL3;APLN;SULF2;GREM1;CREB3L1;NEDD4;EMILIN1;SOST;BMPR1B;SKIL
embryonic skeletal system development (GO:0048706)	1935-12-01	4.03351e-06	0.000128162	0	0	6.62265	82.2591	COL1A1;OSR2;HOXB9;HOXA3;HOXC4;HOXB3;SOX11;HOXC9;SULF1;HOXD9;HOXA4;SULF2
positive regulation of lymphocyte activation (GO:0051251)	1935-12-01	4.03351e-06	0.000128162	0	0	6.62265	82.2591	IGLL5;IL6;TYROBP;CLEC7A;IGLL1;TNFSF4;SIRPG;IL12B;SIRPA;TNFSF11;NCKAP1L;THY1
nervous system development (GO:0007399)	60/447	4.15705e-06	0.000131102	0	0	1.99494	24.7187	PLXND1;SLC2A1;PCSK9;CXCL1;HAPLN3;ZIC2;DPF1;ZIC1;EPHB2;DACT1;DSCAM;PAX6;NRG1;NAV1;PROX1;NGF;POU3F1;TGFBR1;ZEB2;VCAN;NAV3;FEZ1;NINJ2;SCN8A;TAGLN3;MET;DLX6;SHOX2;GLIS2;GBX2;PTPRZ1;FLRT3;SPOCK2;PDGFC;IGF2BP1;ST8SIA4;SPOCK1;IGF2BP2;ASIC2;ECT2;WNT2;FARP1;MARCKSL1;TGFB1;ST8SIA2;SCD5;LIMK1;FN1;PCDHB14;SEMA4F;INHBA;ZIC5;VAX1;SDK1;GDNF;ARTN;AXL;LHX1;APBA2;SDK2
positive regulation of peptidyl-tyrosine phosphorylation (GO:0050731)	26/134	4.32303e-06	0.000134098	0	0	3.07128	37.9351	CSF2;CD80;ITGB3;PDGFB;TREM2;LILRA5;CCL5;IL12B;FCGR1A;ACVR1;LYN;PRNP;IL11;TGFB1;TNFRSF18;OSM;PARP14;PARP9;GREM1;IL6;PTPRC;IFNG;CASS4;NOX4;CSPG4;ITGA5
synapse organization (GO:0050808)	25/126	4.33012e-06	0.000134098	0	0	3.15684	38.9867	C1QB;APP;C1QA;PLXND1;C5AR1;ELFN1;FLRT3;SPOCK2;APBB2;SNCB;GPC6;FARP1;NLGN4X;DSCAM;WNT7B;F2R;PCDHB14;PTPRD;SDK1;LRFN4;NEDD4;AGRN;SDK2;CBLN2;C1QC
T cell differentiation (GO:0030217)	13/41	4.34724e-06	0.000134098	0	0	5.89582	72.7896	SPI1;FCER1G;PIK3CD;RHOH;PTPN22;GATA3;GLI3;ZAP70;CD4;PTPRC;CD28;SOX4;RAG1
cellular response to tumor necrosis factor (GO:0071356)	33/194	4.99134e-06	0.000152851	0	0	2.62009	31.9856	CCL13;CCL11;TNFRSF13B;GATA3;ADAMTS12;TNFSF13B;TCL1A;CCL8;CCL7;CCL5;TNFSF11;HAS2;TNFRSF8;TNFRSF17;CCL19;CCL18;TNFRSF4;GBP1;ADAMTS7;TNFRSF12A;CD70;STAT1;TNFRSF9;TNFRSF18;TNFRSF1B;AIM2;TNFSF4;CD27;TNFSF9;CHI3L1;XCL1;LTB;BIRC3
positive regulation of leukocyte chemotaxis (GO:0002690)	15/54	5.1481e-06	0.000156517	0	0	4.88792	59.5196	CCR1;SERPINE1;VEGFC;ANO6;FPR2;PLA2G7;THBS1;PGF;CXCL10;IL6;CCL5;XCL1;F2RL1;CCR7;CMKLR1
positive regulation of nucleic acid-templated transcription (GO:1903508)	66/511	5.22563e-06	0.00015774	0	0	1.91045	23.2347	CD86;CIITA;CD80;HOXC13;AHR;FOXM1;ETS1;GLI3;HOXA11;SALL1;LBH;ZIC2;ZIC1;CD38;PIM2;SOST;MYBL1;SOX4;TP63;ACVR1;EOMES;OSR2;DTX3L;ZNF281;F2R;SOX11;PAX6;FOXL2;PARP9;POU3F1;FOXP3;RUNX3;TGFBR1;RUNX1;IRF1;IRF7;CREB5;FOXC2;CEBPB;SHC1;PDGFB;GATA3;HIF1A;GLIS2;NFIL3;TBX21;HAS3;SPP1;APOE;ZFHX3;FZD2;TGFB1;STAT1;TGFB3;PYHIN1;WNT7A;HMGA2;INHBA;GDF6;COL1A1;IL6;CD4;LHX2;LHX1;CAMK4;SNAI1
positive regulation of inflammatory response (GO:0050729)	20/89	5.4545e-06	0.00016348	0	0	3.69035	44.7237	ZBP1;APP;SERPINE1;OSM;C2CD4A;GPR4;IFI35;OSMR;ETS1;PLA2G7;LILRA5;IL6;IFNG;NLRP10;TNFSF4;NAPEPLD;IL12B;ADAM8;LBP;TLR2
macrophage activation (GO:0042116)	1936-12-01	5.64693e-06	0.000165954	0	0	6.34636	76.692	APP;C1QA;ITGAM;IFNG;SLC11A1;C5AR1;ITGB2;DYSF;TREM2;FPR2;IFI35;LBP
regulation of osteoclast differentiation (GO:0045670)	1936-12-01	5.64693e-06	0.000165954	0	0	6.34636	76.692	CCR1;CEBPB;UBASH3B;IFNG;CAMK4;IL12B;TNFSF11;LILRB3;LILRB4;GPR137B;FSTL3;FBN1
positive regulation of cell differentiation (GO:0045597)	40/258	5.65483e-06	0.000165954	0	0	2.34965	28.3908	CCDC71L;FBN2;DLX1;DLX2;CEBPB;CSF2;MEDAG;HOXA11;LOXL2;GJA1;SULT1E1;GLIPR2;PDPN;ECT2;HOXA5;TP63;CMKLR1;BEND6;ACVR1;MSR1;TGFB2;TGFB1;MMD;TGFB3;WNT7B;IGFBP3;SOX11;GDF6;NGF;TGFBR1;COL1A1;HEYL;DAB2;IL6;GDNF;SNAI1;BMPR1B;RIN2;DDR2;MYF5
skeletal system morphogenesis (GO:0048705)	13/42	5.87431e-06	0.000171206	0	0	5.69221	68.5622	FBN2;OSR2;SOX11;TGFBR1;SFRP4;HOXB9;MMP13;HOXA3;HOXC4;HOXB3;HOXC9;HOXD9;HOXA4
positive regulation of transcription by RNA polymerase II (GO:0045944)	103/908	6.18216e-06	0.000178944	0	0	1.65905	19.8984	APP;SPI1;PLXND1;SERPINE1;AHR;ETS1;HOXA10;IL4I1;SALL1;SOX1;DPF1;TNFSF11;HOXA1;HOXA7;TP63;HOXA5;SOX4;ACVR1;EOMES;OSR2;SLC11A1;SOX11;FOXP3;RUNX1;HOXB3;HOXB2;LMX1B;HOXB7;DLX1;EPAS1;PDGFB;GLIS3;GATA3;HIF1A;GLIS2;HELZ2;ZNF827;HOXC4;WNT2;ZFHX3;TGFB2;TGFB1;TGFB3;MICAL2;HMGA2;INHBA;POU2F2;CXCL10;IL6;DAB2;GDNF;REL;BMPR1B;HOXD8;CIITA;ONECUT2;PTPRN;FOXM1;HOXC11;HOXC10;GLI3;MYBL2;MYBL1;IL11;DDX58;TET1;PAX6;PR…
hemidesmosome assembly (GO:0031581)	2022-07-12	6.50991e-06	0.000185884	0	0	17.7273	211.702	LAMB3;ITGB4;KRT14;LAMA3;ITGA6;LAMC2;LAMC1
positive regulation of myeloid leukocyte mediated immunity (GO:0002888)	2022-07-12	6.50991e-06	0.000185884	0	0	17.7273	211.702	ITGAM;SPI1;TYROBP;DDX58;CAMK4;ITGB2;F2RL1
embryonic skeletal system morphogenesis (GO:0048704)	1931-11-01	6.96855e-06	0.000197645	0	0	6.97772	82.8542	OSR2;COL2A1;HOXB9;HOXA3;HOXC4;HOXB3;SOX11;HOXC9;HOXD9;TGFBR1;HOXA4
positive regulation of defense response (GO:0031349)	21/98	7.11028e-06	0.00020032	0	0	3.47318	41.171	ZBP1;APP;GBP5;SERPINE1;OSM;GPR4;IFI35;FPR2;ETS1;PLA2G7;LILRA5;PLSCR1;IFNG;NLRP10;TNFSF4;CCL5;NAPEPLD;IL12B;TLR8;ADAM8;TLR2
positive regulation of interleukin-6 production (GO:0032755)	18/76	7.28378e-06	0.000203849	0	0	3.94813	46.7059	APP;DDX58;F2R;LILRB2;POU2F2;LILRA5;IFIH1;IL6;TYROBP;IFNG;NLRP10;CLEC7A;POU2AF1;TNFSF4;TLR8;F2RL1;LBP;TLR2
cellular defense response (GO:0006968)	14/49	7.37861e-06	0.000205145	0	0	5.08104	60.0423	ITGB1;ITK;CXCL9;NCF2;C5AR1;PRF1;LILRB2;HLA-G;TYROBP;GNLY;RAB23;LBP;CD300C;CCR5
phagocytosis, engulfment (GO:0006911)	1937-12-01	7.80059e-06	0.000215459	0	0	6.09218	71.652	MSR1;IGLL5;ITGAM;MEGF10;IGLL1;ITGB2;RAC2;RHOH;MYH9;FCGR1A;THBS1;RHOBTB1
regulation of chondrocyte differentiation (GO:0032330)	2022-10-26	7.95178e-06	0.000216801	0	0	7.92551	93.0623	GREM1;SNAI2;ADAMTS12;GDF6;BMPR1B;PTHLH;TGFBR1;HOXA11;LOXL2;ADAMTS7
regulation of monocyte chemotaxis (GO:0090025)	2022-10-26	7.95178e-06	0.000216801	0	0	7.92551	93.0623	CCR1;LYN;GREM1;CXCL10;CCL5;SERPINE1;SLAMF8;ANO6;FPR2;PLA2G7
positive regulation of interleukin-1 beta production (GO:0032731)	15/56	8.40773e-06	0.000227763	0	0	4.64898	54.3297	APP;GBP5;PYHIN1;NLRC4;LILRA5;PANX1;IL6;AIM2;TYROBP;IFNG;IFI16;CLEC7A;TLR8;F2RL1;CCL19
positive regulation of phosphatidylinositol 3-kinase signaling (GO:0014068)	18/77	8.8594e-06	0.00023847	0	0	3.88101	45.1517	PDGFRB;LYN;NTRK1;TGFB2;F2R;PDGFB;FN1;OSM;PIK3CD;PDGFA;TREM2;PIK3CG;CCL5;NEDD4;PDGFC;F2RL1;ROR2;PIK3AP1
kidney development (GO:0001822)	17/70	9.0719e-06	0.000241118	0	0	4.07886	47.3569	OSR2;TGFB2;MME;PCSK9;PROX1;GATA3;GDF6;SULF1;TGFBR1;SULF2;SALL1;GDNF;SIX2;LHX1;HAS2;SOX4;STRA6
negative regulation of viral process (GO:0048525)	17/70	9.0719e-06	0.000241118	0	0	4.07886	47.3569	IFITM3;SRPK2;RSAD2;STAT1;EIF2AK2;ISG15;PROX1;IFIT1;OASL;IFIH1;BST2;PLSCR1;IFI16;OAS2;OAS3;CCL5;APOBEC3A
renal system development (GO:0072001)	15/57	1.0641e-05	0.000275014	0	0	4.53805	51.9642	TGFB2;MME;STAT1;PCSK9;PROX1;GATA3;SULF1;TGFBR1;TBX18;SULF2;SALL1;SIX2;LHX1;HAS2;STRA6
positive regulation of production of molecular mediator of immune response (GO:0002702)	1938-12-01	1.06416e-05	0.000275014	0	0	5.85755	67.0733	CD86;SASH3;IL6;PTPRC;TNFSF4;LAPTM5;MZB1;F2RL1;XCL1;PTPN22;EPHB2;TNFRSF4
collagen-activated signaling pathway (GO:0038065)	2022-06-09	1.08027e-05	0.000275014	0	0	25.3101	289.439	COL1A1;COL4A2;UBASH3B;ITGA11;COL4A6;DDR2
complement activation, classical pathway (GO:0006958)	2022-06-09	1.08027e-05	0.000275014	0	0	25.3101	289.439	C1QB;C1QA;IGLL5;C1S;IGLL1;C1QC
positive regulation of CD8-positive, alpha-beta T cell activation (GO:2001187)	2022-06-09	1.08027e-05	0.000275014	0	0	25.3101	289.439	XCL1;NCKAP1L;PTPN22;LILRB4;RUNX3;RUNX1
positive regulation of phagocytosis, engulfment (GO:0060100)	2022-06-09	1.08027e-05	0.000275014	0	0	25.3101	289.439	C3;RAB31;F2RL1;ANO6;NCKAP1L;TREM2
synapse pruning (GO:0098883)	2022-06-09	1.08027e-05	0.000275014	0	0	25.3101	289.439	C1QB;C3;C1QA;ITGAM;TREM2;C1QC
chondroitin sulfate proteoglycan biosynthetic process (GO:0050650)	2022-10-27	1.17988e-05	0.000298573	0	0	7.4589	84.64	VCAN;CHST11;CHSY1;CSGALNACT2;CHST15;BGN;CHST13;CHSY3;CSPG4;CHST3
response to cytokine (GO:0034097)	27/150	1.22611e-05	0.000308425	0	0	2.80011	31.6667	IFITM3;APP;CIITA;ADAR;IL18BP;CYP27B1;LAMP3;UBD;KYNU;CCR7;TIMP1;JAK3;MME;IL37;STAT1;SLC11A1;ADAM10;EIF2AK2;ISG15;OSMR;BST2;PLSCR1;COL3A1;REL;CHI3L1;PTPN7;XAF1
microglial cell activation (GO:0001774)	2022-09-22	1.26164e-05	0.000315484	0	0	8.77444	98.9802	APP;C1QA;ITGAM;TYROBP;IFNG;C5AR1;ITGB2;TREM2;FPR2
regulation of antigen receptor-mediated signaling pathway (GO:0050854)	2022-07-13	1.32066e-05	0.000327705	0	0	14.7719	165.96	BLK;LYN;PTPRC;CD300A;PTPN22;PAX5;RUNX1
negative regulation of macromolecule metabolic process (GO:0010605)	32/194	1.32602e-05	0.000327705	0	0	2.52312	28.3365	APP;SPI1;PDGFB;PCSK9;PTPN22;CD3E;HIF1A;TTBK1;AURKA;CREB3L1;STC2;EMILIN1;APOE;HAVCR2;CCR1;MSR1;TGFB2;TGFB1;SFMBT2;ZNF281;TET1;ADAM10;SOX11;LILRB2;PARP14;PARP9;RUNX1;APLN;IFNG;CD28;REL;APLNR
negative regulation of inflammatory response (GO:0050728)	34/212	1.33946e-05	0.000329103	0	0	2.44111	27.3909	TNFAIP6;LHB;TNFAIP3;TREM2;FPR2;GATA3;AOAH;GPR84;PTHLH;GPR176;FCGR3A;HTR7;CYSLTR2;HRH2;SLAMF8;SIRPA;APOE;FCGR1A;PTGDR;LYN;GPR39;CD163;PTGIR;SIGLEC10;TNFRSF1B;HCK;MFHAS1;IL6;PROC;FCGR2A;SAA1;DPEP1;MYH9;CD247
cell junction organization (GO:0034330)	17/72	1.35686e-05	0.000331449	0	0	3.93011	44.0477	APP;C1QA;TGFB2;NLGN4X;TGFB1;FBLIM1;TGFB3;WNT7B;ELFN1;SDK1;FLNA;APBB2;SNCB;AGRN;CBLN2;SDK2;RAB8B
regulation of interleukin-17 production (GO:0032660)	1933-11-01	1.38887e-05	0.000336947	0	0	6.3427	70.9395	PRNP;IL6;TGFB1;IFNG;TNFSF4;RFTN1;OSM;IL12B;NCKAP1L;SLAMF6;FOXP3
positive regulation of macromolecule metabolic process (GO:0010604)	52/384	1.39531e-05	0.000336947	0	0	2.01008	22.4723	APP;CSF2;TFRC;PCSK9;PIK3CD;PTPN22;TREM2;CD3E;ETS1;EPB41L4B;GJA1;CDH3;LAMP3;DNMT3B;ITGAX;EMILIN1;EPHB2;BVES;HOXA5;OSR2;FOXD1;DTX3L;DDX58;SLC11A1;SOX11;PAX6;POU3F1;NGF;TGFBR1;GREM1;SFRP4;PLSCR1;TYROBP;IFNG;ADTRP;TLR2;PDGFB;HIF1A;TTBK1;CLEC7A;SRPK2;SEC16B;TGFB1;IL37;FN1;LAPTM5;HMGA2;MSN;LILRB1;INHBA;IL6;CD28
regulation of protein tyrosine kinase activity (GO:0061097)	1939-12-01	1.4348e-05	0.000341347	0	0	5.6403	62.9001	APP;PRNP;PTPRC;SHC1;CAV1;PDGFB;CASS4;NOX4;THY1;FCGR1A;LILRB4;LILRA5
regulation of T cell differentiation (GO:0045580)	1939-12-01	1.4348e-05	0.000341347	0	0	5.6403	62.9001	CD2;ZAP70;IFNG;TBX21;TNFRSF18;CAMK4;IL2RA;CTLA4;RHOH;GATA3;FOXP3;RUNX1
proteolysis (GO:0006508)	42/287	1.43776e-05	0.000341347	0	0	2.19508	24.4748	PCSK1;ENPEP;TMPRSS6;HTRA3;CTSZ;HTRA1;AEBP1;ADAMTS12;CPZ;CTSS;ADAMTS3;PLAU;ANPEP;CTSK;UBD;OLR1;CPXM1;CPA6;CTSC;CPA4;ADAMTS7;SRGN;MMP7;MME;ERAP2;MMP1;MMP2;ECEL1;MMP3;VASH2;ADAM10;GZMB;ASPRV1;MMP9;MMP12;MMP14;BMP1;PROC;MMP16;FAP;MMP17;MMP19
skin development (GO:0043588)	18/80	1.55819e-05	0.000367872	0	0	3.69262	40.875	CLIC4;CDSN;ITGB4;ITGA3;PDGFA;KRT10;ABCA12;ASPRV1;KRT9;COL1A1;COL3A1;COL1A2;COL5A1;COL5A3;COL5A2;ITGA6;MET;TP63
positive regulation of protein kinase B signaling (GO:0051897)	28/161	1.66104e-05	0.000389976	0	0	2.68589	29.5595	CD86;ITGB1;IRS1;CD80;PDGFB;PDGFA;PIK3CD;GATA3;THBS1;PIK3CG;RASD2;RAC2;CCR7;CCL19;ICOS;PDGFRB;TGFB1;OSM;NRG1;TGFBR1;MFHAS1;AXL;CASS4;CD28;CHI3L1;ADAM8;PIK3AP1;MET
cell-cell adhesion via plasma-membrane adhesion molecules (GO:0098742)	29/170	1.72885e-05	0.000403653	0	0	2.62466	28.7806	ITGB1;CD84;TENM2;ITGAM;TENM3;ITGB2;AMIGO2;ITGAL;ATP2C1;ICAM1;CLDN22;IGSF21;CDH3;FLRT3;GPC6;ACVR1;TGFB2;VCAM1;DSCAM;PCDHB14;PTPRD;SDK1;LRFN4;SELL;CD209;CDH11;CDH13;DSG2;SDK2
response to interferon-alpha (GO:0035455)	2022-08-18	1.87459e-05	0.000435276	0	0	10.1341	110.305	IFITM3;BST2;AXL;PYHIN1;LAMP3;EIF2AK2;ADAR;GATA3
regulation of B cell receptor signaling pathway (GO:0050855)	2022-09-23	1.93763e-05	0.000447455	0	0	8.14726	88.4096	BLK;LYN;CD300A;FCRL3;SLC39A10;LPXN;PTPN22;PAX5;RUNX1
regulated exocytosis (GO:0045055)	30/180	1.98631e-05	0.000456203	0	0	2.55278	27.638	BLK;TOR4A;APP;SPARC;SERPINA1;ITGB3;SERPINE1;PDGFB;F13A1;PDGFA;ABCA12;THBS1;FLNA;TIMP1;LYN;SRGN;TGFB2;TGFB1;TGFB3;ACTN1;PCDH7;FN1;VEGFC;LHFPL2;F5;RAB31;SYT12;MYH9;STX1A;FERMT3
positive regulation of protein kinase activity (GO:0045860)	27/154	2.00928e-05	0.000458984	0	0	2.71133	29.3234	ITGB3;PDGFB;KIF14;TTBK1;LILRA5;TCL1A;CCL5;IL12B;CCR7;CLSPN;CCL19;ECT2;FCGR1A;PRNP;TGFB2;MMD;SLC11A1;HMGA2;CCDC88A;TPX2;CD4;PTPRC;IFNG;CASS4;NOX4;LCP2;DDR2
regulation of wound healing (GO:0061041)	13/47	2.29076e-05	0.000520472	0	0	4.85381	51.8583	ITGB1;TNFRSF12A;CAV1;SERPINE1;F2R;TNFAIP3;CASK;AJAP1;CLEC7A;PLAU;F2RL1;EPPK1;EPHB2
immune response-regulating cell surface receptor signaling pathway (GO:0002768)	2022-07-14	2.47331e-05	0.000550116	0	0	12.661	134.3	LYN;BTLA;LILRB1;FPR2;LILRB2;HLA-G;MICB
positive regulation of alpha-beta T cell differentiation (GO:0046638)	2022-07-14	2.47331e-05	0.000550116	0	0	12.661	134.3	SOCS1;TNFSF4;NCKAP1L;LILRB4;RUNX3;GLI3;RUNX1
positive regulation of superoxide anion generation (GO:0032930)	2022-07-14	2.47331e-05	0.000550116	0	0	12.661	134.3	ITGAM;TGFB1;TYROBP;CLEC7A;ITGB2;F2RL1;FPR2
regulation of macrophage cytokine production (GO:0010935)	2022-07-14	2.47331e-05	0.000550116	0	0	12.661	134.3	SEMA7A;TGFB2;TGFB1;TGFB3;LAPTM5;LILRB1;HLA-G
epithelial cell migration (GO:0010631)	1941-12-01	2.52519e-05	0.000558714	0	0	5.25074	55.5876	NANOS1;ANLN;ZEB2;PLXND1;FAP;STAT1;PXN;LPXN;CDH13;FSTL1;SCG2;LOXL2
negative regulation of response to stimulus (GO:0048585)	15/61	2.57443e-05	0.000566644	0	0	4.14254	43.7754	ACVR1;LYN;MCTP1;IGFBP3;VPS13C;CASK;HMGA2;THY1;FOXP3;HLA-G;KLF7;COL3A1;UBASH3B;PDCD1;SH2B3
positive regulation of immunoglobulin production (GO:0002639)	1935-11-01	2.61119e-05	0.000568808	0	0	5.81351	61.3507	CD86;SASH3;IL6;PTPRC;RIF1;TFRC;TNFSF4;MZB1;XCL1;EPHB2;TNFRSF4
regulation of T cell receptor signaling pathway (GO:0050856)	1935-11-01	2.61119e-05	0.000568808	0	0	5.81351	61.3507	PRNP;CD300A;SH2D1A;LAPTM5;PTPN22;THY1;UBASH3A;SLA2;GBP1;LILRB4;CARD11
regulation of cytosolic calcium ion concentration (GO:0051480)	26/148	2.73979e-05	0.000593762	0	0	2.71677	28.5398	C5AR1;CHRNA9;CXCR5;FPR3;LPAR3;FPR2;CXCR6;CXCL13;SLC8A1;EDNRA;CXCR3;CCRL2;C3AR1;ABL2;CCR8;CCR7;CCR5;CCR4;CMKLR1;PTGDR;CCR1;PTGIR;CAV1;F2R;SAA1;F2RL1
regulation of epithelial to mesenchymal transition (GO:0010717)	17/76	2.88893e-05	0.000622889	0	0	3.66287	38.2845	PHLDB1;TGFB2;TGFB1;TGFB3;LDLRAD4;GATA3;TGFBR1;LOXL2;GREM1;COL1A1;SPRED1;DAB2;IL6;GLIPR2;PDPN;SNAI1;PHLDB2
positive regulation of endocytosis (GO:0045807)	13/48	2.93176e-05	0.000625737	0	0	4.71487	49.2107	SGIP1;SERPINE1;TREM2;ANO6;BICD1;C3;DAB2;RAB31;AXL;F2RL1;NCKAP1L;APOE;CCL19
substrate adhesion-dependent cell spreading (GO:0034446)	13/48	2.93176e-05	0.000625737	0	0	4.71487	49.2107	ITGA4;LAMB3;ITGB3;PXN;KIF14;FN1;LAMB1;LAMC1;ANTXR1;LPXN;ITGAV;BVES;FERMT3
myeloid cell activation involved in immune response (GO:0002275)	2022-08-19	3.0293e-05	0.000636906	0	0	9.21229	95.8501	FCER1G;TYROBP;IFNG;DYSF;IFI35;LBP;DOCK2;SLAMF1
regulation of collagen biosynthetic process (GO:0032965)	2022-08-19	3.0293e-05	0.000636906	0	0	9.21229	95.8501	CIITA;IL6;TGFB1;TGFB3;CREB3L1;F2R;EMILIN1;RUNX1
regulation of lymphocyte proliferation (GO:0050670)	2022-08-19	3.0293e-05	0.000636906	0	0	9.21229	95.8501	CD209;MZB1;IL12B;TNFSF9;PTPN22;SOX11;AHR;TNFRSF1B
monocyte chemotaxis (GO:0002548)	1942-12-01	3.30029e-05	0.000686087	0	0	5.07545	52.3731	CCL13;IL6;CCL11;CCL8;CCL7;CCL5;PTPRO;PDGFB;TNFSF11;XCL1;CCL19;CCL18
regulation of endothelial cell proliferation (GO:0001936)	19/92	3.31192e-05	0.000686087	0	0	3.31074	34.1516	NRP2;SPARC;CCL11;STAT1;ITGB3;CAV1;VASH2;PDGFB;PIK3CD;VEGFC;PROX1;SULF1;HIF1A;THBS1;PGF;TGFBR1;CDH13;APOE;SCG2
regulation of peptidyl-tyrosine phosphorylation (GO:0050730)	19/92	3.31192e-05	0.000686087	0	0	3.31074	34.1516	ACVR1;APP;IL11;PRNP;TGFB1;CD80;ITGB3;ITGB2;PDGFB;OSM;PDGFA;TREM2;SAMSN1;IL22RA2;IL6;PTPRC;IL12B;CSPG4;ITGA5
regulation of angiogenesis (GO:0045765)	32/203	3.37095e-05	0.000694909	0	0	2.38915	24.6029	ITGB1;SPARC;PLXND1;SERPINE1;PIK3CD;TNFAIP3;CXCL13;THBS2;HIF1A;ETS1;THBS1;SPRED1;GPNMB;ITGAX;EMILIN1;HOXA5;TGFB2;STAT1;VASH2;VEGFC;HMGA2;SULF1;HLA-G;HSPG2;PGF;RUNX1;CXCL10;IL6;COL4A2;ADAM12;APLNR;CHI3L1
positive regulation of innate immune response (GO:0045089)	1936-11-01	3.51165e-05	0.000716919	0	0	5.58067	57.2401	ZBP1;GBP5;PLSCR1;SPI1;CCL5;NLRC5;TLR8;ADAM8;FPR2;IFI35;LBP
regulation of defense response to virus by host (GO:0050691)	1936-11-01	3.51165e-05	0.000716919	0	0	5.58067	57.2401	AIM2;DTX3L;DDX58;STAT1;TNFAIP3;IL12B;PTPN22;LILRB1;IL12RB1;PARP9;MICB
wound healing (GO:0042060)	16/70	3.71293e-05	0.000754368	0	0	3.76504	38.4076	MACF1;TGFB2;ITGB3;SLC11A1;TPM1;DYSF;PDGFA;WNT7A;NRG1;TGFBR1;DCBLD2;MMP12;EPB41L4B;COL3A1;MYH9;EPPK1
collagen-activated tyrosine kinase receptor signaling pathway (GO:0038063)	2022-05-07	3.94661e-05	0.000790443	0	0	31.6177	320.606	COL1A1;COL4A2;UBASH3B;COL4A6;DDR2
regulation of CD8-positive, alpha-beta T cell differentiation (GO:0043376)	2022-05-07	3.94661e-05	0.000790443	0	0	31.6177	320.606	SOCS1;NCKAP1L;LILRB4;RUNX3;RUNX1
regulation of T cell tolerance induction (GO:0002664)	2022-05-07	3.94661e-05	0.000790443	0	0	31.6177	320.606	IL2RA;HLA-B;LILRB2;FOXP3;HLA-G
circulatory system development (GO:0072359)	23/126	4.19631e-05	0.000836491	0	0	2.84365	28.6604	ACVR1;FOXC2;POPDC3;TGFB2;TGFB1;PDGFB;FN1;MICAL2;FOXL1;HSPG2;HDAC9;TGFBR1;COL3A1;SALL1;TH;FLRT3;SH3PXD2B;APLNR;BVES;SOX4;PDLIM7;STRA6;FBN1
receptor-mediated endocytosis (GO:0006898)	25/143	4.2174e-05	0.000836747	0	0	2.69955	27.1945	ITGB1;SPARC;ITGAM;TFRC;ITGB2;FPR2;MRC1;APOE;APOL1;FCGR1A;PDLIM7;MSR1;CD163;FCER1G;SGIP1;CAV1;LILRB1;HSPG2;LILRB4;DAB2;RAB31;FCHSD2;DNAJC6;NEDD4;SAA1
negative regulation of type I interferon production (GO:0032480)	1943-12-01	4.27372e-05	0.000843961	0	0	4.91146	49.4114	HERC5;IFIH1;DDX58;NLRC5;REL;TNFAIP3;SIRPA;UBE2L6;ISG15;LILRB1;LILRA4;HAVCR2
regulation of superoxide anion generation (GO:0032928)	2022-07-15	4.34279e-05	0.000853611	0	0	11.0778	111.269	ITGAM;TGFB1;TYROBP;CLEC7A;ITGB2;F2RL1;FPR2
positive regulation of protein phosphorylation (GO:0001934)	49/371	4.6854e-05	0.000912259	0	0	1.94988	19.4373	APP;TFRC;CD80;ITGB3;TREM2;TCL1A;CCR7;ACVR1;IL11;MMD;PLAUR;NGF;MMP9;PGF;TGFBR1;IFNG;APLNR;CHI3L1;LCP2;ADTRP;ITGA5;PFN2;DDR2;PDGFB;PDGFA;FPR2;C3;GPNMB;PDGFC;CCL19;LYN;NTRK1;PRNP;TGFB2;TGFB1;TGFB3;CAV1;PLK1;BMP8A;OSM;VEGFC;INHBB;INHBA;GDF6;DAB2;IL6;CD4;PTPRC;CSPG4
mesoderm formation (GO:0001707)	2022-08-20	4.72381e-05	0.000912259	0	0	8.44414	84.1063	EOMES;ITGB1;MESP2;ITGA3;ITGB4;ITGB3;SNAI1;HMGA2
regulation of innate immune response (GO:0045088)	15/64	4.72392e-05	0.000912259	0	0	3.88828	38.7284	GBP5;TNFAIP3;PTPN22;TREM2;IFI35;FPR2;PARP9;USP18;PLSCR1;IFI16;IRF1;CCL5;TLR8;ADAM8;BIRC3
positive regulation of locomotion (GO:0040017)	2022-10-31	4.72752e-05	0.000912259	0	0	6.03686	60.1242	PDGFRB;TGFB1;SPOCK2;PDGFB;F2RL1;TREM2;CCR7;CCL19;THBS1;BVES
regulation of bone mineralization (GO:0030500)	14/57	4.82321e-05	0.000926495	0	0	4.13394	41.0893	ACVR1;SRGN;FBN2;CCR1;OSR2;TGFB1;TGFB3;ANO6;ISG15;SLC8A1;GREM1;CYP27B1;BMPR1B;DDR2
regulation of protein kinase B signaling (GO:0051896)	32/207	4.98184e-05	0.000952636	0	0	2.33404	23.1236	CD86;ITGB1;IRS1;CD80;PDGFB;PDGFA;PIK3CD;GATA3;THBS1;PIK3CG;RASD2;RAC2;CCR7;CCL19;ICOS;SH2B3;PDGFRB;NTRK1;TGFB1;OSM;NRG1;HLA-G;TGFBR1;RCN3;MFHAS1;AXL;CD28;CASS4;CHI3L1;ADAM8;PIK3AP1;MET
B cell mediated immunity (GO:0019724)	2022-06-11	5.22254e-05	0.000972267	0	0	15.1844	149.718	FCER1G;CD70;CD27;TLR8;SLA2;HLA-G
cellular response to UV-A (GO:0071492)	2022-06-11	5.22254e-05	0.000972267	0	0	15.1844	149.718	MME;MMP1;MMP2;MMP3;TIMP1;MMP9
humoral immune response mediated by circulating immunoglobulin (GO:0002455)	2022-06-11	5.22254e-05	0.000972267	0	0	15.1844	149.718	C1QB;C1QA;IGLL5;C1S;IGLL1;C1QC
negative regulation of interleukin-17 production (GO:0032700)	2022-06-11	5.22254e-05	0.000972267	0	0	15.1844	149.718	PRNP;IFNG;TNFSF4;IL12B;NCKAP1L;FOXP3
regulation of coagulation (GO:0050818)	2022-06-11	5.22254e-05	0.000972267	0	0	15.1844	149.718	PROCR;PROC;CAV1;F2R;F2RL1;EPHB2
regulation of dendritic cell apoptotic process (GO:2000668)	2022-06-11	5.22254e-05	0.000972267	0	0	15.1844	149.718	BLK;LYN;AXL;CCR7;LILRB1;CCL19
cell morphogenesis involved in differentiation (GO:0000904)	16/72	5.35897e-05	0.000988952	0	0	3.63018	35.6998	SPI1;ITGA4;LAMB3;ITGB3;ACTN1;PXN;KIF14;FN1;LAMB1;LAMC1;PROX1;ANTXR1;LPXN;ITGAV;BVES;FERMT3
negative regulation of epithelial cell proliferation (GO:0050680)	16/72	5.35897e-05	0.000988952	0	0	3.63018	35.6998	TGFB2;SPARC;TGFB1;STAT1;CAV1;CASK;PTPRK;GATA3;SULF1;RUNX3;THBS1;DUSP10;SNAI2;EPPK1;APOE;SCG2
regulation of pathway-restricted SMAD protein phosphorylation (GO:0060393)	14/58	5.93197e-05	0.00108994	0	0	4.03977	39.3174	ACVR1;TGFB2;TGFB1;TGFB3;BMP8A;INHBB;LDLRAD4;INHBA;GDF6;TGFBR1;GREM1;DAB2;PMEPA1;EMILIN1
positive regulation of interleukin-2 production (GO:0032743)	2022-09-26	6.05464e-05	0.00110766	0	0	6.70842	65.1528	CD86;CD4;PTPRC;CLEC7A;CD80;PDE4B;CD28;CARD11;RUNX1
ventricular septum development (GO:0003281)	1938-11-01	6.1353e-05	0.00111758	0	0	5.16673	50.1114	ACVR1;HEYL;TGFB2;SALL1;APLNR;SOX11;GATA3;PROX1;SOX4;TGFBR1;STRA6
negative regulation of cell adhesion (GO:0007162)	16/73	6.40041e-05	0.00115553	0	0	3.5663	34.4382	ADAMDEC1;TGFB1;PLXND1;DSCAM;PTPRO;SERPINE1;ADAM10;PTPRC;CDH13;LPXN;PLXNA1;SPOCK1;SNAI2;PLXNC1;TGFBI;EPHB2
chondrocyte differentiation (GO:0002062)	1932-10-01	6.42569e-05	0.00115553	0	0	5.76214	55.6198	OSR2;TGFB1;HMGA2;WNT7A;SULF1;BMPR1B;RUNX3;SLC39A14;RUNX1;SULF2
positive regulation of interleukin-10 production (GO:0032733)	1932-10-01	6.42569e-05	0.00115553	0	0	5.76214	55.6198	IL6;CLEC7A;TNFSF4;CD28;IL12B;F2RL1;XCL1;ISG15;TIGIT;LILRA5
positive regulation of chemotaxis (GO:0050921)	1945-12-01	6.98475e-05	0.00125074	0	0	4.61329	44.1455	PDGFRB;IL6;TGFB1;DSCAM;PDGFB;CDH13;F2RL1;XCL1;TREM2;CCL19;THBS1;MET
neuron differentiation (GO:0030182)	28/174	7.03572e-05	0.00125455	0	0	2.44501	23.379	TENM2;TENM3;PCSK9;SPOCK1;WNT2;SOX4;IRX2;TGFB2;FZD2;NLGN4X;WNT7B;EN2;EN1;WNT7A;ACSL4;SOX11;PAX6;MYO7A;INHBA;VAX1;RUNX3;TGFBR1;RUNX1;PTPRD;LHX2;LHX1;LMX1B;MET
basement membrane organization (GO:0071711)	2022-07-16	7.23052e-05	0.0012785	0	0	9.84636	93.8812	LAMB3;COL4A1;PXDN;LAMB1;NID1;NID2;CTSS
dendritic cell chemotaxis (GO:0002407)	2022-07-16	7.23052e-05	0.0012785	0	0	9.84636	93.8812	CCR1;TRPM2;CCL5;CCR7;CCL19;CCR5;PIK3CG
positive regulation of cellular component organization (GO:0051130)	21/114	7.76196e-05	0.00136675	0	0	2.87315	27.1906	TGFB2;TGFB1;TFRC;TGFB3;MMP1;MMP3;TREM2;NRG1;ASAP1;TGFBR1;RUNX1;TCL1A;DAB2;IFNG;CLEC7A;CDC42EP2;HAS3;BMF;APOE;CCL19;BID
response to peptide (GO:1901652)	1939-11-01	7.98193e-05	0.00139965	0	0	4.98193	47.0083	MMP12;PRNP;MMP13;IRS1;STAT1;MMP2;STAT2;MMP3;STAT4;MMP9;GNAI1
enzyme linked receptor protein signaling pathway (GO:0007167)	24/140	8.21566e-05	0.00143468	0	0	2.63471	24.7844	PDGFRB;BLK;LYN;NTRK1;TRIO;SHC1;SLA;CD3E;NGF;PTPRG;PTPRD;HCK;ZAP70;CD4;AXL;CD7;CASS4;LCP2;ROR2;EPHB2;ROS1;JAK3;MET;DDR2
positive regulation of epithelial cell proliferation (GO:0050679)	22/123	8.3817e-05	0.00145766	0	0	2.77226	26.0229	OSR2;NRP2;CCL11;ITGB3;PTPRN;C5AR1;VASH2;PDGFB;PIK3CD;VEGFC;WNT7A;SOX11;LAMB1;LAMC1;PROX1;HIF1A;PGF;TGFBR1;MMP12;CDH3;CDH13;SCG2
acute inflammatory response (GO:0002526)	2022-09-27	8.49203e-05	0.00147079	0	0	6.33539	59.3866	CEBPB;IL6;PLSCR1;TNFSF4;SAA1;C2CD4A;ANO6;LBP;APOL2
antigen receptor-mediated signaling pathway (GO:0050851)	29/185	8.544e-05	0.00147375	0	0	2.37035	22.2048	BLK;ITK;PIK3CD;PTPN22;GATA3;THY1;SLA2;CD3E;CD79A;PDE4B;CD38;CTLA4;NCKAP1L;HLA-DQA1;PAG1;CD276;RFTN1;LAX1;ZAP70;IGLL5;CD4;PTPRC;IGLL1;CD28;HLA-DRA;LCP2;CD247;MS4A1;CARD11
antigen processing and presentation of peptide antigen via MHC class I (GO:0002474)	1933-10-01	8.61563e-05	0.00147408	0	0	5.51132	51.5823	CLEC4A;SEC23A;FCER1G;ERAP2;HLA-B;TAP1;IFI30;HLA-F;SEC24D;HLA-G
apoptotic cell clearance (GO:0043277)	1933-10-01	8.61563e-05	0.00147408	0	0	5.51132	51.5823	TYROBP;MEGF10;ITGB3;RAC2;RHOH;TREM2;ITGAV;THBS1;RHOBTB1;TGM2
positive regulation of signal transduction (GO:0009967)	36/252	9.4746e-05	0.0016145	0	0	2.12854	19.7195	MACF1;IRS1;CD80;ITGB3;KLK5;LOXL3;TNFAIP3;TREM2;GATA3;HIF1A;C3;CYP27B1;ESM1;P2RY6;CDH3;SALL1;ADAMTS3;TNFSF11;FLNA;ITGAV;TP63;DACT1;TGFB2;CD180;WNT7A;SULF1;SLC39A14;TGFBR1;SULF2;MN1;IL6;PTPRC;AXL;ITGA5;IL7R;TLR2
negative regulation of B cell proliferation (GO:0030889)	2022-06-12	9.79413e-05	0.0016445	0	0	12.653	116.802	BLK;LYN;TYROBP;TNFRSF13B;CD300A;CTLA4
regulation of CD4-positive, alpha-beta T cell differentiation (GO:0043370)	2022-06-12	9.79413e-05	0.0016445	0	0	12.653	116.802	SOCS1;TNFSF4;HLA-DRA;NCKAP1L;RUNX3;RUNX1
immune response-inhibiting cell surface receptor signaling pathway (GO:0002767)	2022-05-08	9.88413e-05	0.0016445	0	0	21.0774	194.375	LYN;LILRB1;LILRB2;HLA-G;LILRB4
natural killer cell differentiation (GO:0001779)	2022-05-08	9.88413e-05	0.0016445	0	0	21.0774	194.375	PTPRC;NFIL3;AXL;PIK3CD;TOX
positive regulation of CD4-positive, alpha-beta T cell differentiation (GO:0043372)	2022-05-08	9.88413e-05	0.0016445	0	0	21.0774	194.375	SOCS1;TNFSF4;HLA-DRA;NCKAP1L;FOXP3
regulation of epithelial to mesenchymal transition involved in endocardial cushion formation (GO:1905005)	2022-05-08	9.88413e-05	0.0016445	0	0	21.0774	194.375	ACVR1;TGFB2;TGFB1;TGFB3;TGFBR1
positive regulation of ossification (GO:0045778)	1940-11-01	0.000102838	0.00170429	0	0	4.80988	44.1661	FBN2;ACVR1;OSR2;TGFB2;TGFB1;TGFB3;ANO6;ISG15;SOX11;BMPR1B;SLC8A1
negative regulation of gene expression (GO:0010629)	43/322	0.000103408	0.00170704	0	0	1.97118	18.0892	APP;SPI1;PDGFB;PTPN22;CD3E;HIF1A;HDAC9;TTBK1;AURKA;ZC3H12D;GPNMB;CREB3L1;STC2;DNMT3B;IGF2BP1;EMILIN1;APOE;IGF2BP2;HAVCR2;CCR1;NANOS1;SRGN;MSR1;TGFB2;TGFB1;SFMBT2;SLC11A1;ZNF281;SAMD4A;EIF2AK2;ADAM10;GZMB;SOX11;PARP14;PARP9;FOXP3;RUNX1;APLN;CLEC4A;IFNG;CD28;REL;APLNR
positive regulation of interleukin-12 production (GO:0032735)	1934-10-01	0.000114066	0.00187566	0	0	5.28139	47.9483	IFNG;CLEC7A;TNFSF4;LAPTM5;IL12B;CCR7;CCL19;LTB;HLA-G;TLR2
negative regulation of interleukin-10 production (GO:0032693)	2022-07-17	0.000115126	0.00187847	0	0	8.86124	80.3669	TYROBP;IL12B;LILRB1;PDCD1LG2;FOXP3;LILRB4;JAK3
regulation of cellular response to growth factor stimulus (GO:0090287)	2022-07-17	0.000115126	0.00187847	0	0	8.86124	80.3669	SFRP4;ITGA3;FST;CASK;SULF1;FSTL1;FSTL3
positive regulation of cytosolic calcium ion concentration involved in phospholipase C-activating G protein-coupled signaling pathway (GO:0051482)	2022-09-28	0.000117023	0.00188038	0	0	6.00162	54.3335	GPR174;P2RY10;GPR65;F2R;C3AR1;F2RL1;GPR4;F2RL2;F2RL3
positive regulation of defense response to virus by host (GO:0002230)	2022-09-28	0.000117023	0.00188038	0	0	6.00162	54.3335	AIM2;DTX3L;DDX58;STAT1;IL12B;PTPN22;LILRB1;IL12RB1;PARP9
regulation of immunoglobulin production (GO:0002637)	2022-09-28	0.000117023	0.00188038	0	0	6.00162	54.3335	CD86;SASH3;IL6;PTPRC;FCRL3;TNFSF4;MZB1;EPHB2;TNFRSF4
response to interferon-beta (GO:0035456)	2022-09-28	0.000117023	0.00188038	0	0	6.00162	54.3335	IFITM3;BST2;PLSCR1;AIM2;IFI16;STAT1;PYHIN1;IRF1;XAF1
positive regulation of endothelial cell proliferation (GO:0001938)	16/77	0.000125565	0.00201	0	0	3.33172	29.9278	NRP2;CCL11;ITGA4;ITGB3;VASH2;PDGFB;PIK3CD;VEGFC;PROX1;HIF1A;PGF;TGFBR1;APLN;APLNR;CDH13;SCG2
negative regulation of cell migration (GO:0030336)	24/144	0.000129372	0.00206312	0	0	2.54633	22.7969	CLIC4;MCTP1;IGFBP3;SERPINE1;TPM1;STC1;LDLRAD4;THY1;PTPRK;SULF1;PTPRG;BST2;GJA1;COL3A1;DUSP10;NAV3;HAS1;DPEP1;EPPK1;ADTRP;TIMP1;HOXA7;PHLDB2;PFN2
cellular protein modification process (GO:0006464)	107/1025	0.000132354	0.00210274	0	0	1.5061	13.4495	APP;TNC;F13A1;PLOD2;UBE2L6;LOXL2;HERC5;LGALS1;EVA1A;PIM2;ROS1;TGM4;TGM2;CHGB;ACVR1;IGFBP3;ADAM10;RUNX3;CDC25B;MELK;LOX;PPEF1;SCG2;EPAS1;SDC2;PDGFB;HIF1A;LTBP1;TTBK1;C3;NUAK1;STC2;UBD;ST8SIA4;ABL2;IGFBP7;APOE;ST3GAL2;LYN;SRPK2;CDK18;TGFB2;TGFB1;NEK6;ST8SIA2;PLK1;TMEM132A;FN1;EIF2AK2;ISG15;PARP14;PTPRD;PTPRE;IL6;PTPRC;PROC;CALU;BMPR1B;CDK14;FBN1;DYRK3;SERPINA1;PTPRO;PIK3CD;PCSK9;PTPN22;PTPRK;LAMC1;…
cadmium ion transmembrane transport (GO:0070574)	2022-04-05	0.000136839	0.00213388	0	0	50.5566	449.787	SLC11A1;SLC30A1;SLC39A8;SLC39A14
cadmium ion transport (GO:0015691)	2022-04-05	0.000136839	0.00213388	0	0	50.5566	449.787	SLC11A1;SLC30A1;SLC39A8;SLC39A14
negative regulation of plasminogen activation (GO:0010757)	2022-04-05	0.000136839	0.00213388	0	0	50.5566	449.787	SERPINE2;CTSZ;SERPINE1;THBS1
negative regulation of vitamin D biosynthetic process (GO:0010957)	2022-04-05	0.000136839	0.00213388	0	0	50.5566	449.787	CYP27B1;GFI1;SNAI1;SNAI2
positive regulation of CD8-positive, alpha-beta T cell differentiation (GO:0043378)	2022-04-05	0.000136839	0.00213388	0	0	50.5566	449.787	NCKAP1L;LILRB4;RUNX3;RUNX1
cellular response to virus (GO:0098586)	1935-10-01	0.000149248	0.00231883	0	0	5.06986	44.665	IFIH1;CXCL10;IL6;DDX58;CCL5;POU2AF1;IFI6;CCL19;POU2F2;HIF1A
regulation of interleukin-4 production (GO:0032673)	2022-08-23	0.000150652	0.00232357	0	0	6.75422	59.4407	CD86;CEBPB;FCER1G;TNFSF4;CD28;GATA3;FOXP3;HAVCR2
regulation of toll-like receptor 4 signaling pathway (GO:0034143)	2022-08-23	0.000150652	0.00232357	0	0	6.75422	59.4407	LYN;MFHAS1;TNFAIP3;F2RL1;PTPN22;TREM2;IFI35;LBP
positive regulation of Ras protein signal transduction (GO:0046579)	14/63	0.000154668	0.00237682	0	0	3.62657	31.8204	LYN;NTRK1;P2RY10;SHC1;GPR65;F2R;GPR4;NGF;PIK3CG;GPR174;COL3A1;F2RL1;F2RL2;F2RL3
cellular divalent inorganic cation homeostasis (GO:0072503)	20/111	0.000156031	0.00238909	0	0	2.79485	24.4981	CCR1;SLC24A2;CCL13;CCL11;SLC11A1;CAV1;STC1;SLC39A10;SLC30A1;ATP2C1;SLC39A14;SLC8A1;CCL8;CCL7;STC2;CCL5;SLC39A6;SLC39A8;CCL19;ATP13A3
negative regulation of wound healing (GO:0061045)	2022-09-29	0.00015868	0.00241217	0	0	5.70123	49.8779	PROC;SERPINE2;SERPINE1;CASK;EPPK1;APOE;ADTRP;PHLDB2;AJAP1
regulation of T cell mediated cytotoxicity (GO:0001914)	2022-09-29	0.00015868	0.00241217	0	0	5.70123	49.8779	PTPRC;HLA-B;IL12B;HLA-DRA;XCL1;LILRB1;IL12RB1;HLA-F;HLA-G
positive regulation of epithelial to mesenchymal transition (GO:0010718)	1942-11-01	0.000166162	0.00250786	0	0	4.49908	39.1535	COL1A1;TGFB2;DAB2;IL6;TGFB1;GLIPR2;TGFB3;PDPN;SNAI1;TGFBR1;LOXL2
regulation of chemokine production (GO:0032642)	1942-11-01	0.000166162	0.00250786	0	0	4.49908	39.1535	APP;IL6;IFNG;TNFSF4;EIF2AK2;F2RL1;SNAI2;TREM2;HIF1A;LILRB4;TLR2
regulation of interferon-beta production (GO:0032648)	1949-12-01	0.000170326	0.00254712	0	0	4.11367	35.6976	IFIH1;DDX58;OAS2;IRF1;OAS3;IRF7;REL;SIRPA;TLR8;ISG15;LILRB1;TLR2
regulation of smooth muscle cell proliferation (GO:0048660)	1949-12-01	0.000170326	0.00254712	0	0	4.11367	35.6976	PDGFRB;PTGIR;IL6;IFNG;STAT1;IGFBP3;CCL5;PDGFB;TNFAIP3;IL12B;CDH13;THBS1
macrophage activation involved in immune response (GO:0002281)	2022-06-13	0.000170572	0.00254712	0	0	10.8448	94.0938	TYROBP;IFNG;DYSF;TREM2;IFI35;LBP
dendritic cell migration (GO:0036336)	2022-07-18	0.00017646	0.00258035	0	0	8.05524	69.6167	CCR1;TRPM2;CCL5;CCR7;CCL19;CCR5;PIK3CG
positive regulation of extracellular matrix organization (GO:1903055)	2022-07-18	0.00017646	0.00258035	0	0	8.05524	69.6167	IL6;TGFB1;PDPN;FSCN1;EMILIN1;RUNX1;DDR2
positive regulation of interleukin-4 production (GO:0032753)	2022-07-18	0.00017646	0.00258035	0	0	8.05524	69.6167	CD86;CEBPB;FCER1G;TNFSF4;CD28;GATA3;HAVCR2
regulation of adaptive immune response (GO:0002819)	2022-07-18	0.00017646	0.00258035	0	0	8.05524	69.6167	SASH3;IL4I1;IRF1;TNFSF4;IRF7;AHR;SAMSN1
regulation of B cell differentiation (GO:0045577)	2022-07-18	0.00017646	0.00258035	0	0	8.05524	69.6167	IL4I1;MMP14;FCRL3;SLAMF8;CD27;NCKAP1L;INHBA
T cell migration (GO:0072678)	2022-07-18	0.00017646	0.00258035	0	0	8.05524	69.6167	CXCL10;ZAP70;CXCL11;MSN;PIK3CD;PIK3CG;MYO1G
positive regulation of leukocyte mediated cytotoxicity (GO:0001912)	1943-11-01	0.000208589	0.00299244	0	0	4.35825	36.9368	ITGAM;SPI1;TYROBP;HLA-B;IL12B;HLA-DRA;XCL1;SLAMF6;IL12RB1;HLA-F;HLA-G
mesodermal cell differentiation (GO:0048333)	2022-05-09	0.00020889	0.00299244	0	0	15.8072	133.945	ITGB1;ITGA3;ITGB4;ITGB3;HMGA2
negative regulation of leukocyte degranulation (GO:0043301)	2022-05-09	0.00020889	0.00299244	0	0	15.8072	133.945	CD84;SPI1;CD300A;NCKAP1L;HLA-F
negative regulation of leukocyte proliferation (GO:0070664)	2022-05-09	0.00020889	0.00299244	0	0	15.8072	133.945	BLK;GREM1;LYN;TNFAIP3;LILRB1
negative regulation of T cell cytokine production (GO:0002725)	2022-05-09	0.00020889	0.00299244	0	0	15.8072	133.945	TBX21;XCL1;HLA-F;FOXP3;LILRB4
regulation of T-helper 1 type immune response (GO:0002825)	2022-05-09	0.00020889	0.00299244	0	0	15.8072	133.945	NLRP10;SLC11A1;IL12B;XCL1;IL12RB1
extracellular matrix assembly (GO:0085029)	2022-08-24	0.000211487	0.00301651	0	0	6.33174	53.575	TGFB1;LAMB3;HAS1;PXDN;HAS3;HAS2;LAMB1;EMILIN1
positive regulation of B cell proliferation (GO:0030890)	2022-09-30	0.000211998	0.00301651	0	0	5.42945	45.9274	SASH3;PTPRC;TFRC;FCRL3;CD38;NCKAP1L;EPHB2;TNFRSF4;TNFSF13B
phospholipase C-activating G protein-coupled receptor signaling pathway (GO:0007200)	16/81	0.000233535	0.00331181	0	0	3.12602	26.1403	P2RY10;GPR65;F2R;C5AR1;FPR3;GPR4;FPR2;GPR174;ANO1;P2RY6;C3AR1;F2RL1;F2RL2;CMKLR1;TGM2;F2RL3
positive regulation of gene expression (GO:0010628)	57/482	0.000252857	0.00357383	0	0	1.71847	14.2336	ITK;APP;CSF2;TFRC;PIK3CD;PTPN22;TREM2;CD3E;ETS1;PIK3CG;EPB41L4B;GJA1;CDH3;LAMP3;DNMT3B;ITGAX;EMILIN1;EPHB2;HOXA5;SOX4;OSR2;FOXD1;DDX58;SLC11A1;SOX11;PAX6;NGF;POU3F1;TGFBR1;SFRP4;PLSCR1;TYROBP;IFNG;ADTRP;TLR2;PDGFB;HIF1A;THBS1;TTBK1;IFI16;CLEC7A;SRPK2;SEC16B;TGFB1;IL37;FN1;SAMD4A;EIF2AK2;HMGA2;MSN;LILRB1;INHBA;BATF;IL6;TNFSF4;CD28;SAA1
positive regulation of monocyte chemotaxis (GO:0090026)	2022-07-19	0.000261725	0.00368683	0	0	7.38357	60.9013	CCR1;CXCL10;CCL5;SERPINE1;ANO6;FPR2;PLA2G7
Fc receptor mediated stimulatory signaling pathway (GO:0002431)	15/74	0.000269645	0.00378579	0	0	3.2275	26.5249	BLK;LYN;FCER1G;MYO10;WIPF1;ARPC1B;LIMK1;VAV2;HCK;FCGR3A;FCGR2A;NCKAP1L;CD247;FCGR1A;MYO1G
negative regulation of peptidyl-tyrosine phosphorylation (GO:0050732)	1931-09-01	0.000279385	0.00382872	0	0	5.18238	42.407	SOCS1;PTPRC;CD300A;CAV1;THY1;PARP14;SAMSN1;SH2B3;LILRB4
peptide cross-linking (GO:0018149)	1931-09-01	0.000279385	0.00382872	0	0	5.18238	42.407	FCGR3A;COL3A1;FN1;F13A1;KRT10;CD247;THBS1;TGM4;TGM2
positive regulation of Rho protein signal transduction (GO:0035025)	1931-09-01	0.000279385	0.00382872	0	0	5.18238	42.407	GPR174;P2RY10;COL3A1;GPR65;F2R;F2RL1;GPR4;F2RL2;F2RL3
regulation of transmembrane receptor protein serine/threonine kinase signaling pathway (GO:0090092)	1931-09-01	0.000279385	0.00382872	0	0	5.18238	42.407	SFRP4;TGFB1;SMURF2;ITGA3;FST;SOX11;NREP;FSTL1;FSTL3
negative regulation of cartilage development (GO:0061037)	2022-06-14	0.000279951	0.00382872	0	0	9.48873	77.6263	GREM1;SNAI2;ADAMTS12;PTHLH;TGFBR1;ADAMTS7
negative regulation of coagulation (GO:0050819)	2022-06-14	0.000279951	0.00382872	0	0	9.48873	77.6263	PROCR;PROC;SERPINE2;SERPINE1;ADTRP;APOE
response to UV-A (GO:0070141)	2022-06-14	0.000279951	0.00382872	0	0	9.48873	77.6263	MME;MMP1;MMP2;MMP3;TIMP1;MMP9
steroid catabolic process (GO:0006706)	2022-06-14	0.000279951	0.00382872	0	0	9.48873	77.6263	HSD11B1;CYP27B1;CYP24A1;SULT1E1;SPP1;HSD17B6
cartilage development (GO:0051216)	1952-12-01	0.000310286	0.00422989	0	0	3.80453	30.733	OSR2;COL2A1;TGFB1;CHI3L1;HMGA2;WNT7A;SULF1;RUNX3;SLC39A14;HOXA11;RUNX1;SULF2
regulation of defense response (GO:0031347)	16/83	0.000312754	0.00424983	0	0	3.03238	24.4716	ZBP1;SEMA7A;IL37;PTPN22;TREM2;ADAMTS12;USP18;HERC5;HCK;CASP5;IRF1;TNFSF4;XCL1;APOE;PIK3AP1;BIRC3
positive regulation of response to biotic stimulus (GO:0002833)	1945-11-01	0.000321298	0.00435193	0	0	4.10144	32.9885	GBP5;PLSCR1;NLRP10;CCL5;CD180;TLR8;ADAM8;FPR2;IFI35;DDX60;OASL
negative regulation of transforming growth factor beta receptor signaling pathway (GO:0030512)	14/68	0.000360911	0.00487287	0	0	3.28989	26.0785	FBN2;TGFB1;SMURF2;HTRA3;CAV1;LDLRAD4;LTBP1;ASPN;TGFBR1;SPRED1;PMEPA1;EMILIN1;SKIL;FBN1
positive regulation of protein-containing complex assembly (GO:0031334)	20/118	0.000363491	0.00487755	0	0	2.59423	20.5457	ABCA1;GBP5;CSF2;TGFB1;TFRC;MMP1;MMP3;ISG15;NRG1;ASAP1;CXCL13;TTBK1;TCL1A;IFNG;CLEC7A;FSCN1;CDC42EP2;BMF;LCP1;BID
positive regulation of immune effector process (GO:0002699)	1932-09-01	0.000363566	0.00487755	0	0	4.95679	39.2555	PTPRC;IFNG;TNFSF4;IL12B;HLA-DRA;LILRB1;LBP;DDX60;IL12RB1
regulation of BMP signaling pathway (GO:0030510)	15/76	0.000365592	0.00488921	0	0	3.12135	24.7023	DLX1;FOXD1;SMURF2;ITGA3;FST;HTRA3;SOX11;SULF1;FSTL1;FSTL3;GREM1;SFRP4;SOST;BMPR1B;SKIL
lipopolysaccharide-mediated signaling pathway (GO:0031663)	2022-07-20	0.000377218	0.00498164	0	0	6.81524	53.7224	LYN;HCK;TGFB1;CCL5;PTPN22;CD14;LBP
positive regulation of lymphocyte differentiation (GO:0045621)	2022-07-20	0.000377218	0.00498164	0	0	6.81524	53.7224	ZAP70;MMP14;AXL;RHOH;CD27;NCKAP1L;GATA3
regulation of fibroblast growth factor receptor signaling pathway (GO:0040036)	2022-07-20	0.000377218	0.00498164	0	0	6.81524	53.7224	CREB3L1;SPRY4;SHISA2;SULF1;THBS1;APLN;SULF2
regulation of smooth muscle cell migration (GO:0014910)	2022-07-20	0.000377218	0.00498164	0	0	6.81524	53.7224	PDGFRB;PLAU;IGFBP3;CCL5;SERPINE1;PDGFB;PDGFA
negative regulation of toll-like receptor 2 signaling pathway (GO:0034136)	2022-04-06	0.000386503	0.00499208	0	0	25.2769	198.636	LYN;MFHAS1;TNFAIP3;TREM2
regulation of glomerular filtration (GO:0003093)	2022-04-06	0.000386503	0.00499208	0	0	25.2769	198.636	F2R;PTPRO;PDGFB;F2RL1
regulation of T-helper 17 cell lineage commitment (GO:2000328)	2022-04-06	0.000386503	0.00499208	0	0	25.2769	198.636	TBX21;LOXL3;IL12B;IL12RB1
regulation of vitamin D biosynthetic process (GO:0060556)	2022-04-06	0.000386503	0.00499208	0	0	25.2769	198.636	IFNG;GFI1;SNAI1;SNAI2
B cell homeostasis (GO:0001782)	2022-05-10	0.000392463	0.00499208	0	0	12.6451	99.176	LYN;DOCK11;TNFRSF13B;TNFAIP3;NCKAP1L
indolalkylamine catabolic process (GO:0046218)	2022-05-10	0.000392463	0.00499208	0	0	12.6451	99.176	IL4I1;TDO2;KYNU;KMO;IDO1
negative regulation of extracellular matrix organization (GO:1903054)	2022-05-10	0.000392463	0.00499208	0	0	12.6451	99.176	TGFB1;FAP;EMILIN1;ADTRP;TNFRSF1B
negative regulation of leukocyte migration (GO:0002686)	2022-05-10	0.000392463	0.00499208	0	0	12.6451	99.176	CD300A;SLAMF8;EMILIN1;ADTRP;HOXA7
negative regulation of transforming growth factor beta production (GO:0071635)	2022-05-10	0.000392463	0.00499208	0	0	12.6451	99.176	LAPTM4B;CDH3;TYROBP;FN1;LILRB1
regulation of cell activation (GO:0050865)	2022-05-10	0.000392463	0.00499208	0	0	12.6451	99.176	IL6;FCER1G;EMILIN1;TREM2;LILRA5
regulation of podosome assembly (GO:0071801)	2022-05-10	0.000392463	0.00499208	0	0	12.6451	99.176	HCK;CSF2;FSCN1;ASAP1;LCP1
proteoglycan metabolic process (GO:0006029)	2022-08-26	0.000393549	0.00499208	0	0	5.6276	44.1221	CHST11;CSGALNACT2;CHST13;FOXL1;ADAMTS12;SULF1;BMPR1B;SULF2
endothelial cell migration (GO:0043542)	1939-10-01	0.000394534	0.00499208	0	0	4.36963	34.2483	PLXND1;FAP;STAT1;PXN;LPXN;CDH13;MYH9;FSTL1;SCG2;LOXL2
positive regulation of smooth muscle cell proliferation (GO:0048661)	1946-11-01	0.000394547	0.00499208	0	0	3.98404	31.226	PDGFRB;GJA1;P2RY6;IL6;STAT1;CCL5;MMP2;PDGFB;CDH13;THBS1;MMP9
positive regulation of interleukin-8 production (GO:0032757)	13/61	0.000407444	0.00513987	0	0	3.43551	26.8163	DDX58;SERPINE1;F2R;CD2;IL6;NLRP10;CLEC7A;CHI3L1;TLR8;F2RL1;LBP;CD14;TLR2
B cell activation (GO:0042113)	16/85	0.00041416	0.00520137	0	0	2.94416	22.9328	CD86;ITGB1;IL11;VCAM1;ITGA4;CD70;PIK3CD;LAX1;HDAC9;ZAP70;CD79A;PTPRC;EPHB2;JAK3;MS4A1;RAG1
regulation of inflammatory response to antigenic stimulus (GO:0002861)	22/137	0.000414781	0.00520137	0	0	2.43292	18.947	LYN;GPR39;CD163;PTGIR;PLA2G2D;LHB;TREM2;GPR84;PTHLH;HCK;GPR176;IL6;FCGR3A;CYSLTR2;HTR7;FCGR2A;HRH2;DPEP1;MYH9;CD247;FCGR1A;PTGDR
calcium-mediated signaling (GO:0019722)	18/102	0.000424856	0.00531196	0	0	2.72226	21.1349	CCR1;PRNP;VCAM1;MCTP1;CXCR5;FPR2;CXCR6;SLC8A1;TRPM2;SAMD14;PTPRC;CXCR3;CCRL2;TNFSF11;CCR8;CCR7;CCR5;CCR4
acute-phase response (GO:0006953)	2022-06-15	0.000437634	0.00540773	0	0	8.43397	65.2294	CEBPB;IL6;PLSCR1;SAA1;LBP;APOL2
negative regulation of chondrocyte differentiation (GO:0032331)	2022-06-15	0.000437634	0.00540773	0	0	8.43397	65.2294	GREM1;SNAI2;ADAMTS12;PTHLH;TGFBR1;ADAMTS7
negative regulation of protein processing (GO:0010955)	2022-06-15	0.000437634	0.00540773	0	0	8.43397	65.2294	PRNP;SERPINE2;CTSZ;SERPINE1;GAS1;THBS1
regulation of extracellular matrix disassembly (GO:0010715)	2022-06-15	0.000437634	0.00540773	0	0	8.43397	65.2294	IL6;TGFB1;FAP;PDPN;FSCN1;DDR2
regulation of cell differentiation (GO:0045595)	24/156	0.000445418	0.00548787	0	0	2.31334	17.8509	DLX1;PHLDB1;DLX2;ZFHX3;CEBPB;CSF2;TGFB1;MEGF10;EIF2AK2;GATA3;NREP;NGF;RUNX3;TGFBR1;PTHLH;RUNX1;GREM1;GDNF;SPOCK2;SMOC1;SNAI2;BMPR1B;PHLDB2;FADS1
positive regulation of epithelial cell migration (GO:0010634)	17/94	0.000452217	0.00555543	0	0	2.80388	21.5937	FOXC2;NRP2;TGFB2;SPARC;ITGB3;PIK3CD;PROX1;GATA3;ETS1;MMP9;HIF1A;THBS1;PIK3CG;EPB41L4B;IFNG;GLIPR2;RIN2
response to interleukin-1 (GO:0070555)	16/86	0.00047468	0.00581448	0	0	2.90195	22.2082	APP;CCL13;CCL11;ADAMTS12;HIF1A;CCL8;CCL7;CCL5;SIRPA;CHI3L1;XCL1;HAS2;CCL19;CCL18;GBP1;ADAMTS7
epithelial to mesenchymal transition (GO:0001837)	1947-11-01	0.0004813	0.00587854	0	0	3.87316	29.5872	EOMES;HEYL;TGFB2;TGFB1;LOXL3;SNAI1;HMGA2;SNAI2;HIF1A;TGFBR1;LOXL2
bone development (GO:0060348)	1940-10-01	0.000491767	0.00598907	0	0	4.22374	32.1744	OSR2;SFRP4;GJA1;MMP13;PTPRC;SH3PXD2B;STC1;SULF1;TGM2;SULF2
regulation of response to external stimulus (GO:0032101)	21/130	0.000511976	0.00621727	0	0	2.44928	18.5587	ZBP1;SEMA7A;IL37;CAV1;F2R;PTPN22;TREM2;ADAMTS12;USP18;HERC5;HCK;CASP5;TNFSF4;IRF1;XCL1;F2RL1;EPHB2;PPEF1;PIK3AP1;BIRC3;CNGB1
positive regulation of calcium ion transmembrane transport (GO:1904427)	2022-08-27	0.000523498	0.00632087	0	0	5.33113	40.2765	CXCL10;CXCL9;CXCL11;F2R;APLNR;XCL1;THY1;F2RL3
positive regulation of toll-like receptor signaling pathway (GO:0034123)	2022-08-27	0.000523498	0.00632087	0	0	5.33113	40.2765	MFHAS1;RSAD2;CAV1;F2RL1;PTPN22;IFI35;LBP;TLR2
positive regulation of immune system process (GO:0002684)	2022-07-21	0.000530128	0.00636455	0	0	6.32809	47.729	TGFB2;RSAD2;TNFRSF18;PIK3CD;NCKAP1L;LILRB2;HLA-G
regulation of fibroblast migration (GO:0010762)	2022-07-21	0.000530128	0.00636455	0	0	6.32809	47.729	ITGB1;TGFB1;HAS1;GNA12;PRR5L;THBS1;DDR2
negative regulation of nucleic acid-templated transcription (GO:1903507)	54/464	0.000534656	0.00640072	0	0	1.68541	12.6977	CIITA;SPI1;CSF2;GFI1;LOXL3;AHR;IKZF1;PTPRK;FOXM1;GLI3;LOXL2;SALL1;LBH;ZIC2;BASP1;CREB3L1;DPF1;CD38;HOXA7;TNFRSF4;TP63;FOXD1;ZNF281;SFMBT2;FOXL2;NRG1;PROX1;FOXP3;IFNG;IRF1;XCL1;MAGEL2;L3MBTL3;TSHZ3;SHC1;TMPRSS6;PDGFB;TWIST2;GATA3;PRICKLE1;HDAC9;GLIS2;IFI16;NFIL3;TBX21;ZBED6;TGFB1;SMURF2;HMGA2;HEYL;YEATS2;TNFSF4;LHX1;RCOR2
negative regulation of transcription, DNA-templated (GO:0045892)	97/948	0.000537683	0.00641878	0	0	1.46767	11.049	SPI1;CSF2;RIF1;GFI1;LOXL3;IKZF1;AHR;SLA2;LOXL2;SALL1;SOX1;BASP1;CREB3L1;DPF1;HOXA7;TNFRSF4;TP63;EOMES;OSR2;ZNF281;FST;SFMBT2;ZBTB32;SOX11;FOXP3;RUNX3;RUNX1;IFI27;DLX1;DLX2;L3MBTL3;MAGEL2;TSHZ3;SHC1;SHOX2;PDGFB;GLIS3;TWIST2;GATA3;AEBP1;GLIS2;ZBED6;SKIL;ZFHX3;TGFB1;SMURF2;CAV1;PLK1;HMGA2;DAB2;YEATS2;TNFSF4;LHX1;SNAI1;SNAI2;RCOR2;HOXD9;CIITA;TENM2;PTPRK;FOXM1;GLI3;LBH;ZIC2;DNMT3B;CD38;DACT1;BATF3;FO…
positive regulation of calcium ion transport into cytosol (GO:0010524)	1934-09-01	0.000594865	0.00702207	0	0	4.55975	33.8661	CXCL10;CXCL9;CXCL11;CAV1;F2R;APLNR;XCL1;THY1;F2RL3
positive regulation of release of sequestered calcium ion into cytosol (GO:0051281)	1934-09-01	0.000594865	0.00702207	0	0	4.55975	33.8661	CXCL10;CXCL9;P2RY6;CXCL11;F2R;APLNR;XCL1;THY1;F2RL3
regulation of activated T cell proliferation (GO:0046006)	1934-09-01	0.000594865	0.00702207	0	0	4.55975	33.8661	PRNP;IL12B;TNFSF9;PDCD1LG2;IL12RB1;FOXP3;LILRB4;IL27RA;IDO1
regulation of cell adhesion mediated by integrin (GO:0033628)	1934-09-01	0.000594865	0.00702207	0	0	4.55975	33.8661	LYN;FOXC2;TGFB2;PLAU;SERPINE1;SNAI2;NCKAP1L;PIK3CG;FERMT3
positive regulation of biomineral tissue development (GO:0070169)	1941-10-01	0.000608051	0.00715773	0	0	4.08727	30.2673	FBN2;ACVR1;OSR2;CEBPB;TGFB1;TGFB3;ANO6;ISG15;BMPR1B;SLC8A1
negative regulation of signal transduction (GO:0009968)	35/267	0.000615983	0.00723095	0	0	1.92368	14.2204	IRS1;TNFAIP3;GATA3;ADAMTS12;THBS1;GLI3;FSTL3;GLIS2;SOCS1;UBASH3B;CREB3L1;CCL5;IL12B;EMILIN1;SOST;SLAMF1;DACT1;BEND6;ACVR1;LYN;PTGIR;NLGN4X;IGFBP3;SPRY4;SHISA2;SULF1;SULF2;APLN;SFRP4;PTPRE;TSPAN15;MMP14;PTPRC;NEDD4;SNAI2
regulation of anatomical structure morphogenesis (GO:0022603)	20/123	0.000631642	0.00739424	0	0	2.46763	18.1795	PHLDB1;SPARC;TGFB1;PLXND1;CDX1;SDC2;STAT2;VASH2;TNFAIP3;CXCL13;ETS1;TANC2;IL6;FMNL2;GDNF;GPNMB;NEDD4;HECW1;CHN1;PHLDB2
peptidyl-tyrosine modification (GO:0018212)	1956-12-01	0.000638862	0.00745809	0	0	3.45791	25.4358	PDGFRB;BLK;LYN;NTRK1;HCK;ZAP70;PDGFB;ABL2;EPHB2;JAK3;TTBK1;DDR2
eosinophil chemotaxis (GO:0048245)	2022-06-16	0.000656833	0.00758409	0	0	7.59016	55.6213	CCL13;CCL11;CCL8;CCL7;CCL5;SCG2
eosinophil migration (GO:0072677)	2022-06-16	0.000656833	0.00758409	0	0	7.59016	55.6213	CCL13;CCL11;CCL8;CCL7;CCL5;SCG2
positive regulation of myeloid leukocyte cytokine production involved in immune response (GO:0061081)	2022-06-16	0.000656833	0.00758409	0	0	7.59016	55.6213	SEMA7A;DDX58;CAMK4;LAPTM5;LILRB1;HLA-G
sympathetic nervous system development (GO:0048485)	2022-06-16	0.000656833	0.00758409	0	0	7.59016	55.6213	NTRK1;NRP2;GDNF;SOX11;GATA3;SOX4
Fc-gamma receptor signaling pathway (GO:0038094)	14/72	0.000664266	0.00764901	0	0	3.06233	22.4066	LYN;FCER1G;MYO10;WIPF1;ARPC1B;LIMK1;VAV2;HCK;FCGR3A;FCGR2A;NCKAP1L;CD247;FCGR1A;MYO1G
regulation of GTPase activity (GO:0043087)	27/189	0.000672685	0.00765888	0	0	2.12151	15.496	ITGB1;ARHGAP11B;CCL13;CCL11;PLXND1;THY1;DOCK11;CCL8;FGD6;CCL7;CCL5;CHN1;PLXNA1;PLXNC1;CCL19;ECT2;CCL18;BVES;TGM2;NTRK1;F2R;GPR137B;VAV2;XCL1;F2RL1;ITGA6;AGRN
complement receptor mediated signaling pathway (GO:0002430)	2022-05-11	0.000675997	0.00765888	0	0	10.537	76.9128	C5AR1;C3AR1;FPR3;FPR2;CMKLR1
negative regulation of bone remodeling (GO:0046851)	2022-05-11	0.000675997	0.00765888	0	0	10.537	76.9128	GREM1;IL6;UBASH3B;TNFAIP3;GPR137B
regulation of toll-like receptor 2 signaling pathway (GO:0034135)	2022-05-11	0.000675997	0.00765888	0	0	10.537	76.9128	LYN;MFHAS1;F2RL1;TNFAIP3;TREM2
tryptophan catabolic process (GO:0006569)	2022-05-11	0.000675997	0.00765888	0	0	10.537	76.9128	IL4I1;TDO2;KYNU;KMO;IDO1
tryptophan metabolic process (GO:0006568)	2022-05-11	0.000675997	0.00765888	0	0	10.537	76.9128	IL4I1;TDO2;KYNU;KMO;IDO1
regulation of phosphatidylinositol 3-kinase signaling (GO:0014066)	18/106	0.000684511	0.0077112	0	0	2.59795	18.9308	PDGFRB;LYN;NTRK1;TGFB2;F2R;PDGFB;FN1;OSM;PDGFA;PIK3CD;TREM2;PIK3CG;CCL5;NEDD4;PDGFC;F2RL1;ROR2;PIK3AP1
response to ketone (GO:1901654)	2022-08-28	0.000686089	0.0077112	0	0	5.0643	36.8909	CATSPER1;TGFB2;TGFB1;TGFB3;CAV1;CCR7;CCL19;THBS1
ventricular septum morphogenesis (GO:0060412)	2022-08-28	0.000686089	0.0077112	0	0	5.0643	36.8909	ACVR1;HEYL;TGFB2;APLNR;SOX11;PROX1;SOX4;TGFBR1
negative regulation of cellular macromolecule biosynthetic process (GO:2000113)	61/547	0.000732057	0.00820602	0	0	1.60737	11.6046	CIITA;SPI1;CSF2;GFI1;LOXL3;AHR;IKZF1;PTPRK;FOXM1;GLI3;LOXL2;SALL1;LBH;ZIC2;BASP1;CREB3L1;DPF1;CD38;HOXA7;TNFRSF4;TP63;NANOS1;FOXD1;ZNF281;SFMBT2;FOXL2;NRG1;PROX1;FOXP3;IFNG;IRF1;XCL1;MAGEL2;L3MBTL3;TSHZ3;SHC1;TMPRSS6;PDGFB;TWIST2;GATA3;PRICKLE1;HDAC9;GLIS2;IFI16;NFIL3;TBX21;IGF2BP1;IGF2BP2;ZBED6;TGFB1;SMURF2;SAMD4A;EIF2AK2;GZMB;HMGA2;CDC6;HEYL;YEATS2;TNFSF4;LHX1;RCOR2
regulation of interleukin-8 production (GO:0032677)	15/81	0.000741612	0.00829114	0	0	2.8841	20.7848	DDX58;SERPINE1;F2R;PTPN22;CD2;IL6;PTPRC;NLRP10;CLEC7A;CHI3L1;TLR8;F2RL1;LBP;CD14;TLR2
calcium ion transmembrane import into cytosol (GO:0097553)	1942-10-01	0.000746142	0.00830911	0	0	3.95933	28.5095	SLC24A2;TRPM2;PTPRC;F2R;TRPV2;XCL1;CCR7;CCL19;SLC8A1;GRIN2D
cellular response to amyloid-beta (GO:1904646)	1935-09-01	0.000749118	0.00830911	0	0	4.38414	31.551	NTRK1;APP;PRNP;GJA1;VCAM1;ITGA4;TREM2;FPR2;ICAM1
lung development (GO:0030324)	1935-09-01	0.000749118	0.00830911	0	0	4.38414	31.551	RCN3;ITGA3;WNT7B;PDPN;LOXL3;CHI3L1;SOX11;PROX1;STRA6
regulation of Rho protein signal transduction (GO:0035023)	14/73	0.000767211	0.00848753	0	0	3.01027	21.5919	ABCA1;P2RY10;ITGA3;GPR65;F2R;GPR4;GPR174;COL3A1;ABL2;F2RL1;APOE;MET;F2RL2;F2RL3
regulation of protein-containing complex assembly (GO:0043254)	19/116	0.000778815	0.0085934	0	0	2.48834	17.8109	ABCA1;TGFB1;TFRC;FBLIM1;MMP1;MMP3;HJURP;EIF2AK2;TMC8;NRG1;HCK;TCL1A;IFNG;CLEC7A;CDC42EP2;BMF;APOE;SOST;BID
cell-cell junction organization (GO:0045216)	15/82	0.000847052	0.00910868	0	0	2.8409	20.0958	TGFB2;NLGN4X;TGFB1;TGFB3;F2R;GJC1;SDK1;CDH3;CDH11;FSCN1;CDH13;F2RL1;DSG2;TLN2;SDK2
endothelial cell morphogenesis (GO:0001886)	2022-04-07	0.000849223	0.00910868	0	0	16.8504	119.152	COL15A1;COL22A1;STC1;MET
gland morphogenesis (GO:0022612)	2022-04-07	0.000849223	0.00910868	0	0	16.8504	119.152	TGFB2;TGFB1;TGFB3;MSN
negative regulation of dendritic cell apoptotic process (GO:2000669)	2022-04-07	0.000849223	0.00910868	0	0	16.8504	119.152	AXL;CCR7;LILRB1;CCL19
negative regulation of low-density lipoprotein receptor activity (GO:1905598)	2022-04-07	0.000849223	0.00910868	0	0	16.8504	119.152	APP;ITGB3;PCSK9;ITGAV
positive regulation of podosome assembly (GO:0071803)	2022-04-07	0.000849223	0.00910868	0	0	16.8504	119.152	CSF2;FSCN1;ASAP1;LCP1
positive regulation of receptor catabolic process (GO:2000646)	2022-04-07	0.000849223	0.00910868	0	0	16.8504	119.152	DTX3L;LAPTM5;PCSK9;APOE
regulation of morphogenesis of an epithelium (GO:1905330)	2022-04-07	0.000849223	0.00910868	0	0	16.8504	119.152	CXCL10;GJA1;SIX2;ADAMTS12
regulation of T-helper 1 cell differentiation (GO:0045625)	2022-04-07	0.000849223	0.00910868	0	0	16.8504	119.152	CD80;TNFSF4;CCL19;JAK3
regulation of transforming growth factor beta activation (GO:1901388)	2022-04-07	0.000849223	0.00910868	0	0	16.8504	119.152	ITGAV;ITGB6;LRRC32;LTBP1
zinc ion import across plasma membrane (GO:0071578)	2022-04-07	0.000849223	0.00910868	0	0	16.8504	119.152	SLC39A6;SLC39A10;SLC39A8;SLC39A14
negative regulation of transmembrane receptor protein serine/threonine kinase signaling pathway (GO:0090101)	18/108	0.00085895	0.00918967	0	0	2.53994	17.9315	ACVR1;DLX1;TGFB1;SMURF2;FST;HTRA3;CAV1;LDLRAD4;ASPN;TGFBR1;FSTL3;GREM1;SPRED1;PMEPA1;EMILIN1;SOST;BMPR1B;SKIL
negative regulation of protein binding (GO:0032091)	14/74	0.00088331	0.00938264	0	0	2.95994	20.8138	ITGA4;CAV1;CTSZ;PDGFB;TMC8;IFIT1;TTBK1;IFIT2;AURKA;TTBK2;DAB2;BAG2;XIRP1;DACT1
negative regulation of myeloid leukocyte differentiation (GO:0002762)	2022-08-29	0.000887007	0.00938264	0	0	4.82288	33.8935	INHBA;HOXA7;LILRB3;LILRB4;GPR137B;FSTL3;C1QC;FBN1
positive regulation of leukocyte migration (GO:0002687)	2022-08-29	0.000887007	0.00938264	0	0	4.82288	33.8935	IL6;TNFRSF18;F2RL1;XCL1;NCKAP1L;ADAM8;THY1;ICAM1
chordate embryonic development (GO:0043009)	1958-12-01	0.000890308	0.00938264	0	0	3.30721	23.2297	COL1A1;TGFB1;TGFB3;WNT7B;ADAM10;PROX1;LMX1B;GATA3;SULF1;TGFBR1;DACT1;SULF2
eye development (GO:0001654)	1958-12-01	0.000890308	0.00938264	0	0	3.30721	23.2297	FBN2;TGFB2;COL5A1;LAMA1;SMOC1;SH3PXD2B;COL5A2;PAX6;MEIS3;BMPR1B;STRA6;FBN1
regulation of calcium ion transport (GO:0051924)	1958-12-01	0.000890308	0.00938264	0	0	3.30721	23.2297	CCR1;CD84;CD4;GRIN3B;FCRL3;CCL5;F2R;STC1;HOMER3;LILRB1;LILRB2;LILRA5
positive regulation of transport (GO:0051050)	16/91	0.000904106	0.00950436	0	0	2.70775	18.9774	IL15RA;FCER1G;SLC11A1;SIRPG;TREM2;FPR2;DAB2;CDH3;IFNG;CLEC7A;IL2RB;SIRPA;APOE;CCL19;DOCK2;BID
heart development (GO:0007507)	24/164	0.000925165	0.0097016	0	0	2.1802	15.2299	ACVR1;MESP2;FOXC2;POPDC3;TGFB2;TGFB1;PDGFB;FN1;MICAL2;FOXL1;HDAC9;TGFBR1;APLN;COL3A1;SALL1;TH;FLRT3;SH3PXD2B;APLNR;BVES;SOX4;PDLIM7;STRA6;FBN1
negative regulation of toll-like receptor signaling pathway (GO:0034122)	1936-09-01	0.000934443	0.00970259	0	0	4.22154	29.4476	LYN;MFHAS1;CD300A;TNFAIP3;F2RL1;TREM2;CD14;CD300LF;LILRA4
positive regulation of bone mineralization (GO:0030501)	1936-09-01	0.000934443	0.00970259	0	0	4.22154	29.4476	FBN2;ACVR1;OSR2;TGFB1;TGFB3;ANO6;ISG15;BMPR1B;SLC8A1
positive regulation of cytokine-mediated signaling pathway (GO:0001961)	1936-09-01	0.000934443	0.00970259	0	0	4.22154	29.4476	ZBP1;AXL;GFI1;NLRC5;LAPTM5;CD300LF;PARP14;PARP9;HIF1A
positive regulation of interferon-beta production (GO:0032728)	1936-09-01	0.000934443	0.00970259	0	0	4.22154	29.4476	IFIH1;DDX58;OAS2;IRF1;OAS3;IRF7;TLR8;ISG15;TLR2
negative regulation of inflammatory response to antigenic stimulus (GO:0002862)	21/136	0.000938075	0.00971643	0	0	2.32073	16.1794	LYN;GPR39;CD163;PTGIR;LHB;TREM2;GPR84;PTHLH;HCK;GPR176;IL6;FCGR3A;CYSLTR2;HTR7;FCGR2A;HRH2;DPEP1;MYH9;CD247;FCGR1A;PTGDR
regulation of transforming growth factor beta receptor signaling pathway (GO:0017015)	17/100	0.000940676	0.00971956	0	0	2.60034	18.1216	TGFB1;SMURF2;ITGA3;HTRA3;CAV1;SOX11;LDLRAD4;NREP;THBS1;ASPN;TGFBR1;DAB2;SPRED1;ZEB2;PMEPA1;EMILIN1;SKIL
axon guidance (GO:0007411)	28/203	0.000945102	0.00974147	0	0	2.03662	14.1834	NRP2;SEMA7A;PLXND1;SEMA3C;SHC1;LAMA1;PTPRO;LAMA3;PIK3CD;LAMC2;EFNB1;TUBB3;CHN1;RAC2;PLXNA1;PLXNC1;EPHB2;PDLIM7;UNC5A;DSCAM;RHOH;SEMA4F;ENAH;KLF7;GDNF;ARTN;FEZ1;LHX1
negative regulation of phagocytosis (GO:0050765)	2022-06-17	0.000952311	0.00976812	0	0	6.89978	47.9991	PLSCR1;CD300A;DYSF;SIRPA;CD300LF;TLR2
regulation of leukocyte migration (GO:0002685)	2022-06-17	0.000952311	0.00976812	0	0	6.89978	47.9991	TNFRSF18;RAC2;RHOH;NCKAP1L;ADTRP;HOXA7
positive regulation of transmembrane receptor protein serine/threonine kinase signaling pathway (GO:0090100)	16/92	0.00102118	0.0104492	0	0	2.67198	18.4014	ACVR1;TGFB2;FOXD1;TGFB1;TGFB3;BMP8A;SOX11;INHBB;INHBA;GDF6;SULF1;THBS1;TGFBR1;ZEB2;DAB2;BMPR1B
vascular endothelial growth factor receptor signaling pathway (GO:0048010)	13/67	0.00104348	0.0106516	0	0	3.0528	20.958	NRP2;NCF2;ITGB3;SH2D2A;PXN;CYBB;VEGFC;SULF1;PGF;VAV2;AXL;ITGAV;NCKAP1L
negative regulation of hemostasis (GO:1900047)	2022-05-12	0.0010889	0.0109825	0	0	9.0312	61.6162	PROC;SERPINE2;SERPINE1;ADTRP;APOE
negative regulation of leukocyte apoptotic process (GO:2000107)	2022-05-12	0.0010889	0.0109825	0	0	9.0312	61.6162	AXL;IRF7;CCR7;LILRB1;CCL19
positive regulation of T-helper 1 type immune response (GO:0002827)	2022-05-12	0.0010889	0.0109825	0	0	9.0312	61.6162	NLRP10;SLC11A1;IL12B;XCL1;IL12RB1
regulation of dendritic cell differentiation (GO:2001198)	2022-05-12	0.0010889	0.0109825	0	0	9.0312	61.6162	LGALS1;HLA-B;LILRB1;LILRB2;HLA-G
regulation of plasminogen activation (GO:0010755)	2022-05-12	0.0010889	0.0109825	0	0	9.0312	61.6162	SERPINE2;CTSZ;SERPINE1;THBS1;RUNX1
regulation of endothelial cell apoptotic process (GO:2000351)	1944-10-01	0.00109998	0.0110679	0	0	3.72603	25.3834	IL11;ITGA4;SERPINE1;TNFAIP3;ANO6;GATA3;THBS1;HLA-G;SCG2;ICAM1
myeloid cell differentiation (GO:0030099)	1952-11-01	0.00118966	0.0119418	0	0	3.39991	22.8953	LYN;IL11;MFHAS1;DYRK3;CSF2;SPI1;IFI16;IKZF1;INHBA;JAK3;RUNX1
regulation of tyrosine phosphorylation of STAT protein (GO:0042509)	13/68	0.00120482	0.0120653	0	0	2.99713	20.145	LYN;CSF2;TNFRSF18;OSM;PARP9;PARP14;IL22RA2;IL6;SOCS1;IFNG;CCL5;IL12B;SH2B3
regulation of gene expression (GO:0010468)	106/1079	0.00124725	0.0124607	0	0	1.40226	9.37666	APP;SPI1;CSF2;TFRC;AHR;ETS1;SLC8A1;GJA1;CDH3;SOX1;CREB3L1;LAMP3;IL12B;SIRPA;SLC39A8;EPHB2;FADS1;HOXA5;SOX4;RAG1;NANOS1;OSR2;ZNF281;SFMBT2;SLC11A1;ADAM10;SOX11;POU3F1;FOXP3;RUNX3;RUNX1;SFRP4;TYROBP;APLNR;ADTRP;LMX1B;HOXB7;PDGFB;GATA3;HIF1A;TTBK1;PCBP3;ZNF827;CLEC7A;STC2;APOE;MSC;CD276;LYN;CCR1;SRPK2;MSR1;SEC16B;ZFHX3;TGFB2;TGFB1;FN1;HMGA2;MSN;INHBA;PARP14;IL6;PTPRC;GDNF;LHX1;CD28;REL;SNAI2;BNC1;PI…
hemopoiesis (GO:0030097)	16/94	0.00129415	0.0128497	0	0	2.60318	17.3109	TGFB2;CSF2;SELPLG;TGFB1;TNFRSF13B;FST;PDGFB;INHBA;RUNX3;RUNX1;FSTL3;MELK;PTPRC;IFI16;TOX;SH2B3
negative regulation of MAPK cascade (GO:0043409)	16/94	0.00129415	0.0128497	0	0	2.60318	17.3109	LYN;CD300A;CAV1;SPRY4;FOXM1;LILRB4;DUSP6;SPRED1;DUSP10;PTPRC;SIRPA;EMILIN1;APOE;EPHB2;GBP1;SH2B3
dorsal/ventral pattern formation (GO:0009953)	2022-07-24	0.00129835	0.0128497	0	0	5.21053	34.6326	ACVR1;GREM1;LHX1;LMX1B;HOXD11;BMPR1B;HOXA11
wound healing, spreading of cells (GO:0044319)	2022-07-24	0.00129835	0.0128497	0	0	5.21053	34.6326	MMP12;COL5A1;PDPN;WNT7A;FLNA;ITGA5;LCP1
positive regulation of type I interferon production (GO:0032481)	14/77	0.00132393	0.0130723	0	0	2.81853	18.6788	ZBP1;DDX58;STAT1;PTPN22;ISG15;IFIH1;IFI16;OAS2;IRF1;OAS3;IRF7;TLR8;CD14;TLR2
positive regulation of cell adhesion mediated by integrin (GO:0033630)	2022-06-18	0.00134024	0.0132024	0	0	6.32445	41.8357	FOXC2;TGFB2;CCL5;NCKAP1L;CD3E;CXCL13
cell chemotaxis (GO:0060326)	13/69	0.0013864	0.0135938	0	0	2.94345	19.371	PDGFRB;CCR1;DOCK4;CXCR5;PDGFB;CXCR6;HOXB9;CXCR3;CCRL2;CCR8;CCR7;CCR5;CCR4
peptidyl-tyrosine phosphorylation (GO:0018108)	13/69	0.0013864	0.0135938	0	0	2.94345	19.371	PDGFRB;BLK;LYN;NTRK1;ITK;PDGFB;TTBK1;HCK;ZAP70;ABL2;EPHB2;JAK3;DDR2
positive regulation of endothelial cell migration (GO:0010595)	15/86	0.00140473	0.0137416	0	0	2.68027	17.6038	FOXC2;NRP2;SPARC;TGFB1;ITGB3;PDGFB;PIK3CD;PROX1;GATA3;ETS1;HIF1A;THBS1;PIK3CG;MET;RIN2
positive regulation of cell development (GO:0010720)	1938-09-01	0.00141642	0.013824	0	0	3.92997	25.7791	TYROBP;MME;IFNG;CLEC7A;PDE3A;SOX11;HOXA11;TGM2;MYF5
positive regulation of leukocyte cell-cell adhesion (GO:1903039)	2022-08-31	0.00142919	0.0138845	0	0	4.40302	28.8426	IL6;ITGB2;SIRPG;HAS2;SIRPA;TNFSF11;THY1;ETS1
positive regulation of mononuclear cell migration (GO:0071677)	2022-08-31	0.00142919	0.0138845	0	0	4.40302	28.8426	CCR1;CXCL10;CCL5;SERPINE1;CCR7;ANO6;FPR2;PLA2G7
negative regulation of tumor necrosis factor production (GO:0032720)	1946-10-01	0.00158022	0.0149556	0	0	3.51865	22.6959	CLEC4A;IL37;TNFAIP3;SIRPA;PTPN22;LILRB1;LBP;LILRA4;HAVCR2;SLAMF1
negative regulation of angiogenesis (GO:0016525)	15/87	0.00158433	0.0149556	0	0	2.6429	17.0403	TGFB2;SPARC;STAT1;SERPINE1;THBS2;SULF1;HLA-G;HSPG2;THBS1;CXCL10;SPRED1;COL4A2;CREB3L1;EMILIN1;HOXA5
cellular response to interleukin-21 (GO:0098757)	2022-04-08	0.00159961	0.0149556	0	0	12.6371	81.3576	STAT1;IL21R;STAT4;JAK3
immunological synapse formation (GO:0001771)	2022-04-08	0.00159961	0.0149556	0	0	12.6371	81.3576	PRF1;MSN;CCR7;CCL19
integrin activation (GO:0033622)	2022-04-08	0.00159961	0.0149556	0	0	12.6371	81.3576	COL16A1;FN1;MZB1;FERMT3
interleukin-21-mediated signaling pathway (GO:0038114)	2022-04-08	0.00159961	0.0149556	0	0	12.6371	81.3576	STAT1;IL21R;STAT4;JAK3
negative regulation of alpha-beta T cell differentiation (GO:0046639)	2022-04-08	0.00159961	0.0149556	0	0	12.6371	81.3576	SOCS1;RUNX3;GLI3;RUNX1
negative regulation of keratinocyte proliferation (GO:0010839)	2022-04-08	0.00159961	0.0149556	0	0	12.6371	81.3576	CASK;SNAI2;EPPK1;PTPRK
negative regulation of T cell mediated cytotoxicity (GO:0001915)	2022-04-08	0.00159961	0.0149556	0	0	12.6371	81.3576	PTPRC;LILRB1;NCKAP1L;HLA-G
positive regulation of apoptotic cell clearance (GO:2000427)	2022-04-08	0.00159961	0.0149556	0	0	12.6371	81.3576	C3;TREM2;CD300LF;C2
positive regulation of extracellular matrix disassembly (GO:0090091)	2022-04-08	0.00159961	0.0149556	0	0	12.6371	81.3576	IL6;PDPN;FSCN1;DDR2
positive regulation of fibroblast migration (GO:0010763)	2022-04-08	0.00159961	0.0149556	0	0	12.6371	81.3576	ITGB1;TGFB1;THBS1;DDR2
positive regulation of homotypic cell-cell adhesion (GO:0034112)	2022-04-08	0.00159961	0.0149556	0	0	12.6371	81.3576	CCL5;PDPN;PLAUR;TNFSF11
regulation of apoptotic cell clearance (GO:2000425)	2022-04-08	0.00159961	0.0149556	0	0	12.6371	81.3576	C3;CD300LF;C2;TGM2
regulation of myeloid leukocyte differentiation (GO:0002761)	2022-04-08	0.00159961	0.0149556	0	0	12.6371	81.3576	CEBPB;UBASH3B;CAMK4;IRF7
regulation of toll-like receptor 3 signaling pathway (GO:0034139)	2022-04-08	0.00159961	0.0149556	0	0	12.6371	81.3576	CAV1;F2RL1;TNFAIP3;PTPN22
wound healing, spreading of epidermal cells (GO:0035313)	2022-04-08	0.00159961	0.0149556	0	0	12.6371	81.3576	MMP12;COL5A1;WNT7A;ITGA5
cellular response to transforming growth factor beta stimulus (GO:0071560)	18/114	0.001627	0.0151781	0	0	2.38042	15.2847	ACVR1;ITGB1;DLX1;TGFB2;TGFB1;TGFB3;PXN;WNT7A;LTBP2;PTPRK;LRRC32;TGFBR1;COL3A1;COL1A2;PDE3A;LPXN;XCL1;WNT2
regulation of humoral immune response (GO:0002920)	1954-11-01	0.001647	0.0152765	0	0	3.24142	20.7736	C1QB;C3;C1QA;C1S;C5AR1;C3AR1;CCR7;CXCL13;CFB;C2;C1QC
cellular response to interleukin-15 (GO:0071350)	2022-05-13	0.00166285	0.0152765	0	0	7.90188	50.5659	IL15RA;CD4;SHC1;IL2RB;JAK3
interleukin-15-mediated signaling pathway (GO:0035723)	2022-05-13	0.00166285	0.0152765	0	0	7.90188	50.5659	IL15RA;CD4;SHC1;IL2RB;JAK3
pathway-restricted SMAD protein phosphorylation (GO:0060389)	2022-05-13	0.00166285	0.0152765	0	0	7.90188	50.5659	ACVR1;TGFB2;TGFB1;GDF6;TGFBR1
positive regulation of adaptive immune response based on somatic recombination of immune receptors built from immunoglobulin superfamily domains (GO:0002824)	2022-05-13	0.00166285	0.0152765	0	0	7.90188	50.5659	NLRP10;CLEC7A;SLC11A1;IL12B;IL12RB1
positive regulation of CD4-positive, alpha-beta T cell activation (GO:2000516)	2022-05-13	0.00166285	0.0152765	0	0	7.90188	50.5659	SOCS1;TNFSF4;HLA-DRA;XCL1;NCKAP1L
regulation of homotypic cell-cell adhesion (GO:0034110)	2022-05-13	0.00166285	0.0152765	0	0	7.90188	50.5659	BLK;LYN;CCL5;PLAUR;TNFSF11
regulation of interferon-alpha production (GO:0032647)	2022-07-25	0.00169006	0.0154593	0	0	4.92079	31.4093	IFIH1;DDX58;STAT1;IRF7;TLR8;LILRA4;HAVCR2
regulation of protein processing (GO:0070613)	2022-07-25	0.00169006	0.0154593	0	0	4.92079	31.4093	PRNP;SERPINE2;BAG2;GAS1;ADAM8;NLRC4;RUNX1
actin filament organization (GO:0007015)	22/152	0.00170865	0.0155956	0	0	2.15045	13.7028	MARCKSL1;ACTN1;TPM1;MYO7B;MYO5A;RHOH;MYO7A;PROX1;ERMN;RHOBTB1;ENAH;SAMD14;MYO1B;CASS4;FAT1;RAC2;CDC42EP2;XIRP1;FLNA;LCP1;MYO1F;MYO1G
negative regulation of secretion by cell (GO:1903531)	1939-09-01	0.00172299	0.0156925	0	0	3.79877	24.1742	IL11;RSAD2;OSM;IL12B;LILRB1;SLC30A1;APOE;ADTRP;TNFRSF1B
skeletal muscle organ development (GO:0060538)	1932-08-01	0.0017844	0.0162169	0	0	4.21933	26.7028	POPDC3;BASP1;CAV1;FOXL2;MSC;BVES;STRA6;MYF5
calcium ion transport (GO:0006816)	18/115	0.00179931	0.0163174	0	0	2.35576	14.8892	CCR1;CATSPER1;SLC24A2;MCOLN3;TRPA1;CAV1;TRPV2;ANO6;ATP2C1;SLC8A1;PANX1;CYP27B1;TRPM2;CCL8;CCL5;ITGAV;CCR5;MS4A1
calcium ion homeostasis (GO:0055074)	16/97	0.00181736	0.016417	0	0	2.50636	15.8161	CCR1;SLC24A2;CCL13;CCL11;CAV1;STC1;SLC30A1;ATP2C1;SLC8A1;CYP27B1;CCL8;CCL7;STC2;CCL5;CCL19;ATP13A3
Fc-gamma receptor signaling pathway involved in phagocytosis (GO:0038096)	13/71	0.00181807	0.016417	0	0	2.84164	17.9307	LYN;MYO10;WIPF1;ARPC1B;LIMK1;VAV2;HCK;FCGR3A;FCGR2A;NCKAP1L;CD247;FCGR1A;MYO1G
leukocyte adhesion to vascular endothelial cell (GO:0061756)	2022-06-19	0.00183802	0.0164565	0	0	5.83764	36.7717	ITGB1;SELPLG;VCAM1;ITGA4;SELL;SLC39A8
regulation of epithelial cell differentiation (GO:0030856)	2022-06-19	0.00183802	0.0164565	0	0	5.83764	36.7717	KLF7;CEBPB;IFNG;CAV1;GATA3;AJAP1
regulation of T cell cytokine production (GO:0002724)	2022-06-19	0.00183802	0.0164565	0	0	5.83764	36.7717	TNFSF4;XCL1;HLA-F;TNFRSF1B;FOXP3;LILRB4
vesicle transport along actin filament (GO:0030050)	2022-06-19	0.00183802	0.0164565	0	0	5.83764	36.7717	MYO1B;MYO7B;MYO5A;MYO7A;MYO1F;MYO1G
positive regulation of phosphorylation (GO:0042327)	32/253	0.00185797	0.0166	0	0	1.84359	11.593	APP;PFKFB3;TFRC;ITGB3;TREM2;FPR2;HIF1A;THBS1;C3;GPNMB;CCL5;NCKAP1L;EPHB2;ROS1;LYN;PDGFRB;NTRK1;TGFB1;DSCAM;PLAUR;VEGFC;MMP9;PGF;DAB2;CD4;IFNG;AXL;ITGA6;ADTRP;ROR2;MET;DDR2
positive regulation of cell-cell adhesion (GO:0022409)	1947-10-01	0.00187722	0.0167014	0	0	3.42336	21.4917	MEGF10;RNASE10;CCL5;SIRPG;PLAUR;TNFSF11;THY1;CD3E;CXCL13;FSTL3
positive regulation of pathway-restricted SMAD protein phosphorylation (GO:0010862)	1947-10-01	0.00187722	0.0167014	0	0	3.42336	21.4917	ACVR1;TGFB2;DAB2;TGFB1;TGFB3;BMP8A;INHBB;INHBA;GDF6;TGFBR1
negative regulation of cytokine-mediated signaling pathway (GO:0001960)	1955-11-01	0.0019244	0.0170851	0	0	3.16758	19.8073	IL6;PTPRC;OAS3;STAT2;NLRC5;F2RL1;TREM2;ISG15;PARP14;USP18;SH2B3
negative regulation of extrinsic apoptotic signaling pathway (GO:2001237)	14/80	0.00193478	0.0171413	0	0	2.68998	16.8063	ACVR1;CSF2;SERPINE1;IFI6;TNFAIP3;THBS1;TGFBR1;ICAM1;GDNF;TNFSF10;SNAI2;ITGAV;ITGA6;SCG2
tumor necrosis factor-mediated signaling pathway (GO:0033209)	18/116	0.00198675	0.0175649	0	0	2.33159	14.5054	TNFRSF13B;TNFRSF12A;CD70;STAT1;TNFRSF9;TNFRSF18;TNFRSF1B;TNFSF13B;AIM2;TNFSF4;TNFRSF8;TNFSF11;TNFRSF17;CD27;TNFSF9;LTB;TNFRSF4;BIRC3
positive regulation of programmed cell death (GO:0043068)	35/286	0.00206882	0.0182523	0	0	1.77621	10.9784	ITGB1;TRIO;PRF1;NLRC4;IFIT2;CLEC7A;UBD;TNFSF10;CTLA4;TNFRSF8;BMF;BID;ECT2;HOXA5;SOX4;TGM2;ZBP1;NTRK1;PLEKHG2;TNFRSF12A;TGFB3;IGFBP3;LAPTM5;HMGA2;ANO6;LILRB1;FOXL2;NGF;DUSP6;VAV2;SFRP4;IL6;MELK;IFNG;ITGA6
negative regulation of blood coagulation (GO:0030195)	1940-09-01	0.00208044	0.0183165	0	0	3.67603	22.7001	PROC;SERPINE2;PLAU;SERPINE1;PDGFB;PLAUR;PDGFA;APOE;ADTRP
endothelial cell development (GO:0001885)	2022-07-26	0.00216773	0.0189665	0	0	4.66155	28.5943	COL15A1;COL22A1;STC1;MSN;F2RL1;MET;ICAM1
negative regulation of cell development (GO:0010721)	2022-07-26	0.00216773	0.0189665	0	0	4.66155	28.5943	IL6;CCL11;WNT7A;LILRB1;PAX6;PTHLH;FBN1
positive regulation of T cell mediated cytotoxicity (GO:0001916)	2022-07-26	0.00216773	0.0189665	0	0	4.66155	28.5943	HLA-B;IL12B;HLA-DRA;XCL1;IL12RB1;HLA-F;HLA-G
regulation of extrinsic apoptotic signaling pathway (GO:2001236)	1964-12-01	0.00218058	0.0190395	0	0	2.92466	17.9228	ACVR1;TNFRSF12A;CAV1;TNFSF10;TMC8;ITGAV;ITGA6;BID;SCG2;THBS1;TGFBR1;BCL2L14
negative regulation of smooth muscle cell proliferation (GO:0048662)	1933-08-01	0.00220578	0.0192199	0	0	4.05034	24.7746	PTGIR;IFNG;TGFB3;IGFBP3;TPM1;TNFAIP3;IL12B;APLN
negative regulation of tumor necrosis factor superfamily cytokine production (GO:1903556)	1948-10-01	0.00221769	0.0192839	0	0	3.33309	20.3695	CLEC4A;IL37;TNFAIP3;SIRPA;PTPN22;LILRB1;LBP;LILRA4;HAVCR2;SLAMF1
blood vessel morphogenesis (GO:0048514)	1956-11-01	0.00223864	0.0193862	0	0	3.09702	18.8977	TGFB1;LOX;COL4A1;LAMA1;CAV1;APLNR;HAS2;HOXA1;PROX1;TGFBR1;STRA6
glycosaminoglycan catabolic process (GO:0006027)	1956-11-01	0.00223864	0.0193862	0	0	3.09702	18.8977	VCAN;TGFB1;LUM;SDC2;SDC3;BGN;CSPG4;AGRN;HSPG2;GPC6;ARSB
antigen processing and presentation of endogenous peptide antigen (GO:0002483)	2022-05-14	0.00243113	0.0207021	0	0	7.02351	42.2773	ERAP2;TAP1;HLA-DRA;HLA-F;HLA-G
cellular response to low-density lipoprotein particle stimulus (GO:0071404)	2022-05-14	0.00243113	0.0207021	0	0	7.02351	42.2773	ABCA1;ITGB1;FCER1G;ITGB2;CDH13
negative regulation of cell activation (GO:0050866)	2022-05-14	0.00243113	0.0207021	0	0	7.02351	42.2773	PDGFB;PDGFA;TREM2;EMILIN1;APOE
negative regulation of T cell differentiation (GO:0045581)	2022-05-14	0.00243113	0.0207021	0	0	7.02351	42.2773	IRF1;TNFSF4;CTLA4;LILRB4;GLI3
positive regulation of type 2 immune response (GO:0002830)	2022-05-14	0.00243113	0.0207021	0	0	7.02351	42.2773	CD86;IL6;RSAD2;TNFSF4;XCL1
sequestering of extracellular ligand from receptor (GO:0035581)	2022-05-14	0.00243113	0.0207021	0	0	7.02351	42.2773	FBN2;GREM1;FSTL1;LTBP1;FBN1
positive regulation of apoptotic process (GO:0043065)	37/310	0.00243395	0.0207021	0	0	1.72672	10.3918	ITGB1;TRIO;PCSK9;NLRC4;IFIT2;UBD;TNFSF10;CTLA4;TNFRSF8;BMF;BID;ECT2;HOXA5;SOX4;TP63;TGM2;SRPK2;ZBP1;PRNP;TGFB2;PLEKHG2;TNFRSF12A;TGFB3;IGFBP3;HMGA2;ANO6;LILRB1;FOXL2;NGF;DUSP6;TGFBR1;VAV2;SFRP4;IL6;MELK;FAP;ITGA6
defense response to bacterium (GO:0042742)	24/176	0.00245496	0.0207021	0	0	2.00677	12.06	CEBPB;FCER1G;SHC1;SLC11A1;SERPINE1;ISG15;TREM2;FPR2;NLRC4;CXCL13;RNASE2;LYZ;MPEG1;IGLL5;IL6;NLRP10;GNLY;OAS2;IGLL1;OAS3;SLAMF8;IL12B;LBP;TLR2
cardiac epithelial to mesenchymal transition (GO:0060317)	2022-06-20	0.00246407	0.0207021	0	0	5.42037	32.5544	HEYL;TGFB2;SNAI1;HAS2;SNAI2;TGFBR1
embryonic digestive tract development (GO:0048566)	2022-06-20	0.00246407	0.0207021	0	0	5.42037	32.5544	TGFB2;SALL1;SIX2;SOX11;GLI3;STRA6
eye morphogenesis (GO:0048592)	2022-06-20	0.00246407	0.0207021	0	0	5.42037	32.5544	FBN2;TENM3;COL5A1;COL5A2;MFAP2;FBN1
negative regulation of osteoclast differentiation (GO:0045671)	2022-06-20	0.00246407	0.0207021	0	0	5.42037	32.5544	LILRB1;LILRB3;LILRB4;GPR137B;FSTL3;FBN1
regulation of acute inflammatory response (GO:0002673)	2022-06-20	0.00246407	0.0207021	0	0	5.42037	32.5544	PLA2G2D;IL6;OSM;C2CD4A;ADAM8;OSMR
regulation of lymphocyte differentiation (GO:0045619)	2022-06-20	0.00246407	0.0207021	0	0	5.42037	32.5544	CD2;IL4I1;FCRL3;TBX21;SLAMF8;NCKAP1L
toll-like receptor 4 signaling pathway (GO:0034142)	2022-06-20	0.00246407	0.0207021	0	0	5.42037	32.5544	ITGAM;TNIP3;ITGB2;CD14;LBP;PIK3AP1
visual system development (GO:0150063)	1941-09-01	0.00249455	0.0209166	0	0	3.56096	21.3431	C3;C1QA;TGFB2;ITGAM;SMOC1;SH3PXD2B;PAX6;MEIS3;BMPR1B
positive regulation of supramolecular fiber organization (GO:1902905)	15/91	0.00250606	0.0209715	0	0	2.50326	14.9921	APP;CCL11;LIMK1;PROX1;HCK;FCHSD2;NAV3;CDC42EP3;CDC42EP2;F2RL1;CCR7;NCKAP1L;APOE;MET;PFN2
cellular response to peptide (GO:1901653)	1957-11-01	0.00259321	0.0216579	0	0	3.02953	18.0404	NTRK1;APP;PRNP;GJA1;VCAM1;ITGA4;CAV1;PTPN22;TREM2;FPR2;ICAM1
positive regulation of reactive oxygen species metabolic process (GO:2000379)	1949-10-01	0.00260607	0.0217224	0	0	3.24745	19.3221	PDGFRB;ITGAM;TYROBP;TGFB1;CLEC7A;ITGB2;PDGFB;F2RL1;FPR2;THBS1
positive regulation of pri-miRNA transcription by RNA polymerase II (GO:1902895)	1934-08-01	0.00270145	0.0221697	0	0	3.89435	23.0311	TGFB2;SPI1;TGFB1;PDGFB;GATA3;ETS1;HIF1A;APLN
kynurenine metabolic process (GO:0070189)	2022-04-09	0.00271219	0.0221697	0	0	10.1091	59.745	TDO2;KYNU;KMO;IDO1
negative regulation of bone resorption (GO:0045779)	2022-04-09	0.00271219	0.0221697	0	0	10.1091	59.745	IL6;UBASH3B;TNFAIP3;GPR137B
negative regulation of pathway-restricted SMAD protein phosphorylation (GO:0060394)	2022-04-09	0.00271219	0.0221697	0	0	10.1091	59.745	GREM1;PMEPA1;EMILIN1;LDLRAD4
positive regulation of extracellular matrix assembly (GO:1901203)	2022-04-09	0.00271219	0.0221697	0	0	10.1091	59.745	PHLDB1;TGFB1;EMILIN1;PHLDB2
positive regulation of macrophage cytokine production (GO:0060907)	2022-04-09	0.00271219	0.0221697	0	0	10.1091	59.745	SEMA7A;LAPTM5;LILRB1;HLA-G
positive regulation of memory T cell differentiation (GO:0043382)	2022-04-09	0.00271219	0.0221697	0	0	10.1091	59.745	TNFSF4;HLA-DRA;IL12B;IL12RB1
regulation of dendritic cell antigen processing and presentation (GO:0002604)	2022-04-09	0.00271219	0.0221697	0	0	10.1091	59.745	SLC11A1;CCR7;CCL19;THBS1
response to vitamin (GO:0033273)	2022-04-09	0.00271219	0.0221697	0	0	10.1091	59.745	CYP27B1;CYP24A1;KYNU;SPP1
sensory organ morphogenesis (GO:0090596)	2022-04-09	0.00271219	0.0221697	0	0	10.1091	59.745	COL5A1;COL5A2;GLI3;STRA6
response to tumor necrosis factor (GO:0034612)	17/110	0.00272873	0.0222618	0	0	2.31948	13.694	CCL13;CCL11;ADAM10;GATA3;ADAMTS12;TCL1A;CCL8;CCL7;UBD;CCL5;CHI3L1;XCL1;HAS2;CCL19;CCL18;GBP1;ADAMTS7
positive regulation of cellular component movement (GO:0051272)	2022-07-27	0.00274321	0.0222939	0	0	4.42823	26.1205	LYN;SPOCK2;PDPN;CCR7;CCL19;ETS1;TGFBR1
regulation of toll-like receptor signaling pathway (GO:0034121)	2022-07-27	0.00274321	0.0222939	0	0	4.42823	26.1205	GFI1;FCRL3;IRF1;IRF7;TREM2;BIRC3;TLR2
positive regulation of cellular component biogenesis (GO:0044089)	15/92	0.00279533	0.0226738	0	0	2.47061	14.5267	TGFB1;TFRC;MMP1;MMP3;LIMK1;NRG1;TCL1A;IFNG;CLEC7A;CDC42EP2;HAS3;EMILIN1;BMF;BID;PFN2
post-translational protein modification (GO:0043687)	40/345	0.00282572	0.0228764	0	0	1.67144	9.80969	APP;SERPINA1;EPAS1;SDC2;TNC;PCSK9;LAMC1;HIF1A;PRSS23;FSTL1;LTBP1;FSTL3;C3;LGALS1;EVA1A;STC2;UBD;SPP1;UBXN7;IGFBP7;APOE;TIMP1;APOL1;CHGB;GOLM1;IGFBP3;TMEM132A;FN1;ADAM10;LAMB1;F5;IL6;VCAN;PROC;KLHL5;CALU;SCG2;MATN3;SPSB4;FBN1
regulation of signal transduction (GO:0009966)	26/198	0.00283411	0.0229005	0	0	1.92178	11.2732	APP;CD80;PXN;TREM2;GATA3;CD3E;RGS4;RGS3;UBASH3B;ZIC1;IGFBP7;TIMP1;ACVR1;PRNP;TGFB1;ITGA3;IGFBP3;FOXL1;SULF1;FOXP3;RUNX1;TSPAN15;PLSCR1;GDNF;MZB1;GAS1
embryonic organ development (GO:0048568)	1966-12-01	0.00285413	0.0230182	0	0	2.81603	16.4991	TGFB2;SALL1;COL2A1;TGFB1;COL13A1;GDNF;WNT7B;PDGFA;GATA3;SH2B3;GLI3;STRA6
heterophilic cell-cell adhesion via plasma membrane cell adhesion molecules (GO:0007157)	1942-09-01	0.00297139	0.0239182	0	0	3.45287	20.0913	PTPRD;IGSF21;TENM2;TENM3;VCAM1;CD209;AMIGO2;ITGAL;ICAM1
regulation of Wnt signaling pathway (GO:0030111)	17/111	0.00300679	0.0241572	0	0	2.29468	13.3249	APP;MACF1;ITGA3;TNFAIP3;SHISA2;FOXL1;SULF1;FOXP3;RUNX1;SULF2;SFRP4;SALL1;PTK7;SOST;CDK14;DACT1;TLR2
cell junction assembly (GO:0034329)	16/102	0.00307774	0.0246803	0	0	2.36	13.6492	FARP1;PLXND1;DSCAM;FBLIM1;FN1;PCDHB14;GJC1;SDK1;FLRT3;SPOCK2;CDH11;FSCN1;FLNA;ITGA6;TLN2;SDK2
actin filament-based transport (GO:0099515)	2022-06-21	0.00323766	0.0257671	0	0	5.05874	29.0013	MYO1B;MYO7B;MYO5A;MYO7A;MYO1F;MYO1G
autonomic nervous system development (GO:0048483)	2022-06-21	0.00323766	0.0257671	0	0	5.05874	29.0013	NTRK1;GDNF;FN1;SOX11;GATA3;SOX4
purinergic nucleotide receptor signaling pathway (GO:0035590)	2022-06-21	0.00323766	0.0257671	0	0	5.05874	29.0013	C3;APP;NT5E;PSTPIP1;C3AR1;ANO6
response to progesterone (GO:0032570)	2022-06-21	0.00323766	0.0257671	0	0	5.05874	29.0013	CATSPER1;TGFB2;TGFB1;TGFB3;CAV1;THBS1
respiratory system development (GO:0060541)	1935-08-01	0.00327992	0.0260544	0	0	3.74991	21.4493	BASP1;ITGA3;WNT7B;PDPN;LOXL3;CHI3L1;PROX1;STRA6
calcium ion import into cytosol (GO:1902656)	2022-05-15	0.00342789	0.0263319	0	0	6.32082	35.8758	SLC24A2;TRPM2;TRPV2;MS4A1;SLC8A1
dermatan sulfate proteoglycan biosynthetic process (GO:0050651)	2022-05-15	0.00342789	0.0263319	0	0	6.32082	35.8758	VCAN;CSGALNACT2;DSE;BGN;CSPG4
engulfment of apoptotic cell (GO:0043652)	2022-05-15	0.00342789	0.0263319	0	0	6.32082	35.8758	MEGF10;RAC2;RHOH;THBS1;RHOBTB1
positive regulation of acute inflammatory response (GO:0002675)	2022-05-15	0.00342789	0.0263319	0	0	6.32082	35.8758	IL6;OSM;C2CD4A;ADAM8;OSMR
positive regulation of osteoclast differentiation (GO:0045672)	2022-05-15	0.00342789	0.0263319	0	0	6.32082	35.8758	CCR1;TYROBP;IFNG;IL12B;TNFSF11
regulation of lymphocyte activation (GO:0051249)	2022-05-15	0.00342789	0.0263319	0	0	6.32082	35.8758	CD4;CLEC7A;FCRL3;CCL5;PAG1
regulation of microglial cell activation (GO:1903978)	2022-05-15	0.00342789	0.0263319	0	0	6.32082	35.8758	IL6;PTPRC;TREM2;CST7;TTBK1
regulation of T cell chemotaxis (GO:0010819)	2022-05-15	0.00342789	0.0263319	0	0	6.32082	35.8758	CXCL10;CCL5;ADAM10;XCL1;CXCL13
T cell proliferation (GO:0042098)	2022-05-15	0.00342789	0.0263319	0	0	6.32082	35.8758	SLC11A1;MSN;LILRB1;TNFRSF4;PIK3CG
positive regulation of phosphatidylinositol 3-kinase activity (GO:0043552)	2022-07-28	0.00342892	0.0263319	0	0	4.21713	23.9344	PDGFRB;TGFB1;IRS1;PDGFB;CCR7;FPR2;CCL19
T cell activation involved in immune response (GO:0002286)	2022-07-28	0.00342892	0.0263319	0	0	4.21713	23.9344	FCER1G;SLC11A1;F2RL1;LILRB1;LCP1;ITGAL;ICAM1
positive regulation of neuron differentiation (GO:0045666)	1943-09-01	0.0035173	0.0263319	0	0	3.35113	18.9341	DLX1;HEYL;DLX2;MMD;SOX11;PROX1;ECT2;NGF;BEND6
regulation of cell-cell adhesion (GO:0022407)	1943-09-01	0.0035173	0.0263319	0	0	3.35113	18.9341	TENM3;TGFB1;MEGF10;RNASE10;SIRPG;ADAM8;FSTL3;PTPRG;FERMT3
gastro-intestinal system smooth muscle contraction (GO:0014831)	2022-03-05	0.00353977	0.0263319	0	0	18.9448	106.919	HTR1D;SULF1;SULF2
mature conventional dendritic cell differentiation (GO:0097029)	2022-03-05	0.00353977	0.0263319	0	0	18.9448	106.919	F2RL1;CCR7;CCL19
negative regulation of gonadotropin secretion (GO:0032277)	2022-03-05	0.00353977	0.0263319	0	0	18.9448	106.919	GJA1;INHBB;INHBA
negative regulation of macrophage cytokine production (GO:0010936)	2022-03-05	0.00353977	0.0263319	0	0	18.9448	106.919	TGFB2;TGFB1;TGFB3
negative regulation of regulatory T cell differentiation (GO:0045590)	2022-03-05	0.00353977	0.0263319	0	0	18.9448	106.919	IRF1;TNFSF4;CTLA4
peptidyl-lysine oxidation (GO:0018057)	2022-03-05	0.00353977	0.0263319	0	0	18.9448	106.919	LOX;LOXL3;LOXL2
positive regulation of CD4-positive, CD25-positive, alpha-beta regulatory T cell differentiation (GO:0032831)	2022-03-05	0.00353977	0.0263319	0	0	18.9448	106.919	IFNG;HLA-DRA;FOXP3
positive regulation of epithelial to mesenchymal transition involved in endocardial cushion formation (GO:1905007)	2022-03-05	0.00353977	0.0263319	0	0	18.9448	106.919	ACVR1;TGFB2;TGFBR1
positive regulation of gamma-delta T cell activation (GO:0046645)	2022-03-05	0.00353977	0.0263319	0	0	18.9448	106.919	LILRB1;NCKAP1L;SOX4
positive regulation of natural killer cell chemotaxis (GO:2000503)	2022-03-05	0.00353977	0.0263319	0	0	18.9448	106.919	CCL7;CCL5;XCL1
regulation of astrocyte activation (GO:0061888)	2022-03-05	0.00353977	0.0263319	0	0	18.9448	106.919	IL6;TREM2;TTBK1
regulation of endothelial tube morphogenesis (GO:1901509)	2022-03-05	0.00353977	0.0263319	0	0	18.9448	106.919	CXCL10;ITGAX;ADAMTS12
regulation of heart growth (GO:0060420)	2022-03-05	0.00353977	0.0263319	0	0	18.9448	106.919	BASP1;PROX1;DUSP6
regulation of hippocampal neuron apoptotic process (GO:0110089)	2022-03-05	0.00353977	0.0263319	0	0	18.9448	106.919	ITGAM;TYROBP;TREM2
regulation of inward rectifier potassium channel activity (GO:1901979)	2022-03-05	0.00353977	0.0263319	0	0	18.9448	106.919	ITGB1;CAV1;TREM2
regulation of microglial cell mediated cytotoxicity (GO:1904149)	2022-03-05	0.00353977	0.0263319	0	0	18.9448	106.919	ITGAM;SPI1;TYROBP
regulation of neutrophil degranulation (GO:0043313)	2022-03-05	0.00353977	0.0263319	0	0	18.9448	106.919	ITGAM;SPI1;ITGB2
regulation of ribonuclease activity (GO:0060700)	2022-03-05	0.00353977	0.0263319	0	0	18.9448	106.919	OAS2;OAS3;OASL
regulation of vitamin D receptor signaling pathway (GO:0070562)	2022-03-05	0.00353977	0.0263319	0	0	18.9448	106.919	CYP27B1;MN1;SNAI2
salivary gland development (GO:0007431)	2022-03-05	0.00353977	0.0263319	0	0	18.9448	106.919	TGFB2;TGFB1;TGFB3
salivary gland morphogenesis (GO:0007435)	2022-03-05	0.00353977	0.0263319	0	0	18.9448	106.919	TGFB2;TGFB1;TGFB3
tryptophan catabolic process to kynurenine (GO:0019441)	2022-03-05	0.00353977	0.0263319	0	0	18.9448	106.919	TDO2;KYNU;IDO1
mesenchymal cell differentiation (GO:0048762)	1951-10-01	0.0035454	0.0263319	0	0	3.08871	17.4268	HEYL;TGFB2;TGFB1;LOXL3;SNAI1;HMGA2;SNAI2;HIF1A;TGFBR1;LOXL2
negative regulation of transport (GO:0051051)	1951-10-01	0.0035454	0.0263319	0	0	3.08871	17.4268	BST2;PLSCR1;MCTP1;ITGB3;DYSF;SIRPA;ITGAV;NRG1;LILRB1;TLR2
generation of neurons (GO:0048699)	26/202	0.00372611	0.0276255	0	0	1.87769	10.5008	PCSK9;SPOCK1;WNT2;IRX2;TGFB2;FZD2;NLGN4X;WNT7B;EN2;EN1;WNT7A;ACSL4;SOX11;NAV1;VAX1;RUNX3;RUNX1;PTPRD;HEYL;ARTN;LHX2;MAP1B;LHX1;LMX1B;MET;LRP12
regulation of neuron death (GO:1901214)	14/86	0.0038612	0.028577	0	0	2.46501	13.6975	C1QA;PRNP;ITGAM;CTSZ;ITGB2;KIF14;PCSK9;HLA-F;TNFRSF1B;TYROBP;IFNG;GPNMB;CCL5;SNCB
transmembrane receptor protein serine/threonine kinase signaling pathway (GO:0007178)	19/133	0.00394675	0.0290312	0	0	2.11532	11.708	ACVR1;ITGB1;TGFB2;TGFB1;SMURF2;TGFB3;PXN;BMP8A;LTBP2;INHBB;INHBA;PTPRK;GDF6;LRRC32;TGFBR1;COL3A1;COL1A2;LPXN;BMPR1B
platelet aggregation (GO:0070527)	1936-08-01	0.00395006	0.0290312	0	0	3.61579	20.0099	UBASH3B;ITGB3;ACTN1;FN1;FLNA;MYH9;PIK3CG;FERMT3
positive regulation of T cell mediated immunity (GO:0002711)	1936-08-01	0.00395006	0.0290312	0	0	3.61579	20.0099	TNFSF4;HLA-B;IL12B;HLA-DRA;XCL1;IL12RB1;HLA-F;HLA-G
regulation of ossification (GO:0030278)	1936-08-01	0.00395006	0.0290312	0	0	3.61579	20.0099	ACVR1;CYP27B1;TGFB2;CHSY1;SOX11;SOST;KREMEN2;DDR2
neuron development (GO:0048666)	20/143	0.00403808	0.0296266	0	0	2.06414	11.3775	BLK;LYN;APP;CNTNAP2;TGFB2;TENM2;TENM3;UNC5A;LAMB1;RUNX3;RUNX1;GPRIN3;SAMD14;IL6;GDNF;FLRT3;GPRIN1;NEDD4;APOE;LRP12
negative regulation of BMP signaling pathway (GO:0030514)	1952-10-01	0.00410629	0.0300228	0	0	3.015	16.5682	GREM1;DLX1;SMURF2;HTRA3;SOST;BMPR1B;FSTL1;SKIL;FSTL3;FBN1
sprouting angiogenesis (GO:0002040)	1952-10-01	0.00410629	0.0300228	0	0	3.015	16.5682	GREM1;ESM1;RNF213;CDH13;VEGFC;ADTRP;THBS1;PGF;E2F7;LOXL2
positive regulation of cellular metabolic process (GO:0031325)	16/105	0.00413174	0.0300454	0	0	2.28008	12.5155	PDGFRB;STARD4;TGFB1;PDGFB;PCSK9;WNT7A;GATA3;INHBA;THBS1;GREM1;SFRP4;IFNG;CCL5;APOC1;APOE;BVES
homotypic cell-cell adhesion (GO:0034109)	1944-09-01	0.0041389	0.0300454	0	0	3.25521	17.8624	MEGF10;UBASH3B;ITGB3;ACTN1;FN1;FLNA;MYH9;PIK3CG;FERMT3
positive regulation of receptor-mediated endocytosis (GO:0048260)	1944-09-01	0.0041389	0.0300454	0	0	3.25521	17.8624	C3;GREM1;SFRP4;DAB2;SGIP1;SERPINE1;PCSK9;CCL19;BICD1
positive regulation of neutrophil migration (GO:1902624)	2022-06-22	0.00417858	0.0300454	0	0	4.74232	25.9774	RAC2;XCL1;ADAM8;CCR7;NCKAP1L;CCL19
regulation of platelet activation (GO:0010543)	2022-06-22	0.00417858	0.0300454	0	0	4.74232	25.9774	BLK;LYN;FCER1G;PDGFB;PDGFA;APOE
zinc ion transmembrane transport (GO:0071577)	2022-06-22	0.00417858	0.0300454	0	0	4.74232	25.9774	TRPM2;SLC39A6;SLC39A10;SLC30A1;SLC39A8;SLC39A14
cellular response to interleukin-4 (GO:0071353)	2022-04-10	0.00425868	0.0300454	0	0	8.42383	45.984	RUFY4;XCL1;GATA3;JAK3
cytoplasmic pattern recognition receptor signaling pathway in response to virus (GO:0039528)	2022-04-10	0.00425868	0.0300454	0	0	8.42383	45.984	IFIH1;DDX58;OAS3;IRF7
ectoderm development (GO:0007398)	2022-04-10	0.00425868	0.0300454	0	0	8.42383	45.984	ITGAM;LHX1;ITGA6;STX2
mesenchymal to epithelial transition (GO:0060231)	2022-04-10	0.00425868	0.0300454	0	0	8.42383	45.984	SALL1;BASP1;SIX2;GATA3
negative regulation of toll-like receptor 4 signaling pathway (GO:0034144)	2022-04-10	0.00425868	0.0300454	0	0	8.42383	45.984	LYN;MFHAS1;TNFAIP3;TREM2
positive regulation of T cell apoptotic process (GO:0070234)	2022-04-10	0.00425868	0.0300454	0	0	8.42383	45.984	CCL5;ADAM8;PDCD1;IDO1
positive regulation of toll-like receptor 4 signaling pathway (GO:0034145)	2022-04-10	0.00425868	0.0300454	0	0	8.42383	45.984	F2RL1;PTPN22;IFI35;LBP
regulation of cell-cell adhesion mediated by integrin (GO:0033632)	2022-04-10	0.00425868	0.0300454	0	0	8.42383	45.984	CCL5;CD3E;CXCL13;FERMT3
regulation of mast cell activation (GO:0033003)	2022-04-10	0.00425868	0.0300454	0	0	8.42383	45.984	LYN;CD84;PLSCR1;CD300LF
regulation of memory T cell differentiation (GO:0043380)	2022-04-10	0.00425868	0.0300454	0	0	8.42383	45.984	TNFSF4;HLA-DRA;IL12B;IL12RB1
regulation of neutrophil migration (GO:1902622)	2022-04-10	0.00425868	0.0300454	0	0	8.42383	45.984	RAC2;SLAMF8;RHOH;NCKAP1L
regulation of T-helper 17 type immune response (GO:2000316)	2022-04-10	0.00425868	0.0300454	0	0	8.42383	45.984	NLRP10;CLEC7A;IL12B;IL12RB1
renal filtration (GO:0097205)	2022-04-10	0.00425868	0.0300454	0	0	8.42383	45.984	ITGA3;MCAM;SULF1;SULF2
response to interleukin-4 (GO:0070670)	2022-04-10	0.00425868	0.0300454	0	0	8.42383	45.984	RUFY4;XCL1;GATA3;JAK3
secretory granule organization (GO:0033363)	2022-04-10	0.00425868	0.0300454	0	0	8.42383	45.984	ABCA1;SRGN;F2R;F2RL3
negative regulation of blood vessel morphogenesis (GO:2000181)	13/78	0.00428272	0.0301646	0	0	2.53466	13.8219	TGFB2;SPARC;STAT1;THBS2;SULF1;HLA-G;HSPG2;THBS1;CXCL10;SPRED1;COL4A2;EMILIN1;HOXA5
protein maturation (GO:0051604)	15/97	0.00468442	0.0324309	0	0	2.31934	12.4398	SRGN;PCSK1;MME;GALNT2;ECEL1;ADAM10;AEBP1;CPZ;ASPRV1;CTSS;TSPAN15;MMP14;ADAMTS3;MMP16;CPXM1
aromatic amino acid family catabolic process (GO:0009074)	2022-05-16	0.00468746	0.0324309	0	0	5.74589	30.8144	IL4I1;TDO2;KYNU;KMO;IDO1
motor neuron axon guidance (GO:0008045)	2022-05-16	0.00468746	0.0324309	0	0	5.74589	30.8144	LHX1;CHN1;RAC2;RHOH;LAMC2
negative regulation of platelet activation (GO:0010544)	2022-05-16	0.00468746	0.0324309	0	0	5.74589	30.8144	SERPINE2;PDGFB;PDGFA;APOE;SH2B3
negative regulation of type I interferon-mediated signaling pathway (GO:0060339)	2022-05-16	0.00468746	0.0324309	0	0	5.74589	30.8144	STAT2;OAS3;NLRC5;ISG15;USP18
neural tube development (GO:0021915)	2022-05-16	0.00468746	0.0324309	0	0	5.74589	30.8144	TGFB1;SOX11;PROX1;SOX4;DACT1
neutrophil activation (GO:0042119)	2022-05-16	0.00468746	0.0324309	0	0	5.74589	30.8144	CXCL6;FCER1G;TYROBP;CCL5;F2RL1
positive regulation of collagen biosynthetic process (GO:0032967)	2022-05-16	0.00468746	0.0324309	0	0	5.74589	30.8144	TGFB1;TGFB3;CREB3L1;F2R;RUNX1
regulation of granulocyte macrophage colony-stimulating factor production (GO:0032645)	2022-05-16	0.00468746	0.0324309	0	0	5.74589	30.8144	CD84;DDX58;CD80;IL12B;PAEP
regulation of leukocyte activation (GO:0002694)	2022-05-16	0.00468746	0.0324309	0	0	5.74589	30.8144	LYN;MFHAS1;PLSCR1;LILRB4;GPR137B
negative regulation of endothelial cell proliferation (GO:0001937)	1937-08-01	0.00472103	0.0324309	0	0	3.49092	18.6964	SPARC;STAT1;CAV1;IL12B;APOE;SULF1;THBS1;SCG2
positive regulation of calcium ion transport (GO:0051928)	1937-08-01	0.00472103	0.0324309	0	0	3.49092	18.6964	CCR1;PDGFRB;CCL5;CAV1;F2R;PDGFB;STC1;LILRA5
regulation of erythrocyte differentiation (GO:0045646)	1937-08-01	0.00472103	0.0324309	0	0	3.49092	18.6964	LYN;SPI1;STAT1;NCKAP1L;INHBA;ETS1;HIF1A;HOXA5
regulation of vascular associated smooth muscle cell proliferation (GO:1904705)	1937-08-01	0.00472103	0.0324309	0	0	3.49092	18.6964	GJA1;P2RY6;TGFB3;MMP2;TPM1;PDGFB;MMP9;APLN
positive regulation of chemokine production (GO:0032722)	1953-10-01	0.00473494	0.0324309	0	0	2.94473	15.7625	APP;IL6;IFNG;CLEC7A;OAS3;TNFSF4;EIF2AK2;F2RL1;HIF1A;TLR2
positive regulation of NIK/NF-kappaB signaling (GO:1901224)	1953-10-01	0.00473494	0.0324309	0	0	2.94473	15.7625	CD86;APP;LAPTM5;IL12B;EIF2AK2;CD27;IFI35;CCL19;CD14;TLR2
regulation of immune effector process (GO:0002697)	1953-10-01	0.00473494	0.0324309	0	0	2.94473	15.7625	C1QB;C3;C1QA;C1S;C5AR1;C3AR1;HLA-DRA;CFB;C2;C1QC
positive regulation of angiogenesis (GO:0045766)	17/116	0.0047728	0.0325382	0	0	2.1782	11.6421	ITGB1;FOXC2;SERPINE1;VASH2;HMGA2;PIK3CD;VEGFC;ETS1;HIF1A;THBS1;PGF;RUNX1;ADAM12;APLNR;ITGAX;CHI3L1;ITGA5
metal ion transport (GO:0030001)	14/88	0.0047737	0.0325382	0	0	2.39813	12.8171	CATSPER1;CCR1;SLC11A1;CAV1;SLC30A1;ATP2C1;SLC8A1;PANX1;CYP27B1;TRPM2;CCL8;CCL5;SLC39A8;CCR5
negative regulation of binding (GO:0051100)	14/88	0.0047737	0.0325382	0	0	2.39813	12.8171	CAV1;CTSZ;PDGFB;TMC8;HMGA2;IFIT1;TTBK1;IFIT2;AURKA;DAB2;BAG2;IFI16;XIRP1;DACT1
regulation of pri-miRNA transcription by RNA polymerase II (GO:1902893)	1945-09-01	0.00484301	0.0329045	0	0	3.16461	16.8681	TGFB2;SPI1;TGFB1;PDGFB;GATA3;ETS1;HIF1A;LILRB4;APLN
regulation of receptor signaling pathway via JAK-STAT (GO:0046425)	1945-09-01	0.00484301	0.0329045	0	0	3.16461	16.8681	IL6;SOCS1;PTPRC;CCL5;CAV1;IL10RA;F2R;JAK3;SH2B3
regulation of MAPK cascade (GO:0043408)	22/166	0.00512769	0.0347827	0	0	1.9399	10.2293	LYN;NTRK1;IL11;SHC1;CAV1;FCRL3;F2R;PDGFB;FN1;LAPTM5;OSM;PDGFA;LILRB4;LILRA5;GREM1;IL6;SPRED1;CD4;PTPRC;LBH;ROR2;ROS1
plasma membrane invagination (GO:0099024)	2022-07-30	0.00518279	0.034988	0	0	3.85001	20.2603	MSR1;IGLL5;ITGAM;IGLL1;ITGB2;MYH9;FCGR1A
positive regulation of phosphate metabolic process (GO:0045937)	2022-07-30	0.00518279	0.034988	0	0	3.85001	20.2603	APP;DSCAM;IFNG;CCL5;NCKAP1L;ITGA6;THBS1
respiratory tube development (GO:0030323)	2022-07-30	0.00518279	0.034988	0	0	3.85001	20.2603	ITGA3;WNT7B;PDPN;LOXL3;CHI3L1;PROX1;STRA6
regulation of type I interferon production (GO:0032479)	14/89	0.00529119	0.0354865	0	0	2.36603	12.402	ZBP1;DDX58;NLRC5;TNFAIP3;PTPN22;UBE2L6;ISG15;HERC5;IFIH1;IFI16;IRF1;IRF7;IRF8;CD14
second-messenger-mediated signaling (GO:0019932)	14/89	0.00529119	0.0354865	0	0	2.36603	12.402	CCR1;MCTP1;CXCR5;CXCR6;FPR2;SAMD14;CXCR3;CCRL2;CCR8;TNFSF11;CCR7;APOE;CCR5;CCR4
positive regulation of epithelial cell apoptotic process (GO:1904037)	2022-06-23	0.00530702	0.0354865	0	0	4.46311	23.381	SFRP4;IL6;ITGA4;ANO6;HLA-G;THBS1
positive regulation of interleukin-17 production (GO:0032740)	2022-06-23	0.00530702	0.0354865	0	0	4.46311	23.381	IL6;TGFB1;RFTN1;OSM;IL12B;SLAMF6
positive regulation of morphogenesis of an epithelium (GO:1905332)	2022-06-23	0.00530702	0.0354865	0	0	4.46311	23.381	GJA1;LBX2;GDNF;LHX1;ITGAX;PIK3CD
regulation of interferon-gamma-mediated signaling pathway (GO:0060334)	2022-06-23	0.00530702	0.0354865	0	0	4.46311	23.381	SOCS1;IFNG;STAT1;NLRC5;PARP14;PARP9
positive regulation of developmental process (GO:0051094)	23/177	0.00545271	0.0364031	0	0	1.89666	9.88472	ACVR1;DLX1;PHLDB1;DLX2;CEBPB;FOXD1;RIF1;TFRC;SMURF2;FST;PDGFB;DDHD1;KRT10;AURKA;GJA1;BMP1;GDNF;BASP1;LHX1;APOE;BMPR1B;PHLDB2;PACSIN1
cellular component assembly (GO:0022607)	31/261	0.0055911	0.0372681	0	0	1.71405	8.89007	WIPF1;FBLIM1;SLC2A1;PDGFA;LAMC1;CD3E;LIMA1;VCPIP1;CALD1;HAS1;RAC2;HAS3;FLNA;HAS2;LPXN;NCKAP1L;HORMAD1;TGFB1;NLGN4X;TEX11;MYO7B;RHOH;WNT7A;MYO1B;KRT14;IL2RB;FSCN1;EPPK1;LCP1;CD247;SKAP2
negative regulation of innate immune response (GO:0045824)	1938-08-01	0.00560226	0.0372837	0	0	3.37437	17.4947	IFI16;STAT2;OAS3;NLRC5;SLAMF8;TNFAIP3;ISG15;USP18
plasma membrane bounded cell projection organization (GO:0120036)	18/128	0.0058317	0.0387497	0	0	2.07588	10.6793	BLK;LYN;APP;CNTNAP2;UNC5A;TPM1;LAMB1;GPRIN3;LIMA1;SAMD14;IL6;GDNF;FLRT3;GPRIN1;NEDD4;CCR7;APOE;LRP12
extrinsic apoptotic signaling pathway (GO:0097191)	1972-12-01	0.00593723	0.0393889	0	0	2.53361	12.9886	TGFB2;TGFB1;IFI27;IFNG;BCL2A1;CD70;CD27;ITGAV;INHBA;NGF;TNFRSF1B;BID
cell surface receptor signaling pathway involved in heart development (GO:0061311)	2022-05-17	0.00624377	0.0405615	0	0	5.26678	26.7351	ACVR1;HEYL;TGFB1;SNAI1;SNAI2
negative regulation of chemokine production (GO:0032682)	2022-05-17	0.00624377	0.0405615	0	0	5.26678	26.7351	IL6;OAS3;F2RL1;SIRPA;LILRB4
positive regulation of collagen metabolic process (GO:0010714)	2022-05-17	0.00624377	0.0405615	0	0	5.26678	26.7351	TGFB1;TGFB3;CREB3L1;F2R;RUNX1
positive regulation of positive chemotaxis (GO:0050927)	2022-05-17	0.00624377	0.0405615	0	0	5.26678	26.7351	VEGFC;CDH13;F2RL1;SCG2;PGF
regulation of stem cell proliferation (GO:0072091)	2022-05-17	0.00624377	0.0405615	0	0	5.26678	26.7351	GJA1;PTPRC;EIF2AK2;HMGA2;SOX11
stem cell development (GO:0048864)	2022-05-17	0.00624377	0.0405615	0	0	5.26678	26.7351	PTPRC;WNT7A;SNAI2;NRG1;SOX11
aminoglycan catabolic process (GO:0006026)	2022-07-31	0.0062776	0.0405615	0	0	3.68939	18.7081	CHIT1;SDC2;SDC3;CHI3L1;AGRN;GPC6;HSPG2
negative regulation of interleukin-6 production (GO:0032715)	2022-07-31	0.0062776	0.0405615	0	0	3.68939	18.7081	IL37;TNFAIP3;SIRPA;PTPN22;NCKAP1L;LILRB4;SLAMF1
cellular response to interleukin-2 (GO:0071352)	2022-04-11	0.00630594	0.0405615	0	0	7.22004	36.5786	SHC1;IL2RA;IL2RB;JAK3
embryonic eye morphogenesis (GO:0048048)	2022-04-11	0.00630594	0.0405615	0	0	7.22004	36.5786	FBN2;TH;MFAP2;FBN1
interleukin-2-mediated signaling pathway (GO:0038110)	2022-04-11	0.00630594	0.0405615	0	0	7.22004	36.5786	SHC1;IL2RA;IL2RB;JAK3
interleukin-35-mediated signaling pathway (GO:0070757)	2022-04-11	0.00630594	0.0405615	0	0	7.22004	36.5786	STAT1;STAT4;IL12RB2;IL27RA
negative regulation of activated T cell proliferation (GO:0046007)	2022-04-11	0.00630594	0.0405615	0	0	7.22004	36.5786	PRNP;PDCD1LG2;FOXP3;LILRB4
negative regulation of steroid biosynthetic process (GO:0010894)	2022-04-11	0.00630594	0.0405615	0	0	7.22004	36.5786	GFI1;SNAI1;SNAI2;PROX1
negative regulation of T-helper cell differentiation (GO:0045623)	2022-04-11	0.00630594	0.0405615	0	0	7.22004	36.5786	TBX21;TNFSF4;FOXP3;JAK3
positive regulation of chondrocyte differentiation (GO:0032332)	2022-04-11	0.00630594	0.0405615	0	0	7.22004	36.5786	BMPR1B;GDF6;HOXA11;LOXL2
regulation of T cell apoptotic process (GO:0070232)	2022-04-11	0.00630594	0.0405615	0	0	7.22004	36.5786	CCL5;PDCD1;JAK3;IDO1
regulation of T-helper 2 cell cytokine production (GO:2000551)	2022-04-11	0.00630594	0.0405615	0	0	7.22004	36.5786	IL6;RSAD2;TBX21;XCL1
regulation of toll-like receptor 9 signaling pathway (GO:0034163)	2022-04-11	0.00630594	0.0405615	0	0	7.22004	36.5786	RSAD2;FCRL3;PTPN22;LILRA4
T cell chemotaxis (GO:0010818)	2022-04-11	0.00630594	0.0405615	0	0	7.22004	36.5786	CXCL10;CXCL11;PIK3CD;PIK3CG
positive regulation of hydrolase activity (GO:0051345)	20/149	0.00641855	0.0412231	0	0	1.9675	9.93302	ITGB1;NTRK1;ARHGAP11B;CCL13;CCL11;F2R;THY1;RCN3;DOCK11;CCL8;CCL7;CCL5;XCL1;F2RL1;ITGA6;CCL19;ECT2;CCL18;AGRN;TGM2
positive regulation of neuron death (GO:1901216)	1947-09-01	0.00652706	0.0412315	0	0	2.99773	15.084	SRPK2;C1QA;PRNP;TGFB2;ITGAM;TYROBP;IFNG;ITGB2;PCSK9
antimicrobial humoral immune response mediated by antimicrobial peptide (GO:0061844)	1964-11-01	0.00653075	0.0412315	0	0	2.62841	13.2241	CXCL6;CCL13;CXCL10;CXCL9;CXCL11;GNLY;CXCL1;CXCL13;CXCL3;CXCL14;CXCL5
negative regulation of protein secretion (GO:0050709)	1939-08-01	0.00660337	0.0412315	0	0	3.26535	16.3926	RSAD2;IRS1;F2R;BMP8A;IL12B;INHBB;APOE;ADTRP
vesicle cytoskeletal trafficking (GO:0099518)	1939-08-01	0.00660337	0.0412315	0	0	3.26535	16.3926	MYO1B;NDE1;MYO7B;MYO5A;MYO7A;TANC2;MYO1F;MYO1G
inner ear morphogenesis (GO:0042472)	2022-06-24	0.00664325	0.0412315	0	0	4.21494	21.1343	TIFAB;MYO3B;ZIC1;HOXA1;EPHB2;TBX18
mammary gland development (GO:0030879)	2022-06-24	0.00664325	0.0412315	0	0	4.21494	21.1343	TGFB3;CAV1;WNT7B;NRG1;WNT2;APLN
negative regulation of ossification (GO:0030279)	2022-06-24	0.00664325	0.0412315	0	0	4.21494	21.1343	CCR1;SRGN;GREM1;CHSY1;KREMEN2;SOST
positive regulation of neuron apoptotic process (GO:0043525)	2022-06-24	0.00664325	0.0412315	0	0	4.21494	21.1343	SRPK2;PRNP;TGFB2;ITGAM;TYROBP;PCSK9
regulation of cellular response to transforming growth factor beta stimulus (GO:1903844)	2022-06-24	0.00664325	0.0412315	0	0	4.21494	21.1343	DLX1;TGFB1;SMURF2;ITGA3;SOX11;NREP
regulation of keratinocyte proliferation (GO:0010837)	2022-06-24	0.00664325	0.0412315	0	0	4.21494	21.1343	EPB41L4B;CDH3;CASK;SNAI2;EPPK1;PTPRK
cell junction disassembly (GO:0150146)	2022-03-06	0.00669305	0.0412315	0	0	12.6292	63.2303	C1QB;C1QA;C1QC
cellular response to lipoteichoic acid (GO:0071223)	2022-03-06	0.00669305	0.0412315	0	0	12.6292	63.2303	CD14;LBP;TLR2
chondrocyte development (GO:0002063)	2022-03-06	0.00669305	0.0412315	0	0	12.6292	63.2303	BMPR1B;SULF1;SULF2
foam cell differentiation (GO:0090077)	2022-03-06	0.00669305	0.0412315	0	0	12.6292	63.2303	TGFB1;SOAT1;STAT1
ISG15-protein conjugation (GO:0032020)	2022-03-06	0.00669305	0.0412315	0	0	12.6292	63.2303	HERC5;ISG15;UBE2L6
macrophage derived foam cell differentiation (GO:0010742)	2022-03-06	0.00669305	0.0412315	0	0	12.6292	63.2303	TGFB1;SOAT1;STAT1
negative regulation of B cell receptor signaling pathway (GO:0050859)	2022-03-06	0.00669305	0.0412315	0	0	12.6292	63.2303	CD300A;FCRL3;LPXN
negative regulation of mast cell activation (GO:0033004)	2022-03-06	0.00669305	0.0412315	0	0	12.6292	63.2303	CD84;CD300A;CD300LF
negative regulation of myeloid leukocyte mediated immunity (GO:0002887)	2022-03-06	0.00669305	0.0412315	0	0	12.6292	63.2303	CD84;SPI1;CD300A
negative regulation of vitamin metabolic process (GO:0046137)	2022-03-06	0.00669305	0.0412315	0	0	12.6292	63.2303	GFI1;SNAI1;SNAI2
positive regulation of antigen processing and presentation (GO:0002579)	2022-03-06	0.00669305	0.0412315	0	0	12.6292	63.2303	SLC11A1;CCR7;CCL19
positive regulation of cell-cell adhesion mediated by integrin (GO:0033634)	2022-03-06	0.00669305	0.0412315	0	0	12.6292	63.2303	CCL5;CD3E;CXCL13
positive regulation of dendritic cell antigen processing and presentation (GO:0002606)	2022-03-06	0.00669305	0.0412315	0	0	12.6292	63.2303	SLC11A1;CCR7;CCL19
positive regulation of killing of cells of other organism (GO:0051712)	2022-03-06	0.00669305	0.0412315	0	0	12.6292	63.2303	IFNG;CLEC7A;PRF1
positive regulation of toll-like receptor 3 signaling pathway (GO:0034141)	2022-03-06	0.00669305	0.0412315	0	0	12.6292	63.2303	CAV1;F2RL1;PTPN22
regulation of nuclease activity (GO:0032069)	2022-03-06	0.00669305	0.0412315	0	0	12.6292	63.2303	OAS2;OAS3;OASL
response to lipoteichoic acid (GO:0070391)	2022-03-06	0.00669305	0.0412315	0	0	12.6292	63.2303	CD14;LBP;TLR2
T-helper 17 cell lineage commitment (GO:0072540)	2022-03-06	0.00669305	0.0412315	0	0	12.6292	63.2303	IL6;SLAMF6;BATF
negative regulation of transcription by RNA polymerase II (GO:0000122)	68/684	0.00670304	0.0412329	0	0	1.4105	7.05982	CIITA;TENM2;SPI1;RIF1;GFI1;SLA2;FOXM1;GLI3;LOXL2;SALL1;SOX1;DNMT3B;HOXA7;DACT1;EOMES;OSR2;BATF3;ZNF281;FST;ZBTB32;EN1;SOX11;PAX6;PROX1;PARP9;FOXP3;RUNX3;RUNX1;ZEB2;IFI27;IFNG;TFEC;IRF7;IRF8;DLX1;FOXC2;DLX2;CEBPB;TMPRSS6;SHOX2;PDGFB;GLIS3;GATA3;AEBP1;HDAC9;GLIS2;IFI16;NFIL3;TBX21;NRIP1;ZBED6;SKIL;E2F7;IRX2;ZFHX3;SMURF2;STAT1;CAV1;PLK1;HMGA2;LILRB4;KLF7;DAB2;YEATS2;NEDD4;SNAI1;SNAI2;HOXD9
cytoskeleton organization (GO:0007010)	17/120	0.00673005	0.041339	0	0	2.09315	10.4682	CCL13;CCL11;TPM1;MICAL2;TNFAIP3;RHOH;THY1;RHOBTB1;FMNL3;STRIP2;DIAPH3;FGD6;FMNL2;CCL7;RAC2;APOE;PACSIN1
sensory organ development (GO:0007423)	1956-10-01	0.00708219	0.0434388	0	0	2.75223	13.624	TGFB2;SMOC1;SH3PXD2B;MYO7B;PAX6;MYO7A;GATA3;MEIS3;BMPR1B;STRA6
neuron projection development (GO:0031175)	22/171	0.00726439	0.0444918	0	0	1.87429	9.23045	BLK;LYN;APP;CNTNAP2;TRIO;UNC5A;VASH2;WNT7A;LAMB1;NGF;GPRIN3;SAMD14;IL6;GDNF;FLRT3;GPRIN1;NEDD4;NCKAP1L;APOE;EPHB2;LRP12;PACSIN1
epidermis development (GO:0008544)	13/83	0.00731818	0.0446917	0	0	2.35298	11.5705	CDSN;LAMB3;BNC1;LAMA3;KLK5;LAMC2;PLOD1;ATP2C1;PTHLH;KRT9;CASP14;COL7A1;KRT14
positive regulation of plasma membrane bounded cell projection assembly (GO:0120034)	13/83	0.00731818	0.0446917	0	0	2.35298	11.5705	TENM2;TGFB3;DOCK11;ANLN;CCDC88A;CDC42EP3;RAC2;CDC42EP2;FSCN1;F2RL1;CCR7;CCL19;AGRN
regulation of protein phosphorylation (GO:0001932)	31/266	0.00733073	0.0447037	0	0	1.67713	8.24421	APP;CEBPB;TFRC;ITGB3;ITGB2;PDGFA;TREM2;PRR5L;FPR2;C3;SOCS1;GPNMB;SIRPA;EPHB2;ECT2;LYN;NTRK1;PRNP;TGFB1;STAT2;IGFBP3;FN1;PLAUR;VEGFC;MMP9;PGF;CCDC88A;DAB2;CD4;IFNG;ADTRP
positive regulation of vasculature development (GO:1904018)	15/102	0.00749918	0.0456244	0	0	2.18545	10.6933	ITGB1;SERPINE1;VASH2;HMGA2;PIK3CD;VEGFC;ETS1;HIF1A;THBS1;PGF;RUNX1;ADAM12;APLNR;ITGAX;CHI3L1
hematopoietic progenitor cell differentiation (GO:0002244)	1932-07-01	0.00753569	0.0456244	0	0	3.54163	17.3118	TGFB1;PTPRC;TNFRSF13B;FST;INHBA;FSTL3;BATF
liver development (GO:0001889)	1932-07-01	0.00753569	0.0456244	0	0	3.54163	17.3118	CEBPB;IL6;PCSK9;PROX1;MET;E2F7;AURKA
negative regulation of cell-matrix adhesion (GO:0001953)	1932-07-01	0.00753569	0.0456244	0	0	3.54163	17.3118	MMP12;SERPINE1;CASK;HOXA7;THBS1;PHLDB2;AJAP1
regulation of chemotaxis (GO:0050920)	1932-07-01	0.00753569	0.0456244	0	0	3.54163	17.3118	PDGFRB;TGFB1;PDGFB;F2RL1;TREM2;CCL19;THBS1
negative regulation of cell-substrate adhesion (GO:0010812)	1940-08-01	0.0077341	0.0467587	0	0	3.16313	15.3795	PTPRO;SPRY4;SPOCK1;CASK;HOXA7;THBS1;GBP1;AJAP1
leukocyte tethering or rolling (GO:0050901)	2022-05-18	0.00812976	0.0485778	0	0	4.86138	23.3941	ITGB1;SELPLG;VCAM1;ITGA4;SELL
positive regulation of cartilage development (GO:0061036)	2022-05-18	0.00812976	0.0485778	0	0	4.86138	23.3941	BMP1;GDF6;BMPR1B;HOXA11;LOXL2
positive regulation of lymphocyte chemotaxis (GO:0140131)	2022-05-18	0.00812976	0.0485778	0	0	4.86138	23.3941	CCL7;CCL5;ADAM10;XCL1;CXCL13
positive regulation of phosphoprotein phosphatase activity (GO:0032516)	2022-05-18	0.00812976	0.0485778	0	0	4.86138	23.3941	PDGFRB;PTPRC;CD300A;FCRL3;ITGA1
regulation of platelet aggregation (GO:0090330)	2022-05-18	0.00812976	0.0485778	0	0	4.86138	23.3941	BLK;LYN;SERPINE2;PDPN;SH2B3
regulation of presynapse assembly (GO:1905606)	2022-05-18	0.00812976	0.0485778	0	0	4.86138	23.3941	PTPRD;APP;LRFN4;WNT7A;GPC6
regulation of presynapse organization (GO:0099174)	2022-05-18	0.00812976	0.0485778	0	0	4.86138	23.3941	PTPRD;APP;LRFN4;WNT7A;GPC6
central nervous system development (GO:0007417)	31/268	0.00814222	0.0485778	0	0	1.66279	7.99917	C1QA;CNTNAP2;DLX2;ITGAM;AMIGO2;LOXL3;SLC2A1;HAPLN3;GLIS2;C3;ZIC2;PTPRZ1;PDGFC;ZIC1;SPOCK1;ASIC2;SOX4;EOMES;ZFHX3;MARCKSL1;SOX11;PAX6;PROX1;ZIC5;VAX1;MEIS3;HSPG2;GRIN2D;VCAN;COL4A1;TAGLN3
cellular polysaccharide biosynthetic process (GO:0033692)	2022-06-25	0.00820742	0.0485778	0	0	3.99288	19.1767	EXT1;HAS1;CSGALNACT2;B3GNT4;HAS3;HAS2
negative regulation of sequestering of calcium ion (GO:0051283)	2022-06-25	0.00820742	0.0485778	0	0	3.99288	19.1767	TRPM2;PTPRC;F2R;XCL1;CCR7;CCL19
negative regulation of signaling (GO:0023057)	2022-06-25	0.00820742	0.0485778	0	0	3.99288	19.1767	ACVR1;IL11;UBASH3B;IGFBP3;OSM;PCSK9
positive regulation of T cell migration (GO:2000406)	2022-06-25	0.00820742	0.0485778	0	0	3.99288	19.1767	APP;CXCL10;CCL5;ADAM10;XCL1;CXCL13
positive regulation of vascular endothelial growth factor production (GO:0010575)	2022-06-25	0.00820742	0.0485778	0	0	3.99288	19.1767	C3;IL6;TGFB1;SULF1;HIF1A;SULF2
regulation of calcium ion import (GO:0090279)	2022-06-25	0.00820742	0.0485778	0	0	3.99288	19.1767	PDGFRB;PRNP;FCRL3;PDGFB;STC1;SLC30A1
regulation of epidermal cell differentiation (GO:0045604)	2022-06-25	0.00820742	0.0485778	0	0	3.99288	19.1767	KLF7;SFRP4;CTSK;ABCA12;SGPP1;RUNX1
sulfur compound biosynthetic process (GO:0044272)	16/113	0.00844367	0.0499062	0	0	2.09112	9.98373	LUM;CSGALNACT2;BGN;VCAN;CHST11;CHSY1;DSE;B3GNT4;CHST15;CHST1;CHST13;CSPG4;CHSY3;ST3GAL2;CHST2;CHST3
receptor internalization (GO:0031623)	1949-09-01	0.00862752	0.0508911	0	0	2.84754	13.5338	ITGB1;FCER1G;RAB31;TFRC;CAV1;NEDD4;ITGB2;LILRB1;LILRB4
negative regulation of DNA-binding transcription factor activity (GO:0043433)	19/143	0.00863439	0.0508911	0	0	1.94368	9.23635	EOMES;PRNP;SPI1;GFI1;FZD6;NLRC5;TNFAIP3;PROX1;FOXP3;GLIS2;SFRP4;HEYL;AIM2;TNFSF4;XCL1;FLNA;TNFRSF4;CMKLR1;HAVCR2
cochlea morphogenesis (GO:0090103)	2022-04-12	0.00891447	0.0519621	0	0	6.31719	29.8176	TIFAB;MYO3B;HOXA1;TBX18
dermatan sulfate biosynthetic process (GO:0030208)	2022-04-12	0.00891447	0.0519621	0	0	6.31719	29.8176	VCAN;DSE;BGN;CSPG4
eye photoreceptor cell differentiation (GO:0001754)	2022-04-12	0.00891447	0.0519621	0	0	6.31719	29.8176	DSCAM;TH;MYO7A;SDK2
phospholipid efflux (GO:0033700)	2022-04-12	0.00891447	0.0519621	0	0	6.31719	29.8176	ABCA1;APOC1;APOE;ABCA12
positive regulation of protein maturation (GO:1903319)	2022-04-12	0.00891447	0.0519621	0	0	6.31719	29.8176	BAG2;ADAM8;NLRC4;SOX4
positive regulation of pseudopodium assembly (GO:0031274)	2022-04-12	0.00891447	0.0519621	0	0	6.31719	29.8176	CDC42EP3;CDC42EP2;F2RL1;CCR7
positive regulation of T-helper 17 type immune response (GO:2000318)	2022-04-12	0.00891447	0.0519621	0	0	6.31719	29.8176	NLRP10;CLEC7A;IL12B;IL12RB1
regulation of pseudopodium assembly (GO:0031272)	2022-04-12	0.00891447	0.0519621	0	0	6.31719	29.8176	CDC42EP3;CDC42EP2;F2RL1;CCR7
cellular metal ion homeostasis (GO:0006875)	15/104	0.00894703	0.0520743	0	0	2.13611	10.0748	CCR1;SLC24A2;CCL13;CCL11;CAV1;STC1;SLC30A1;ATP2C1;SLC8A1;CCL8;CCL7;STC2;CCL5;CCL19;ATP13A3
positive regulation of cytokine production involved in immune response (GO:0002720)	1933-07-01	0.00897067	0.0520743	0	0	3.40523	16.0515	CLEC7A;TNFSF4;LAPTM5;F2RL1;XCL1;HLA-F;HLA-G
vasculogenesis (GO:0001570)	1933-07-01	0.00897067	0.0520743	0	0	3.40523	16.0515	PDGFRB;SPRED1;TGFB1;CAV1;WNT7B;APLNR;HAS2
cortical cytoskeleton organization (GO:0030865)	1941-08-01	0.0090043	0.0521263	0	0	3.06711	14.4463	FMNL3;FMNL1;FMNL2;RAC2;RHOH;NCKAP1L;LCP1;RHOBTB1
regulation of filopodium assembly (GO:0051489)	1941-08-01	0.0090043	0.0521263	0	0	3.06711	14.4463	DOCK11;TRPM2;TENM2;MYO10;TGFB3;FSCN1;CCR7;AGRN
receptor metabolic process (GO:0043112)	1958-10-01	0.00908844	0.0525414	0	0	2.63727	12.3972	ITGB1;FCER1G;RAB31;TGFB1;TFRC;CAV1;NEDD4;ITGB2;LILRB1;LILRB4
negative regulation of cell motility (GO:2000146)	16/114	0.00917157	0.0529495	0	0	2.06967	9.71018	CLIC4;MCTP1;SERPINE1;TPM1;STC1;LDLRAD4;GATA3;THY1;PTPRK;SULF1;BST2;FRMD5;DUSP10;NAV3;DPEP1;EPPK1
regulation of apoptotic process (GO:0042981)	72/742	0.00936413	0.0539875	0	0	1.37288	6.41253	ITGB1;TRIO;TFRC;KIF14;PCSK9;CD3E;IFIT3;IFIT2;TCL1A;LGALS1;TNFSF10;CTLA4;TNFRSF8;CD38;PIM2;JAK3;HOXA5;SOX4;TP63;TGM2;ZBP1;PLEKHG2;TNFRSF12A;IGFBP3;ACTN1;PLAUR;ADAM10;FOXL2;ANO6;NGF;MMP9;DUSP6;VAV2;GREM1;SFRP4;HCK;MELK;GAS1;DPEP1;ITGA6;BIRC3;BCL2A1;SHC1;IFI6;NLRC4;FSTL1;THBS1;UBD;PDPN;FLNA;NCKAP1L;BMF;BID;ECT2;BCL2L14;NTRK1;STAT1;TGFB3;PLK1;HMGA2;LILRB1;DHRS2;CXCL10;DAB2;IL6;PROC;GDNF;AXL;IL2RB;CD2…
negative regulation of ERK1 and ERK2 cascade (GO:0070373)	1950-09-01	0.00985251	0.0566486	0	0	2.77793	12.8341	LYN;SPRED1;DUSP10;PTPRC;SIRPA;EMILIN1;EPHB2;GBP1;DUSP6
regulation of complement activation (GO:0030449)	1950-09-01	0.00985251	0.0566486	0	0	2.77793	12.8341	C1QB;C3;C1QA;C1S;C5AR1;C3AR1;CFB;C2;C1QC
metanephros development (GO:0001656)	2022-06-26	0.0100193	0.0572959	0	0	3.79303	17.4602	OSR2;FOXD1;GDNF;BASP1;WNT7B;GDF6
negative regulation of receptor-mediated endocytosis (GO:0048261)	2022-06-26	0.0100193	0.0572959	0	0	3.79303	17.4602	APP;NEU3;ITGB3;APOC1;PCSK9;ITGAV
positive regulation of filopodium assembly (GO:0051491)	2022-06-26	0.0100193	0.0572959	0	0	3.79303	17.4602	DOCK11;TENM2;TGFB3;FSCN1;CCR7;AGRN
regulation of myelination (GO:0031641)	2022-06-26	0.0100193	0.0572959	0	0	3.79303	17.4602	PTPRZ1;KIF14;ITGAX;CST7;TNFRSF1B;TYMP
positive regulation of tyrosine phosphorylation of STAT protein (GO:0042531)	1959-10-01	0.0102416	0.0584877	0	0	2.58331	11.8349	LYN;IL6;CSF2;IFNG;TNFRSF18;CCL5;OSM;IL12B;PARP9;PARP14
activin receptor signaling pathway (GO:0032924)	2022-05-19	0.0103768	0.0586262	0	0	4.5139	20.6203	ACVR1;INHBB;INHBA;GDF6;TGFBR1
branching involved in ureteric bud morphogenesis (GO:0001658)	2022-05-19	0.0103768	0.0586262	0	0	4.5139	20.6203	FOXD1;SALL1;GDNF;HOXD11;HOXA11
negative regulation of nervous system development (GO:0051961)	2022-05-19	0.0103768	0.0586262	0	0	4.5139	20.6203	IL6;CCL11;WNT7A;PAX6;TLR2
positive regulation of cellular protein catabolic process (GO:1903364)	2022-05-19	0.0103768	0.0586262	0	0	4.5139	20.6203	MSN;PCSK9;APOE;CTSC;DACT1
positive regulation of neutrophil chemotaxis (GO:0090023)	2022-05-19	0.0103768	0.0586262	0	0	4.5139	20.6203	RAC2;XCL1;CCR7;NCKAP1L;CCL19
pyroptosis (GO:0070269)	2022-05-19	0.0103768	0.0586262	0	0	4.5139	20.6203	ZBP1;AIM2;GZMB;TREM2;NLRC4
regulation of neuroinflammatory response (GO:0150077)	2022-05-19	0.0103768	0.0586262	0	0	4.5139	20.6203	IL6;MMP3;TREM2;TNFRSF1B;MMP9
ureteric bud morphogenesis (GO:0060675)	2022-05-19	0.0103768	0.0586262	0	0	4.5139	20.6203	SALL1;GDNF;GATA3;HOXD11;HOXA11
protein insertion into membrane (GO:0051205)	1934-07-01	0.010596	0.0597051	0	0	3.27893	14.9102	RTP4;APP;PRNP;GRIN3B;RTP3;TRAM2;STX1A
response to steroid hormone (GO:0048545)	1934-07-01	0.010596	0.0597051	0	0	3.27893	14.9102	CATSPER1;TGFB2;TGFB1;TGFB3;CAV1;ADTRP;THBS1
antigen processing and presentation of endogenous peptide antigen via MHC class I via ER pathway (GO:0002484)	2022-03-07	0.0110759	0.0607093	0	0	9.47137	42.6494	HLA-B;HLA-F;HLA-G
antigen processing and presentation of endogenous peptide antigen via MHC class I via ER pathway, TAP-independent (GO:0002486)	2022-03-07	0.0110759	0.0607093	0	0	9.47137	42.6494	HLA-B;HLA-F;HLA-G
delamination (GO:0060232)	2022-03-07	0.0110759	0.0607093	0	0	9.47137	42.6494	CDSN;SPI1;ABCA12
gap junction assembly (GO:0016264)	2022-03-07	0.0110759	0.0607093	0	0	9.47137	42.6494	GJC1;GJA1;GJD3
gas homeostasis (GO:0033483)	2022-03-07	0.0110759	0.0607093	0	0	9.47137	42.6494	CAV1;WNT7B;HIF1A
hyaluronan biosynthetic process (GO:0030213)	2022-03-07	0.0110759	0.0607093	0	0	9.47137	42.6494	HAS1;HAS3;HAS2
lymphoid progenitor cell differentiation (GO:0002320)	2022-03-07	0.0110759	0.0607093	0	0	9.47137	42.6494	SPI1;SOX4;BATF
maintenance of protein location in extracellular region (GO:0071694)	2022-03-07	0.0110759	0.0607093	0	0	9.47137	42.6494	FBN2;LTBP1;FBN1
negative regulation of p38MAPK cascade (GO:1903753)	2022-03-07	0.0110759	0.0607093	0	0	9.47137	42.6494	DUSP10;PTPN22;TREM2
nose development (GO:0043584)	2022-03-07	0.0110759	0.0607093	0	0	9.47137	42.6494	PROX1;GLI3;STRA6
platelet dense granule organization (GO:0060155)	2022-03-07	0.0110759	0.0607093	0	0	9.47137	42.6494	ABCA1;F2R;F2RL3
positive regulation of cardiac epithelial to mesenchymal transition (GO:0062043)	2022-03-07	0.0110759	0.0607093	0	0	9.47137	42.6494	ACVR1;TGFB2;TGFBR1
positive regulation of epithelial tube formation (GO:1905278)	2022-03-07	0.0110759	0.0607093	0	0	9.47137	42.6494	GDNF;PIK3CD;GATA3
positive regulation of interleukin-23 production (GO:0032747)	2022-03-07	0.0110759	0.0607093	0	0	9.47137	42.6494	CSF2;IFNG;CLEC7A
positive regulation of lymphocyte apoptotic process (GO:0070230)	2022-03-07	0.0110759	0.0607093	0	0	9.47137	42.6494	CCL5;PDCD1;IDO1
regulation of calcidiol 1-monooxygenase activity (GO:0060558)	2022-03-07	0.0110759	0.0607093	0	0	9.47137	42.6494	CYP27B1;IFNG;GFI1
regulation of natural killer cell chemotaxis (GO:2000501)	2022-03-07	0.0110759	0.0607093	0	0	9.47137	42.6494	CCL7;CCL5;XCL1
regulation of toll-like receptor 7 signaling pathway (GO:0034155)	2022-03-07	0.0110759	0.0607093	0	0	9.47137	42.6494	RSAD2;PTPN22;LILRA4
regulation of transforming growth factor beta1 production (GO:0032908)	2022-03-07	0.0110759	0.0607093	0	0	9.47137	42.6494	LAPTM4B;TYROBP;THBS1
regulation of transforming growth factor beta2 production (GO:0032909)	2022-03-07	0.0110759	0.0607093	0	0	9.47137	42.6494	TGFB2;CDH3;HIF1A
T-helper 17 cell differentiation (GO:0072539)	2022-03-07	0.0110759	0.0607093	0	0	9.47137	42.6494	IL6;SLAMF6;BATF
cholesterol transport (GO:0030301)	1951-09-01	0.011204	0.0612526	0	0	2.71165	12.1793	ABCA1;LIMA1;MSR1;STARD4;SOAT1;CAV1;LIPG;APOC1;APOE
regulation of epithelial cell migration (GO:0010632)	1951-09-01	0.011204	0.0612526	0	0	2.71165	12.1793	MACF1;TGFB2;DUSP10;IFNG;GLIPR2;HIF1A;ARSB;PTPRG;PFN2
apoptotic process (GO:0006915)	27/231	0.0113235	0.0618257	0	0	1.68087	7.53178	APP;ITGB2;PRF1;IFI6;AHR;IFIT2;CASP5;DPF1;BMF;CD14;BID;RNF152;RELT;TP63;BCL2L14;GZMB;GDF6;CD2;PLSCR1;MELK;IFI27;FAP;IFNG;IRF1;IL2RA;PAEP;TLR2
positive regulation of protein polymerization (GO:0032273)	1969-11-01	0.0114679	0.0624529	0	0	2.40117	10.7289	HCK;FCHSD2;CCL11;NAV3;CDC42EP3;CDC42EP2;CCR7;NCKAP1L;MET;TTBK1;PFN2
synapse assembly (GO:0007416)	1969-11-01	0.0114679	0.0624529	0	0	2.40117	10.7289	FARP1;SDK1;NLGN4X;PLXND1;DSCAM;FLRT3;SPOCK2;LGI2;PCDHB14;WNT7A;SDK2
homophilic cell adhesion via plasma membrane adhesion molecules (GO:0007156)	1960-10-01	0.0115026	0.0625614	0	0	2.53151	11.3036	ITGB1;IGSF21;SDK1;CD84;TENM3;DSCAM;AMIGO2;CDH13;DSG2;SDK2
natural killer cell activation (GO:0030101)	1943-08-01	0.0120024	0.0646819	0	0	2.89154	12.7882	CD2;PTPRC;NFIL3;AXL;IL21R;PIK3CD;IL12B;TOX
cellular response to growth factor stimulus (GO:0071363)	20/158	0.0120298	0.0646819	0	0	1.83828	8.12588	ACVR1;NTRK1;DLX1;TGFB1;SHC1;PDGFB;WNT7A;ADAMTS12;TGFBR1;IBSP;CCL5;HAS1;PDE3A;SNAI2;GAS1;XCL1;HAS2;BMPR1B;WNT2;ADAMTS7
T cell receptor signaling pathway (GO:0050852)	20/158	0.0120298	0.0646819	0	0	1.83828	8.12588	ITK;RFTN1;PIK3CD;PTPN22;GATA3;THY1;CD3E;ZAP70;CD4;PTPRC;CD28;PDE4B;HLA-DRA;CTLA4;LCP2;CD247;CARD11;HLA-DQA1;PAG1;CD276
camera-type eye development (GO:0043010)	2022-06-27	0.0120982	0.0646819	0	0	3.61222	15.9468	FBN2;TENM3;LAMA1;FOXL2;STRA6;FBN1
negative regulation of endothelial cell apoptotic process (GO:2000352)	2022-06-27	0.0120982	0.0646819	0	0	3.61222	15.9468	IL11;SERPINE1;TNFAIP3;GATA3;SCG2;ICAM1
positive regulation of striated muscle cell differentiation (GO:0051155)	2022-06-27	0.0120982	0.0646819	0	0	3.61222	15.9468	GREM1;MMP14;TGFB1;NRG1;PROX1;MYF5
regulation of vascular endothelial growth factor production (GO:0010574)	2022-06-27	0.0120982	0.0646819	0	0	3.61222	15.9468	C3;IL6;TGFB1;SULF1;HIF1A;SULF2
regulation of vasculature development (GO:1901342)	2022-06-27	0.0120982	0.0646819	0	0	3.61222	15.9468	IL6;PLXND1;GPNMB;VASH2;CXCL13;ETS1
release of sequestered calcium ion into cytosol (GO:0051209)	2022-06-27	0.0120982	0.0646819	0	0	3.61222	15.9468	TRPM2;PTPRC;F2R;XCL1;CCR7;CCL19
alpha-linolenic acid metabolic process (GO:0036109)	2022-04-13	0.0121374	0.0646819	0	0	5.61498	24.7703	FADS2;ELOVL5;ELOVL3;FADS1
chondroitin sulfate catabolic process (GO:0030207)	2022-04-13	0.0121374	0.0646819	0	0	5.61498	24.7703	VCAN;BGN;CSPG4;ARSB
dermatan sulfate metabolic process (GO:0030205)	2022-04-13	0.0121374	0.0646819	0	0	5.61498	24.7703	VCAN;DSE;BGN;CSPG4
entry into host (GO:0044409)	2022-04-13	0.0121374	0.0646819	0	0	5.61498	24.7703	CD4;ITGAV;CCR5;MET
regulation of receptor signaling pathway via STAT (GO:1904892)	2022-04-13	0.0121374	0.0646819	0	0	5.61498	24.7703	IL6;PTPRC;IL7R;JAK3
response to nitric oxide (GO:0071731)	2022-04-13	0.0121374	0.0646819	0	0	5.61498	24.7703	MMP3;DPEP1;CCR7;CCL19
semaphorin-plexin signaling pathway involved in neuron projection guidance (GO:1902285)	2022-04-13	0.0121374	0.0646819	0	0	5.61498	24.7703	NRP2;PLXND1;PLXNA1;PLXNC1
regulation of neuron apoptotic process (GO:0043523)	14/98	0.0122636	0.0652722	0	0	2.11149	9.29293	SRPK2;NTRK1;PRNP;TGFB2;TGFB3;F2R;KIF14;PCSK9;TREM2;NGF;GDNF;PTPRZ1;ADAM8;APOE
negative regulation of epithelial cell migration (GO:0010633)	1935-07-01	0.0124251	0.0658825	0	0	3.16165	13.8735	DUSP10;STC1;EPPK1;APOE;THBS1;PTPRG;PFN2
positive regulation of reproductive process (GO:2000243)	1935-07-01	0.0124251	0.0658825	0	0	3.16165	13.8735	SMURF2;BNC1;RNASE10;PDE3A;INHBB;INHBA;LHFPL2
semaphorin-plexin signaling pathway (GO:0071526)	1935-07-01	0.0124251	0.0658825	0	0	3.16165	13.8735	NRP2;SEMA7A;PLXND1;SEMA3C;FLNA;SEMA4F;MET
negative regulation of protein metabolic process (GO:0051248)	1952-09-01	0.0126896	0.0671168	0	0	2.64844	11.5657	PRNP;CD84;ITGB3;FLNA;TREM2;ITGAV;INHBB;APOE;LILRB2
regulation of release of sequestered calcium ion into cytosol (GO:0051279)	1952-09-01	0.0126896	0.0671168	0	0	2.64844	11.5657	CXCL10;CXCL9;CXCL11;UBASH3B;F2R;APLNR;XCL1;THY1;F2RL3
B cell differentiation (GO:0030183)	1961-10-01	0.0128776	0.0680261	0	0	2.48174	10.8012	ITGB1;IL11;CD79A;VCAM1;PTPRC;ITGA4;JAK3;MS4A1;HDAC9;RAG1
regulation of endothelial cell migration (GO:0010594)	13/89	0.0129672	0.0680679	0	0	2.16651	9.41421	FOXC2;NRP2;SPARC;ITGB3;PIK3CD;STC1;PROX1;GATA3;ETS1;THBS1;PIK3CG;APOE;RIN2
transforming growth factor beta receptor signaling pathway (GO:0007179)	13/89	0.0129672	0.0680679	0	0	2.16651	9.41421	ITGB1;ACVR1;TGFB2;TGFB1;TGFB3;PXN;LTBP2;PTPRK;LRRC32;TGFBR1;COL3A1;COL1A2;LPXN
adaptive immune response based on somatic recombination of immune receptors built from immunoglobulin superfamily domains (GO:0002460)	2022-05-20	0.0130144	0.0680679	0	0	4.21274	18.2905	CD70;IL12B;SLA2;IL18BP;MYO1G
cellular response to interferon-beta (GO:0035458)	2022-05-20	0.0130144	0.0680679	0	0	4.21274	18.2905	AIM2;IFI16;STAT1;PYHIN1;IRF1
cortical actin cytoskeleton organization (GO:0030866)	2022-05-20	0.0130144	0.0680679	0	0	4.21274	18.2905	FMNL3;FMNL1;FMNL2;NCKAP1L;LCP1
negative regulation of lipid storage (GO:0010888)	2022-05-20	0.0130144	0.0680679	0	0	4.21274	18.2905	ABCA1;IL6;ITGB3;TREM2;ITGAV
positive regulation of interferon-alpha production (GO:0032727)	2022-05-20	0.0130144	0.0680679	0	0	4.21274	18.2905	IFIH1;DDX58;STAT1;IRF7;TLR8
regulation of tissue remodeling (GO:0034103)	2022-05-20	0.0130144	0.0680679	0	0	4.21274	18.2905	TGFB1;GPNMB;IL12B;RUNX1;DDR2
regulation of NIK/NF-kappaB signaling (GO:1901222)	1980-12-01	0.0135957	0.0710202	0	0	2.23457	9.60418	CD86;APP;SPI1;LAPTM5;IL12B;EIF2AK2;CD27;PTPN22;IFI35;CCL19;CD14;TLR2
cardiac ventricle morphogenesis (GO:0003208)	1944-08-01	0.0137499	0.0715605	0	0	2.81107	12.0503	HEYL;TGFB2;TGFB1;TPM1;SOX11;GATA3;PROX1;SOX4
positive regulation of osteoblast differentiation (GO:0045669)	1944-08-01	0.0137499	0.0715605	0	0	2.81107	12.0503	FBN2;ACVR1;IL6;WNT7B;SOX11;BMPR1B;TP63;DDR2
positive regulation of stress fiber assembly (GO:0051496)	1944-08-01	0.0137499	0.0715605	0	0	2.81107	12.0503	CCDC88A;TGFB3;GPR65;PXN;LIMK1;TPM1;TGFBR1;PFN2
regulation of I-kappaB kinase/NF-kappaB signaling (GO:0043122)	26/224	0.0138749	0.0721223	0	0	1.66706	7.13113	TFRC;TNFAIP3;TREM2;ATP2C1;GJA1;LGALS1;CLEC7A;UBD;TNFSF10;FLNA;CCR7;CCL19;PIM2;ECT2;STAT1;NEK6;F2R;RHOH;LILRB4;BST2;CD4;TNIP3;REL;F2RL1;CARD11;BIRC3
positive regulation of fibroblast proliferation (GO:0048146)	2022-06-28	0.0144626	0.0747597	0	0	3.44784	14.6057	PDGFC;PDGFB;FN1;PDGFA;WNT2;DDR2
positive regulation of monooxygenase activity (GO:0032770)	2022-06-28	0.0144626	0.0747597	0	0	3.44784	14.6057	CYP27B1;CDH3;GDNF;IFNG;APOE;HIF1A
receptor clustering (GO:0043113)	2022-06-28	0.0144626	0.0747597	0	0	3.44784	14.6057	ITGA4;ITGB2;FLNA;THY1;ITGAL;AGRN
regulation of calcium-mediated signaling (GO:0050848)	2022-06-28	0.0144626	0.0747597	0	0	3.44784	14.6057	CLEC7A;CDH13;TREM2;SLA2;GBP1;CMKLR1
aortic valve development (GO:0003176)	1936-07-01	0.0144708	0.0747597	0	0	3.05247	12.9291	HEYL;TGFB1;SNAI1;SNAI2;EMILIN1;GATA3;TNFRSF1B
negative regulation of programmed cell death (GO:0043069)	40/381	0.0144959	0.0747983	0	0	1.49203	6.3171	TFRC;BCL2A1;SHC1;AMIGO2;KIF14;IFI6;TREM2;FSTL1;THBS1;IFIT3;TCL1A;PDPN;CD38;FLNA;NCKAP1L;PIM2;BID;NTRK1;CDSN;PLK1;LAPTM5;PLAUR;ADAM10;HMGA2;NGF;DHRS2;MMP9;GREM1;HCK;DAB2;IL6;PROC;GDNF;AXL;IL2RB;CD28;CD27;DPEP1;MET;BIRC3
regulation of transcription by RNA polymerase II (GO:0006357)	188/2206	0.0154012	0.0793727	0	0	1.19991	5.00759	APP;SPI1;RIF1;GFI1;SERPINE1;IKZF1;AHR;SLA2;ETS1;LOXL2;HOXA11;HOXA10;IL4I1;SALL1;SOX1;CREB3L1;SALL4;DPF1;HOXA3;TNFSF11;HOXA1;HOXA7;TP63;HOXA5;SOX4;HOXA4;ACVR1;EOMES;OSR2;SP110;ZNF281;FST;SLC11A1;ZBTB32;SOX11;POU3F1;FOXP3;RUNX3;RUNX1;RFX8;HOXB9;IFI27;HOXB3;HOXB2;LMX1B;TOX;HOXB7;HOXB6;DLX1;DLX2;TSHZ3;EPAS1;DLX6;SP140;SHOX2;GLIS3;TWIST2;GATA3;AEBP1;HIF1A;GLIS2;HELZ2;ZNF827;HOXC5;HOXC4;APOE;ZBED6;MSC;…
cellular protein metabolic process (GO:0044267)	43/417	0.0154275	0.0794114	0	0	1.46283	6.10233	APP;SERPINA1;SDC2;TNC;PCSK9;PLOD2;UBE2L6;LAMC1;PRSS23;FSTL1;LTBP1;FSTL3;LOXL2;C3;LGALS1;EVA1A;STC2;SPP1;ST8SIA4;ABL2;IGFBP7;TIMP1;APOE;APOL1;CHGB;GOLM1;MMP1;IGFBP3;ST8SIA2;MMP2;TMEM132A;FN1;ADAM10;LAMB1;F5;IL6;VCAN;PROC;LOX;CALU;SCG2;MATN3;FBN1
positive regulation of protein secretion (GO:0050714)	1972-11-01	0.0155624	0.080008	0	0	2.28271	9.5027	BLK;TGFB2;TGFB1;TGFB3;F2RL1;TREM2;ACSL4;ADAM8;MYH10;SOX4;TLR2
positive regulation of nervous system development (GO:0051962)	1945-08-01	0.0156757	0.0804624	0	0	2.73494	11.3654	PTPRD;MME;IFNG;CLSTN3;WNT7A;SOX11;EPHB2;TGM2
atrioventricular valve development (GO:0003171)	2022-04-14	0.0160199	0.0804624	0	0	5.05321	20.8896	ACVR1;HEYL;TGFB2;APLNR
bone morphogenesis (GO:0060349)	2022-04-14	0.0160199	0.0804624	0	0	5.05321	20.8896	OSR2;SFRP4;MMP13;BMPR1B
calcium ion import across plasma membrane (GO:0098703)	2022-04-14	0.0160199	0.0804624	0	0	5.05321	20.8896	SLC24A2;TRPM2;TRPV2;SLC8A1
defense response to protozoan (GO:0042832)	2022-04-14	0.0160199	0.0804624	0	0	5.05321	20.8896	BATF2;CLEC7A;SLC11A1;BATF
manganese ion transport (GO:0006828)	2022-04-14	0.0160199	0.0804624	0	0	5.05321	20.8896	SLC11A1;SLC39A8;ATP2C1;SLC39A14
negative regulation of neuroinflammatory response (GO:0150079)	2022-04-14	0.0160199	0.0804624	0	0	5.05321	20.8896	PTPRC;TREM2;CST7;TNFRSF1B
ovarian follicle development (GO:0001541)	2022-04-14	0.0160199	0.0804624	0	0	5.05321	20.8896	CEBPB;FOXL2;INHBB;INHBA
positive regulation of granulocyte macrophage colony-stimulating factor production (GO:0032725)	2022-04-14	0.0160199	0.0804624	0	0	5.05321	20.8896	DDX58;CD80;IL12B;PAEP
positive regulation of leukocyte degranulation (GO:0043302)	2022-04-14	0.0160199	0.0804624	0	0	5.05321	20.8896	ITGAM;ITGB2;F2RL1;HLA-F
positive regulation of SMAD protein signal transduction (GO:0060391)	2022-04-14	0.0160199	0.0804624	0	0	5.05321	20.8896	DAB2;TGFB1;TGFB3;TGFBR1
positive regulation of T cell chemotaxis (GO:0010820)	2022-04-14	0.0160199	0.0804624	0	0	5.05321	20.8896	CCL5;ADAM10;XCL1;CXCL13
positive regulation of T-helper cell differentiation (GO:0045624)	2022-04-14	0.0160199	0.0804624	0	0	5.05321	20.8896	CD86;CD80;TNFSF4;CCL19
positive regulation of transmembrane transport (GO:0034764)	2022-04-14	0.0160199	0.0804624	0	0	5.05321	20.8896	C3;CA2;ANO6;SLC26A6
regulation of cell projection organization (GO:0031344)	2022-04-14	0.0160199	0.0804624	0	0	5.05321	20.8896	MACF1;TREM2;CCL19;ERMN
regulation of response to interferon-gamma (GO:0060330)	2022-04-14	0.0160199	0.0804624	0	0	5.05321	20.8896	SOCS1;IFNG;STAT1;PARP9
secondary palate development (GO:0062009)	2022-04-14	0.0160199	0.0804624	0	0	5.05321	20.8896	TGFB2;TGFB3;WNT7A;LRRC32
anterior/posterior axis specification (GO:0009948)	2022-05-21	0.0160696	0.0804624	0	0	3.94923	16.3136	MESP2;CDX1;LHX1;SIX2;HOXD8
negative regulation of cell communication (GO:0010648)	2022-05-21	0.0160696	0.0804624	0	0	3.94923	16.3136	ACVR1;IL11;UBASH3B;IGFBP3;OSM
negative regulation of response to wounding (GO:1903035)	2022-05-21	0.0160696	0.0804624	0	0	3.94923	16.3136	SERPINE1;SIGLEC10;CASK;EPPK1;AJAP1
positive regulation of vascular associated smooth muscle cell proliferation (GO:1904707)	2022-05-21	0.0160696	0.0804624	0	0	3.94923	16.3136	GJA1;P2RY6;MMP2;PDGFB;MMP9
zinc ion transport (GO:0006829)	2022-05-21	0.0160696	0.0804624	0	0	3.94923	16.3136	TRPM2;SLC39A6;SLC30A1;SLC39A8;SLC39A14
negative regulation of stress-activated MAPK cascade (GO:0032873)	1937-07-01	0.0167457	0.0815134	0	0	2.95056	12.0666	DUSP10;SIRPA;F2RL1;PTPN22;TREM2;FOXM1;DACT1
antigen processing and presentation of exogenous peptide antigen via MHC class I, TAP-independent (GO:0002480)	2022-03-08	0.0167617	0.0815134	0	0	7.57669	30.9785	HLA-B;HLA-F;HLA-G
cell migration involved in heart development (GO:0060973)	2022-03-08	0.0167617	0.0815134	0	0	7.57669	30.9785	PDGFRB;FLRT3;SNAI2
cellular response to interferon-alpha (GO:0035457)	2022-03-08	0.0167617	0.0815134	0	0	7.57669	30.9785	AXL;PYHIN1;GATA3
dendritic spine maintenance (GO:0097062)	2022-03-08	0.0167617	0.0815134	0	0	7.57669	30.9785	PRNP;ITGA3;TREM2
lens fiber cell development (GO:0070307)	2022-03-08	0.0167617	0.0815134	0	0	7.57669	30.9785	WNT7B;WNT7A;PROX1
negative regulation of long-term synaptic potentiation (GO:1900272)	2022-03-08	0.0167617	0.0815134	0	0	7.57669	30.9785	APP;TYROBP;APOE
negative regulation of osteoblast proliferation (GO:0033689)	2022-03-08	0.0167617	0.0815134	0	0	7.57669	30.9785	GREM1;MN1;EIF2AK2
negative regulation of T-helper 17 cell differentiation (GO:2000320)	2022-03-08	0.0167617	0.0815134	0	0	7.57669	30.9785	TBX21;LOXL3;FOXP3
peptidyl-lysine hydroxylation (GO:0017185)	2022-03-08	0.0167617	0.0815134	0	0	7.57669	30.9785	PLOD3;PLOD2;PLOD1
positive regulation of dendritic cell cytokine production (GO:0002732)	2022-03-08	0.0167617	0.0815134	0	0	7.57669	30.9785	CLEC7A;DDX58;CAMK4
positive regulation of isomerase activity (GO:0010912)	2022-03-08	0.0167617	0.0815134	0	0	7.57669	30.9785	PLSCR1;ITGAM;ITGB2
positive regulation of T-helper 2 cell cytokine production (GO:2000553)	2022-03-08	0.0167617	0.0815134	0	0	7.57669	30.9785	IL6;RSAD2;XCL1
proximal/distal pattern formation (GO:0009954)	2022-03-08	0.0167617	0.0815134	0	0	7.57669	30.9785	HOXB9;HOXC9;HOXD9
regulation of activation of Janus kinase activity (GO:0010533)	2022-03-08	0.0167617	0.0815134	0	0	7.57669	30.9785	CD300A;CCL5;IL12B
regulation of CD8-positive, alpha-beta T cell proliferation (GO:2000564)	2022-03-08	0.0167617	0.0815134	0	0	7.57669	30.9785	IRF1;XCL1;PTPN22
regulation of interleukin-18 production (GO:0032661)	2022-03-08	0.0167617	0.0815134	0	0	7.57669	30.9785	GBP5;CD84;TLR2
regulation of lymphocyte apoptotic process (GO:0070228)	2022-03-08	0.0167617	0.0815134	0	0	7.57669	30.9785	BLK;LYN;JAK3
regulation of metaphase/anaphase transition of cell cycle (GO:1902099)	2022-03-08	0.0167617	0.0815134	0	0	7.57669	30.9785	NEK6;PLK1;CDC6
regulation of osteoclast development (GO:2001204)	2022-03-08	0.0167617	0.0815134	0	0	7.57669	30.9785	TYROBP;LILRB1;FBN1
regulation of positive chemotaxis (GO:0050926)	2022-03-08	0.0167617	0.0815134	0	0	7.57669	30.9785	ANGPT2;CDH13;F2RL1
regulation of protein localization to chromatin (GO:1905634)	2022-03-08	0.0167617	0.0815134	0	0	7.57669	30.9785	VCPIP1;SPI1;CDCA5
regulation of vascular wound healing (GO:0061043)	2022-03-08	0.0167617	0.0815134	0	0	7.57669	30.9785	FOXC2;SERPINE1;TNFAIP3
T-helper cell lineage commitment (GO:0002295)	2022-03-08	0.0167617	0.0815134	0	0	7.57669	30.9785	IL6;SLAMF6;BATF
ventricular trabecula myocardium morphogenesis (GO:0003222)	2022-03-08	0.0167617	0.0815134	0	0	7.57669	30.9785	TGFB2;NRG1;TGFBR1
protein O-linked glycosylation (GO:0006493)	14/102	0.0170457	0.0827989	0	0	2.01508	8.20512	GALNT6;MUCL1;MUC16;GALNT2;GALNT18;PLOD3;TET1;PLOD2;GXYLT2;PLOD1;GALNT10;B3GNT4;MUC12;ST3GAL2
limb development (GO:0060173)	2022-06-29	0.0171299	0.0829953	0	0	3.29775	13.4117	GREM1;SALL1;SMOC1;KREMEN2;BMPR1B;GLI3
positive regulation of extrinsic apoptotic signaling pathway (GO:2001238)	2022-06-29	0.0171299	0.0829953	0	0	3.29775	13.4117	TNFRSF12A;CAV1;TNFSF10;INHBA;BID;THBS1
regulation of actin filament polymerization (GO:0030833)	1973-11-01	0.017145	0.0829953	0	0	2.24577	9.13141	HCK;PLEKHG2;FCHSD2;CCL11;CDC42EP3;COTL1;CDC42EP2;CCR7;NCKAP1L;KANK4;PFN2
erythrocyte differentiation (GO:0030218)	1946-08-01	0.0177892	0.0859168	0	0	2.66283	10.729	LYN;MFHAS1;DYRK3;NCKAP1L;IKZF1;INHBA;JAK3;SH2B3
positive regulation of response to stimulus (GO:0048584)	1946-08-01	0.0177892	0.0859168	0	0	2.66283	10.729	IFIH1;TGFB2;RSAD2;DDX58;CD80;HMGA2;GATA3;HLA-G
regulation of osteoblast differentiation (GO:0045667)	1983-12-01	0.0178792	0.0861911	0	0	2.1398	8.61082	ACVR1;GREM1;FBN2;IL6;WNT7B;SMOC1;TWIST2;SNAI2;SOX11;BMPR1B;TP63;DDR2
regulation of cell motility (GO:2000145)	17/133	0.0178868	0.0861911	0	0	1.85726	7.47306	MACF1;TGFB1;PLXND1;SERPINE2;DDX58;KIF14;NRG1;GATA3;TTBK2;FRMD5;SPOCK2;ABL2;PLXNA1;FLNA;CCR7;PLXNC1;CCL19
lymphocyte proliferation (GO:0046651)	1938-07-01	0.019262	0.0927119	0	0	2.85522	11.2771	CD79A;PTPRC;CD70;MSN;TNFRSF4;MS4A1;PIK3CG
negative regulation of biomineral tissue development (GO:0070168)	2022-05-22	0.019567	0.093753	0	0	3.71672	14.6213	CCR1;SRGN;GREM1;TGFB1;ASPN
positive regulation of granulocyte chemotaxis (GO:0071624)	2022-05-22	0.019567	0.093753	0	0	3.71672	14.6213	RAC2;XCL1;CCR7;NCKAP1L;CCL19
regulation of membrane protein ectodomain proteolysis (GO:0051043)	2022-05-22	0.019567	0.093753	0	0	3.71672	14.6213	IFNG;ADAM8;APOE;TIMP1;TNFRSF1B
regulation of response to cytokine stimulus (GO:0060759)	2022-05-22	0.019567	0.093753	0	0	3.71672	14.6213	IFIH1;DDX58;PARP9;SH2B3;RUNX1
regulation of cell-matrix adhesion (GO:0001952)	1965-10-01	0.0196351	0.0939729	0	0	2.30075	9.04294	MACF1;PLAU;CASK;CDH13;CCR7;THY1;CD3E;HOXA7;THBS1;AJAP1
positive regulation of kinase activity (GO:0033674)	15/114	0.0197898	0.0946059	0	0	1.9193	7.52861	PDGFRB;NTRK1;MMD;TREM2;CD4;PTPRC;AXL;CCR7;LCP2;ROR2;CCL19;EPHB2;ROS1;MET;DDR2
regulation of kinase activity (GO:0043549)	13/94	0.019841	0.0947435	0	0	2.03222	7.96633	PDGFRB;NTRK1;NLRC5;TREM2;CD4;AXL;SLAMF8;ROR2;EPHB2;ECT2;ROS1;MET;DDR2
regulation of DNA binding (GO:0051101)	1947-08-01	0.0200994	0.0951997	0	0	2.59441	10.1365	TGFB1;IFI16;PYHIN1;HJURP;PLAUR;HMGA2;NGF;MMP9
regulation of protein localization to nucleus (GO:1900180)	1947-08-01	0.0200994	0.0951997	0	0	2.59441	10.1365	MFHAS1;TGFB1;TFRC;DTX3L;PYHIN1;PLK1;PARP9;LILRB4
regulation of synapse assembly (GO:0051963)	1947-08-01	0.0200994	0.0951997	0	0	2.59441	10.1365	PTPRD;APP;LRFN4;CLSTN3;WNT7A;EPHB2;GPC6;TLR2
positive regulation of lipid kinase activity (GO:0090218)	2022-06-30	0.0201167	0.0951997	0	0	3.16018	12.3443	PDGFRB;TGFB1;IRS1;PDGFB;CCR7;CCL19
positive regulation of small GTPase mediated signal transduction (GO:0051057)	2022-06-30	0.0201167	0.0951997	0	0	3.16018	12.3443	LYN;NTRK1;SHC1;ITGAV;NGF;TGM2
regulation of type I interferon-mediated signaling pathway (GO:0060338)	2022-06-30	0.0201167	0.0951997	0	0	3.16018	12.3443	ZBP1;STAT2;OAS3;NLRC5;ISG15;USP18
response to alcohol (GO:0097305)	2022-06-30	0.0201167	0.0951997	0	0	3.16018	12.3443	TGFB1;TH;CCR7;CCL19;CCR5;TGFBR1
zinc ion homeostasis (GO:0055069)	2022-06-30	0.0201167	0.0951997	0	0	3.16018	12.3443	SLC39A6;SLC39A10;TMC8;SLC39A8;SLC30A1;SLC39A14
cellular response to exogenous dsRNA (GO:0071360)	2022-04-15	0.0205989	0.0960826	0	0	4.59358	17.8346	IFIH1;DDX58;CAV1;IFIT1
embryonic cranial skeleton morphogenesis (GO:0048701)	2022-04-15	0.0205989	0.0960826	0	0	4.59358	17.8346	MTHFD1L;LHX1;HOXA1;TGFBR1
endoderm development (GO:0007492)	2022-04-15	0.0205989	0.0960826	0	0	4.59358	17.8346	EOMES;LHX1;LAMC1;HOXC11
ganglioside biosynthetic process (GO:0001574)	2022-04-15	0.0205989	0.0960826	0	0	4.59358	17.8346	ST8SIA2;ST8SIA4;B4GALNT1;ST3GAL2
interleukin-27-mediated signaling pathway (GO:0070106)	2022-04-15	0.0205989	0.0960826	0	0	4.59358	17.8346	STAT1;OAS2;IL27RA;OASL
macrophage differentiation (GO:0030225)	2022-04-15	0.0205989	0.0960826	0	0	4.59358	17.8346	CD4;CSF2;IFNG;MMP9
myoblast fusion (GO:0007520)	2022-04-15	0.0205989	0.0960826	0	0	4.59358	17.8346	ADAMTS15;ADAMTS5;ADAM12;PTGFRN
negative regulation of leukocyte activation (GO:0002695)	2022-04-15	0.0205989	0.0960826	0	0	4.59358	17.8346	CD84;CD300A;CD300LF;HAVCR2
negative regulation of leukocyte mediated cytotoxicity (GO:0001911)	2022-04-15	0.0205989	0.0960826	0	0	4.59358	17.8346	PTPRC;LILRB1;HLA-F;HLA-G
positive regulation of membrane protein ectodomain proteolysis (GO:0051044)	2022-04-15	0.0205989	0.0960826	0	0	4.59358	17.8346	IFNG;ADAM8;APOE;TNFRSF1B
positive regulation of natural killer cell activation (GO:0032816)	2022-04-15	0.0205989	0.0960826	0	0	4.59358	17.8346	TYROBP;AXL;IL12B;HLA-F
regulation of extracellular matrix organization (GO:1903053)	2022-04-15	0.0205989	0.0960826	0	0	4.59358	17.8346	FAP;AEBP1;RUNX1;DDR2
regulation of non-canonical Wnt signaling pathway (GO:2000050)	2022-04-15	0.0205989	0.0960826	0	0	4.59358	17.8346	SFRP4;LBX2;RNF213;DACT1
regulation of phosphorylation (GO:0042325)	16/125	0.0209079	0.0973091	0	0	1.8597	7.19262	LYN;APP;DSCAM;STAT2;FN1;NLRC5;INHBA;HIF1A;SLC2A6;THBS1;CCDC88A;SOCS1;CCL5;SLAMF8;NCKAP1L;ITGA6
regulation of protein secretion (GO:0050708)	16/125	0.0209079	0.0973091	0	0	1.8597	7.19262	TGFB2;TGFB1;RSAD2;TGFB3;SLC2A1;TREM2;IL6;IFNG;CCL5;SAA1;IL12B;ADAM8;ADTRP;APOE;MYH10;STX1A
positive regulation of protein metabolic process (GO:0051247)	15/115	0.021266	0.0988669	0	0	1.9	7.31623	CD86;APP;TGFB1;SMURF2;DDX58;CD80;TNFAIP3;WNT7A;INHBA;NEDD4;HECW1;IL12B;PAEP;APOE;DACT1
positive regulation of proteolysis (GO:0045862)	1957-09-01	0.0223858	0.103959	0	0	2.37192	9.0117	RCN3;IFNG;BAG2;PLK1;ADAM8;NLRC4;APOE;TNFRSF1B;CTSC
cellular response to interleukin-12 (GO:0071349)	1948-08-01	0.022615	0.104908	0	0	2.52941	9.5843	IFNG;STAT4;IL12B;SIRPA;MSN;LCP1;IL12RB1;IL12RB2
protein processing (GO:0016485)	14/106	0.0231316	0.107186	0	0	1.92705	7.25834	SRGN;PCSK1;MME;ECEL1;ADAM10;PCSK9;AEBP1;CPZ;ASPRV1;CTSS;MMP14;ADAMTS3;MMP16;CPXM1
proteoglycan biosynthetic process (GO:0030166)	1931-06-01	0.0234381	0.10751	0	0	3.03361	11.3863	EXT1;CHST11;CSGALNACT2;CHST13;FOXL1;BMPR1B
ear morphogenesis (GO:0042471)	2022-05-23	0.0235281	0.10751	0	0	3.51005	13.1611	OSR2;TIFAB;ZIC1;HOXA1;EPHB2
positive regulation of protein autophosphorylation (GO:0031954)	2022-05-23	0.0235281	0.10751	0	0	3.51005	13.1611	GREM1;GPNMB;PDGFC;PDGFB;PDGFA
regulation of cysteine-type endopeptidase activity (GO:2000116)	2022-05-23	0.0235281	0.10751	0	0	3.51005	13.1611	AIM2;IFI16;NGF;TTBK1;BIRC3
regulation of mononuclear cell migration (GO:0071675)	2022-05-23	0.0235281	0.10751	0	0	3.51005	13.1611	LYN;CCL5;MSN;THBS1;CMKLR1
basement membrane assembly (GO:0070831)	2022-03-09	0.0237865	0.10751	0	0	6.31357	23.6041	LAMB3;PXDN;LAMB1
CD40 signaling pathway (GO:0023035)	2022-03-09	0.0237865	0.10751	0	0	6.31357	23.6041	CD86;ITGB1;ITGA5
epithelial to mesenchymal transition involved in endocardial cushion formation (GO:0003198)	2022-03-09	0.0237865	0.10751	0	0	6.31357	23.6041	HEYL;SNAI1;SNAI2
glomerular filtration (GO:0003094)	2022-03-09	0.0237865	0.10751	0	0	6.31357	23.6041	MCAM;SULF1;SULF2
interleukin-23-mediated signaling pathway (GO:0038155)	2022-03-09	0.0237865	0.10751	0	0	6.31357	23.6041	STAT4;IL12B;IL12RB1
negative regulation of alpha-beta T cell activation (GO:0046636)	2022-03-09	0.0237865	0.10751	0	0	6.31357	23.6041	CD300A;LILRB1;GLI3
negative regulation of lipid localization (GO:1905953)	2022-03-09	0.0237865	0.10751	0	0	6.31357	23.6041	IL6;ITGB3;ITGAV
positive regulation of B cell differentiation (GO:0045579)	2022-03-09	0.0237865	0.10751	0	0	6.31357	23.6041	MMP14;CD27;NCKAP1L
positive regulation of cholesterol esterification (GO:0010873)	2022-03-09	0.0237865	0.10751	0	0	6.31357	23.6041	STARD4;APOC1;APOE
positive regulation of chromatin binding (GO:0035563)	2022-03-09	0.0237865	0.10751	0	0	6.31357	23.6041	DTX3L;ZNF618;PARP9
regulation of cellular extravasation (GO:0002691)	2022-03-09	0.0237865	0.10751	0	0	6.31357	23.6041	ADAM8;THY1;ICAM1
regulation of epidermis development (GO:0045682)	2022-03-09	0.0237865	0.10751	0	0	6.31357	23.6041	KLF7;KRT10;SGPP1
regulation of gap junction assembly (GO:1903596)	2022-03-09	0.0237865	0.10751	0	0	6.31357	23.6041	CNTNAP2;CAV1;APLNR
regulation of interleukin-23 production (GO:0032667)	2022-03-09	0.0237865	0.10751	0	0	6.31357	23.6041	CSF2;IFNG;CLEC7A
regulation of protein deacetylation (GO:0090311)	2022-03-09	0.0237865	0.10751	0	0	6.31357	23.6041	SPRED1;NNMT;IFNG
response to vitamin D (GO:0033280)	2022-03-09	0.0237865	0.10751	0	0	6.31357	23.6041	CYP27B1;CYP24A1;SPP1
semaphorin-plexin signaling pathway involved in axon guidance (GO:1902287)	2022-03-09	0.0237865	0.10751	0	0	6.31357	23.6041	PLXND1;PLXNA1;PLXNC1
unsaturated fatty acid biosynthetic process (GO:0006636)	2022-03-09	0.0237865	0.10751	0	0	6.31357	23.6041	FADS3;SCD5;FADS1
positive regulation of cell projection organization (GO:0031346)	15/117	0.0244658	0.110462	0	0	1.86254	6.91093	LYN;NTRK1;TENM3;PLXND1;NGF;PTPRD;PTK7;ABL2;PLXNA1;ITGA6;PLXNC1;ROR2;APOE;TOX;ARSB
regulation of MAP kinase activity (GO:0043405)	13/97	0.0251029	0.113218	0	0	1.95933	7.21967	PDGFRB;LYN;TGFB1;CD300A;SPRY4;PDGFB;PDGFA;PIK3CG;PDGFC;TNFSF11;ADAM8;APOE;SH2B3
aminoglycan biosynthetic process (GO:0006023)	1949-08-01	0.0253442	0.114063	0	0	2.46759	9.06888	EXT1;SDC2;HAS1;B3GNT4;SDC3;AGRN;HSPG2;GPC6
positive regulation of actin filament polymerization (GO:0030838)	1949-08-01	0.0253442	0.114063	0	0	2.46759	9.06888	HCK;FCHSD2;CCL11;CDC42EP3;CDC42EP2;CCR7;NCKAP1L;PFN2
negative regulation of anoikis (GO:2000811)	2022-04-16	0.0259027	0.114984	0	0	4.21055	15.3829	ITGB1;CAV1;SNAI2;ITGA5
negative regulation of epithelial cell differentiation (GO:0030857)	2022-04-16	0.0259027	0.114984	0	0	4.21055	15.3829	SPRED1;IFNG;CAV1;MMP9
negative regulation of immune effector process (GO:0002698)	2022-04-16	0.0259027	0.114984	0	0	4.21055	15.3829	CD300A;SLAMF8;LILRB1;HAVCR2
negative regulation of natural killer cell mediated cytotoxicity (GO:0045953)	2022-04-16	0.0259027	0.114984	0	0	4.21055	15.3829	HLA-B;LILRB1;HLA-F;HLA-G
negative regulation of receptor signaling pathway via JAK-STAT (GO:0046426)	2022-04-16	0.0259027	0.114984	0	0	4.21055	15.3829	SOCS1;CAV1;PARP14;SH2B3
platelet-derived growth factor receptor signaling pathway (GO:0048008)	2022-04-16	0.0259027	0.114984	0	0	4.21055	15.3829	PDGFRB;PDGFC;PDGFB;PDGFA
positive regulation of alpha-beta T cell proliferation (GO:0046641)	2022-04-16	0.0259027	0.114984	0	0	4.21055	15.3829	TNFSF4;IL12B;XCL1;PTPN22
positive regulation of endothelial cell apoptotic process (GO:2000353)	2022-04-16	0.0259027	0.114984	0	0	4.21055	15.3829	ITGA4;ANO6;HLA-G;THBS1
positive regulation of immunoglobulin mediated immune response (GO:0002891)	2022-04-16	0.0259027	0.114984	0	0	4.21055	15.3829	RIF1;TFRC;TNFSF4;XCL1
regulation of activin receptor signaling pathway (GO:0032925)	2022-04-16	0.0259027	0.114984	0	0	4.21055	15.3829	ACVR1;FST;FSTL3;DACT1
regulation of hormone secretion (GO:0046883)	2022-04-16	0.0259027	0.114984	0	0	4.21055	15.3829	IL11;OSM;SCG5;SOX11
regulation of interleukin-1 production (GO:0032652)	2022-04-16	0.0259027	0.114984	0	0	4.21055	15.3829	F2R;SAA1;SIRPA;CCR7
regulation of mast cell degranulation (GO:0043304)	2022-04-16	0.0259027	0.114984	0	0	4.21055	15.3829	BLK;LYN;CD84;CD300A
positive regulation of protein localization to nucleus (GO:1900182)	1968-10-01	0.0261845	0.115914	0	0	2.18139	7.9459	TGFB1;TFRC;DTX3L;IFNG;PYHIN1;ZIC1;PLK1;FLNA;PARP9;ECT2
negative regulation of response to external stimulus (GO:0032102)	15/118	0.0261945	0.115914	0	0	1.84436	6.71754	TNFAIP6;SERPINE1;CASK;TNFAIP3;FPR2;GATA3;AOAH;AJAP1;MFHAS1;PROC;IFI16;SAA1;SIRPA;EPPK1;APOE
regulation of protein binding (GO:0043393)	15/118	0.0261945	0.115914	0	0	1.84436	6.71754	APP;DTX3L;CAV1;PLK1;CTSZ;PDGFB;TMC8;IFIT1;TTBK1;IFIT2;AURKA;DAB2;BAG2;XIRP1;DACT1
positive regulation of I-kappaB kinase/NF-kappaB signaling (GO:0043123)	20/171	0.0263329	0.116405	0	0	1.67883	6.1058	TFRC;NEK6;F2R;ATP2C1;BST2;GJA1;CD4;LGALS1;CLEC7A;UBD;TNFSF10;REL;FLNA;F2RL1;CCR7;PIM2;CCL19;ECT2;CARD11;BIRC3
antigen processing and presentation of exogenous peptide antigen via MHC class I (GO:0042590)	1978-11-01	0.0269057	0.118812	0	0	2.07761	7.51144	CLEC4A;FCER1G;NCF2;HLA-B;CYBB;TAP1;ITGAV;IFI30;HLA-F;FCGR1A;HLA-G
aortic valve morphogenesis (GO:0003180)	1932-06-01	0.0271079	0.119456	0	0	2.91677	10.5235	HEYL;TGFB1;SNAI1;SNAI2;EMILIN1;GATA3
regulation of transcription involved in G1/S transition of mitotic cell cycle (GO:0000083)	1932-06-01	0.0271079	0.119456	0	0	2.91677	10.5235	CDK18;CCNA1;GFI1;CDC6;CDK14;E2F7
regulation of transcription, DNA-templated (GO:0006355)	188/2244	0.02787	0.122622	0	0	1.17502	4.20682	CD86;SPI1;CSF2;CD80;GFI1;LOXL3;IKZF1;AHR;ETS1;LOXL2;HOXA11;HOXA10;SALL1;SOX1;BASP1;CREB3L1;SALL4;DPF1;HOXA3;HOXA1;SLC39A8;PIM2;HOXA7;TNFRSF4;FADS1;TP63;HOXA5;SOX4;HOXA4;ACVR1;EOMES;OSR2;SP110;ZNF281;SFMBT2;F2R;ZBTB32;SOX11;POU3F1;FOXP3;RUNX3;RUNX1;RFX8;HOXB9;HOXB3;HOXB2;LMX1B;TOX;HOXB7;HOXB6;DLX1;DLX2;L3MBTL3;MAGEL2;TSHZ3;SHC1;EPAS1;DLX6;SP140;SHOX2;PDGFB;GLIS3;TWIST2;GATA3;HIF1A;GLIS2;HOXC5;HOXC…
negative regulation of protein tyrosine kinase activity (GO:0061099)	2022-05-24	0.0279715	0.122622	0	0	3.32513	11.8926	PTPRC;CAV1;CBLB;THY1;LILRB4
positive regulation of carbohydrate metabolic process (GO:0045913)	2022-05-24	0.0279715	0.122622	0	0	3.32513	11.8926	APP;PFKFB3;IFNG;PDGFB;HIF1A
positive regulation of viral life cycle (GO:1903902)	2022-05-24	0.0279715	0.122622	0	0	3.32513	11.8926	CD4;LGALS1;AXL;CD209;CLEC4G
regulation of vascular endothelial growth factor receptor signaling pathway (GO:0030947)	2022-05-24	0.0279715	0.122622	0	0	3.32513	11.8926	ITGB3;NEDD4;EMILIN1;ITGA5;HIF1A
positive regulation of stress-activated MAPK cascade (GO:0032874)	13/99	0.0291404	0.127614	0	0	1.91355	6.76561	APP;TGFB2;SPI1;WNT7B;EIF2AK2;WNT7A;GDF6;MFHAS1;CD27;F2RL1;CCR7;CCL19;SLAMF1
cellular protein catabolic process (GO:0044257)	1960-09-01	0.0302687	0.132418	0	0	2.23203	7.80685	FAP;CTSK;CTSZ;PCSK9;GZMB;ADAMTS12;CTSS;CTSC;ADAMTS7
negative regulation of protein phosphorylation (GO:0001933)	18/152	0.0303487	0.132631	0	0	1.70186	5.94801	LYN;PRNP;TGFB1;IGFBP3;CAV1;PRR5L;LDLRAD4;THY1;SAMSN1;GREM1;SPRED1;PTPRC;UBASH3B;CAMK2N2;SIRPA;PMEPA1;EMILIN1;EPHB2
negative chemotaxis (GO:0050919)	1933-06-01	0.0311384	0.135941	0	0	2.80859	9.74388	SEMA7A;SEMA3C;ITGB3;PDGFA;ITGAV;SEMA4F
positive regulation of actin filament bundle assembly (GO:0032233)	1951-08-01	0.0314748	0.136162	0	0	2.35256	8.13649	CCDC88A;TGFB3;GPR65;TPM1;PXN;LIMK1;TGFBR1;PFN2
negative regulation of apoptotic process (GO:0043066)	47/485	0.0316581	0.136162	0	0	1.36429	4.71055	ITGB1;TFRC;BCL2A1;SHC1;KIF14;IFI6;TREM2;FSTL1;THBS1;IFIT3;TCL1A;RNF213;PTPRZ1;LAMP3;PDPN;FLNA;CD38;NCKAP1L;PIM2;APOE;BID;NTRK1;TGFB3;CAV1;PLK1;F2R;PLAUR;ADAM10;HMGA2;NGF;DHRS2;MMP9;GREM1;HCK;DAB2;IL6;PROC;GDNF;AXL;IL2RB;CD28;SNAI2;CD27;DPEP1;ADAM8;ITGA5;BIRC3
negative regulation of protein kinase activity (GO:0006469)	1990-12-01	0.0317088	0.136162	0	0	1.94703	6.71951	SPRED1;DUSP10;PTPRC;UBASH3B;IFNG;CAMK2N2;CAV1;PTPRO;ADAR;THY1;LILRB4;SLC8A1
positive regulation of binding (GO:0051099)	1990-12-01	0.0317088	0.136162	0	0	1.94703	6.71951	APP;DTX3L;ZNF618;CAV1;PYHIN1;PLAUR;APOE;NGF;PARP9;MMP9;MET;DACT1
cell communication by electrical coupling involved in cardiac conduction (GO:0086064)	2022-04-17	0.0319516	0.136162	0	0	3.88645	13.3831	GJC1;GJA1;GJD3;SLC8A1
epithelial cell morphogenesis (GO:0003382)	2022-04-17	0.0319516	0.136162	0	0	3.88645	13.3831	COL15A1;COL22A1;STC1;MET
negative regulation of insulin secretion (GO:0046676)	2022-04-17	0.0319516	0.136162	0	0	3.88645	13.3831	KLF7;IRS1;BMP8A;INHBB
positive regulation of blood coagulation (GO:0030194)	2022-04-17	0.0319516	0.136162	0	0	3.88645	13.3831	F2R;SERPINE1;ANO6;THBS1
positive regulation of cytokine production involved in inflammatory response (GO:1900017)	2022-04-17	0.0319516	0.136162	0	0	3.88645	13.3831	GBP5;IL6;CLEC7A;HIF1A
positive regulation of macrophage activation (GO:0043032)	2022-04-17	0.0319516	0.136162	0	0	3.88645	13.3831	TREM2;LBP;THBS1;TTBK1
positive regulation of smooth muscle cell migration (GO:0014911)	2022-04-17	0.0319516	0.136162	0	0	3.88645	13.3831	PDGFRB;DOCK4;CCL5;PDGFB
positive regulation of stem cell proliferation (GO:2000648)	2022-04-17	0.0319516	0.136162	0	0	3.88645	13.3831	GJA1;PTPRC;HMGA2;SOX11
positive regulation of Wnt signaling pathway (GO:0030177)	18/153	0.0321244	0.136162	0	0	1.68916	5.80758	MACF1;TGFB1;SMURF2;CAV1;TNFAIP3;SULF1;SULF2;COL1A1;SFRP4;ZEB2;CDH3;SALL1;LBX2;PTK7;LGR5;SOX4;DACT1;TLR2
cell differentiation involved in metanephros development (GO:0072202)	2022-03-10	0.0321556	0.136162	0	0	5.41134	18.5997	SALL1;STAT1;SIX2
cellular response to purine-containing compound (GO:0071415)	2022-03-10	0.0321556	0.136162	0	0	5.41134	18.5997	TRPM2;P2RY6;SLC8A1
defense response to tumor cell (GO:0002357)	2022-03-10	0.0321556	0.136162	0	0	5.41134	18.5997	SPI1;LAPTM5;PRF1
granulocyte activation (GO:0036230)	2022-03-10	0.0321556	0.136162	0	0	5.41134	18.5997	CXCL6;CCL5;F2RL1
immunoglobulin mediated immune response (GO:0016064)	2022-03-10	0.0321556	0.136162	0	0	5.41134	18.5997	FCER1G;CD27;TLR8
lung epithelium development (GO:0060428)	2022-03-10	0.0321556	0.136162	0	0	5.41134	18.5997	RCN3;WNT7B;STRA6
negative regulation of hormone secretion (GO:0046888)	2022-03-10	0.0321556	0.136162	0	0	5.41134	18.5997	IL11;GJA1;OSM
negative regulation of interferon-beta production (GO:0032688)	2022-03-10	0.0321556	0.136162	0	0	5.41134	18.5997	REL;SIRPA;LILRB1
negative regulation of sodium ion transmembrane transport (GO:1902306)	2022-03-10	0.0321556	0.136162	0	0	5.41134	18.5997	NEDD4;HECW1;PCSK9
negative regulation of sodium ion transmembrane transporter activity (GO:2000650)	2022-03-10	0.0321556	0.136162	0	0	5.41134	18.5997	NEDD4;HECW1;PCSK9
negative regulation of tyrosine phosphorylation of STAT protein (GO:0042532)	2022-03-10	0.0321556	0.136162	0	0	5.41134	18.5997	SOCS1;PARP14;SH2B3
neuron remodeling (GO:0016322)	2022-03-10	0.0321556	0.136162	0	0	5.41134	18.5997	C3;APP;C1QA
positive regulation of coagulation (GO:0050820)	2022-03-10	0.0321556	0.136162	0	0	5.41134	18.5997	F2R;SERPINE1;THBS1
positive regulation of hemostasis (GO:1900048)	2022-03-10	0.0321556	0.136162	0	0	5.41134	18.5997	F2R;SERPINE1;THBS1
positive regulation of vascular endothelial growth factor receptor signaling pathway (GO:0030949)	2022-03-10	0.0321556	0.136162	0	0	5.41134	18.5997	ITGB3;ITGA5;HIF1A
regulation of actin filament-based movement (GO:1903115)	2022-03-10	0.0321556	0.136162	0	0	5.41134	18.5997	PDPN;PDE4B;STC1
toxin transport (GO:1901998)	2022-03-10	0.0321556	0.136162	0	0	5.41134	18.5997	ADAM10;ANTXR2;ANTXR1
in utero embryonic development (GO:0001701)	2022-05-25	0.0329125	0.138672	0	0	3.1587	10.7835	TGFB3;WNT7B;ADAM10;LMX1B;TGFBR1
negative regulation of endocytosis (GO:0045806)	2022-05-25	0.0329125	0.138672	0	0	3.1587	10.7835	MCTP1;CD300A;CAV1;APOC1;LILRB1
peripheral nervous system development (GO:0007422)	2022-05-25	0.0329125	0.138672	0	0	3.1587	10.7835	GDNF;ARTN;SCN8A;ASIC2;NGF
positive regulation of release of cytochrome c from mitochondria (GO:0090200)	2022-05-25	0.0329125	0.138672	0	0	3.1587	10.7835	TNFSF10;PLAUR;BMF;BID;MMP9
regulation of neutrophil chemotaxis (GO:0090022)	2022-05-25	0.0329125	0.138672	0	0	3.1587	10.7835	RAC2;XCL1;CCR7;NCKAP1L;CCL19
O-glycan processing (GO:0016266)	1961-09-01	0.0332787	0.140076	0	0	2.18899	7.44878	GALNT6;MUCL1;MUC16;GALNT2;B3GNT4;MUC12;GXYLT2;GALNT10;ST3GAL2
cellular response to BMP stimulus (GO:0071773)	1971-10-01	0.0341643	0.143148	0	0	2.07377	7.00224	ACVR1;DLX1;TGFB2;TGFB1;TGFB3;BMP8A;ADAMTS12;GDF6;BMPR1B;ADAMTS7
gland development (GO:0048732)	1971-10-01	0.0341643	0.143148	0	0	2.07377	7.00224	SALL1;TGFB3;CAV1;PCSK9;MSN;NRG1;PROX1;MET;TGFBR1;STRA6
negative regulation of neuron apoptotic process (GO:0043524)	1971-10-01	0.0341643	0.143148	0	0	2.07377	7.00224	NTRK1;PTPRZ1;GDNF;TGFB3;F2R;KIF14;ADAM8;APOE;NGF;HIF1A
positive regulation of cellular protein localization (GO:1903829)	1971-10-01	0.0341643	0.143148	0	0	2.07377	7.00224	CCDC88A;TYROBP;TGFB1;TFRC;DTX3L;PYHIN1;PLK1;PARP9;BICD1;GPR137B
toll-like receptor signaling pathway (GO:0002224)	1991-12-01	0.0341781	0.143148	0	0	1.92228	6.48994	ITGAM;CTSK;TNIP3;ITGB2;RFTN1;TLR8;LBP;CD14;PIK3AP1;CTSS;BIRC3;TLR2
central nervous system neuron differentiation (GO:0021953)	1934-06-01	0.0355404	0.148266	0	0	2.70814	9.03729	LHX1;SPOCK1;PROX1;TOX;WNT2;SOX4
positive regulation of DNA binding (GO:0043388)	1934-06-01	0.0355404	0.148266	0	0	2.70814	9.03729	TGFB1;PYHIN1;PLAUR;GATA3;NGF;MMP9
regulation of keratinocyte differentiation (GO:0045616)	1934-06-01	0.0355404	0.148266	0	0	2.70814	9.03729	CYP27B1;CTSK;ABCA12;HOXA7;SGPP1;RUNX1
ventricular cardiac muscle tissue morphogenesis (GO:0055010)	1934-06-01	0.0355404	0.148266	0	0	2.70814	9.03729	TGFB2;TGFB1;TPM1;NRG1;PROX1;TGFBR1
positive regulation of axonogenesis (GO:0050772)	1943-07-01	0.0358398	0.149074	0	0	2.458	8.18194	MACF1;SEMA7A;PLXND1;LIMK1;PLXNA1;PLXNC1;NGF
positive regulation of phospholipase C activity (GO:0010863)	1943-07-01	0.0358398	0.149074	0	0	2.458	8.18194	CD86;PDGFRB;ITK;EDNRA;P2RY6;C5AR1;ABL2
regulation of cytokine production involved in inflammatory response (GO:1900015)	1943-07-01	0.0358398	0.149074	0	0	2.458	8.18194	GBP5;IL6;CLEC7A;SIRPA;TREM2;HIF1A;LILRB4
regulation of neurogenesis (GO:0050767)	1962-09-01	0.0364892	0.151626	0	0	2.14757	7.11005	HEYL;IL6;CCL11;MME;IFNG;WNT7A;PAX6;SOX11;TGM2
positive regulation of cytoskeleton organization (GO:0051495)	1982-11-01	0.0371971	0.154416	0	0	1.96014	6.45185	HCK;FCHSD2;CCL11;CDC42EP3;LIMK1;CDC42EP2;F2RL1;CCR7;NCKAP1L;PROX1;PFN2
cellular response to drug (GO:0035690)	2022-05-26	0.0383633	0.158945	0	0	3.00813	9.80846	AIM2;TFRC;PDE4B;SLAMF8;DPEP1
TOR signaling (GO:0031929)	2022-05-26	0.0383633	0.158945	0	0	3.00813	9.80846	CCDC88A;PRR5L;GATA3;RHEBL1;CARD11
cellular response to dsRNA (GO:0071359)	2022-04-18	0.0387579	0.15964	0	0	3.60865	11.7296	IFIH1;DDX58;CAV1;IFIT1
embryonic digit morphogenesis (GO:0042733)	2022-04-18	0.0387579	0.15964	0	0	3.60865	11.7296	OSR2;SALL1;WNT7A;GLI3
positive chemotaxis (GO:0050918)	2022-04-18	0.0387579	0.15964	0	0	3.60865	11.7296	GPNMB;FPR2;MET;SCG2
positive regulation of glial cell differentiation (GO:0045687)	2022-04-18	0.0387579	0.15964	0	0	3.60865	11.7296	TGFB1;SERPINE2;PTPRZ1;TNFRSF1B
pulmonary valve development (GO:0003177)	2022-04-18	0.0387579	0.15964	0	0	3.60865	11.7296	HEYL;TGFB2;TNFRSF1B;STRA6
response to axon injury (GO:0048678)	2022-04-18	0.0387579	0.15964	0	0	3.60865	11.7296	TYROBP;FLRT3;TREM2;NREP
actin cytoskeleton reorganization (GO:0031532)	1963-09-01	0.0399052	0.163728	0	0	2.10769	6.78939	PTK7;GPR65;CASS4;MYH9;FLNA;PLEK2;ATP2C1;CDC42BPA;ANTXR1
cellular response to reactive oxygen species (GO:0034614)	1963-09-01	0.0399052	0.163728	0	0	2.10769	6.78939	TRPM2;IL6;TPM1;PXN;TNFAIP3;SIRPA;PTPRK;ECT2;MMP9
negative regulation of endopeptidase activity (GO:0010951)	1963-09-01	0.0399052	0.163728	0	0	2.10769	6.78939	SERPINA1;SERPINE2;IFI16;SPOCK2;SERPINE1;SERPINH1;SPOCK1;SERPINA9;TIMP1
negative regulation of peptidase activity (GO:0010466)	1963-09-01	0.0399052	0.163728	0	0	2.10769	6.78939	SERPINA1;SERPINE2;SPOCK2;SERPINE1;SERPINH1;SPOCK1;SERPINA9;TIMP1;CST7
positive regulation of biosynthetic process (GO:0009891)	1944-07-01	0.040019	0.164035	0	0	2.39144	7.69661	TGFB1;TGFB3;CCL5;CREB3L1;F2R;APOE;RUNX1
bicarbonate transport (GO:0015701)	1935-06-01	0.0403229	0.164245	0	0	2.61461	8.39509	SLC4A7;CA2;CA9;SLC39A8;SLC4A3;SLC26A6
intracellular pH reduction (GO:0051452)	1935-06-01	0.0403229	0.164245	0	0	2.61461	8.39509	RAB20;SLC11A1;DMXL2;SLAMF8;RAB39A;ATP6V0D2
muscle cell differentiation (GO:0042692)	1935-06-01	0.0403229	0.164245	0	0	2.61461	8.39509	POPDC3;LBX2;MEGF10;BVES;TBX18;MYF5
negative regulation of Ras protein signal transduction (GO:0046580)	1935-06-01	0.0403229	0.164245	0	0	2.61461	8.39509	TGFB2;ITGA3;SPRY4;ABL2;EPHB2;MET
peptidyl-tyrosine dephosphorylation (GO:0035335)	1935-06-01	0.0403229	0.164245	0	0	2.61461	8.39509	DUSP10;PTPRZ1;UBASH3B;PTPRO;PTPN22;DUSP6
regulation of phosphatidylinositol 3-kinase activity (GO:0043551)	1935-06-01	0.0403229	0.164245	0	0	2.61461	8.39509	PDGFRB;TGFB1;IRS1;PDGFB;CCR7;CCL19
defense response to Gram-negative bacterium (GO:0050829)	1973-10-01	0.0403424	0.164245	0	0	2.00772	6.44549	IL6;NLRP10;SLC11A1;SERPINE1;IL12B;TREM2;LBP;RNASE2;LYZ;MPEG1
negative regulation of cell differentiation (GO:0045596)	21/191	0.0417924	0.167318	0	0	1.56522	4.96963	ABCA1;TRIO;TGFB1;CAV1;ITGB3;TWIST2;LDLRAD4;GATA3;ADAMTS12;TGFBR1;PTHLH;GREM1;IL6;SPRED1;COL5A1;IFNG;COL5A2;SNAI2;ITGAV;ZBED6;ADAMTS7
atrial septum morphogenesis (GO:0060413)	2022-03-11	0.0418493	0.167318	0	0	4.73466	15.0263	ACVR1;TGFB2;SOX4
columnar/cuboidal epithelial cell differentiation (GO:0002065)	2022-03-11	0.0418493	0.167318	0	0	4.73466	15.0263	SOX11;ROS1;SOX4
induction of positive chemotaxis (GO:0050930)	2022-03-11	0.0418493	0.167318	0	0	4.73466	15.0263	VEGFC;SCG2;PGF
negative regulation of activin receptor signaling pathway (GO:0032926)	2022-03-11	0.0418493	0.167318	0	0	4.73466	15.0263	ACVR1;FST;FSTL3
negative regulation of natural killer cell mediated immunity (GO:0002716)	2022-03-11	0.0418493	0.167318	0	0	4.73466	15.0263	LILRB1;HLA-F;HLA-G
negative regulation of protein maturation (GO:1903318)	2022-03-11	0.0418493	0.167318	0	0	4.73466	15.0263	PRNP;SERPINE2;GAS1
negative regulation of receptor signaling pathway via STAT (GO:1904893)	2022-03-11	0.0418493	0.167318	0	0	4.73466	15.0263	SOCS1;CAV1;SH2B3
Notch signaling involved in heart development (GO:0061314)	2022-03-11	0.0418493	0.167318	0	0	4.73466	15.0263	HEYL;SNAI1;SNAI2
positive regulation of bone resorption (GO:0045780)	2022-03-11	0.0418493	0.167318	0	0	4.73466	15.0263	SPP1;TNFSF11;ADAM8
positive regulation of cellular extravasation (GO:0002693)	2022-03-11	0.0418493	0.167318	0	0	4.73466	15.0263	ADAM8;THY1;ICAM1
positive regulation of leukocyte apoptotic process (GO:2000108)	2022-03-11	0.0418493	0.167318	0	0	4.73466	15.0263	BLK;LYN;PIK3CD
positive regulation of myelination (GO:0031643)	2022-03-11	0.0418493	0.167318	0	0	4.73466	15.0263	ITGAX;CST7;TNFRSF1B
protein oxidation (GO:0018158)	2022-03-11	0.0418493	0.167318	0	0	4.73466	15.0263	LOX;LOXL3;LOXL2
regulation of mast cell activation involved in immune response (GO:0033006)	2022-03-11	0.0418493	0.167318	0	0	4.73466	15.0263	BLK;LYN;CD300A
response to prostaglandin E (GO:0034695)	2022-03-11	0.0418493	0.167318	0	0	4.73466	15.0263	TNFSF4;CCR7;CCL19
response to sterol (GO:0036314)	2022-03-11	0.0418493	0.167318	0	0	4.73466	15.0263	TGFB1;CCR5;TGFBR1
somite development (GO:0061053)	2022-03-11	0.0418493	0.167318	0	0	4.73466	15.0263	LOXL3;SOX11;PPP2R3A
T cell homeostasis (GO:0043029)	2022-03-11	0.0418493	0.167318	0	0	4.73466	15.0263	NCKAP1L;FOXP3;JAK3
diterpenoid metabolic process (GO:0016101)	1964-09-01	0.0435314	0.172487	0	0	2.06926	6.48561	SDC2;RBP1;SDC3;NAPEPLD;APOE;AGRN;HSPG2;GPC6;STRA6
lipid homeostasis (GO:0055088)	1964-09-01	0.0435314	0.172487	0	0	2.06926	6.48561	RCN3;ABCA1;LIPG;RBP1;PNPLA3;TREM2;APOE;PNPLA1;TM6SF2
proteolysis involved in cellular protein catabolic process (GO:0051603)	1974-10-01	0.0437014	0.172487	0	0	1.97624	6.18638	FAP;CTSK;CTSZ;TNFAIP3;GZMB;ISG15;ADAMTS12;CTSS;CTSC;ADAMTS7
regulation of cytokine-mediated signaling pathway (GO:0001959)	1974-10-01	0.0437014	0.172487	0	0	1.97624	6.18638	ZBP1;SOCS1;PTPRC;IFNG;STAT1;AXL;TNFAIP3;USP18;RUNX1;BIRC3
regulation of stress fiber assembly (GO:0051492)	1974-10-01	0.0437014	0.172487	0	0	1.97624	6.18638	CCDC88A;TGFB3;GPR65;TPM1;PXN;LIMK1;MET;PHLDB2;TGFBR1;PFN2
dendritic spine organization (GO:0097061)	2022-05-27	0.0443327	0.172487	0	0	2.87124	8.94687	PRNP;ITGA3;WNT7A;TREM2;EPHB2
positive regulation of erythrocyte differentiation (GO:0045648)	2022-05-27	0.0443327	0.172487	0	0	2.87124	8.94687	STAT1;NCKAP1L;INHBA;ETS1;HIF1A
neural crest cell development (GO:0014032)	1945-07-01	0.0445033	0.172487	0	0	2.32838	7.24637	SEMA7A;SEMA3C;GDNF;SNAI2;NRG1;SEMA4F;SOX11
embryonic limb morphogenesis (GO:0030326)	1936-06-01	0.0454933	0.172487	0	0	2.52732	7.80991	OSR2;TGFB2;SALL1;WNT7A;GLI3;HOXA11
positive regulation of myeloid leukocyte differentiation (GO:0002763)	1936-06-01	0.0454933	0.172487	0	0	2.52732	7.80991	CCR1;CD4;IFNG;IL12B;TNFSF11;RUNX1
regulation of protein import into nucleus (GO:0042306)	1936-06-01	0.0454933	0.172487	0	0	2.52732	7.80991	TGFB1;IFNG;RAB23;ZIC1;FLNA;ECT2
atrioventricular valve morphogenesis (GO:0003181)	2022-04-19	0.0463262	0.172487	0	0	3.36789	10.3463	ACVR1;HEYL;TGFB2;SOX4
cellular response to interleukin-7 (GO:0098761)	2022-04-19	0.0463262	0.172487	0	0	3.36789	10.3463	SOCS1;IRS1;IL7R;JAK3
interleukin-7-mediated signaling pathway (GO:0038111)	2022-04-19	0.0463262	0.172487	0	0	3.36789	10.3463	SOCS1;IRS1;IL7R;JAK3
mesenchymal cell development (GO:0014031)	2022-04-19	0.0463262	0.172487	0	0	3.36789	10.3463	HEYL;SNAI2;NRG1;SOX11
negative regulation of calcium ion transport (GO:0051926)	2022-04-19	0.0463262	0.172487	0	0	3.36789	10.3463	STC1;LILRB1;SLC30A1;LILRB2
positive regulation of leukocyte activation (GO:0002696)	2022-04-19	0.0463262	0.172487	0	0	3.36789	10.3463	CD2;CLEC7A;LBP;THBS1
positive regulation of macrophage migration (GO:1905523)	2022-04-19	0.0463262	0.172487	0	0	3.36789	10.3463	CCL5;TREM2;THBS1;CMKLR1
regulation of leukocyte chemotaxis (GO:0002688)	2022-04-19	0.0463262	0.172487	0	0	3.36789	10.3463	LYN;IL6;F2RL1;XCL1
regulation of nervous system process (GO:0031644)	2022-04-19	0.0463262	0.172487	0	0	3.36789	10.3463	APP;DLGAP3;NPTX2;TYMP
response to cholesterol (GO:0070723)	2022-04-19	0.0463262	0.172487	0	0	3.36789	10.3463	GRAMD1B;TGFB1;CCR5;TGFBR1
alpha-beta T cell differentiation (GO:0046632)	2022-02-05	0.0464895	0.172487	0	0	8.41371	25.8177	ITK;RSAD2
camera-type eye photoreceptor cell differentiation (GO:0060219)	2022-02-05	0.0464895	0.172487	0	0	8.41371	25.8177	DSCAM;SDK2
CD4-positive, alpha-beta T cell activation (GO:0035710)	2022-02-05	0.0464895	0.172487	0	0	8.41371	25.8177	RSAD2;TNFSF4
cell-cell adhesion mediated by integrin (GO:0033631)	2022-02-05	0.0464895	0.172487	0	0	8.41371	25.8177	ITGB1;ITGA4
cellular response to testosterone stimulus (GO:0071394)	2022-02-05	0.0464895	0.172487	0	0	8.41371	25.8177	SPP1;MSN
chronic inflammatory response (GO:0002544)	2022-02-05	0.0464895	0.172487	0	0	8.41371	25.8177	CXCL13;THBS1
diaphragm development (GO:0060539)	2022-02-05	0.0464895	0.172487	0	0	8.41371	25.8177	BASP1;STRA6
dopamine biosynthetic process (GO:0042416)	2022-02-05	0.0464895	0.172487	0	0	8.41371	25.8177	TGFB2;TH
embryonic skeletal joint morphogenesis (GO:0060272)	2022-02-05	0.0464895	0.172487	0	0	8.41371	25.8177	OSR2;COL2A1
embryonic viscerocranium morphogenesis (GO:0048703)	2022-02-05	0.0464895	0.172487	0	0	8.41371	25.8177	MTHFD1L;LHX1
establishment of T cell polarity (GO:0001768)	2022-02-05	0.0464895	0.172487	0	0	8.41371	25.8177	CCR7;CCL19
female genitalia development (GO:0030540)	2022-02-05	0.0464895	0.172487	0	0	8.41371	25.8177	LHX1;STRA6
forebrain regionalization (GO:0021871)	2022-02-05	0.0464895	0.172487	0	0	8.41371	25.8177	LHX1;WNT7B
glial cell-derived neurotrophic factor receptor signaling pathway (GO:0035860)	2022-02-05	0.0464895	0.172487	0	0	8.41371	25.8177	SULF1;SULF2
glucose import across plasma membrane (GO:0098708)	2022-02-05	0.0464895	0.172487	0	0	8.41371	25.8177	SLC2A1;SLC2A3
kidney morphogenesis (GO:0060993)	2022-02-05	0.0464895	0.172487	0	0	8.41371	25.8177	WNT7B;SOX4
lung morphogenesis (GO:0060425)	2022-02-05	0.0464895	0.172487	0	0	8.41371	25.8177	WNT7B;SOX11
lymph node development (GO:0048535)	2022-02-05	0.0464895	0.172487	0	0	8.41371	25.8177	TGFB1;PDPN
membrane raft distribution (GO:0031580)	2022-02-05	0.0464895	0.172487	0	0	8.41371	25.8177	CD2;PTPRC
metanephric renal vesicle morphogenesis (GO:0072283)	2022-02-05	0.0464895	0.172487	0	0	8.41371	25.8177	SALL1;SIX2
negative regulation of CD4-positive, alpha-beta T cell differentiation (GO:0043371)	2022-02-05	0.0464895	0.172487	0	0	8.41371	25.8177	RUNX3;RUNX1
negative regulation of cysteine-type endopeptidase activity involved in apoptotic signaling pathway (GO:2001268)	2022-02-05	0.0464895	0.172487	0	0	8.41371	25.8177	PLAUR;MMP9
negative regulation of dendritic cell differentiation (GO:2001199)	2022-02-05	0.0464895	0.172487	0	0	8.41371	25.8177	LILRB1;HLA-G
negative regulation of interferon-alpha production (GO:0032687)	2022-02-05	0.0464895	0.172487	0	0	8.41371	25.8177	LILRA4;HAVCR2
negative regulation of leukocyte differentiation (GO:1902106)	2022-02-05	0.0464895	0.172487	0	0	8.41371	25.8177	LILRB1;HLA-G
negative regulation of lipid transport (GO:0032369)	2022-02-05	0.0464895	0.172487	0	0	8.41371	25.8177	ITGB3;ITGAV
negative regulation of macrophage differentiation (GO:0045650)	2022-02-05	0.0464895	0.172487	0	0	8.41371	25.8177	INHBA;C1QC
negative regulation of mast cell activation involved in immune response (GO:0033007)	2022-02-05	0.0464895	0.172487	0	0	8.41371	25.8177	CD84;CD300A
negative regulation of transforming growth factor beta1 production (GO:0032911)	2022-02-05	0.0464895	0.172487	0	0	8.41371	25.8177	LAPTM4B;TYROBP
nephric duct development (GO:0072176)	2022-02-05	0.0464895	0.172487	0	0	8.41371	25.8177	LHX1;GATA3
neuroinflammatory response (GO:0150076)	2022-02-05	0.0464895	0.172487	0	0	8.41371	25.8177	ITGB1;IFNG
peripheral nervous system neuron differentiation (GO:0048934)	2022-02-05	0.0464895	0.172487	0	0	8.41371	25.8177	RUNX3;RUNX1
peristalsis (GO:0030432)	2022-02-05	0.0464895	0.172487	0	0	8.41371	25.8177	TIFAB;GDNF
positive regulation of basement membrane assembly involved in embryonic body morphogenesis (GO:1904261)	2022-02-05	0.0464895	0.172487	0	0	8.41371	25.8177	PHLDB1;PHLDB2
positive regulation of cell fate commitment (GO:0010455)	2022-02-05	0.0464895	0.172487	0	0	8.41371	25.8177	IL12B;IL12RB1
positive regulation of interleukin-18 production (GO:0032741)	2022-02-05	0.0464895	0.172487	0	0	8.41371	25.8177	GBP5;TLR2
positive regulation of mast cell chemotaxis (GO:0060754)	2022-02-05	0.0464895	0.172487	0	0	8.41371	25.8177	VEGFC;PGF
positive regulation of MHC class I biosynthetic process (GO:0045345)	2022-02-05	0.0464895	0.172487	0	0	8.41371	25.8177	CIITA;NLRC5
positive regulation of toll-like receptor 9 signaling pathway (GO:0034165)	2022-02-05	0.0464895	0.172487	0	0	8.41371	25.8177	RSAD2;PTPN22
positive thymic T cell selection (GO:0045059)	2022-02-05	0.0464895	0.172487	0	0	8.41371	25.8177	ZAP70;CD3E
protein localization to membrane raft (GO:1903044)	2022-02-05	0.0464895	0.172487	0	0	8.41371	25.8177	CAV1;RFTN1
receptor-mediated virion attachment to host cell (GO:0046813)	2022-02-05	0.0464895	0.172487	0	0	8.41371	25.8177	LRRC15;ICAM1
regulation of basement membrane assembly involved in embryonic body morphogenesis (GO:1904259)	2022-02-05	0.0464895	0.172487	0	0	8.41371	25.8177	PHLDB1;PHLDB2
regulation of core promoter binding (GO:1904796)	2022-02-05	0.0464895	0.172487	0	0	8.41371	25.8177	IFNG;PAX6
regulation of dendritic cell cytokine production (GO:0002730)	2022-02-05	0.0464895	0.172487	0	0	8.41371	25.8177	CLEC7A;JAK3
regulation of glomerular mesangial cell proliferation (GO:0072124)	2022-02-05	0.0464895	0.172487	0	0	8.41371	25.8177	PDGFB;PDGFA
regulation of homophilic cell adhesion (GO:1903385)	2022-02-05	0.0464895	0.172487	0	0	8.41371	25.8177	TENM3;PTPRG
regulation of kidney development (GO:0090183)	2022-02-05	0.0464895	0.172487	0	0	8.41371	25.8177	FOXD1;SIX2
regulation of low-density lipoprotein particle receptor catabolic process (GO:0032803)	2022-02-05	0.0464895	0.172487	0	0	8.41371	25.8177	PCSK9;APOE
regulation of mononuclear cell proliferation (GO:0032944)	2022-02-05	0.0464895	0.172487	0	0	8.41371	25.8177	IL12B;LILRB1
regulation of morphogenesis of a branching structure (GO:0060688)	2022-02-05	0.0464895	0.172487	0	0	8.41371	25.8177	GDNF;SIX2
regulation of phosphatidylinositol biosynthetic process (GO:0010511)	2022-02-05	0.0464895	0.172487	0	0	8.41371	25.8177	PDGFB;PDGFA
regulation of postsynaptic density organization (GO:1905874)	2022-02-05	0.0464895	0.172487	0	0	8.41371	25.8177	LRFN4;LILRB2
regulation of receptor catabolic process (GO:2000644)	2022-02-05	0.0464895	0.172487	0	0	8.41371	25.8177	DTX3L;LAPTM5
regulation of respiratory burst involved in inflammatory response (GO:0060264)	2022-02-05	0.0464895	0.172487	0	0	8.41371	25.8177	SLAMF8;LBP
regulation of skeletal muscle tissue development (GO:0048641)	2022-02-05	0.0464895	0.172487	0	0	8.41371	25.8177	TGFB1;MEGF10
renal tubule development (GO:0061326)	2022-02-05	0.0464895	0.172487	0	0	8.41371	25.8177	COL4A1;STAT1
response to prostaglandin (GO:0034694)	2022-02-05	0.0464895	0.172487	0	0	8.41371	25.8177	CCR7;CCL19
sinoatrial node cell differentiation (GO:0060921)	2022-02-05	0.0464895	0.172487	0	0	8.41371	25.8177	SHOX2;TBX18
thorax and anterior abdomen determination (GO:0007356)	2022-02-05	0.0464895	0.172487	0	0	8.41371	25.8177	TIFAB;BASP1
zygotic determination of anterior/posterior axis, embryo (GO:0007354)	2022-02-05	0.0464895	0.172487	0	0	8.41371	25.8177	TIFAB;BASP1
negative regulation of defense response (GO:0031348)	1985-11-01	0.0465298	0.172487	0	0	1.88037	5.76834	MFHAS1;PROC;TNFAIP6;IFI16;SAA1;TNFAIP3;SIRPA;AOAH;FPR2;GATA3;APOE
chemical homeostasis (GO:0048878)	1965-09-01	0.0473718	0.175454	0	0	2.03219	6.19764	SLC4A7;AQP9;RBP1;EIF5A2;PNPLA3;TREM2;SLC4A3;PNPLA1;TM6SF2
interleukin-12-mediated signaling pathway (GO:0035722)	1946-07-01	0.0492982	0.182269	0	0	2.26856	6.82806	IFNG;STAT4;IL12B;MSN;LCP1;IL12RB1;IL12RB2
regulation of fibroblast proliferation (GO:0048145)	1946-07-01	0.0492982	0.182269	0	0	2.26856	6.82806	CD300A;PDGFC;PDGFB;FN1;PDGFA;WNT2;DDR2
amide transport (GO:0042886)	2022-05-28	0.0508262	0.186651	0	0	2.74625	8.18203	PDPN;TAP1;FOLR3;ABCA12;SLC38A5
cellular zinc ion homeostasis (GO:0006882)	2022-05-28	0.0508262	0.186651	0	0	2.74625	8.18203	SLC39A6;SLC39A10;SLC39A8;SLC30A1;SLC39A14
keratan sulfate biosynthetic process (GO:0018146)	2022-05-28	0.0508262	0.186651	0	0	2.74625	8.18203	LUM;B3GNT4;CHST1;ST3GAL2;CHST2
positive regulation of protein import into nucleus (GO:0042307)	2022-05-28	0.0508262	0.186651	0	0	2.74625	8.18203	TGFB1;IFNG;ZIC1;FLNA;ECT2
positive regulation of synapse assembly (GO:0051965)	2022-05-28	0.0508262	0.186651	0	0	2.74625	8.18203	PTPRD;CLSTN3;WNT7A;EPHB2;AGRN
regulation of extrinsic apoptotic signaling pathway in absence of ligand (GO:2001239)	2022-05-28	0.0508262	0.186651	0	0	2.74625	8.18203	CSF2;GDNF;IFI6;SNAI2;INHBA
regulation of multicellular organismal development (GO:2000026)	2022-05-28	0.0508262	0.186651	0	0	2.74625	8.18203	GBX2;OAS2;GATA3;CCSAP;DUSP6
negative regulation of epithelial cell apoptotic process (GO:1904036)	1937-06-01	0.0510574	0.186651	0	0	2.44566	7.27537	IL11;SERPINE1;TNFAIP3;GATA3;SCG2;ICAM1
phagosome maturation (GO:0090382)	1937-06-01	0.0510574	0.186651	0	0	2.44566	7.27537	RAB32;RAB20;RAB31;SLAMF8;RAB39A;ATP6V0D2
positive regulation of cytokinesis (GO:0032467)	1937-06-01	0.0510574	0.186651	0	0	2.44566	7.27537	CXCR5;KIF14;KIF23;CDC6;ECT2;CDC25B
positive regulation of myeloid cell differentiation (GO:0045639)	1937-06-01	0.0510574	0.186651	0	0	2.44566	7.27537	STAT1;NCKAP1L;INHBA;ETS1;HIF1A;HOXA5
regulation of p38MAPK cascade (GO:1900744)	1937-06-01	0.0510574	0.186651	0	0	2.44566	7.27537	MFHAS1;SPI1;DUSP10;PTPN22;TREM2;GDF6
skeletal muscle tissue development (GO:0007519)	1937-06-01	0.0510574	0.186651	0	0	2.44566	7.27537	POPDC3;CAV1;FOXL2;MSC;BVES;MYF5
regulation of canonical Wnt signaling pathway (GO:0060828)	26/253	0.052195	0.189677	0	0	1.45179	4.28679	PTPRO;PRICKLE1;GLI3;CDH3;APOE;SOST;SOX4;DACT1;TGFB1;SMURF2;CAV1;TPBG;FZD6;KREMEN2;TPBGL;BICC1;COL1A1;GREM1;SFRP4;ZEB2;DAB2;PTK7;HECW1;SNAI2;CDK14;LGR5
angiotensin maturation (GO:0002003)	2022-03-12	0.0528276	0.189677	0	0	4.20836	12.3756	ENPEP;MME;CTSZ
catecholamine biosynthetic process (GO:0042423)	2022-03-12	0.0528276	0.189677	0	0	4.20836	12.3756	TGFB2;TH;GATA3
mesoderm morphogenesis (GO:0048332)	2022-03-12	0.0528276	0.189677	0	0	4.20836	12.3756	EOMES;MESP2;SNAI1
nuclear body organization (GO:0030575)	2022-03-12	0.0528276	0.189677	0	0	4.20836	12.3756	SRPK2;DYRK3;ETS1
organic hydroxy compound catabolic process (GO:1901616)	2022-03-12	0.0528276	0.189677	0	0	4.20836	12.3756	CYP27B1;CYP24A1;HSD17B6
phasic smooth muscle contraction (GO:0014821)	2022-03-12	0.0528276	0.189677	0	0	4.20836	12.3756	TIFAB;GDNF;HTR1D
phospholipid homeostasis (GO:0055091)	2022-03-12	0.0528276	0.189677	0	0	4.20836	12.3756	ABCA1;RCN3;LIPG
positive regulation of cardiocyte differentiation (GO:1905209)	2022-03-12	0.0528276	0.189677	0	0	4.20836	12.3756	GREM1;TGFB2;TGFB1
positive regulation of leukocyte proliferation (GO:0070665)	2022-03-12	0.0528276	0.189677	0	0	4.20836	12.3756	BST2;LYN;IL12B
positive regulation of neuroinflammatory response (GO:0150078)	2022-03-12	0.0528276	0.189677	0	0	4.20836	12.3756	IL6;TREM2;TTBK1
presynapse organization (GO:0099172)	2022-03-12	0.0528276	0.189677	0	0	4.20836	12.3756	NLGN4X;C5AR1;WNT7A
protein mono-ADP-ribosylation (GO:0140289)	2022-03-12	0.0528276	0.189677	0	0	4.20836	12.3756	PARP14;PARP9;PARP12
regulation of angiotensin levels in blood (GO:0002002)	2022-03-12	0.0528276	0.189677	0	0	4.20836	12.3756	ENPEP;MME;CTSZ
regulation of cholesterol esterification (GO:0010872)	2022-03-12	0.0528276	0.189677	0	0	4.20836	12.3756	STARD4;APOC1;APOE
regulation of chromatin binding (GO:0035561)	2022-03-12	0.0528276	0.189677	0	0	4.20836	12.3756	DTX3L;ZNF618;PARP9
regulation of keratinocyte migration (GO:0051547)	2022-03-12	0.0528276	0.189677	0	0	4.20836	12.3756	EPB41L4B;EPPK1;MMP9
regulation of natural killer cell activation (GO:0032814)	2022-03-12	0.0528276	0.189677	0	0	4.20836	12.3756	TYROBP;IL12B;PTPN22
regulation of nucleobase-containing compound metabolic process (GO:0019219)	2022-03-12	0.0528276	0.189677	0	0	4.20836	12.3756	PCBP3;IGF2BP1;IGF2BP2
regulation of vascular associated smooth muscle cell migration (GO:1904752)	2022-03-12	0.0528276	0.189677	0	0	4.20836	12.3756	DOCK4;TPM1;PDGFB
urogenital system development (GO:0001655)	2022-03-12	0.0528276	0.189677	0	0	4.20836	12.3756	OSR2;LHX1;EPHB2
embryonic heart tube morphogenesis (GO:0003143)	1947-07-01	0.0544079	0.194746	0	0	2.21172	6.43887	ACVR1;EOMES;CCDC103;TBX21;APLNR;MICAL2;BBS5
cardiac ventricle development (GO:0003231)	2022-04-20	0.0546541	0.194746	0	0	3.15723	9.17722	HEYL;SALL1;GATA3;STRA6
ganglioside metabolic process (GO:0001573)	2022-04-20	0.0546541	0.194746	0	0	3.15723	9.17722	NEU3;ST8SIA2;ST8SIA4;B4GALNT1
glucose transmembrane transport (GO:1904659)	2022-04-20	0.0546541	0.194746	0	0	3.15723	9.17722	SLC2A9;SLC2A1;SLC2A3;SLC2A6
myeloid cell development (GO:0061515)	2022-04-20	0.0546541	0.194746	0	0	3.15723	9.17722	APP;NCKAP1L;SH2B3;TLR2
positive regulation of activated T cell proliferation (GO:0042104)	2022-04-20	0.0546541	0.194746	0	0	3.15723	9.17722	IL12B;TNFSF9;IL12RB1;IL27RA
positive regulation of alpha-beta T cell activation (GO:0046635)	2022-04-20	0.0546541	0.194746	0	0	3.15723	9.17722	TNFSF4;HLA-DRA;IL12B;GLI3
positive regulation of nitrogen compound metabolic process (GO:0051173)	2022-04-20	0.0546541	0.194746	0	0	3.15723	9.17722	APP;IFNG;PDGFB;GATA3
positive regulation of protein processing (GO:0010954)	2022-04-20	0.0546541	0.194746	0	0	3.15723	9.17722	BAG2;MYH9;ADAM8;NLRC4
negative regulation of neuron death (GO:1901215)	1998-12-01	0.0553749	0.197148	0	0	1.76514	5.10767	NTRK1;GDNF;GPNMB;PTPRZ1;TGFB3;F2R;KIF14;ADAM8;APOE;HLA-F;NGF;TNFRSF1B
positive regulation of cell junction assembly (GO:1901890)	1957-08-01	0.0557021	0.198146	0	0	2.06382	5.95977	PTPRD;CNTNAP2;COL16A1;CLSTN3;CAV1;WNT7A;THY1;EPHB2
positive regulation of neuron projection development (GO:0010976)	1988-11-01	0.0573421	0.203808	0	0	1.80681	5.16518	LYN;NTRK1;TENM3;PTK7;ABL2;ITGA6;ROR2;APOE;TOX;ARSB;PACSIN1
dicarboxylic acid transport (GO:0006835)	2022-05-29	0.0578462	0.205082	0	0	2.63168	7.50021	GJA1;PDPN;FOLR3;SLC13A5;SLC26A6
positive regulation of viral genome replication (GO:0045070)	2022-05-29	0.0578462	0.205082	0	0	2.63168	7.50021	SRPK2;CCL5;CD28;ADAR;IFIT1
regulation of response to biotic stimulus (GO:0002831)	2022-05-29	0.0578462	0.205082	0	0	2.63168	7.50021	HERC5;IRF1;PTPN22;TREM2;BIRC3
organic anion transport (GO:0015711)	1999-12-01	0.0589935	0.208974	0	0	1.74476	4.93825	SLC4A7;SLC17A9;CA2;AQP9;LRRC8C;SLC52A1;SLC39A8;CA9;SLC4A3;SLC2A6;SLC26A6;SLC25A24
negative regulation of canonical Wnt signaling pathway (GO:0090090)	18/165	0.0597916	0.211427	0	0	1.55026	4.36692	CAV1;TPBG;FZD6;PTPRO;KREMEN2;PRICKLE1;TPBGL;GLI3;BICC1;TBX18;GREM1;SFRP4;DAB2;HECW1;SNAI2;APOE;SOST;DACT1
negative regulation of MAP kinase activity (GO:0043407)	1948-07-01	0.059836	0.211427	0	0	2.15766	6.07629	LYN;DUSP10;CD300A;SPRY4;PTPN22;APOE;SH2B3
positive regulation of blood vessel endothelial cell migration (GO:0043536)	1948-07-01	0.059836	0.211427	0	0	2.15766	6.07629	FOXC2;TGFB1;PDGFB;ETS1;HDAC9;HIF1A;THBS1
regulation of protein kinase activity (GO:0045859)	13/110	0.0600327	0.211945	0	0	1.69554	4.76933	MMD;C5AR1;THY1;SPRED1;CD4;PTPRC;UBASH3B;CAMK2N2;CCR7;LCP2;CCL19;ECT2;DDR2
canonical Wnt signaling pathway (GO:0060070)	1968-09-01	0.0602141	0.212408	0	0	1.92855	5.41893	SFRP4;CDH3;FZD2;CAV1;WNT7B;FZD6;WNT7A;GATA3;WNT2
positive regulation of mitochondrion organization (GO:0010822)	1958-08-01	0.060642	0.213739	0	0	2.02244	5.66842	TNFSF10;PLAUR;TREM2;BMF;DDHD1;BID;MMP9;AURKA
phosphorylation (GO:0016310)	38/400	0.0624334	0.214327	0	0	1.3318	3.69396	APP;DYRK3;CCL11;PDGFB;PIK3CD;PIK3CG;TTBK1;AURKA;NUAK1;PIM2;EPHB2;JAK3;ROS1;LYN;NTRK1;ACVR1;SRPK2;CDK18;TGFB2;TGFB1;IGFBP3;NEK6;PLK1;LIMK1;EIF2AK2;ADAM10;CDC42BPA;RUNX3;TGFBR1;CDC25B;HCK;ZAP70;MELK;CAMK4;BMPR1B;CDK14;DGKI;DGKH
odontogenesis (GO:0042476)	1939-06-01	0.0633805	0.214327	0	0	2.29719	6.33704	OSR2;TGFB2;COL1A2;TGFB3;LAMB1;INHBA
regulation of receptor-mediated endocytosis (GO:0048259)	1939-06-01	0.0633805	0.214327	0	0	2.29719	6.33704	C3;SGIP1;SERPINE1;APOC1;CCL19;BICD1
calcium ion transport into cytosol (GO:0060402)	2022-04-21	0.0637328	0.214327	0	0	2.97135	8.18029	TRPM2;MS4A1;SLC8A1;GRIN2D
calcium-mediated signaling using intracellular calcium source (GO:0035584)	2022-04-21	0.0637328	0.214327	0	0	2.97135	8.18029	PRNP;TRPM2;VCAM1;PTPRC
epithelial cell development (GO:0002064)	2022-04-21	0.0637328	0.214327	0	0	2.97135	8.18029	SLC4A7;WNT7B;WNT7A;ROS1
focal adhesion assembly (GO:0048041)	2022-04-21	0.0637328	0.214327	0	0	2.97135	8.18029	ACTN1;PTPRK;THY1;THSD1
linoleic acid metabolic process (GO:0043651)	2022-04-21	0.0637328	0.214327	0	0	2.97135	8.18029	FADS2;ELOVL5;ELOVL3;FADS1
negative regulation of ion transmembrane transporter activity (GO:0032413)	2022-04-21	0.0637328	0.214327	0	0	2.97135	8.18029	NEDD4;HECW1;PCSK9;MMP9
negative regulation of protein localization to cell periphery (GO:1904376)	2022-04-21	0.0637328	0.214327	0	0	2.97135	8.18029	LRRC15;DAB2;TGFB1;GBP1
negative regulation of protein localization to plasma membrane (GO:1903077)	2022-04-21	0.0637328	0.214327	0	0	2.97135	8.18029	LRRC15;DAB2;TGFB1;GBP1
negative regulation of reproductive process (GO:2000242)	2022-04-21	0.0637328	0.214327	0	0	2.97135	8.18029	GJA1;PAEP;TIMP1;SULF1
positive regulation of glycolytic process (GO:0045821)	2022-04-21	0.0637328	0.214327	0	0	2.97135	8.18029	APP;PFKFB3;IFNG;HIF1A
positive regulation of phosphatase activity (GO:0010922)	2022-04-21	0.0637328	0.214327	0	0	2.97135	8.18029	PDGFRB;IFNG;CD300A;ITGA1
positive regulation of purine nucleotide metabolic process (GO:1900544)	2022-04-21	0.0637328	0.214327	0	0	2.97135	8.18029	APP;PFKFB3;IFNG;HIF1A
positive regulation of T cell cytokine production (GO:0002726)	2022-04-21	0.0637328	0.214327	0	0	2.97135	8.18029	IL6;RSAD2;TNFSF4;XCL1
positive regulation of transcription regulatory region DNA binding (GO:2000679)	2022-04-21	0.0637328	0.214327	0	0	2.97135	8.18029	TGFB1;IFNG;PAX6;GATA3
regulation of anoikis (GO:2000209)	2022-04-21	0.0637328	0.214327	0	0	2.97135	8.18029	ITGB1;CAV1;SNAI2;ITGA5
regulation of transposition (GO:0010528)	2022-04-21	0.0637328	0.214327	0	0	2.97135	8.18029	SPOCD1;MYBL1;APOBEC3A;APOBEC3B
cardiac right ventricle morphogenesis (GO:0003215)	2022-03-13	0.0650346	0.214327	0	0	3.78732	10.3501	TGFB2;GATA3;SOX4
cellular component maintenance (GO:0043954)	2022-03-13	0.0650346	0.214327	0	0	3.78732	10.3501	PRNP;ITGA3;TREM2
endochondral bone morphogenesis (GO:0060350)	2022-03-13	0.0650346	0.214327	0	0	3.78732	10.3501	COL13A1;BMPR1B;HOXA11
high-density lipoprotein particle assembly (GO:0034380)	2022-03-13	0.0650346	0.214327	0	0	3.78732	10.3501	ABCA1;BMP1;APOE
lymphocyte mediated immunity (GO:0002449)	2022-03-13	0.0650346	0.214327	0	0	3.78732	10.3501	CD70;SLA2;MYO1G
mature B cell differentiation involved in immune response (GO:0002313)	2022-03-13	0.0650346	0.214327	0	0	3.78732	10.3501	DOCK11;IL6;POU2AF1
negative regulation of alcohol biosynthetic process (GO:1902931)	2022-03-13	0.0650346	0.214327	0	0	3.78732	10.3501	CYP27B1;GFI1;APOE
negative regulation of CD4-positive, alpha-beta T cell activation (GO:2000515)	2022-03-13	0.0650346	0.214327	0	0	3.78732	10.3501	XCL1;RUNX3;RUNX1
negative regulation of macrophage derived foam cell differentiation (GO:0010745)	2022-03-13	0.0650346	0.214327	0	0	3.78732	10.3501	ABCA1;ITGB3;ITGAV
negative regulation of mononuclear cell migration (GO:0071676)	2022-03-13	0.0650346	0.214327	0	0	3.78732	10.3501	GREM1;SLAMF8;ADTRP
positive regulation of calcium ion import (GO:0090280)	2022-03-13	0.0650346	0.214327	0	0	3.78732	10.3501	PDGFRB;PDGFB;STC1
positive regulation of calcium-mediated signaling (GO:0050850)	2022-03-13	0.0650346	0.214327	0	0	3.78732	10.3501	CLEC7A;CDH13;TREM2
positive regulation of lipid transport (GO:0032370)	2022-03-13	0.0650346	0.214327	0	0	3.78732	10.3501	SPP1;APOE;ABCA12
positive regulation of steroid metabolic process (GO:0045940)	2022-03-13	0.0650346	0.214327	0	0	3.78732	10.3501	STARD4;APOC1;APOE
regulation of cell aging (GO:0090342)	2022-03-13	0.0650346	0.214327	0	0	3.78732	10.3501	NUAK1;NEK6;FOXM1
regulation of fibrinolysis (GO:0051917)	2022-03-13	0.0650346	0.214327	0	0	3.78732	10.3501	FAP;SERPINE1;THBS1
regulation of leukocyte adhesion to vascular endothelial cell (GO:1904994)	2022-03-13	0.0650346	0.214327	0	0	3.78732	10.3501	IL6;ITGB2;ETS1
regulation of nucleocytoplasmic transport (GO:0046822)	2022-03-13	0.0650346	0.214327	0	0	3.78732	10.3501	TGFB1;IFI27;NEDD4
regulation of T cell differentiation in thymus (GO:0033081)	2022-03-13	0.0650346	0.214327	0	0	3.78732	10.3501	CAMK4;ADAM8;TOX
spinal cord development (GO:0021510)	2022-03-13	0.0650346	0.214327	0	0	3.78732	10.3501	LOXL3;SOX11;SOX4
alpha-amino acid catabolic process (GO:1901606)	2022-05-30	0.0653921	0.214327	0	0	2.52628	6.89006	IL4I1;TDO2;KYNU;KMO;IDO1
artery morphogenesis (GO:0048844)	2022-05-30	0.0653921	0.214327	0	0	2.52628	6.89006	PDGFRB;TGFB2;HOXA1;TGFBR1;STRA6
cell projection organization (GO:0030030)	2022-05-30	0.0653921	0.214327	0	0	2.52628	6.89006	ITGB1;RAC2;PDGFA;RHOH;NCKAP1L
positive regulation of protein import (GO:1904591)	2022-05-30	0.0653921	0.214327	0	0	2.52628	6.89006	TGFB1;IFNG;ZIC1;FLNA;ECT2
regulation of long-term synaptic potentiation (GO:1900271)	2022-05-30	0.0653921	0.214327	0	0	2.52628	6.89006	APP;TYROBP;APOE;LILRB2;EPHB2
regulation of macrophage activation (GO:0043030)	2022-05-30	0.0653921	0.214327	0	0	2.52628	6.89006	MFHAS1;IL6;LBP;THBS1;GPR137B
amino-acid betaine transport (GO:0015838)	2022-02-06	0.0663877	0.214327	0	0	6.30995	17.1141	SLC22A4;SLC22A16
aromatic amino acid transport (GO:0015801)	2022-02-06	0.0663877	0.214327	0	0	6.30995	17.1141	SLC16A10;SLC38A5
B cell chemotaxis (GO:0035754)	2022-02-06	0.0663877	0.214327	0	0	6.30995	17.1141	PIK3CD;CXCL13
cardiac ventricle formation (GO:0003211)	2022-02-06	0.0663877	0.214327	0	0	6.30995	17.1141	SOX11;SOX4
carnitine transport (GO:0015879)	2022-02-06	0.0663877	0.214327	0	0	6.30995	17.1141	SLC22A4;SLC22A16
cellular response to bacterial lipopeptide (GO:0071221)	2022-02-06	0.0663877	0.214327	0	0	6.30995	17.1141	CD14;TLR2
cellular response to granulocyte macrophage colony-stimulating factor stimulus (GO:0097011)	2022-02-06	0.0663877	0.214327	0	0	6.30995	17.1141	CD4;CSF2
chitin catabolic process (GO:0006032)	2022-02-06	0.0663877	0.214327	0	0	6.30995	17.1141	CHIT1;CHI3L1
chitin metabolic process (GO:0006030)	2022-02-06	0.0663877	0.214327	0	0	6.30995	17.1141	CHIT1;CHI3L1
dermatan sulfate proteoglycan metabolic process (GO:0050655)	2022-02-06	0.0663877	0.214327	0	0	6.30995	17.1141	CSGALNACT2;DSE
detection of virus (GO:0009597)	2022-02-06	0.0663877	0.214327	0	0	6.30995	17.1141	IFIH1;DDX58
ear development (GO:0043583)	2022-02-06	0.0663877	0.214327	0	0	6.30995	17.1141	GATA3;STRA6
embryonic hindlimb morphogenesis (GO:0035116)	2022-02-06	0.0663877	0.214327	0	0	6.30995	17.1141	OSR2;WNT7A
embryonic skeletal joint development (GO:0072498)	2022-02-06	0.0663877	0.214327	0	0	6.30995	17.1141	OSR2;COL2A1
establishment of lymphocyte polarity (GO:0001767)	2022-02-06	0.0663877	0.214327	0	0	6.30995	17.1141	CCR7;CCL19
glomerular epithelial cell differentiation (GO:0072311)	2022-02-06	0.0663877	0.214327	0	0	6.30995	17.1141	BASP1;PTPRO
guanine nucleotide transmembrane transport (GO:1903790)	2022-02-06	0.0663877	0.214327	0	0	6.30995	17.1141	SLC17A9;LRRC8C
hepatocyte differentiation (GO:0070365)	2022-02-06	0.0663877	0.214327	0	0	6.30995	17.1141	PROX1;E2F7
hexose import across plasma membrane (GO:0140271)	2022-02-06	0.0663877	0.214327	0	0	6.30995	17.1141	SLC2A1;SLC2A3
imitative learning (GO:0098596)	2022-02-06	0.0663877	0.214327	0	0	6.30995	17.1141	CNTNAP2;STRA6
macromolecule biosynthetic process (GO:0009059)	2022-02-06	0.0663877	0.214327	0	0	6.30995	17.1141	COL5A1;SLC11A1
mesenchymal cell differentiation involved in kidney development (GO:0072161)	2022-02-06	0.0663877	0.214327	0	0	6.30995	17.1141	STAT1;SIX2
mesenchymal to epithelial transition involved in metanephros morphogenesis (GO:0003337)	2022-02-06	0.0663877	0.214327	0	0	6.30995	17.1141	SALL1;SIX2
mesodermal cell fate commitment (GO:0001710)	2022-02-06	0.0663877	0.214327	0	0	6.30995	17.1141	SIX2;HOXA11
negative regulation of blood vessel endothelial cell proliferation involved in sprouting angiogenesis (GO:1903588)	2022-02-06	0.0663877	0.214327	0	0	6.30995	17.1141	IL12B;THBS1
negative regulation of CD8-positive, alpha-beta T cell activation (GO:2001186)	2022-02-06	0.0663877	0.214327	0	0	6.30995	17.1141	SOCS1;LILRB1
negative regulation of lipoprotein lipase activity (GO:0051005)	2022-02-06	0.0663877	0.214327	0	0	6.30995	17.1141	APOC1;HDAC9
negative regulation of lipoprotein particle clearance (GO:0010985)	2022-02-06	0.0663877	0.214327	0	0	6.30995	17.1141	APOC1;PCSK9
negative regulation of monocyte chemotaxis (GO:0090027)	2022-02-06	0.0663877	0.214327	0	0	6.30995	17.1141	GREM1;SLAMF8
negative regulation of relaxation of muscle (GO:1901078)	2022-02-06	0.0663877	0.214327	0	0	6.30995	17.1141	TIFAB;PDE4B
negative regulation of trophoblast cell migration (GO:1901164)	2022-02-06	0.0663877	0.214327	0	0	6.30995	17.1141	GJA1;TIMP1
nephric duct morphogenesis (GO:0072178)	2022-02-06	0.0663877	0.214327	0	0	6.30995	17.1141	LHX1;GATA3
neuroepithelial cell differentiation (GO:0060563)	2022-02-06	0.0663877	0.214327	0	0	6.30995	17.1141	SOX11;SOX4
neutrophil extravasation (GO:0072672)	2022-02-06	0.0663877	0.214327	0	0	6.30995	17.1141	PIK3CD;PIK3CG
norepinephrine biosynthetic process (GO:0042421)	2022-02-06	0.0663877	0.214327	0	0	6.30995	17.1141	TH;GATA3
oxygen homeostasis (GO:0032364)	2022-02-06	0.0663877	0.214327	0	0	6.30995	17.1141	WNT7B;HIF1A
peripheral nervous system neuron development (GO:0048935)	2022-02-06	0.0663877	0.214327	0	0	6.30995	17.1141	RUNX3;RUNX1
positive regulation of animal organ morphogenesis (GO:0110110)	2022-02-06	0.0663877	0.214327	0	0	6.30995	17.1141	GDNF;GATA3
positive regulation of gap junction assembly (GO:1903598)	2022-02-06	0.0663877	0.214327	0	0	6.30995	17.1141	CNTNAP2;CAV1
positive regulation of lipoprotein particle clearance (GO:0010986)	2022-02-06	0.0663877	0.214327	0	0	6.30995	17.1141	LIPG;TREM2
positive regulation of microglial cell activation (GO:1903980)	2022-02-06	0.0663877	0.214327	0	0	6.30995	17.1141	TREM2;TTBK1
positive regulation of T-helper 2 cell differentiation (GO:0045630)	2022-02-06	0.0663877	0.214327	0	0	6.30995	17.1141	CD86;TNFSF4
positive regulation of toll-like receptor 2 signaling pathway (GO:0034137)	2022-02-06	0.0663877	0.214327	0	0	6.30995	17.1141	MFHAS1;F2RL1
positive regulation of toll-like receptor 7 signaling pathway (GO:0034157)	2022-02-06	0.0663877	0.214327	0	0	6.30995	17.1141	RSAD2;PTPN22
protection from natural killer cell mediated cytotoxicity (GO:0042270)	2022-02-06	0.0663877	0.214327	0	0	6.30995	17.1141	HLA-B;HLA-G
purine nucleobase transport (GO:0006863)	2022-02-06	0.0663877	0.214327	0	0	6.30995	17.1141	AQP9;SLC28A3
regulation of adipose tissue development (GO:1904177)	2022-02-06	0.0663877	0.214327	0	0	6.30995	17.1141	KLF7;SPI1
regulation of collagen fibril organization (GO:1904026)	2022-02-06	0.0663877	0.214327	0	0	6.30995	17.1141	EMILIN1;AEBP1
regulation of endothelial cell-matrix adhesion via fibronectin (GO:1904904)	2022-02-06	0.0663877	0.214327	0	0	6.30995	17.1141	MMP12;RIN2
regulation of excitatory synapse assembly (GO:1904889)	2022-02-06	0.0663877	0.214327	0	0	6.30995	17.1141	LRFN4;WNT7A
regulation of hormone biosynthetic process (GO:0046885)	2022-02-06	0.0663877	0.214327	0	0	6.30995	17.1141	STC2;HIF1A
regulation of hyaluronan biosynthetic process (GO:1900125)	2022-02-06	0.0663877	0.214327	0	0	6.30995	17.1141	TGFB1;PDGFB
regulation of hydrogen peroxide metabolic process (GO:0010310)	2022-02-06	0.0663877	0.214327	0	0	6.30995	17.1141	MMP3;RAC2
regulation of interleukin-1-mediated signaling pathway (GO:2000659)	2022-02-06	0.0663877	0.214327	0	0	6.30995	17.1141	ZBP1;IL6
regulation of mast cell chemotaxis (GO:0060753)	2022-02-06	0.0663877	0.214327	0	0	6.30995	17.1141	VEGFC;PGF
regulation of NK T cell activation (GO:0051133)	2022-02-06	0.0663877	0.214327	0	0	6.30995	17.1141	CD300A;IL12B
regulation of nucleotide-binding oligomerization domain containing 2 signaling pathway (GO:0070432)	2022-02-06	0.0663877	0.214327	0	0	6.30995	17.1141	PTPN22;SLC15A3
regulation of T cell activation via T cell receptor contact with antigen bound to MHC molecule on antigen presenting cell (GO:2001188)	2022-02-06	0.0663877	0.214327	0	0	6.30995	17.1141	LILRB1;HAVCR2
regulation of thymocyte apoptotic process (GO:0070243)	2022-02-06	0.0663877	0.214327	0	0	6.30995	17.1141	ADAM8;JAK3
renal filtration cell differentiation (GO:0061318)	2022-02-06	0.0663877	0.214327	0	0	6.30995	17.1141	BASP1;PTPRO
response to granulocyte macrophage colony-stimulating factor (GO:0097012)	2022-02-06	0.0663877	0.214327	0	0	6.30995	17.1141	CD4;CSF2
response to testosterone (GO:0033574)	2022-02-06	0.0663877	0.214327	0	0	6.30995	17.1141	SPP1;MSN
signal complex assembly (GO:0007172)	2022-02-06	0.0663877	0.214327	0	0	6.30995	17.1141	PXN;CD3E
transmembrane receptor protein tyrosine phosphatase signaling pathway (GO:0007185)	2022-02-06	0.0663877	0.214327	0	0	6.30995	17.1141	PTPRD;TRIO
vocal learning (GO:0042297)	2022-02-06	0.0663877	0.214327	0	0	6.30995	17.1141	CNTNAP2;STRA6
positive regulation of cell cycle process (GO:0090068)	12/101	0.0666945	0.215153	0	0	1.70537	4.61751	PDGFRB;PLSCR1;PDGFB;CD28;KIF14;CXCR5;KIF23;CDC6;ECT2;E2F7;CDC25B;AURKA
regulation of protein localization to plasma membrane (GO:1903076)	1980-10-01	0.0678409	0.218685	0	0	1.80626	4.85991	ITGB1;LRRC15;MMP14;DAB2;TGFB1;IFNG;ITGA3;TREM2;EPHB2;GBP1
positive regulation of GTPase activity (GO:0043547)	22/214	0.0693256	0.2233	0	0	1.45113	3.87297	ITGB1;NTRK1;CCL13;ARHGAP11B;CCL11;GPR65;F2R;THY1;CXCL13;DOCK11;CCL8;CCL7;CCL5;F2RL1;XCL1;CCR7;ITGA6;CCL19;CCL18;AGRN;ECT2;TGM2
digestive tract development (GO:0048565)	1940-06-01	0.0701422	0.225073	0	0	2.22951	5.92432	TGFB2;CLMP;SALL1;CCDC103;GLI3;STRA6
negative regulation of I-kappaB kinase/NF-kappaB signaling (GO:0043124)	1940-06-01	0.0701422	0.225073	0	0	2.22951	5.92432	STAT1;TNIP3;TNFAIP3;RHOH;TREM2;LILRB4
positive regulation of wound healing (GO:0090303)	1940-06-01	0.0701422	0.225073	0	0	2.22951	5.92432	ITGB1;FOXC2;CLEC7A;SERPINE1;F2R;THBS1
stem cell differentiation (GO:0048863)	1940-06-01	0.0701422	0.225073	0	0	2.22951	5.92432	TGFB2;PTPRC;ZNF281;HMGA2;WNT7A;BATF
sulfur compound catabolic process (GO:0044273)	1940-06-01	0.0701422	0.225073	0	0	2.22951	5.92432	VCAN;LUM;BGN;DPEP1;CSPG4;ARSB
positive regulation of ion transport (GO:0043270)	1950-07-01	0.071655	0.229579	0	0	2.05708	5.42225	RAB3B;CCR1;GDNF;CCL5;F2R;ANO6;LILRA5
regulation of cellular component movement (GO:0051270)	1950-07-01	0.071655	0.229579	0	0	2.05708	5.42225	LYN;ACTN1;PDPN;ABL2;NRG1;ETS1;TGFBR1
MyD88-independent toll-like receptor signaling pathway (GO:0002756)	2022-05-31	0.0734602	0.233693	0	0	2.42898	6.3421	TNIP3;IRF7;CD14;CD300LF;BIRC3
positive regulation of proteolysis involved in cellular protein catabolic process (GO:1903052)	2022-05-31	0.0734602	0.233693	0	0	2.42898	6.3421	BAG2;PYHIN1;LAPTM5;TREM2;CTSC
receptor signaling pathway via JAK-STAT (GO:0007259)	2022-05-31	0.0734602	0.233693	0	0	2.42898	6.3421	IFNG;STAT1;STAT2;STAT4;JAK3
regulation of macrophage derived foam cell differentiation (GO:0010743)	2022-05-31	0.0734602	0.233693	0	0	2.42898	6.3421	ABCA1;MSR1;CSF2;ITGB3;ITGAV
cell projection assembly (GO:0030031)	2022-04-22	0.0735474	0.233693	0	0	2.80612	7.32349	RAC2;PDGFA;RHOH;NCKAP1L
female gonad development (GO:0008585)	2022-04-22	0.0735474	0.233693	0	0	2.80612	7.32349	CEBPB;FOXL2;INHBB;INHBA
limb morphogenesis (GO:0035108)	2022-04-22	0.0735474	0.233693	0	0	2.80612	7.32349	TGFB2;BMPR1B;GLI3;HOXA11
osteoclast differentiation (GO:0030316)	2022-04-22	0.0735474	0.233693	0	0	2.80612	7.32349	TYROBP;TNFSF11;SNX10;TREM2
positive regulation of axon extension (GO:0045773)	2022-04-22	0.0735474	0.233693	0	0	2.80612	7.32349	MACF1;SEMA7A;DSCAM;LIMK1
regulation of lipid storage (GO:0010883)	2022-04-22	0.0735474	0.233693	0	0	2.80612	7.32349	C3;IL6;ITGB3;ITGAV
regulation of macrophage chemotaxis (GO:0010758)	2022-04-22	0.0735474	0.233693	0	0	2.80612	7.32349	CCL5;SLAMF8;THBS1;CMKLR1
cellular calcium ion homeostasis (GO:0006874)	15/136	0.0746544	0.237032	0	0	1.56846	4.06997	CCR1;SLC24A2;CCL13;CCL11;CAV1;STC1;SLC30A1;ATP2C1;SLC8A1;CCL8;CCL7;STC2;CCL5;CCL19;ATP13A3
cholesterol homeostasis (GO:0042632)	1971-09-01	0.0750907	0.238059	0	0	1.83493	4.75075	ABCA1;GRAMD1B;LIMA1;SOAT1;CAV1;LIPG;PCSK9;APOE;HDAC9
regulation of endopeptidase activity (GO:0052548)	1971-09-01	0.0750907	0.238059	0	0	1.83493	4.75075	SERPINA1;SERPINE2;SPOCK2;SERPINE1;SERPINH1;SPOCK1;SERPINA9;TIMP1;BIRC3
regulation of endocytosis (GO:0030100)	1961-08-01	0.077064	0.244132	0	0	1.90765	4.88953	DAB2;MCTP1;CDH13;ABL2;LILRB1;APOE;CCL19;PACSIN1
acylglycerol metabolic process (GO:0006639)	1941-06-01	0.0773032	0.244162	0	0	2.16569	5.54421	CAV1;APOC1;PNPLA3;APOE;DGKI;DGKH
response to growth factor (GO:0070848)	1941-06-01	0.0773032	0.244162	0	0	2.16569	5.54421	ACVR1;IBSP;SHC1;PDGFB;BMPR1B;TGFBR1
blood circulation (GO:0008015)	1951-07-01	0.0780474	0.244162	0	0	2.01022	5.12695	CXCL10;HTR7;STAT1;C3AR1;OLR1;HOXB2;F5
negative regulation of protein ubiquitination (GO:0031397)	1951-07-01	0.0780474	0.244162	0	0	2.01022	5.12695	DTX3L;BAG2;CAV1;LIMK1;TNFAIP3;ISG15;SOX4
regulation of protein modification process (GO:0031399)	1951-07-01	0.0780474	0.244162	0	0	2.01022	5.12695	LYN;CCDC88A;SPRED1;SOCS1;IFNG;STAT2;FN1
antiviral innate immune response (GO:0140374)	2022-03-14	0.0784023	0.244162	0	0	3.44283	8.76512	CXCL10;DDX58;IFIT1
cell junction maintenance (GO:0034331)	2022-03-14	0.0784023	0.244162	0	0	3.44283	8.76512	F2R;F2RL1;CBLN2
heterochromatin organization (GO:0070828)	2022-03-14	0.0784023	0.244162	0	0	3.44283	8.76512	SNAI1;HMGA2;LOXL2
negative regulation of bone mineralization (GO:0030502)	2022-03-14	0.0784023	0.244162	0	0	3.44283	8.76512	CCR1;SRGN;GREM1
negative regulation of smooth muscle cell migration (GO:0014912)	2022-03-14	0.0784023	0.244162	0	0	3.44283	8.76512	IGFBP3;SERPINE1;TPM1
positive regulation of glycoprotein biosynthetic process (GO:0010560)	2022-03-14	0.0784023	0.244162	0	0	3.44283	8.76512	SOAT1;CCR7;CCL19
positive regulation of lymphocyte migration (GO:2000403)	2022-03-14	0.0784023	0.244162	0	0	3.44283	8.76512	APP;CXCL10;CCL5
positive regulation of macrophage chemotaxis (GO:0010759)	2022-03-14	0.0784023	0.244162	0	0	3.44283	8.76512	CCL5;THBS1;CMKLR1
positive regulation of protein deacetylation (GO:0090312)	2022-03-14	0.0784023	0.244162	0	0	3.44283	8.76512	NNMT;IFNG;APLNR
regulation of gastrulation (GO:0010470)	2022-03-14	0.0784023	0.244162	0	0	3.44283	8.76512	PHLDB1;LHX1;PHLDB2
regulation of integrin-mediated signaling pathway (GO:2001044)	2022-03-14	0.0784023	0.244162	0	0	3.44283	8.76512	LOXL3;FLNA;TIMP1
regulation of trophoblast cell migration (GO:1901163)	2022-03-14	0.0784023	0.244162	0	0	3.44283	8.76512	GJA1;SMURF2;TIMP1
smooth muscle contraction (GO:0006939)	2022-03-14	0.0784023	0.244162	0	0	3.44283	8.76512	EDNRA;SMTN;SLC8A1
substrate-dependent cell migration (GO:0006929)	2022-03-14	0.0784023	0.244162	0	0	3.44283	8.76512	PTPRC;ITGA11;VEGFC
synaptic membrane adhesion (GO:0099560)	2022-03-14	0.0784023	0.244162	0	0	3.44283	8.76512	PTPRD;LRFN4;GPC6
T cell differentiation in thymus (GO:0033077)	2022-03-14	0.0784023	0.244162	0	0	3.44283	8.76512	PTPRC;GLI3;RAG1
T-helper cell differentiation (GO:0042093)	2022-03-14	0.0784023	0.244162	0	0	3.44283	8.76512	IL6;IL12B;BATF
vascular endothelial growth factor signaling pathway (GO:0038084)	2022-03-14	0.0784023	0.244162	0	0	3.44283	8.76512	PIK3CD;VEGFC;PGF
positive regulation of peptidyl-serine phosphorylation (GO:0033138)	1993-11-01	0.0788174	0.245274	0	0	1.69618	4.30936	APP;IL11;TCL1A;IL6;TGFB1;TFRC;IFNG;CAV1;OSM;NGF;PFN2
regulation of insulin secretion (GO:0050796)	12/104	0.0794267	0.246988	0	0	1.64949	4.17803	BLK;IL6;IFNG;IRS1;CCL5;SLC2A1;BMP8A;ACSL4;INHBB;ABCA12;SOX4;STX1A
negative regulation of supramolecular fiber organization (GO:1902904)	1972-09-01	0.0805087	0.249802	0	0	1.80571	4.54929	LIMA1;TPX2;NAV3;TREM2;EMILIN1;APOE;KANK4;PFN2;TTBK2
positive regulation of neurogenesis (GO:0050769)	1972-09-01	0.0805087	0.249802	0	0	1.80571	4.54929	PTPRD;PLXND1;MME;IFNG;PLXNA1;SOX11;PLXNC1;NGF;TGM2
sterol homeostasis (GO:0055092)	1972-09-01	0.0805087	0.249802	0	0	1.80571	4.54929	ABCA1;GRAMD1B;LIMA1;SOAT1;CAV1;LIPG;PCSK9;APOE;HDAC9
activation of phospholipase C activity (GO:0007202)	1932-05-01	0.082044	0.253634	0	0	2.3389	5.84841	CD86;ITK;EDNRA;P2RY6;C5AR1
B cell proliferation (GO:0042100)	1932-05-01	0.082044	0.253634	0	0	2.3389	5.84841	CD79A;PTPRC;CD70;CD180;MS4A1
negative regulation of chemotaxis (GO:0050922)	1932-05-01	0.082044	0.253634	0	0	2.3389	5.84841	SEMA7A;ANGPT2;SEMA3C;SEMA4F;THBS1
positive regulation of receptor signaling pathway via STAT (GO:1904894)	1932-05-01	0.082044	0.253634	0	0	2.3389	5.84841	IL6;CCL5;IL10RA;F2R;IL7R
regulation of cellular biosynthetic process (GO:0031326)	1932-05-01	0.082044	0.253634	0	0	2.3389	5.84841	C3;CCL5;STC2;SIRPA;TNFRSF1B
positive regulation of cysteine-type endopeptidase activity (GO:2001056)	1962-08-01	0.0830751	0.256634	0	0	1.87222	4.6581	AIM2;IFI16;CLEC7A;F2R;TNFSF10;FOXL2;NLRC4;TTBK1
regulation of JNK cascade (GO:0046328)	12/105	0.0839897	0.257847	0	0	1.63167	4.04173	APP;MFHAS1;DUSP10;WNT7B;SIRPA;CD27;WNT7A;F2RL1;CCR7;CCL19;SLAMF1;DACT1
artery development (GO:0060840)	2022-04-23	0.0840778	0.257847	0	0	2.65829	6.58196	APLNR;HOXA1;TGFBR1;STRA6
hexose transmembrane transport (GO:0008645)	2022-04-23	0.0840778	0.257847	0	0	2.65829	6.58196	SLC2A9;SLC2A1;SLC2A3;SLC2A6
hyaluronan metabolic process (GO:0030212)	2022-04-23	0.0840778	0.257847	0	0	2.65829	6.58196	TGFB1;HAS1;HAS3;HAS2
negative regulation of extrinsic apoptotic signaling pathway in absence of ligand (GO:2001240)	2022-04-23	0.0840778	0.257847	0	0	2.65829	6.58196	CSF2;GDNF;IFI6;SNAI2
negative regulation of signal transduction in absence of ligand (GO:1901099)	2022-04-23	0.0840778	0.257847	0	0	2.65829	6.58196	CSF2;GDNF;IFI6;SNAI2
positive regulation of cholesterol efflux (GO:0010875)	2022-04-23	0.0840778	0.257847	0	0	2.65829	6.58196	CAV1;TREM2;APOE;ABCA12
positive regulation of receptor internalization (GO:0002092)	2022-04-23	0.0840778	0.257847	0	0	2.65829	6.58196	GREM1;SFRP4;PCSK9;APLN
regulation of neural precursor cell proliferation (GO:2000177)	2022-04-23	0.0840778	0.257847	0	0	2.65829	6.58196	PTPRZ1;PROX1;TOX;SHCBP1
regulation of SMAD protein signal transduction (GO:0060390)	2022-04-23	0.0840778	0.257847	0	0	2.65829	6.58196	DAB2;TGFB1;TGFB3;TGFBR1
negative regulation of cellular biosynthetic process (GO:0031327)	1952-07-01	0.0847607	0.258503	0	0	1.96544	4.85056	GFI1;CAV1;APOC1;SNAI1;SIRPA;SNAI2;PROX1
negative regulation of protein-containing complex assembly (GO:0031333)	1952-07-01	0.0847607	0.258503	0	0	1.96544	4.85056	KIF14;PMEPA1;TMC8;TREM2;LDLRAD4;SOST;DACT1
positive regulation of protein tyrosine kinase activity (GO:0061098)	1942-06-01	0.0848605	0.258503	0	0	2.10542	5.19353	PRNP;PDGFB;CASS4;NOX4;FCGR1A;LILRA5
regulation of extrinsic apoptotic signaling pathway via death domain receptors (GO:1902041)	1942-06-01	0.0848605	0.258503	0	0	2.10542	5.19353	SERPINE1;TNFSF10;TNFAIP3;TMC8;THBS1;ICAM1
regulation of nervous system development (GO:0051960)	1942-06-01	0.0848605	0.258503	0	0	2.10542	5.19353	HEYL;GBX2;PTPRZ1;KIF14;TNFRSF1B;TYMP
positive regulation of JNK cascade (GO:0046330)	1973-09-01	0.0861571	0.258503	0	0	1.7774	4.35744	APP;MFHAS1;WNT7B;WNT7A;CD27;F2RL1;CCR7;CCL19;SLAMF1
regulation of hydrolase activity (GO:0051336)	1973-09-01	0.0861571	0.258503	0	0	1.7774	4.35744	FGD6;PLXND1;CAV1;CHN1;PLXNA1;PLXNC1;BVES;GPR137B;VAV2
protein dephosphorylation (GO:0006470)	15/139	0.0863239	0.258503	0	0	1.53026	3.74861	PTPRO;PTPN22;PTPRK;PPP2R3A;PTPRH;DUSP6;PTPRG;PTPRD;PTPRE;PTPRC;DUSP10;UBASH3B;PTPRZ1;PTPN7;PPEF1
regulation of cytokinesis (GO:0032465)	1984-10-01	0.087885	0.258503	0	0	1.70826	4.15401	PLK1;KIF14;CXCR5;KIF23;FSD1;CDC6;ECT2;E2F7;CDC25B;AURKA
angiotensin-activated signaling pathway (GO:0038166)	2022-02-07	0.0885125	0.258503	0	0	5.04768	12.2387	CA2;CAV1
AV node cell to bundle of His cell communication (GO:0086067)	2022-02-07	0.0885125	0.258503	0	0	5.04768	12.2387	GJC1;GJD3
cardiac pacemaker cell development (GO:0060926)	2022-02-07	0.0885125	0.258503	0	0	5.04768	12.2387	SHOX2;TBX18
cellular amino acid biosynthetic process (GO:0008652)	2022-02-07	0.0885125	0.258503	0	0	5.04768	12.2387	GAD1;BCAT1
cellular response to interleukin-18 (GO:0071351)	2022-02-07	0.0885125	0.258503	0	0	5.04768	12.2387	PDGFB;IL18BP
cellular response to platelet-derived growth factor stimulus (GO:0036120)	2022-02-07	0.0885125	0.258503	0	0	5.04768	12.2387	HAS1;HAS2
chylomicron remnant clearance (GO:0034382)	2022-02-07	0.0885125	0.258503	0	0	5.04768	12.2387	APOC1;APOE
complement activation, alternative pathway (GO:0006957)	2022-02-07	0.0885125	0.258503	0	0	5.04768	12.2387	C3;CFB
coronary vasculature development (GO:0060976)	2022-02-07	0.0885125	0.258503	0	0	5.04768	12.2387	APLNR;APLN
desmosome organization (GO:0002934)	2022-02-07	0.0885125	0.258503	0	0	5.04768	12.2387	SNAI2;DSG2
epithelial cell differentiation involved in kidney development (GO:0035850)	2022-02-07	0.0885125	0.258503	0	0	5.04768	12.2387	SALL1;SIX2
fatty acid elongation, monounsaturated fatty acid (GO:0034625)	2022-02-07	0.0885125	0.258503	0	0	5.04768	12.2387	ELOVL5;ELOVL3
fatty acid elongation, polyunsaturated fatty acid (GO:0034626)	2022-02-07	0.0885125	0.258503	0	0	5.04768	12.2387	ELOVL5;ELOVL3
fatty acid elongation, saturated fatty acid (GO:0019367)	2022-02-07	0.0885125	0.258503	0	0	5.04768	12.2387	ELOVL5;ELOVL3
fatty acid elongation, unsaturated fatty acid (GO:0019368)	2022-02-07	0.0885125	0.258503	0	0	5.04768	12.2387	ELOVL5;ELOVL3
flavin-containing compound metabolic process (GO:0042726)	2022-02-07	0.0885125	0.258503	0	0	5.04768	12.2387	ACP5;SLC52A1
gamma-delta T cell activation (GO:0046629)	2022-02-07	0.0885125	0.258503	0	0	5.04768	12.2387	ITK;MICB
hindlimb morphogenesis (GO:0035137)	2022-02-07	0.0885125	0.258503	0	0	5.04768	12.2387	OSR2;WNT7A
interleukin-18-mediated signaling pathway (GO:0035655)	2022-02-07	0.0885125	0.258503	0	0	5.04768	12.2387	PDGFB;IL18BP
intermediate filament bundle assembly (GO:0045110)	2022-02-07	0.0885125	0.258503	0	0	5.04768	12.2387	KRT14;EPPK1
iron import into cell (GO:0033212)	2022-02-07	0.0885125	0.258503	0	0	5.04768	12.2387	SLC39A8;SLC39A14
mitral valve development (GO:0003174)	2022-02-07	0.0885125	0.258503	0	0	5.04768	12.2387	ACVR1;SOX4
modulation by symbiont of host defense response (GO:0052031)	2022-02-07	0.0885125	0.258503	0	0	5.04768	12.2387	MRC1;TLR2
negative regulation of T cell apoptotic process (GO:0070233)	2022-02-07	0.0885125	0.258503	0	0	5.04768	12.2387	CCL5;JAK3
negative regulation of T-helper 17 type immune response (GO:2000317)	2022-02-07	0.0885125	0.258503	0	0	5.04768	12.2387	TBX21;FOXP3
noradrenergic neuron differentiation (GO:0003357)	2022-02-07	0.0885125	0.258503	0	0	5.04768	12.2387	SOX11;SOX4
norepinephrine metabolic process (GO:0042415)	2022-02-07	0.0885125	0.258503	0	0	5.04768	12.2387	TH;GATA3
peptide transport (GO:0015833)	2022-02-07	0.0885125	0.258503	0	0	5.04768	12.2387	CD209;TAP1
positive regulation of activation of Janus kinase activity (GO:0010536)	2022-02-07	0.0885125	0.258503	0	0	5.04768	12.2387	CCL5;IL12B
positive regulation of amyloid-beta clearance (GO:1900223)	2022-02-07	0.0885125	0.258503	0	0	5.04768	12.2387	TREM2;APOE
positive regulation of blood circulation (GO:1903524)	2022-02-07	0.0885125	0.258503	0	0	5.04768	12.2387	TGFB2;APLN
positive regulation of cardiac muscle cell differentiation (GO:2000727)	2022-02-07	0.0885125	0.258503	0	0	5.04768	12.2387	GREM1;TGFB1
positive regulation of catecholamine secretion (GO:0033605)	2022-02-07	0.0885125	0.258503	0	0	5.04768	12.2387	GDNF;STX1A
positive regulation of hormone metabolic process (GO:0032352)	2022-02-07	0.0885125	0.258503	0	0	5.04768	12.2387	GATA3;HIF1A
positive regulation of integrin-mediated signaling pathway (GO:2001046)	2022-02-07	0.0885125	0.258503	0	0	5.04768	12.2387	LOXL3;FLNA
positive regulation of natural killer cell cytokine production (GO:0002729)	2022-02-07	0.0885125	0.258503	0	0	5.04768	12.2387	HLA-F;HLA-G
positive regulation of respiratory burst (GO:0060267)	2022-02-07	0.0885125	0.258503	0	0	5.04768	12.2387	CLEC7A;LBP
positive regulation of T-helper 17 cell differentiation (GO:2000321)	2022-02-07	0.0885125	0.258503	0	0	5.04768	12.2387	IL12B;IL12RB1
positive regulation of type I interferon-mediated signaling pathway (GO:0060340)	2022-02-07	0.0885125	0.258503	0	0	5.04768	12.2387	ZBP1;NLRC5
receptor-mediated endocytosis of virus by host cell (GO:0019065)	2022-02-07	0.0885125	0.258503	0	0	5.04768	12.2387	CAV1;SIGLEC1
regulation by virus of viral protein levels in host cell (GO:0046719)	2022-02-07	0.0885125	0.258503	0	0	5.04768	12.2387	STAT1;IFIT1
regulation of cGMP-mediated signaling (GO:0010752)	2022-02-07	0.0885125	0.258503	0	0	5.04768	12.2387	RUNDC3A;THBS1
regulation of dopamine metabolic process (GO:0042053)	2022-02-07	0.0885125	0.258503	0	0	5.04768	12.2387	ITGAM;ITGB2
regulation of entry of bacterium into host cell (GO:2000535)	2022-02-07	0.0885125	0.258503	0	0	5.04768	12.2387	CAV1;ITGAV
regulation of extracellular matrix assembly (GO:1901201)	2022-02-07	0.0885125	0.258503	0	0	5.04768	12.2387	TGFB1;EMILIN1
regulation of MHC class I biosynthetic process (GO:0045343)	2022-02-07	0.0885125	0.258503	0	0	5.04768	12.2387	CIITA;NLRC5
regulation of muscle organ development (GO:0048634)	2022-02-07	0.0885125	0.258503	0	0	5.04768	12.2387	TGFB1;TIFAB
regulation of myosin-light-chain-phosphatase activity (GO:0035507)	2022-02-07	0.0885125	0.258503	0	0	5.04768	12.2387	NUAK1;NCKAP1L
regulation of natural killer cell cytokine production (GO:0002727)	2022-02-07	0.0885125	0.258503	0	0	5.04768	12.2387	HLA-F;HLA-G
regulation of natural killer cell proliferation (GO:0032817)	2022-02-07	0.0885125	0.258503	0	0	5.04768	12.2387	IL12B;PTPN22
regulation of oxidative stress-induced neuron intrinsic apoptotic signaling pathway (GO:1903376)	2022-02-07	0.0885125	0.258503	0	0	5.04768	12.2387	TREM2;HIF1A
regulation of striated muscle cell differentiation (GO:0051153)	2022-02-07	0.0885125	0.258503	0	0	5.04768	12.2387	NRG1;HDAC9
regulation of T cell mediated immune response to tumor cell (GO:0002840)	2022-02-07	0.0885125	0.258503	0	0	5.04768	12.2387	IL4I1;AHR
response to host defenses (GO:0052200)	2022-02-07	0.0885125	0.258503	0	0	5.04768	12.2387	MRC1;TLR2
riboflavin metabolic process (GO:0006771)	2022-02-07	0.0885125	0.258503	0	0	5.04768	12.2387	ACP5;SLC52A1
RIG-I signaling pathway (GO:0039529)	2022-02-07	0.0885125	0.258503	0	0	5.04768	12.2387	DDX58;OAS3
serine transport (GO:0032329)	2022-02-07	0.0885125	0.258503	0	0	5.04768	12.2387	SFXN3;SLC38A5
sinoatrial node development (GO:0003163)	2022-02-07	0.0885125	0.258503	0	0	5.04768	12.2387	SHOX2;TBX18
smooth muscle cell migration (GO:0014909)	2022-02-07	0.0885125	0.258503	0	0	5.04768	12.2387	PDGFRB;ITGB3
synaptic transmission, dopaminergic (GO:0001963)	2022-02-07	0.0885125	0.258503	0	0	5.04768	12.2387	TH;SLC6A2
positive regulation of protein serine/threonine kinase activity (GO:0071902)	12/106	0.0887131	0.25891	0	0	1.61422	3.9102	PDGFRB;TCL1A;TGFB1;IFNG;PDGFC;PDGFB;TNFSF11;PDGFA;HMGA2;ADAM8;PROX1;PIK3CG
amyloid fibril formation (GO:1990000)	1963-08-01	0.0893544	0.259884	0	0	1.83808	4.43923	APP;TSPAN15;SAA1;ADAM10;UBE2L6;TGFBI;LYZ;HSPG2
COPII vesicle coating (GO:0048208)	1963-08-01	0.0893544	0.259884	0	0	1.83808	4.43923	SEC16B;SEC23A;SERPINA1;COL7A1;CTSZ;SEC24D;CTSC;F5
positive regulation of viral process (GO:0048524)	1963-08-01	0.0893544	0.259884	0	0	1.83808	4.43923	SRPK2;AXL;CD209;CCL5;CD28;ADAR;IFIT1;CLEC4G
vesicle coating (GO:0006901)	1963-08-01	0.0893544	0.259884	0	0	1.83808	4.43923	SEC16B;SEC23A;SERPINA1;COL7A1;CTSZ;SEC24D;CTSC;F5
vesicle targeting, rough ER to cis-Golgi (GO:0048207)	1963-08-01	0.0893544	0.259884	0	0	1.83808	4.43923	SEC16B;SEC23A;SERPINA1;COL7A1;CTSZ;SEC24D;CTSC;F5
actin filament bundle assembly (GO:0051017)	1933-05-01	0.0911343	0.263971	0	0	2.25524	5.40225	LIMA1;MYO1B;CALD1;FSCN1;LCP1
actin filament bundle organization (GO:0061572)	1933-05-01	0.0911343	0.263971	0	0	2.25524	5.40225	LIMA1;MYO1B;CALD1;FSCN1;LCP1
keratan sulfate metabolic process (GO:0042339)	1933-05-01	0.0911343	0.263971	0	0	2.25524	5.40225	LUM;B3GNT4;CHST1;ST3GAL2;CHST2
negative regulation of JNK cascade (GO:0046329)	1933-05-01	0.0911343	0.263971	0	0	2.25524	5.40225	DUSP10;SIRPA;F2RL1;PTPN22;DACT1
positive regulation of ATP metabolic process (GO:1903580)	1933-05-01	0.0911343	0.263971	0	0	2.25524	5.40225	APP;PFKFB3;IFNG;TREM2;HIF1A
positive regulation of cholesterol transport (GO:0032376)	1933-05-01	0.0911343	0.263971	0	0	2.25524	5.40225	CAV1;LIPG;TREM2;APOE;ABCA12
negative regulation of cysteine-type endopeptidase activity (GO:2000117)	1953-07-01	0.0917931	0.265313	0	0	1.92261	4.59162	IFI16;LAMP3;IFI6;DPEP1;NGF;CST7;THBS1
positive regulation of macromolecule biosynthetic process (GO:0010557)	14/129	0.0917978	0.265313	0	0	1.53972	3.6771	PDGFRB;TGFB2;CIITA;IRS1;PDGFB;NLRC5;SAMD4A;THBS1;IL6;IFNG;CD28;CCL19;SOX4;TLR2
heart looping (GO:0001947)	1943-06-01	0.0928098	0.265313	0	0	2.0484	4.86947	EOMES;CCDC103;TBX21;APLNR;MICAL2;BBS5
regulation of cell-substrate adhesion (GO:0010810)	1943-06-01	0.0928098	0.265313	0	0	2.0484	4.86947	PTPRO;PDPN;PDGFB;RAC2;SPOCK1;THY1
eye photoreceptor cell development (GO:0042462)	2022-03-15	0.0928532	0.265313	0	0	3.15576	7.50041	TH;MYO7A;THY1
fibrinolysis (GO:0042730)	2022-03-15	0.0928532	0.265313	0	0	3.15576	7.50041	PLAU;SERPINE1;PLAUR
glucosamine-containing compound metabolic process (GO:1901071)	2022-03-15	0.0928532	0.265313	0	0	3.15576	7.50041	CHST1;CHST2;CHST3
negative regulation of cellular component movement (GO:0051271)	2022-03-15	0.0928532	0.265313	0	0	3.15576	7.50041	FRMD5;ACTN1;GATA3
negative regulation of single stranded viral RNA replication via double stranded DNA intermediate (GO:0045869)	2022-03-15	0.0928532	0.265313	0	0	3.15576	7.50041	HMGA2;APOBEC3A;APOBEC3B
negative regulation of ubiquitin-protein transferase activity (GO:0051444)	2022-03-15	0.0928532	0.265313	0	0	3.15576	7.50041	DTX3L;BAG2;LIMK1
positive regulation of cell killing (GO:0031343)	2022-03-15	0.0928532	0.265313	0	0	3.15576	7.50041	IFNG;CLEC7A;PRF1
positive regulation of pattern recognition receptor signaling pathway (GO:0062208)	2022-03-15	0.0928532	0.265313	0	0	3.15576	7.50041	DDX60;OASL;TLR2
positive regulation of response to cytokine stimulus (GO:0060760)	2022-03-15	0.0928532	0.265313	0	0	3.15576	7.50041	IFIH1;DDX58;AXL
protein hydroxylation (GO:0018126)	2022-03-15	0.0928532	0.265313	0	0	3.15576	7.50041	PLOD3;PLOD2;PLOD1
regulation of amyloid fibril formation (GO:1905906)	2022-03-15	0.0928532	0.265313	0	0	3.15576	7.50041	APP;TREM2;APOE
regulation of branching involved in ureteric bud morphogenesis (GO:0090189)	2022-03-15	0.0928532	0.265313	0	0	3.15576	7.50041	GDNF;LHX1;SIX2
regulation of integrin activation (GO:0033623)	2022-03-15	0.0928532	0.265313	0	0	3.15576	7.50041	FBLIM1;KIF14;CXCL13
regulation of phospholipase C activity (GO:1900274)	2022-03-15	0.0928532	0.265313	0	0	3.15576	7.50041	PDGFRB;ABL2;BICD1
response to acidic pH (GO:0010447)	2022-03-15	0.0928532	0.265313	0	0	3.15576	7.50041	GPR65;GPR4;CTSS
superoxide anion generation (GO:0042554)	2022-03-15	0.0928532	0.265313	0	0	3.15576	7.50041	NCF2;CYBB;NOX4
G1/S transition of mitotic cell cycle (GO:0000082)	1985-10-01	0.0933991	0.266512	0	0	1.68539	3.99584	ACVR1;CCNA1;CDK18;GPR132;GFI1;PIM2;CDC6;INHBA;BCAT1;CDK14
positive regulation of protein catabolic process (GO:0045732)	1985-10-01	0.0933991	0.266512	0	0	1.68539	3.99584	IFNG;SMURF2;NEDD4;HECW1;TNFAIP3;MSN;ADAM8;APOE;TNFRSF1B;DACT1
positive regulation of cellular catabolic process (GO:0031331)	15/141	0.094715	0.270085	0	0	1.50581	3.54902	APP;PFKFB3;DTX3L;IRS1;LAPTM5;MSN;PRR5L;TNFRSF1B;HIF1A;IFNG;ADAM8;PIM2;APOE;RNF152;DACT1
cardiac muscle cell differentiation (GO:0055007)	2022-04-24	0.0952991	0.270655	0	0	2.52524	5.93617	ACVR1;SHOX2;NRG1;SLC8A1
cholesterol efflux (GO:0033344)	2022-04-24	0.0952991	0.270655	0	0	2.52524	5.93617	ABCA1;SOAT1;APOC1;APOE
establishment of mitotic spindle orientation (GO:0000132)	2022-04-24	0.0952991	0.270655	0	0	2.52524	5.93617	ITGB1;GJA1;NDE1;PLK1
negative regulation of protein depolymerization (GO:1901880)	2022-04-24	0.0952991	0.270655	0	0	2.52524	5.93617	LIMA1;TPX2;NAV3;TTBK2
regulation of axon extension involved in axon guidance (GO:0048841)	2022-04-24	0.0952991	0.270655	0	0	2.52524	5.93617	SEMA7A;DSCAM;SEMA3C;SEMA4F
regulation of cytokine production involved in immune response (GO:0002718)	2022-04-24	0.0952991	0.270655	0	0	2.52524	5.93617	LAPTM5;F2RL1;LILRB1;TNFRSF1B
protein glycosylation (GO:0006486)	14/130	0.0962937	0.273296	0	0	1.52636	3.57222	GALNT6;GALNT2;GALNT18;GFPT2;ST8SIA2;PLOD3;TET1;PLOD2;PLOD1;GALNT10;B3GNT4;ST8SIA4;SLC39A8;ST3GAL2
regulation of neuron projection development (GO:0010975)	17/165	0.0990815	0.280813	0	0	1.45316	3.35944	LYN;NTRK1;TENM3;GFI1;PTPRO;TANC2;CCDC88A;PTK7;CHN1;ABL2;SPOCK1;DENND5A;ITGA6;ROR2;APOE;TOX;ARSB
glycosaminoglycan metabolic process (GO:0030203)	1954-07-01	0.0991416	0.280813	0	0	1.8816	4.34878	EXT1;SDC2;HAS1;SDC3;AGRN;HSPG2;GPC6
inorganic anion transport (GO:0015698)	1954-07-01	0.0991416	0.280813	0	0	1.8816	4.34878	ANO1;CLIC4;TTYH3;SLC11A1;ANO6;XPR1;SLC26A6
epithelial tube morphogenesis (GO:0060562)	1934-05-01	0.100719	0.284519	0	0	2.17736	4.99794	ACVR1;COL4A1;LHX1;GATA3;MET
positive regulation of protein dephosphorylation (GO:0035307)	1934-05-01	0.100719	0.284519	0	0	2.17736	4.99794	PDGFRB;TGFB1;CD300A;ITGA1;LILRB2
striated muscle tissue development (GO:0014706)	1934-05-01	0.100719	0.284519	0	0	2.17736	4.99794	POPDC3;CAV1;MSC;BVES;MYF5
synaptic vesicle recycling (GO:0036465)	1934-05-01	0.100719	0.284519	0	0	2.17736	4.99794	NLGN4X;WNT7A;SNCB;STX1A;PACSIN1
branching morphogenesis of an epithelial tube (GO:0048754)	1944-06-01	0.101145	0.28515	0	0	1.99439	4.56955	SALL1;GDNF;COL4A1;HOXD11;MET;HOXA11
positive regulation of cell division (GO:0051781)	1944-06-01	0.101145	0.28515	0	0	1.99439	4.56955	CXCR5;KIF14;KIF23;CDC6;ECT2;CDC25B
positive regulation of cell-matrix adhesion (GO:0001954)	1944-06-01	0.101145	0.28515	0	0	1.99439	4.56955	COL16A1;CDH13;CCR7;THY1;CD3E;RIN2
calcium ion transmembrane transport (GO:0070588)	1987-10-01	0.105029	0.295901	0	0	1.64143	3.699	SLC24A2;TRPM2;MCOLN3;TRPA1;TRPV2;ITGAV;ANO6;ATP2C1;SLC8A1;GRIN2D
negative regulation of cysteine-type endopeptidase activity involved in apoptotic process (GO:0043154)	1955-07-01	0.106802	0.29714	0	0	1.8423	4.12082	LAMP3;PLAUR;IFI6;DPEP1;NGF;MMP9;THBS1
regulation of blood vessel endothelial cell migration (GO:0043535)	1955-07-01	0.106802	0.29714	0	0	1.8423	4.12082	ANGPT2;TGFB1;PDGFB;APOE;ETS1;HIF1A;THBS1
cardiac conduction system development (GO:0003161)	2022-04-25	0.107182	0.29714	0	0	2.40486	5.37059	GJA1;SHOX2;MSC;TBX18
divalent inorganic cation homeostasis (GO:0072507)	2022-04-25	0.107182	0.29714	0	0	2.40486	5.37059	CYP27B1;CAV1;TMC8;SLC8A1
negative regulation of ion transport (GO:0043271)	2022-04-25	0.107182	0.29714	0	0	2.40486	5.37059	NEDD4;STC1;LILRB1;LILRB2
outflow tract septum morphogenesis (GO:0003148)	2022-04-25	0.107182	0.29714	0	0	2.40486	5.37059	ACVR1;NRP2;TGFB2;SEMA3C
peptide catabolic process (GO:0043171)	2022-04-25	0.107182	0.29714	0	0	2.40486	5.37059	ENPEP;ERAP2;ANPEP;DPEP1
positive regulation of ERBB signaling pathway (GO:1901186)	2022-04-25	0.107182	0.29714	0	0	2.40486	5.37059	NEU3;CCDC88A;PLAUR;MMP9
positive regulation of peptidyl-threonine phosphorylation (GO:0010800)	2022-04-25	0.107182	0.29714	0	0	2.40486	5.37059	APP;TGFB1;PLK1;CHI3L1
receptor signaling pathway via STAT (GO:0097696)	2022-04-25	0.107182	0.29714	0	0	2.40486	5.37059	IFNG;STAT1;STAT2;STAT4
regulation of cAMP-mediated signaling (GO:0043949)	2022-04-25	0.107182	0.29714	0	0	2.40486	5.37059	RASD2;APLNR;PDE3A;GNAI1
regulation of microtubule depolymerization (GO:0031114)	2022-04-25	0.107182	0.29714	0	0	2.40486	5.37059	TPX2;NAV3;MAP1B;TTBK2
ventricular cardiac muscle tissue development (GO:0003229)	2022-04-25	0.107182	0.29714	0	0	2.40486	5.37059	TGFB1;TPM1;DSG2;PROX1
cellular polysaccharide catabolic process (GO:0044247)	2022-03-16	0.108303	0.29714	0	0	2.91285	6.47474	AOAH;PYGL;PGM2L1
digestive tract morphogenesis (GO:0048546)	2022-03-16	0.108303	0.29714	0	0	2.91285	6.47474	SIX2;SOX11;STRA6
epiboly involved in wound healing (GO:0090505)	2022-03-16	0.108303	0.29714	0	0	2.91285	6.47474	PDPN;FLNA;LCP1
glycosphingolipid biosynthetic process (GO:0006688)	2022-03-16	0.108303	0.29714	0	0	2.91285	6.47474	ST8SIA2;ST8SIA4;B4GALNT1
male meiosis I (GO:0007141)	2022-03-16	0.108303	0.29714	0	0	2.91285	6.47474	CCNA1;HSF2BP;MYBL1
N-acetylglucosamine metabolic process (GO:0006044)	2022-03-16	0.108303	0.29714	0	0	2.91285	6.47474	CHST1;CHST2;CHST3
nucleoside diphosphate metabolic process (GO:0009132)	2022-03-16	0.108303	0.29714	0	0	2.91285	6.47474	ENTPD7;CMPK2;AK5
positive regulation of double-strand break repair via nonhomologous end joining (GO:2001034)	2022-03-16	0.108303	0.29714	0	0	2.91285	6.47474	DTX3L;RIF1;PARP9
positive regulation of isotype switching (GO:0045830)	2022-03-16	0.108303	0.29714	0	0	2.91285	6.47474	TGFB1;RIF1;TFRC
positive regulation of leukocyte adhesion to vascular endothelial cell (GO:1904996)	2022-03-16	0.108303	0.29714	0	0	2.91285	6.47474	IL6;ITGB2;ETS1
positive regulation of syncytium formation by plasma membrane fusion (GO:0060143)	2022-03-16	0.108303	0.29714	0	0	2.91285	6.47474	CD53;TYROBP;TREM2
regulation of amyloid-beta clearance (GO:1900221)	2022-03-16	0.108303	0.29714	0	0	2.91285	6.47474	IFNG;TREM2;APOE
regulation of blood vessel endothelial cell proliferation involved in sprouting angiogenesis (GO:1903587)	2022-03-16	0.108303	0.29714	0	0	2.91285	6.47474	APLNR;IL12B;THBS1
regulation of cholesterol storage (GO:0010885)	2022-03-16	0.108303	0.29714	0	0	2.91285	6.47474	ABCA1;MSR1;TREM2
regulation of interleukin-13 production (GO:0032656)	2022-03-16	0.108303	0.29714	0	0	2.91285	6.47474	TNFSF4;GATA3;LILRA5
regulation of mitotic sister chromatid separation (GO:0010965)	2022-03-16	0.108303	0.29714	0	0	2.91285	6.47474	NEK6;PLK1;CDC6
regulation of monocyte differentiation (GO:0045655)	2022-03-16	0.108303	0.29714	0	0	2.91285	6.47474	CD4;IRF7;HOXA7
positive regulation of cell death (GO:0010942)	1966-08-01	0.109785	0.29714	0	0	1.74272	3.85008	NTRK1;C1QA;PRNP;ITGAM;TYROBP;IFNG;ITGB2;MMP3
negative regulation of Wnt signaling pathway (GO:0030178)	19/191	0.109936	0.29714	0	0	1.3976	3.08571	CAV1;TPBG;FZD6;PTPRO;SHISA2;KREMEN2;PRICKLE1;TPBGL;GLI3;BICC1;GREM1;SFRP4;DAB2;RNF213;HECW1;SNAI2;APOE;SOST;DACT1
cellular response to hydrogen peroxide (GO:0070301)	1935-05-01	0.110786	0.29714	0	0	2.10466	4.6306	TRPM2;IL6;TNFAIP3;SIRPA;ECT2
negative regulation of neurogenesis (GO:0050768)	1935-05-01	0.110786	0.29714	0	0	2.10466	4.6306	IL6;CCL11;WNT7A;PAX6;THY1
regulation of mitotic spindle organization (GO:0060236)	1935-05-01	0.110786	0.29714	0	0	2.10466	4.6306	TPX2;PLK1;FSD1;CCSAP;GNAI1
regulation of protein polymerization (GO:0032271)	1935-05-01	0.110786	0.29714	0	0	2.10466	4.6306	PLEKHG2;FCHSD2;COTL1;TTBK1;PFN2
response to exogenous dsRNA (GO:0043330)	1935-05-01	0.110786	0.29714	0	0	2.10466	4.6306	IFIH1;DDX58;CAV1;RFTN1;IFIT1
cellular response to UV (GO:0034644)	1977-09-01	0.111041	0.29714	0	0	1.67248	3.67588	MME;MMP1;MMP2;NEDD4;MMP3;BMF;PTPRK;TIMP1;MMP9
inorganic cation import across plasma membrane (GO:0098659)	1977-09-01	0.111041	0.29714	0	0	1.67248	3.67588	SLC24A2;TRPM2;SLC39A6;KCNJ15;TRPV2;SLC39A10;SLC39A8;SLC39A14;SLC8A1
protein phosphorylation (GO:0006468)	44/496	0.111748	0.29714	0	0	1.23409	2.70451	BLK;APP;DYRK3;CCL11;PDGFB;PIK3CD;TTBK1;TTBK2;AURKA;NUAK1;ABL2;PIM2;CLSPN;EPHB2;JAK3;ROS1;LYN;NTRK1;ACVR1;SRPK2;PDGFRB;CDK18;TGFB2;TGFB1;IGFBP3;NEK6;PLK1;LIMK1;DCLK3;EIF2AK2;ADAM10;CDC42BPA;GDF6;RUNX3;TGFBR1;CDC25B;HCK;ZAP70;MELK;CAMK4;BMPR1B;CDK14;DDR2;TLR2
alpha-beta T cell activation (GO:0046631)	2022-02-08	0.112429	0.29714	0	0	4.20618	9.1923	CLEC4A;RSAD2
antigen processing and presentation of endogenous peptide antigen via MHC class I (GO:0019885)	2022-02-08	0.112429	0.29714	0	0	4.20618	9.1923	ERAP2;TAP1
atrial cardiac muscle cell to AV node cell signaling (GO:0086026)	2022-02-08	0.112429	0.29714	0	0	4.20618	9.1923	GJC1;GJA1
benzene-containing compound metabolic process (GO:0042537)	2022-02-08	0.112429	0.29714	0	0	4.20618	9.1923	KYNU;KMO
commissural neuron axon guidance (GO:0071679)	2022-02-08	0.112429	0.29714	0	0	4.20618	9.1923	GDNF;EPHB2
coronary vasculature morphogenesis (GO:0060977)	2022-02-08	0.112429	0.29714	0	0	4.20618	9.1923	SPRED1;TGFBR1
folic acid transport (GO:0015884)	2022-02-08	0.112429	0.29714	0	0	4.20618	9.1923	PDPN;FOLR3
forebrain neuron differentiation (GO:0021879)	2022-02-08	0.112429	0.29714	0	0	4.20618	9.1923	SALL1;INHBA
fusion of virus membrane with host plasma membrane (GO:0019064)	2022-02-08	0.112429	0.29714	0	0	4.20618	9.1923	CD4;CCR5
kidney epithelium development (GO:0072073)	2022-02-08	0.112429	0.29714	0	0	4.20618	9.1923	SALL1;WNT7B
kidney mesenchyme development (GO:0072074)	2022-02-08	0.112429	0.29714	0	0	4.20618	9.1923	BASP1;SIX2
lens fiber cell differentiation (GO:0070306)	2022-02-08	0.112429	0.29714	0	0	4.20618	9.1923	WNT7B;WNT7A
lymphatic endothelial cell differentiation (GO:0060836)	2022-02-08	0.112429	0.29714	0	0	4.20618	9.1923	PDPN;PROX1
mast cell activation involved in immune response (GO:0002279)	2022-02-08	0.112429	0.29714	0	0	4.20618	9.1923	PIK3CD;PIK3CG
mast cell degranulation (GO:0043303)	2022-02-08	0.112429	0.29714	0	0	4.20618	9.1923	PIK3CD;PIK3CG
membrane fusion involved in viral entry into host cell (GO:0039663)	2022-02-08	0.112429	0.29714	0	0	4.20618	9.1923	CD4;CCR5
negative regulation of macrophage migration (GO:1905522)	2022-02-08	0.112429	0.29714	0	0	4.20618	9.1923	SLAMF8;EMILIN1
negative regulation of microglial cell activation (GO:1903979)	2022-02-08	0.112429	0.29714	0	0	4.20618	9.1923	PTPRC;CST7
negative regulation of monooxygenase activity (GO:0032769)	2022-02-08	0.112429	0.29714	0	0	4.20618	9.1923	CYP27B1;GFI1
negative regulation of nitrogen compound metabolic process (GO:0051172)	2022-02-08	0.112429	0.29714	0	0	4.20618	9.1923	TGFB1;LILRB2
peptidyl-proline hydroxylation to 4-hydroxy-L-proline (GO:0018401)	2022-02-08	0.112429	0.29714	0	0	4.20618	9.1923	P4HA1;P4HA3
peptidyl-tyrosine dephosphorylation involved in inactivation of protein kinase activity (GO:1990264)	2022-02-08	0.112429	0.29714	0	0	4.20618	9.1923	DUSP10;PTPRO
phosphatidylinositol-3-phosphate biosynthetic process (GO:0036092)	2022-02-08	0.112429	0.29714	0	0	4.20618	9.1923	PIK3CD;PIK3CG
plasma membrane phospholipid scrambling (GO:0017121)	2022-02-08	0.112429	0.29714	0	0	4.20618	9.1923	PLSCR1;ANO6
positive regulation of astrocyte differentiation (GO:0048711)	2022-02-08	0.112429	0.29714	0	0	4.20618	9.1923	SERPINE2;TTBK1
positive regulation of defense response to bacterium (GO:1900426)	2022-02-08	0.112429	0.29714	0	0	4.20618	9.1923	NLRP10;KLK5
positive regulation of early endosome to late endosome transport (GO:2000643)	2022-02-08	0.112429	0.29714	0	0	4.20618	9.1923	DAB2;MSN
positive regulation of epithelial cell proliferation involved in wound healing (GO:0060054)	2022-02-08	0.112429	0.29714	0	0	4.20618	9.1923	MMP12;WNT7A
positive regulation of leukocyte differentiation (GO:1902107)	2022-02-08	0.112429	0.29714	0	0	4.20618	9.1923	LGALS1;NCKAP1L
positive regulation of melanin biosynthetic process (GO:0048023)	2022-02-08	0.112429	0.29714	0	0	4.20618	9.1923	ZEB2;CDH3
positive regulation of MHC class II biosynthetic process (GO:0045348)	2022-02-08	0.112429	0.29714	0	0	4.20618	9.1923	CIITA;IFNG
positive regulation of monocyte chemotactic protein-1 production (GO:0071639)	2022-02-08	0.112429	0.29714	0	0	4.20618	9.1923	CLEC7A;OAS3
positive regulation of oligodendrocyte differentiation (GO:0048714)	2022-02-08	0.112429	0.29714	0	0	4.20618	9.1923	PTPRZ1;TNFRSF1B
positive regulation of protein localization to early endosome (GO:1902966)	2022-02-08	0.112429	0.29714	0	0	4.20618	9.1923	DTX3L;MSN
positive regulation of protein localization to endosome (GO:1905668)	2022-02-08	0.112429	0.29714	0	0	4.20618	9.1923	DTX3L;MSN
positive regulation of secondary metabolite biosynthetic process (GO:1900378)	2022-02-08	0.112429	0.29714	0	0	4.20618	9.1923	ZEB2;CDH3
positive regulation of steroid biosynthetic process (GO:0010893)	2022-02-08	0.112429	0.29714	0	0	4.20618	9.1923	STARD4;IFNG
positive regulation of vascular associated smooth muscle cell migration (GO:1904754)	2022-02-08	0.112429	0.29714	0	0	4.20618	9.1923	DOCK4;PDGFB
regulation of alpha-beta T cell proliferation (GO:0046640)	2022-02-08	0.112429	0.29714	0	0	4.20618	9.1923	IRF1;TNFSF4
regulation of anion transport (GO:0044070)	2022-02-08	0.112429	0.29714	0	0	4.20618	9.1923	CA2;STC1
regulation of Cdc42 protein signal transduction (GO:0032489)	2022-02-08	0.112429	0.29714	0	0	4.20618	9.1923	ABCA1;APOE
regulation of chemokine (C-C motif) ligand 5 production (GO:0071649)	2022-02-08	0.112429	0.29714	0	0	4.20618	9.1923	OAS3;SIRPA
regulation of chemokine-mediated signaling pathway (GO:0070099)	2022-02-08	0.112429	0.29714	0	0	4.20618	9.1923	HIF1A;SH2B3
regulation of dendritic cell chemotaxis (GO:2000508)	2022-02-08	0.112429	0.29714	0	0	4.20618	9.1923	SLAMF8;CCR7
regulation of dendritic spine maintenance (GO:1902950)	2022-02-08	0.112429	0.29714	0	0	4.20618	9.1923	PRNP;APOE
regulation of dopamine uptake involved in synaptic transmission (GO:0051584)	2022-02-08	0.112429	0.29714	0	0	4.20618	9.1923	RAB3B;GDNF
regulation of extracellular matrix constituent secretion (GO:0003330)	2022-02-08	0.112429	0.29714	0	0	4.20618	9.1923	ADTRP;TNFRSF1B
regulation of MyD88-independent toll-like receptor signaling pathway (GO:0034127)	2022-02-08	0.112429	0.29714	0	0	4.20618	9.1923	IRF7;CD14
regulation of nitrogen compound metabolic process (GO:0051171)	2022-02-08	0.112429	0.29714	0	0	4.20618	9.1923	IFNG;APOE
regulation of pattern recognition receptor signaling pathway (GO:0062207)	2022-02-08	0.112429	0.29714	0	0	4.20618	9.1923	GFI1;BIRC3
regulation of protein localization to cell cortex (GO:1904776)	2022-02-08	0.112429	0.29714	0	0	4.20618	9.1923	PLK1;GNAI1
regulation of protein localization to early endosome (GO:1902965)	2022-02-08	0.112429	0.29714	0	0	4.20618	9.1923	DTX3L;MSN
regulation of response to wounding (GO:1903034)	2022-02-08	0.112429	0.29714	0	0	4.20618	9.1923	TNFRSF12A;PLAU
regulation of skeletal muscle fiber development (GO:0048742)	2022-02-08	0.112429	0.29714	0	0	4.20618	9.1923	HDAC9;MYF5
regulation of striated muscle tissue development (GO:0016202)	2022-02-08	0.112429	0.29714	0	0	4.20618	9.1923	TGFB1;MEGF10
regulation of T-helper 2 cell differentiation (GO:0045628)	2022-02-08	0.112429	0.29714	0	0	4.20618	9.1923	CD86;TNFSF4
sequestering of BMP from receptor via BMP binding (GO:0038098)	2022-02-08	0.112429	0.29714	0	0	4.20618	9.1923	GREM1;FSTL1
vascular associated smooth muscle contraction (GO:0014829)	2022-02-08	0.112429	0.29714	0	0	4.20618	9.1923	EDNRA;SLC8A1
venous blood vessel development (GO:0060841)	2022-02-08	0.112429	0.29714	0	0	4.20618	9.1923	APLNR;PROX1
epithelium development (GO:0060429)	13/122	0.112778	0.297876	0	0	1.50789	3.29072	TGFB1;STAT1;WNT7B;LOXL3;SOX11;PROX1;PPP2R3A;RCN3;SALL1;LHX1;SNAI2;WNT2;DACT1
positive regulation of cellular biosynthetic process (GO:0031328)	18/180	0.113115	0.298579	0	0	1.40557	3.06323	PDGFRB;STARD4;NNMT;IRS1;ELOVL5;PDGFB;SAMD4A;HIF1A;THBS1;IL6;ZEB2;CDH3;IFNG;CLEC7A;CCL5;CD28;CCL19;SOX4
Rho protein signal transduction (GO:0007266)	1956-07-01	0.11477	0.302759	0	0	1.80461	3.90666	COL1A2;CDC42EP3;GNA12;PDPN;LIMK1;CDC42EP2;CDH13
axonogenesis (GO:0007409)	23/240	0.115632	0.30484	0	0	1.3414	2.89387	APP;NRP2;SEMA7A;UNC5A;DSCAM;SEMA3C;SHC1;LAMA1;PTPRO;LAMA3;WNT7A;PIK3CD;SEMA4F;ENAH;EFNB1;KLF7;GDNF;ARTN;TUBB3;FEZ1;MAP1B;EPHB2;PDLIM7
cellular response to organic substance (GO:0071310)	13/123	0.118116	0.311197	0	0	1.4941	3.19153	ACVR1;TGFB1;MME;SHC1;IL37;PDGFB;TGFBR1;IL18BP;IBSP;CCL5;CCR7;PTPN7;BMPR1B
establishment of protein localization to extracellular region (GO:0035592)	1946-06-01	0.118944	0.312986	0	0	1.89447	4.03352	RAB3B;ABCA1;RCN3;LTBP2;SCG2;RAB8B
positive regulation of nucleocytoplasmic transport (GO:0046824)	1946-06-01	0.118944	0.312986	0	0	1.89447	4.03352	TGFB1;IFNG;NEDD4;ZIC1;FLNA;ECT2
clathrin-dependent endocytosis (GO:0072583)	2022-04-26	0.119695	0.313208	0	0	2.29542	4.87275	FCHSD2;SGIP1;DNAJC6;SIGLEC1
glial cell development (GO:0021782)	2022-04-26	0.119695	0.313208	0	0	2.29542	4.87275	APP;SOX11;SOX4;TLR2
lamellipodium assembly (GO:0030032)	2022-04-26	0.119695	0.313208	0	0	2.29542	4.87275	ITGB1;CCDC88A;PTPRO;CDH13
meiosis I (GO:0007127)	2022-04-26	0.119695	0.313208	0	0	2.29542	4.87275	CCNA1;MEI1;HSF2BP;MYBL1
negative regulation of protein localization to membrane (GO:1905476)	2022-04-26	0.119695	0.313208	0	0	2.29542	4.87275	LRRC15;DAB2;TGFB1;GBP1
negative regulation of protein transport (GO:0051224)	2022-04-26	0.119695	0.313208	0	0	2.29542	4.87275	RSAD2;IL12B;APOE;ADTRP
negative regulation of transposition (GO:0010529)	2022-04-26	0.119695	0.313208	0	0	2.29542	4.87275	SPOCD1;MYBL1;APOBEC3A;APOBEC3B
regulation of biomineral tissue development (GO:0070167)	2022-04-26	0.119695	0.313208	0	0	2.29542	4.87275	CYP27B1;CEBPB;TGFB1;DDR2
regulation of viral life cycle (GO:1903900)	2022-04-26	0.119695	0.313208	0	0	2.29542	4.87275	AXL;CD209;LAMP3;CLEC4G
regulation of cytoskeleton organization (GO:0051493)	12/112	0.120419	0.314907	0	0	1.51687	3.21089	PDGFRB;BST2;CCDC88A;PHLDB1;CLIC4;FSCN1;RAC2;PDGFA;RHOH;PHLDB2;BICD1;RHOBTB1
calcium-dependent cell-cell adhesion via plasma membrane cell adhesion molecules (GO:0016339)	1936-05-01	0.121317	0.316471	0	0	2.03666	4.29604	SELL;CDH11;PCDHB14;CDH13;ATP2C1
dendrite morphogenesis (GO:0048813)	1936-05-01	0.121317	0.316471	0	0	2.03666	4.29604	FARP1;KLF7;SDC2;WNT7A;EPHB2
regulation of microtubule-based process (GO:0032886)	1936-05-01	0.121317	0.316471	0	0	2.03666	4.29604	MACF1;PHLDB1;BICD1;PHLDB2;AURKA
transition metal ion transport (GO:0000041)	1936-05-01	0.121317	0.316471	0	0	2.03666	4.29604	TFRC;SLC11A1;SLC39A8;SLC30A1;ATP2C1
positive regulation of protein localization to membrane (GO:1905477)	11/101	0.122415	0.319141	0	0	1.54474	3.24448	ITGB1;PRNP;ITGAM;IFNG;ITGA3;ITGB2;GZMB;TREM2;EPHB2;BID;TP63
mesenchyme morphogenesis (GO:0072132)	2022-03-17	0.124664	0.322418	0	0	2.70465	5.63142	ACVR1;HEYL;TGFB2
negative regulation of vascular associated smooth muscle cell proliferation (GO:1904706)	2022-03-17	0.124664	0.322418	0	0	2.70465	5.63142	TGFB3;TPM1;APLN
pharyngeal system development (GO:0060037)	2022-03-17	0.124664	0.322418	0	0	2.70465	5.63142	TGFB2;GATA3;TGFBR1
positive regulation of transcription of Notch receptor target (GO:0007221)	2022-03-17	0.124664	0.322418	0	0	2.70465	5.63142	HEYL;PLXND1;STAT1
pulmonary valve morphogenesis (GO:0003184)	2022-03-17	0.124664	0.322418	0	0	2.70465	5.63142	HEYL;TGFB2;STRA6
purine ribonucleotide transport (GO:0015868)	2022-03-17	0.124664	0.322418	0	0	2.70465	5.63142	SLC17A9;LRRC8C;SLC25A24
regulation of cell killing (GO:0031341)	2022-03-17	0.124664	0.322418	0	0	2.70465	5.63142	IL11;TGFB2;ICAM1
regulation of NLRP3 inflammasome complex assembly (GO:1900225)	2022-03-17	0.124664	0.322418	0	0	2.70465	5.63142	GBP5;EIF2AK2;TREM2
regulation of osteoblast proliferation (GO:0033688)	2022-03-17	0.124664	0.322418	0	0	2.70465	5.63142	GREM1;MN1;EIF2AK2
response to purine-containing compound (GO:0014074)	2022-03-17	0.124664	0.322418	0	0	2.70465	5.63142	TRPM2;P2RY6;STAT1
reverse cholesterol transport (GO:0043691)	2022-03-17	0.124664	0.322418	0	0	2.70465	5.63142	ABCA1;LIPG;APOE
ruffle organization (GO:0031529)	2022-03-17	0.124664	0.322418	0	0	2.70465	5.63142	LIMA1;TPM1;CCR7
vasculature development (GO:0001944)	2022-03-17	0.124664	0.322418	0	0	2.70465	5.63142	PDGFRB;APLNR;STRA6
protein-containing complex assembly (GO:0065003)	25/267	0.126473	0.326896	0	0	1.30744	2.70343	SEC23A;SERPINA1;COL16A1;WIPF1;CTSZ;SLC2A1;LAMC1;CD3E;SH3PXD2B;LPXN;NCKAP1L;CTSC;SEC16B;FN1;ADAM10;ANO6;F5;AIM2;COL7A1;IL2RB;MZB1;CD247;SEC24D;SKAP2;FERMT3
determination of heart left/right asymmetry (GO:0061371)	1947-06-01	0.128388	0.331642	0	0	1.84816	3.79372	EOMES;CCDC103;TBX21;APLNR;MICAL2;BBS5
positive regulation of cellular protein metabolic process (GO:0032270)	11/102	0.128657	0.332135	0	0	1.52768	3.13268	IL6;TGFB1;PLK1;CD28;SAMD4A;MSN;WNT7A;INHBA;THBS1;SOX4;DACT1
cellular response to oxidative stress (GO:0034599)	13/125	0.129222	0.333389	0	0	1.46726	3.00235	NCF2;TPM1;PXN;GPX8;CYBB;PRR5L;PTPRK;HIF1A;MMP9;DHRS2;NOX4;STX2;SLC25A24
regulation of actin cytoskeleton organization (GO:0032956)	1991-10-01	0.130658	0.336889	0	0	1.56004	3.17494	PDGFRB;BST2;TRPM2;CCDC88A;RAC2;FSCN1;RHOH;PDGFA;ABL2;RHOBTB1
muscle organ development (GO:0007517)	1958-07-01	0.131604	0.339122	0	0	1.73365	3.51577	CXCL10;SMTN;MRAS;ITGA11;COL6A3;BVES;MYF5
regulation of fat cell differentiation (GO:0045598)	1980-09-01	0.132058	0.339926	0	0	1.60156	3.24238	CCDC71L;CEBPB;IL6;TRIO;TGFB1;SULT1E1;GATA3;MEDAG;CMKLR1
activation of protein kinase activity (GO:0032147)	12/114	0.132253	0.339926	0	0	1.48697	3.0082	CD86;CCDC88A;TPX2;TGFB2;SLC11A1;ITGB3;PDGFB;KIF14;CHI3L1;NRG1;CLSPN;ECT2
neural crest cell migration (GO:0001755)	1937-05-01	0.132295	0.339926	0	0	1.97291	3.99065	SEMA7A;SEMA3C;GDNF;FN1;SEMA4F
positive regulation of signaling receptor activity (GO:2000273)	1937-05-01	0.132295	0.339926	0	0	1.97291	3.99065	ITGB1;GREM1;IFNG;EPHB2;HIF1A
positive regulation of MAP kinase activity (GO:0043406)	1969-08-01	0.132541	0.339926	0	0	1.65675	3.34805	PDGFRB;TGFB1;PDGFC;PDGFB;TNFSF11;PDGFA;ADAM8;PIK3CG
positive regulation of protein transport (GO:0051222)	1969-08-01	0.132541	0.339926	0	0	1.65675	3.34805	TGFB2;TGFB1;TGFB3;TREM2;ADAM8;PRR5L;ATP2C1;MYH10
positive regulation of BMP signaling pathway (GO:0030513)	2022-04-27	0.132801	0.339926	0	0	2.1955	4.43251	FOXD1;SOX11;SULF1;BMPR1B
positive regulation of nuclear division (GO:0051785)	2022-04-27	0.132801	0.339926	0	0	2.1955	4.43251	PDGFRB;PDGFB;CD28;AURKA
presynaptic endocytosis (GO:0140238)	2022-04-27	0.132801	0.339926	0	0	2.1955	4.43251	NLGN4X;SNCB;STX1A;PACSIN1
regulation of cardiac muscle cell contraction (GO:0086004)	2022-04-27	0.132801	0.339926	0	0	2.1955	4.43251	CAV1;PDE4B;STC1;DSG2
regulation of cell junction assembly (GO:1901888)	2022-04-27	0.132801	0.339926	0	0	2.1955	4.43251	APLNR;SNAI1;SNAI2;RUNX1
antigen processing and presentation of exogenous peptide antigen (GO:0002478)	11/103	0.13507	0.343253	0	0	1.511	3.02496	CLEC4A;SEC23A;FCER1G;HLA-DRA;KIF23;KIF3C;IFI30;HLA-F;SEC24D;HLA-DQA1;CTSS
retinoid metabolic process (GO:0001523)	1992-10-01	0.137547	0.343253	0	0	1.54093	3.05688	CYP27C1;SDC2;RBP1;SDC3;NAPEPLD;APOE;AGRN;HSPG2;GPC6;STRA6
acid secretion (GO:0046717)	2022-02-09	0.137756	0.343253	0	0	3.6051	7.14629	SLC22A16;SLC26A6
cellular response to forskolin (GO:1904322)	2022-02-09	0.137756	0.343253	0	0	3.6051	7.14629	AHR;GNAI1
cellular response to interleukin-9 (GO:0071355)	2022-02-09	0.137756	0.343253	0	0	3.6051	7.14629	STAT1;JAK3
cellular response to nitric oxide (GO:0071732)	2022-02-09	0.137756	0.343253	0	0	3.6051	7.14629	MMP3;DPEP1
cellular response to reactive nitrogen species (GO:1902170)	2022-02-09	0.137756	0.343253	0	0	3.6051	7.14629	MMP3;DPEP1
DNA cytosine deamination (GO:0070383)	2022-02-09	0.137756	0.343253	0	0	3.6051	7.14629	APOBEC3A;APOBEC3B
embryonic digestive tract morphogenesis (GO:0048557)	2022-02-09	0.137756	0.343253	0	0	3.6051	7.14629	SIX2;SOX11
embryonic forelimb morphogenesis (GO:0035115)	2022-02-09	0.137756	0.343253	0	0	3.6051	7.14629	OSR2;WNT7A
galactose metabolic process (GO:0006012)	2022-02-09	0.137756	0.343253	0	0	3.6051	7.14629	CHST1;PGM2L1
glucosamine-containing compound catabolic process (GO:1901072)	2022-02-09	0.137756	0.343253	0	0	3.6051	7.14629	CHIT1;CHI3L1
interleukin-9-mediated signaling pathway (GO:0038113)	2022-02-09	0.137756	0.343253	0	0	3.6051	7.14629	STAT1;JAK3
L-ascorbic acid metabolic process (GO:0019852)	2022-02-09	0.137756	0.343253	0	0	3.6051	7.14629	SLC2A1;SLC2A3
lipoprotein metabolic process (GO:0042157)	2022-02-09	0.137756	0.343253	0	0	3.6051	7.14629	OLR1;APOE
mast cell mediated immunity (GO:0002448)	2022-02-09	0.137756	0.343253	0	0	3.6051	7.14629	PIK3CD;PIK3CG
mitral valve morphogenesis (GO:0003183)	2022-02-09	0.137756	0.343253	0	0	3.6051	7.14629	ACVR1;SOX4
muscle cell fate commitment (GO:0042693)	2022-02-09	0.137756	0.343253	0	0	3.6051	7.14629	ACVR1;MYF5
negative regulation of fibrinolysis (GO:0051918)	2022-02-09	0.137756	0.343253	0	0	3.6051	7.14629	SERPINE1;THBS1
negative regulation of lipase activity (GO:0060192)	2022-02-09	0.137756	0.343253	0	0	3.6051	7.14629	APOC1;HDAC9
negative regulation of nitric oxide biosynthetic process (GO:0045019)	2022-02-09	0.137756	0.343253	0	0	3.6051	7.14629	CAV1;SIRPA
negative regulation of nitric oxide metabolic process (GO:1904406)	2022-02-09	0.137756	0.343253	0	0	3.6051	7.14629	CAV1;SIRPA
negative regulation of platelet aggregation (GO:0090331)	2022-02-09	0.137756	0.343253	0	0	3.6051	7.14629	SERPINE2;SH2B3
negative regulation of production of molecular mediator of immune response (GO:0002701)	2022-02-09	0.137756	0.343253	0	0	3.6051	7.14629	FCRL3;LILRB1
neuronal ion channel clustering (GO:0045161)	2022-02-09	0.137756	0.343253	0	0	3.6051	7.14629	CNTNAP2;AGRN
nucleoside diphosphate phosphorylation (GO:0006165)	2022-02-09	0.137756	0.343253	0	0	3.6051	7.14629	CMPK2;AK5
nucleoside triphosphate biosynthetic process (GO:0009142)	2022-02-09	0.137756	0.343253	0	0	3.6051	7.14629	CMPK2;AK5
nucleotide phosphorylation (GO:0046939)	2022-02-09	0.137756	0.343253	0	0	3.6051	7.14629	CMPK2;AK5
positive regulation of protein polyubiquitination (GO:1902916)	2022-02-09	0.137756	0.343253	0	0	3.6051	7.14629	PTPN22;SPSB4
positive regulation of smooth muscle cell apoptotic process (GO:0034393)	2022-02-09	0.137756	0.343253	0	0	3.6051	7.14629	IFNG;IL12B
regulation of animal organ morphogenesis (GO:2000027)	2022-02-09	0.137756	0.343253	0	0	3.6051	7.14629	SIX2;AJAP1
regulation of CD8-positive, alpha-beta T cell activation (GO:2001185)	2022-02-09	0.137756	0.343253	0	0	3.6051	7.14629	IRF1;LILRB1
regulation of complement-dependent cytotoxicity (GO:1903659)	2022-02-09	0.137756	0.343253	0	0	3.6051	7.14629	IL11;TGFB2
regulation of fertilization (GO:0080154)	2022-02-09	0.137756	0.343253	0	0	3.6051	7.14629	RNASE10;LHFPL2
regulation of glial cell proliferation (GO:0060251)	2022-02-09	0.137756	0.343253	0	0	3.6051	7.14629	IL6;SOX11
regulation of leukocyte degranulation (GO:0043300)	2022-02-09	0.137756	0.343253	0	0	3.6051	7.14629	BLK;LYN
regulation of lipid transport (GO:0032368)	2022-02-09	0.137756	0.343253	0	0	3.6051	7.14629	ITGB3;ITGAV
regulation of nephron tubule epithelial cell differentiation (GO:0072182)	2022-02-09	0.137756	0.343253	0	0	3.6051	7.14629	LHX1;GATA3
regulation of pinocytosis (GO:0048548)	2022-02-09	0.137756	0.343253	0	0	3.6051	7.14629	AXL;CAV1
regulation of respiratory burst (GO:0060263)	2022-02-09	0.137756	0.343253	0	0	3.6051	7.14629	CLEC7A;RAC2
regulation of smooth muscle cell apoptotic process (GO:0034391)	2022-02-09	0.137756	0.343253	0	0	3.6051	7.14629	IFNG;IL12B
regulation of Wnt signaling pathway, planar cell polarity pathway (GO:2000095)	2022-02-09	0.137756	0.343253	0	0	3.6051	7.14629	DAB2;DACT1
response to forskolin (GO:1904321)	2022-02-09	0.137756	0.343253	0	0	3.6051	7.14629	AHR;GNAI1
response to type I interferon (GO:0034340)	2022-02-09	0.137756	0.343253	0	0	3.6051	7.14629	ISG15;IFIT1
T-helper 1 type immune response (GO:0042088)	2022-02-09	0.137756	0.343253	0	0	3.6051	7.14629	IL12B;IL18BP
cognition (GO:0050890)	1948-06-01	0.138181	0.344109	0	0	1.80406	3.57058	APP;C5AR1;HLA-DRA;HOXA1;JAKMIP1;STRA6
cellular response to organic cyclic compound (GO:0071407)	15/150	0.138538	0.344795	0	0	1.40473	2.77661	TGFB1;AQP9;PDGFB;MSN;AHR;GNAI1;TRPM2;P2RY6;CCL5;NRIP1;PDE3A;SPP1;ADTRP;SLC26A6;TGM2
response to reactive oxygen species (GO:0000302)	1959-07-01	0.140456	0.347905	0	0	1.70022	3.3373	PTPRN;TPM1;PXN;PTPRK;APOE;MMP9;HIF1A
COPII-coated vesicle budding (GO:0090114)	1970-08-01	0.140624	0.347905	0	0	1.62994	3.19739	SEC16B;SEC23A;SERPINA1;COL7A1;CTSZ;SEC24D;CTSC;F5
negative regulation of intracellular signal transduction (GO:1902532)	19/198	0.14079	0.347905	0	0	1.34243	2.63182	LYN;SPI1;STAT1;CAV1;PLAUR;RHOH;TNFAIP3;TREM2;IFI35;SLA2;HLA-G;LILRB4;MMP9;THBS1;SPRED1;TNIP3;PDE3A;APLNR;SH2B3
adenine nucleotide transport (GO:0051503)	2022-03-18	0.141846	0.347905	0	0	2.5242	4.9298	SLC17A9;LRRC8C;SLC25A24
amyloid precursor protein metabolic process (GO:0042982)	2022-03-18	0.141846	0.347905	0	0	2.5242	4.9298	ADAM10;TMCC2;APOE
base conversion or substitution editing (GO:0016553)	2022-03-18	0.141846	0.347905	0	0	2.5242	4.9298	ADAR;APOBEC3A;APOBEC3B
embryonic axis specification (GO:0000578)	2022-03-18	0.141846	0.347905	0	0	2.5242	4.9298	MESP2;WNT7A;HOXD8
fluid transport (GO:0042044)	2022-03-18	0.141846	0.347905	0	0	2.5242	4.9298	AQP9;PDPN;SLC26A6
high-density lipoprotein particle remodeling (GO:0034375)	2022-03-18	0.141846	0.347905	0	0	2.5242	4.9298	APOC1;LIPG;APOE
interleukin-6-mediated signaling pathway (GO:0070102)	2022-03-18	0.141846	0.347905	0	0	2.5242	4.9298	IL6;SPI1;STAT1
intermediate filament organization (GO:0045109)	2022-03-18	0.141846	0.347905	0	0	2.5242	4.9298	KRT14;EPPK1;KRT9
long-chain fatty-acyl-CoA biosynthetic process (GO:0035338)	2022-03-18	0.141846	0.347905	0	0	2.5242	4.9298	ELOVL5;ELOVL3;ACSL4
negative regulation of biosynthetic process (GO:0009890)	2022-03-18	0.141846	0.347905	0	0	2.5242	4.9298	CIITA;IL6;EMILIN1
negative regulation of cation transmembrane transport (GO:1904063)	2022-03-18	0.141846	0.347905	0	0	2.5242	4.9298	SLC43A2;CAV1;MMP9
negative regulation of double-strand break repair via homologous recombination (GO:2000042)	2022-03-18	0.141846	0.347905	0	0	2.5242	4.9298	HELB;RIF1;FANCB
negative regulation of peptide hormone secretion (GO:0090278)	2022-03-18	0.141846	0.347905	0	0	2.5242	4.9298	IRS1;BMP8A;INHBB
negative regulation of Rho protein signal transduction (GO:0035024)	2022-03-18	0.141846	0.347905	0	0	2.5242	4.9298	ITGA3;ABL2;MET
neuron maturation (GO:0042551)	2022-03-18	0.141846	0.347905	0	0	2.5242	4.9298	C3;APP;C1QA
outer dynein arm assembly (GO:0036158)	2022-03-18	0.141846	0.347905	0	0	2.5242	4.9298	DNAH17;CCDC103;DNAH5
positive regulation of nervous system process (GO:0031646)	2022-03-18	0.141846	0.347905	0	0	2.5242	4.9298	ITGAX;CST7;TNFRSF1B
positive regulation of stress-activated protein kinase signaling cascade (GO:0070304)	2022-03-18	0.141846	0.347905	0	0	2.5242	4.9298	LYN;TGFB2;EIF2AK2
presynapse assembly (GO:0099054)	2022-03-18	0.141846	0.347905	0	0	2.5242	4.9298	PTPRD;NLGN4X;WNT7A
regulation of cartilage development (GO:0061035)	2022-03-18	0.141846	0.347905	0	0	2.5242	4.9298	BMP1;BMPR1B;PTHLH
regulation of single stranded viral RNA replication via double stranded DNA intermediate (GO:0045091)	2022-03-18	0.141846	0.347905	0	0	2.5242	4.9298	HMGA2;APOBEC3A;APOBEC3B
regulation of spindle organization (GO:0090224)	2022-03-18	0.141846	0.347905	0	0	2.5242	4.9298	TPX2;FSD1;GNAI1
regulation of cellular component organization (GO:0051128)	14/139	0.142717	0.34984	0	0	1.41577	2.75634	TFRC;HJURP;KIF14;TMC8;ERMN;AURKA;NEDD4;MUC12;ABL2;CDH13;SPOCK1;APOE;ROS1;PACSIN1
connective tissue development (GO:0061448)	1938-05-01	0.1437	0.351026	0	0	1.91302	3.71131	COL2A1;SH3PXD2B;CHI3L1;SULF1;SULF2
negative regulation of endothelial cell migration (GO:0010596)	1938-05-01	0.1437	0.351026	0	0	1.91302	3.71131	ANGPT2;TGFB1;STC1;APOE;THBS1
positive regulation of signaling (GO:0023056)	1938-05-01	0.1437	0.351026	0	0	1.91302	3.71131	CLSTN3;CD80;SOX11;GATA3;BVES
regulation of cell communication (GO:0010646)	1938-05-01	0.1437	0.351026	0	0	1.91302	3.71131	SCG5;IGFBP7;SLC8A1;TBX18;TYMP
regulation of phosphoprotein phosphatase activity (GO:0043666)	1938-05-01	0.1437	0.351026	0	0	1.91302	3.71131	PDGFRB;NUAK1;CD300A;PPP4R4;ITGA1
synaptic vesicle endocytosis (GO:0048488)	1938-05-01	0.1437	0.351026	0	0	1.91302	3.71131	NLGN4X;DNAJC6;SNCB;STX1A;PACSIN1
regulation of cell cycle (GO:0051726)	27/296	0.14406	0.351702	0	0	1.27019	2.46103	GATA3;PTPRK;FOXM1;THBS1;IL12B;APBB2;MYBL2;PIM2;ZBED6;SRPK2;TGFB2;TGFB1;NEK6;PLK1;ADAM10;HMGA2;LILRB1;PROX1;INHBA;RUNX3;TGFBR1;PTPRC;FAP;IFNG;IRF1;PRR11;BIRC3
regulation of epithelial cell proliferation (GO:0050678)	1993-10-01	0.144623	0.352873	0	0	1.52228	2.94352	EPB41L4B;OSR2;TGFB2;DUSP10;TGFB1;C5AR1;LAMB1;EPPK1;LAMC1;RUNX3
cellular response to interleukin-6 (GO:0071354)	2022-04-28	0.146464	0.356747	0	0	2.10391	4.04156	IL6;SELPLG;SPI1;STAT1
phagosome acidification (GO:0090383)	2022-04-28	0.146464	0.356747	0	0	2.10391	4.04156	RAB20;SLAMF8;RAB39A;ATP6V0D2
positive regulation of cell communication (GO:0010647)	2022-04-28	0.146464	0.356747	0	0	2.10391	4.04156	CLSTN3;CD80;SOX11;GATA3
ephrin receptor signaling pathway (GO:0048013)	1982-09-01	0.147144	0.358198	0	0	1.55751	2.98472	LYN;EFNB1;ARPC1B;MMP2;SDC2;CHN1;EPHB2;MMP9;VAV2
mitotic cytokinesis (GO:0000281)	1949-06-01	0.148311	0.360622	0	0	1.76201	3.3627	ANLN;PLK1;KIF23;ECT2;MYH10;CEP55
negative regulation of cell projection organization (GO:0031345)	1949-06-01	0.148311	0.360622	0	0	1.76201	3.3627	PRNP;GFI1;PTPRO;SPOCK1;DENND5A;APOE
response to metal ion (GO:0010038)	1971-08-01	0.148945	0.361957	0	0	1.60398	3.05426	PLSCR1;CAV1;NEDD4;AQP9;SNCB;HIF1A;THBS1;LOXL2
Notch signaling pathway (GO:0007219)	1960-07-01	0.149587	0.363099	0	0	1.66805	3.16909	HEYL;PLXND1;DTX3L;STAT1;SNAI1;ADAM10;SNAI2
response to organic cyclic compound (GO:0014070)	1960-07-01	0.149587	0.363099	0	0	1.66805	3.16909	CYP27B1;TRPM2;TGFB1;CYP24A1;KYNU;CCL5;SPP1
glycoprotein biosynthetic process (GO:0009101)	1983-09-01	0.154998	0.3758	0	0	1.53638	2.86434	CHST11;ST8SIA2;CSGALNACT2;B3GNT4;ST8SIA4;CHST13;FOXL1;BMPR1B;ST3GAL2
peptide metabolic process (GO:0006518)	1983-09-01	0.154998	0.3758	0	0	1.53638	2.86434	PCSK1;ENPEP;MME;ERAP2;ANPEP;DPEP1;CPXM1;AEBP1;CPZ
dephosphorylation (GO:0016311)	15/153	0.155304	0.376183	0	0	1.37397	2.55885	PTPRO;PTPN22;PTPRK;PPP2R3A;PTPRH;DUSP6;SGPP1;PTPRG;PTPRD;PTPRE;PTPRC;DUSP10;PTPRZ1;PTPN7;PPEF1
cellular response to ketone (GO:1901655)	1939-05-01	0.155512	0.376183	0	0	1.85666	3.4553	TNFSF4;SPP1;MSN;AHR;GNAI1
membrane protein proteolysis (GO:0033619)	1939-05-01	0.155512	0.376183	0	0	1.85666	3.4553	MMP7;TGFB1;TMPRSS6;ADAM10;MYH9
regulation of peptidyl-threonine phosphorylation (GO:0010799)	1939-05-01	0.155512	0.376183	0	0	1.85666	3.4553	APP;SPRED1;TGFB1;PLK1;CHI3L1
adenylate cyclase-modulating G protein-coupled receptor signaling pathway (GO:0007188)	16/165	0.155754	0.376554	0	0	1.3575	2.52423	ABCA1;CXCL9;PTGIR;GPR65;HTR1D;LPAR3;GPR4;FPR2;GNAI1;PTHLH;CXCL10;CXCL11;UCN2;GNA12;S1PR5;LGR5
positive regulation of secretion by cell (GO:1903532)	1972-08-01	0.1575	0.380558	0	0	1.57883	2.9182	TGFB2;TGFB1;TGFB3;TREM2;SOX11;ADAM8;MYH10;STX1A
adenylate cyclase-activating G protein-coupled receptor signaling pathway (GO:0007189)	12/118	0.157749	0.38094	0	0	1.43055	2.64186	ABCA1;CXCL10;CXCL11;CXCL9;PTGIR;UCN2;GPR65;LPAR3;GPR4;S1PR5;LGR5;PTHLH
amino acid transport (GO:0006865)	1950-06-01	0.158764	0.381643	0	0	1.72187	3.16883	SLC7A7;SLC43A2;PDPN;SLC6A12;SLC16A10;SLC38A5
positive regulation of protein modification process (GO:0031401)	20/214	0.159731	0.381643	0	0	1.30366	2.39126	LYN;NTRK1;APP;NNMT;TGFB1;TFRC;ITGB3;PLAUR;VEGFC;TREM2;FPR2;LILRB2;MMP9;PGF;C3;DAB2;CD4;GPNMB;IFNG;ADTRP
cardiac atrium morphogenesis (GO:0003209)	2022-03-19	0.159756	0.381643	0	0	2.36631	4.34007	TGFB2;SHOX2;PROX1
endocardial cushion morphogenesis (GO:0003203)	2022-03-19	0.159756	0.381643	0	0	2.36631	4.34007	ACVR1;HEYL;TGFB2
establishment of skin barrier (GO:0061436)	2022-03-19	0.159756	0.381643	0	0	2.36631	4.34007	ABCA12;MET;TP63
heart trabecula morphogenesis (GO:0061384)	2022-03-19	0.159756	0.381643	0	0	2.36631	4.34007	TGFB2;NRG1;TGFBR1
long-term memory (GO:0007616)	2022-03-19	0.159756	0.381643	0	0	2.36631	4.34007	PRNP;CAMK4;APOE
N-glycan processing (GO:0006491)	2022-03-19	0.159756	0.381643	0	0	2.36631	4.34007	ST8SIA2;ST8SIA4;MAN1A1
negative regulation of cytokine production involved in inflammatory response (GO:1900016)	2022-03-19	0.159756	0.381643	0	0	2.36631	4.34007	SIRPA;TREM2;LILRB4
negative regulation of protein localization to nucleus (GO:1900181)	2022-03-19	0.159756	0.381643	0	0	2.36631	4.34007	MFHAS1;RAB23;LILRB4
neural crest cell differentiation (GO:0014033)	2022-03-19	0.159756	0.381643	0	0	2.36631	4.34007	SNAI2;NRG1;SOX11
neuromuscular process (GO:0050905)	2022-03-19	0.159756	0.381643	0	0	2.36631	4.34007	TIFAB;HOXA1;STRA6
positive regulation of G protein-coupled receptor signaling pathway (GO:0045745)	2022-03-19	0.159756	0.381643	0	0	2.36631	4.34007	C3;KLK5;SLC39A14
Rac protein signal transduction (GO:0016601)	2022-03-19	0.159756	0.381643	0	0	2.36631	4.34007	RAC2;RHOH;CDH13
regulation of bicellular tight junction assembly (GO:2000810)	2022-03-19	0.159756	0.381643	0	0	2.36631	4.34007	SNAI1;SNAI2;RUNX1
regulation of oligodendrocyte differentiation (GO:0048713)	2022-03-19	0.159756	0.381643	0	0	2.36631	4.34007	SOX1;PTPRZ1;TNFRSF1B
regulation of RIG-I signaling pathway (GO:0039535)	2022-03-19	0.159756	0.381643	0	0	2.36631	4.34007	DDX60;OASL;BIRC3
regulation of water loss via skin (GO:0033561)	2022-03-19	0.159756	0.381643	0	0	2.36631	4.34007	ABCA12;MET;TP63
striated muscle cell differentiation (GO:0051146)	2022-03-19	0.159756	0.381643	0	0	2.36631	4.34007	POPDC3;NRG1;BVES
establishment of mitotic spindle localization (GO:0040001)	2022-04-29	0.160643	0.381796	0	0	2.01965	3.69307	ITGB1;GJA1;NDE1;PLK1
lamellipodium organization (GO:0097581)	2022-04-29	0.160643	0.381796	0	0	2.01965	3.69307	ITGB1;CCDC88A;PTPRO;CDH13
regulation of actin polymerization or depolymerization (GO:0008064)	2022-04-29	0.160643	0.381796	0	0	2.01965	3.69307	PLEKHG2;FCHSD2;COTL1;PFN2
regulation of double-strand break repair via nonhomologous end joining (GO:2001032)	2022-04-29	0.160643	0.381796	0	0	2.01965	3.69307	RIF1;DTX3L;HMGA2;PARP9
regulation of neuronal synaptic plasticity (GO:0048168)	2022-04-29	0.160643	0.381796	0	0	2.01965	3.69307	APP;MCTP1;APOE;EPHB2
transition metal ion homeostasis (GO:0055076)	2022-04-29	0.160643	0.381796	0	0	2.01965	3.69307	TMPRSS6;SLC11A1;TMC8;SLC39A14
adrenal gland development (GO:0030325)	2022-02-10	0.164156	0.381796	0	0	3.15429	5.69961	SALL1;STRA6
arginine metabolic process (GO:0006525)	2022-02-10	0.164156	0.381796	0	0	3.15429	5.69961	SLC39A8;NAGS
aromatic amino acid family metabolic process (GO:0009072)	2022-02-10	0.164156	0.381796	0	0	3.15429	5.69961	IL4I1;KYNU
cellular response to oxidised low-density lipoprotein particle stimulus (GO:0140052)	2022-02-10	0.164156	0.381796	0	0	3.15429	5.69961	TREM2;ADTRP
chondroitin sulfate proteoglycan metabolic process (GO:0050654)	2022-02-10	0.164156	0.381796	0	0	3.15429	5.69961	CSGALNACT2;DSE
dicarboxylic acid biosynthetic process (GO:0043650)	2022-02-10	0.164156	0.381796	0	0	3.15429	5.69961	MTHFD1L;KYNU
forelimb morphogenesis (GO:0035136)	2022-02-10	0.164156	0.381796	0	0	3.15429	5.69961	OSR2;WNT7A
fructose 6-phosphate metabolic process (GO:0006002)	2022-02-10	0.164156	0.381796	0	0	3.15429	5.69961	HK3;GFPT2
ionotropic glutamate receptor signaling pathway (GO:0035235)	2022-02-10	0.164156	0.381796	0	0	3.15429	5.69961	APP;GRIN3B
iron ion transmembrane transport (GO:0034755)	2022-02-10	0.164156	0.381796	0	0	3.15429	5.69961	SLC39A8;SLC39A14
lipid phosphorylation (GO:0046834)	2022-02-10	0.164156	0.381796	0	0	3.15429	5.69961	DGKI;DGKH
mitotic DNA replication checkpoint signaling (GO:0033314)	2022-02-10	0.164156	0.381796	0	0	3.15429	5.69961	CDC6;CLSPN
modulation by symbiont of host process (GO:0044003)	2022-02-10	0.164156	0.381796	0	0	3.15429	5.69961	MRC1;TLR2
monocyte activation (GO:0042117)	2022-02-10	0.164156	0.381796	0	0	3.15429	5.69961	DYSF;ADAM10
muscle cell migration (GO:0014812)	2022-02-10	0.164156	0.381796	0	0	3.15429	5.69961	MEGF10;ITGB3
negative regulation of cAMP-mediated signaling (GO:0043951)	2022-02-10	0.164156	0.381796	0	0	3.15429	5.69961	APLNR;PDE3A
negative regulation of cell adhesion mediated by integrin (GO:0033629)	2022-02-10	0.164156	0.381796	0	0	3.15429	5.69961	SERPINE1;SNAI2
negative regulation of cholesterol storage (GO:0010887)	2022-02-10	0.164156	0.381796	0	0	3.15429	5.69961	ABCA1;TREM2
nerve growth factor signaling pathway (GO:0038180)	2022-02-10	0.164156	0.381796	0	0	3.15429	5.69961	NTRK1;NGF
neuron projection maintenance (GO:1990535)	2022-02-10	0.164156	0.381796	0	0	3.15429	5.69961	APP;PRNP
phagosome-lysosome fusion (GO:0090385)	2022-02-10	0.164156	0.381796	0	0	3.15429	5.69961	RAB20;RAB39A
phosphate ion homeostasis (GO:0055062)	2022-02-10	0.164156	0.381796	0	0	3.15429	5.69961	SFRP4;XPR1
positive regulation by symbiont of entry into host (GO:0075294)	2022-02-10	0.164156	0.381796	0	0	3.15429	5.69961	CD4;LGALS1
positive regulation of behavior (GO:0048520)	2022-02-10	0.164156	0.381796	0	0	3.15429	5.69961	SGIP1;STRA6
positive regulation of cell activation (GO:0050867)	2022-02-10	0.164156	0.381796	0	0	3.15429	5.69961	TTBK1;LILRA5
positive regulation of epidermis development (GO:0045684)	2022-02-10	0.164156	0.381796	0	0	3.15429	5.69961	SFRP4;KRT10
positive regulation of keratinocyte migration (GO:0051549)	2022-02-10	0.164156	0.381796	0	0	3.15429	5.69961	EPB41L4B;MMP9
positive regulation of mesenchymal cell proliferation (GO:0002053)	2022-02-10	0.164156	0.381796	0	0	3.15429	5.69961	STAT1;PDGFA
positive regulation of RIG-I signaling pathway (GO:1900246)	2022-02-10	0.164156	0.381796	0	0	3.15429	5.69961	DDX60;OASL
positive regulation of viral entry into host cell (GO:0046598)	2022-02-10	0.164156	0.381796	0	0	3.15429	5.69961	CD4;LGALS1
presynaptic membrane assembly (GO:0097105)	2022-02-10	0.164156	0.381796	0	0	3.15429	5.69961	PTPRD;NLGN4X
protein K11-linked deubiquitination (GO:0035871)	2022-02-10	0.164156	0.381796	0	0	3.15429	5.69961	VCPIP1;TNFAIP3
protein poly-ADP-ribosylation (GO:0070212)	2022-02-10	0.164156	0.381796	0	0	3.15429	5.69961	PARP14;PARP9
regulation of bile acid biosynthetic process (GO:0070857)	2022-02-10	0.164156	0.381796	0	0	3.15429	5.69961	STARD4;PROX1
regulation of granulocyte differentiation (GO:0030852)	2022-02-10	0.164156	0.381796	0	0	3.15429	5.69961	C1QC;RUNX1
regulation of low-density lipoprotein particle clearance (GO:0010988)	2022-02-10	0.164156	0.381796	0	0	3.15429	5.69961	PCSK9;TREM2
regulation of postsynaptic neurotransmitter receptor activity (GO:0098962)	2022-02-10	0.164156	0.381796	0	0	3.15429	5.69961	DLGAP3;NPTX2
regulation of protein neddylation (GO:2000434)	2022-02-10	0.164156	0.381796	0	0	3.15429	5.69961	EPAS1;HIF1A
regulation of store-operated calcium entry (GO:2001256)	2022-02-10	0.164156	0.381796	0	0	3.15429	5.69961	CD84;HOMER3
regulation of T-helper 17 cell differentiation (GO:2000319)	2022-02-10	0.164156	0.381796	0	0	3.15429	5.69961	TBX21;FOXP3
regulation of tau-protein kinase activity (GO:1902947)	2022-02-10	0.164156	0.381796	0	0	3.15429	5.69961	IFNG;C5AR1
smooth muscle tissue development (GO:0048745)	2022-02-10	0.164156	0.381796	0	0	3.15429	5.69961	PROX1;STRA6
antigen processing and presentation of exogenous peptide antigen via MHC class I, TAP-dependent (GO:0002479)	1973-08-01	0.166281	0.3861	0	0	1.55446	2.78882	NCF2;HLA-B;CYBB;TAP1;ITGAV;HLA-F;FCGR1A;HLA-G
regulation of actin filament-based process (GO:0032970)	1973-08-01	0.166281	0.3861	0	0	1.55446	2.78882	PDGFRB;BST2;CCDC88A;RAC2;FSCN1;RHOH;PDGFA;RHOBTB1
response to molecule of bacterial origin (GO:0002237)	1973-08-01	0.166281	0.3861	0	0	1.55446	2.78882	CYP27B1;IL6;SLC11A1;F2R;TNFAIP3;PTPN22;LBP;CD14
nitrogen compound transport (GO:0071705)	14/143	0.166687	0.386832	0	0	1.37157	2.45736	SLC22A4;SLC43A2;SLC11A1;AQP9;SLC6A12;SLC52A1;SLC16A10;SLC6A2;RCN3;SLC7A7;PDPN;MYH9;SLC15A3;SLC38A5
cellular transition metal ion homeostasis (GO:0046916)	1996-10-01	0.166937	0.387198	0	0	1.46894	2.62961	APP;PRNP;TFRC;TMPRSS6;SLC11A1;SLC39A6;SLC39A10;SLC39A8;SLC30A1;SLC39A14
positive regulation of double-strand break repair (GO:2000781)	1940-05-01	0.167707	0.388772	0	0	1.80351	3.22023	RIF1;DTX3L;FANCB;FOXM1;PARP9
gonad development (GO:0008406)	1951-06-01	0.169526	0.392127	0	0	1.68352	2.98782	TGFB2;SALL1;BASP1;LHB;GATA3;INHBA
inositol lipid-mediated signaling (GO:0048017)	1951-06-01	0.169526	0.392127	0	0	1.68352	2.98782	PDGFRB;NTRK1;IRS1;PIK3CD;NGF;PIK3CG
positive regulation of fat cell differentiation (GO:0045600)	1951-06-01	0.169526	0.392127	0	0	1.68352	2.98782	CCDC71L;CEBPB;SULT1E1;NAPEPLD;MEDAG;CMKLR1
regulation of axonogenesis (GO:0050770)	1951-06-01	0.169526	0.392127	0	0	1.68352	2.98782	PLXND1;CHN1;PLXNA1;PLXNC1;THY1;NGF
establishment of spindle orientation (GO:0051294)	2022-04-30	0.175297	0.404148	0	0	1.94186	3.38132	ITGB1;GJA1;NDE1;PLK1
fatty-acyl-CoA biosynthetic process (GO:0046949)	2022-04-30	0.175297	0.404148	0	0	1.94186	3.38132	ELOVL5;ELOVL3;SCD5;ACSL4
maintenance of blood-brain barrier (GO:0035633)	2022-04-30	0.175297	0.404148	0	0	1.94186	3.38132	ITGB1;GJA1;IL6;LAMC1
primary neural tube formation (GO:0014020)	2022-04-30	0.175297	0.404148	0	0	1.94186	3.38132	TGFB2;TGFB1;MTHFD1L;PRICKLE1
regulation of natural killer cell mediated cytotoxicity (GO:0042269)	2022-04-30	0.175297	0.404148	0	0	1.94186	3.38132	SLAMF6;LILRB1;HLA-F;HLA-G
TRIF-dependent toll-like receptor signaling pathway (GO:0035666)	2022-04-30	0.175297	0.404148	0	0	1.94186	3.38132	IRF7;CD14;CD300LF;BIRC3
dopaminergic neuron differentiation (GO:0071542)	2022-03-20	0.178303	0.408406	0	0	2.22699	3.83994	EN1;LMX1B;WNT2
growth hormone receptor signaling pathway (GO:0060396)	2022-03-20	0.178303	0.408406	0	0	2.22699	3.83994	LYN;PXN;JAK3
hepaticobiliary system development (GO:0061008)	2022-03-20	0.178303	0.408406	0	0	2.22699	3.83994	PCSK9;PROX1;MET
mesoderm development (GO:0007498)	2022-03-20	0.178303	0.408406	0	0	2.22699	3.83994	FOXC2;HCK;IKZF1
negative regulation of axon extension involved in axon guidance (GO:0048843)	2022-03-20	0.178303	0.408406	0	0	2.22699	3.83994	SEMA7A;SEMA3C;SEMA4F
negative regulation of viral life cycle (GO:1903901)	2022-03-20	0.178303	0.408406	0	0	2.22699	3.83994	IFITM3;BST2;CIITA
positive regulation of cyclin-dependent protein kinase activity (GO:1904031)	2022-03-20	0.178303	0.408406	0	0	2.22699	3.83994	PDGFB;PROX1;TTBK1
positive regulation of natural killer cell mediated cytotoxicity (GO:0045954)	2022-03-20	0.178303	0.408406	0	0	2.22699	3.83994	IL12B;SLAMF6;HLA-F
regulation of granulocyte chemotaxis (GO:0071622)	2022-03-20	0.178303	0.408406	0	0	2.22699	3.83994	CCL5;THBS1;CMKLR1
regulation of protein localization to cell periphery (GO:1904375)	2022-03-20	0.178303	0.408406	0	0	2.22699	3.83994	MMP14;PLK1;GBP1
regulation of protein modification by small protein conjugation or removal (GO:1903320)	2022-03-20	0.178303	0.408406	0	0	2.22699	3.83994	EPAS1;HIF1A;TGFBR1
regulation of T cell migration (GO:2000404)	2022-03-20	0.178303	0.408406	0	0	2.22699	3.83994	APP;CXCL10;CCL5
regulation of Ras protein signal transduction (GO:0046578)	1986-09-01	0.179737	0.411466	0	0	1.47628	2.53368	LYN;NTRK1;TGFB2;SHC1;SPRY4;KIF14;FOXM1;EPHB2;NGF
import into cell (GO:0098657)	1941-05-01	0.180263	0.412063	0	0	1.75332	3.00402	SLC22A4;IL10RA;LRRC8C;TREM2;SLC39A14
regulation of release of cytochrome c from mitochondria (GO:0090199)	1941-05-01	0.180263	0.412063	0	0	1.75332	3.00402	TNFSF10;PLAUR;BMF;BID;MMP9
ameboidal-type cell migration (GO:0001667)	1952-06-01	0.180582	0.412063	0	0	1.64683	2.81866	NANOS1;SEMA7A;ITGA4;SEMA3C;GDNF;SEMA4F
positive regulation of protein localization to cell periphery (GO:1904377)	1952-06-01	0.180582	0.412063	0	0	1.64683	2.81866	ITGB1;IFNG;ITGA3;TREM2;EPHB2;GNAI1
positive regulation of protein localization to plasma membrane (GO:1903078)	1952-06-01	0.180582	0.412063	0	0	1.64683	2.81866	ITGB1;IFNG;ITGA3;TREM2;EPHB2;ATP2C1
response to peptide hormone (GO:0043434)	1952-06-01	0.180582	0.412063	0	0	1.64683	2.81866	IRS1;STAT1;CAV1;STAT2;STAT4;GNAI1
regulation of peptidyl-serine phosphorylation (GO:0033135)	1998-10-01	0.182676	0.416616	0	0	1.4354	2.44023	APP;IL11;TCL1A;IL6;TGFB1;TFRC;CAV1;OSM;NGF;PFN2
protein localization to membrane (GO:0072657)	18/195	0.188406	0.426018	0	0	1.2854	2.14554	RAB3B;ITGA4;CAV1;RFTN1;ITGB2;TTC7B;MYO5A;THY1;ABCA12;ITGAL;RAB32;TSPAN15;SH3PXD2B;FLNA;BID;AGRN;RAB8B;PACSIN1
plasma membrane organization (GO:0007009)	1964-07-01	0.188713	0.426018	0	0	1.55066	2.58576	PLSCR1;COL5A1;DYSF;MYH9;ANO6;STX2;PACSIN1
protein secretion (GO:0009306)	1964-07-01	0.188713	0.426018	0	0	1.55066	2.58576	RAB3B;RCN3;ABCA1;PTPRN;LTBP2;SCG2;RAB8B
regulation of cellular pH (GO:0030641)	1931-04-01	0.190383	0.426018	0	0	1.86984	3.10153	SLC4A7;CA2;SLC4A3;SLC26A6
regulation of cellular senescence (GO:2000772)	1931-04-01	0.190383	0.426018	0	0	1.86984	3.10153	NUAK1;NEK6;HMGA2;HLA-G
tube closure (GO:0060606)	1931-04-01	0.190383	0.426018	0	0	1.86984	3.10153	TGFB2;TGFB1;MTHFD1L;PRICKLE1
vitamin transport (GO:0051180)	1931-04-01	0.190383	0.426018	0	0	1.86984	3.10153	PDPN;SLC52A1;FOLR3;SLC2A6
actin filament network formation (GO:0051639)	2022-02-11	0.191335	0.426018	0	0	2.80366	4.6365	ACTN1;LCP1
angiogenesis involved in wound healing (GO:0060055)	2022-02-11	0.191335	0.426018	0	0	2.80366	4.6365	ITGB3;MCAM
camera-type eye morphogenesis (GO:0048593)	2022-02-11	0.191335	0.426018	0	0	2.80366	4.6365	TENM3;TH
cell differentiation in spinal cord (GO:0021515)	2022-02-11	0.191335	0.426018	0	0	2.80366	4.6365	LHX1;SOX4
cell proliferation in forebrain (GO:0021846)	2022-02-11	0.191335	0.426018	0	0	2.80366	4.6365	KIF14;WNT7A
cell-cell junction maintenance (GO:0045217)	2022-02-11	0.191335	0.426018	0	0	2.80366	4.6365	F2R;F2RL1
cytidine to uridine editing (GO:0016554)	2022-02-11	0.191335	0.426018	0	0	2.80366	4.6365	APOBEC3A;APOBEC3B
erythrocyte development (GO:0048821)	2022-02-11	0.191335	0.426018	0	0	2.80366	4.6365	NCKAP1L;SH2B3
mesonephros development (GO:0001823)	2022-02-11	0.191335	0.426018	0	0	2.80366	4.6365	OSR2;GATA3
metanephric mesenchyme development (GO:0072075)	2022-02-11	0.191335	0.426018	0	0	2.80366	4.6365	BASP1;STAT1
monocyte differentiation (GO:0030224)	2022-02-11	0.191335	0.426018	0	0	2.80366	4.6365	IFI16;MYH9
negative regulation of homotypic cell-cell adhesion (GO:0034111)	2022-02-11	0.191335	0.426018	0	0	2.80366	4.6365	SERPINE2;SH2B3
negative regulation of response to cytokine stimulus (GO:0060761)	2022-02-11	0.191335	0.426018	0	0	2.80366	4.6365	PTPRC;SH2B3
negative regulation of sprouting angiogenesis (GO:1903671)	2022-02-11	0.191335	0.426018	0	0	2.80366	4.6365	CREB3L1;THBS1
negative regulation of voltage-gated potassium channel activity (GO:1903817)	2022-02-11	0.191335	0.426018	0	0	2.80366	4.6365	KCNE4;CAV1
organophosphate catabolic process (GO:0046434)	2022-02-11	0.191335	0.426018	0	0	2.80366	4.6365	LIPG;PLBD2
peptidyl-proline hydroxylation (GO:0019511)	2022-02-11	0.191335	0.426018	0	0	2.80366	4.6365	P4HA1;P4HA3
positive regulation of cytoplasmic transport (GO:1903651)	2022-02-11	0.191335	0.426018	0	0	2.80366	4.6365	DAB2;MSN
positive regulation of interleukin-13 production (GO:0032736)	2022-02-11	0.191335	0.426018	0	0	2.80366	4.6365	TNFSF4;GATA3
positive regulation of nitric-oxide synthase biosynthetic process (GO:0051770)	2022-02-11	0.191335	0.426018	0	0	2.80366	4.6365	IFNG;TLR2
positive regulation of non-canonical Wnt signaling pathway (GO:2000052)	2022-02-11	0.191335	0.426018	0	0	2.80366	4.6365	DAB2;LBX2
positive regulation of production of miRNAs involved in gene silencing by miRNA (GO:1903800)	2022-02-11	0.191335	0.426018	0	0	2.80366	4.6365	IL6;TGFB1
positive regulation of transcription from RNA polymerase II promoter in response to endoplasmic reticulum stress (GO:1990440)	2022-02-11	0.191335	0.426018	0	0	2.80366	4.6365	CEBPB;CREB3L1
positive regulation of transforming growth factor beta production (GO:0071636)	2022-02-11	0.191335	0.426018	0	0	2.80366	4.6365	XCL1;THBS1
postsynapse assembly (GO:0099068)	2022-02-11	0.191335	0.426018	0	0	2.80366	4.6365	NLGN4X;WNT7A
presynaptic membrane organization (GO:0097090)	2022-02-11	0.191335	0.426018	0	0	2.80366	4.6365	PTPRD;NLGN4X
protein kinase C-activating G protein-coupled receptor signaling pathway (GO:0007205)	2022-02-11	0.191335	0.426018	0	0	2.80366	4.6365	F2R;DGKH
pyrimidine nucleoside catabolic process (GO:0046135)	2022-02-11	0.191335	0.426018	0	0	2.80366	4.6365	NT5E;TYMP
regulation of cardiac muscle cell differentiation (GO:2000725)	2022-02-11	0.191335	0.426018	0	0	2.80366	4.6365	GREM1;TGFB1
regulation of cysteine-type endopeptidase activity involved in apoptotic signaling pathway (GO:2001267)	2022-02-11	0.191335	0.426018	0	0	2.80366	4.6365	PLAUR;MMP9
regulation of lymphocyte migration (GO:2000401)	2022-02-11	0.191335	0.426018	0	0	2.80366	4.6365	MSN;ADTRP
regulation of melanin biosynthetic process (GO:0048021)	2022-02-11	0.191335	0.426018	0	0	2.80366	4.6365	ZEB2;CDH3
regulation of mesenchymal cell proliferation (GO:0010464)	2022-02-11	0.191335	0.426018	0	0	2.80366	4.6365	STAT1;PDGFA
regulation of monocyte chemotactic protein-1 production (GO:0071637)	2022-02-11	0.191335	0.426018	0	0	2.80366	4.6365	CLEC7A;OAS3
regulation of myeloid leukocyte mediated immunity (GO:0002886)	2022-02-11	0.191335	0.426018	0	0	2.80366	4.6365	BLK;LYN
regulation of stress-activated protein kinase signaling cascade (GO:0070302)	2022-02-11	0.191335	0.426018	0	0	2.80366	4.6365	GREM1;LYN
skeletal muscle cell differentiation (GO:0035914)	2022-02-11	0.191335	0.426018	0	0	2.80366	4.6365	MEGF10;MYF5
vasoconstriction (GO:0042310)	2022-02-11	0.191335	0.426018	0	0	2.80366	4.6365	EDNRA;SLC8A1
heart morphogenesis (GO:0003007)	1953-06-01	0.191917	0.427088	0	0	1.6117	2.66043	MESP2;ACVR1;HEYL;TGFB2;TH;TGFBR1
[truncated: 2,327 more rows]

## Sheet: Human_Oral_RNA-seq_SCC_GOBP_DN
Supplementary Table S5
	Human Tongue Squamous Cell Carcinoma (SCC) vs. Margin
[truncated: 3,362 more rows]

## Sheet: Human_Oral_RNA-seq_OPMD_GOBP_UP
Supplementary Table S5
[truncated: 845 more rows]

## Sheet: Human_Oral_RNA-seq_OPMD_GOBP_DN
Supplementary Table S5
[truncated: 855 more rows]
