# Supplementary material for: Transcriptomic analysis predicts the risk of progression of premalignant lesions in human tongue
Source: Discov Oncol. 2023 Feb 23;14:24. doi: 10.1007/s12672-023-00629-y (PMC9950315; doi:10.1007/s12672-023-00629-y)
Supplement: Supplementary file 8 — (XLSX 164 KB) [file 12672_2023_629_MOESM8_ESM.xlsx]

## Sheet: Sheet1
Table S6
		Changes in mRNA levels (Compared to normal tissue, Log2 fold change > 1 or <> -1) of the markers of subclasses of human head and neck SCC (https://gdac.broadinstitute.org/).
	Subclass 1	Log2 fold change		Subclass 2	Log2 fold change		Subclass 3	Log2 fold change		Subclass 4	Log2 fold change
	ACTC1	8.39912		UPK1B	5.75415		MAGEA4	2.51711		ZFR2	6.16129
	MYH2	8.15416		NTS	5.6037		DEFB4A	2.42222		SMC1B	5.57091
	MYH1	8.0567		NR5A1	4.86071		CASP14	2.39619		MYO3A	5.32989
	ACTA1	8.0406		GSTA1	4.73096		GAGE4	2.39597		C4ORF7	5.27571
	DES	7.94377		UGT1A6	4.16834		SPINK6	2.36221		ZNF541	4.98085
	MYBPH	7.80656		ATP13A5	3.92847		MAGEA1	2.35065		FAM3B	4.97595
	MYH7	7.71428		FGFBP2	3.92284		S100A7A	2.22209		ABCA17P	4.77407
	ACTN2	7.60249		KRT19	3.83436		S100A7	2.20893		SYCP2	4.63499
	MYL2	7.58873		CYP26A1	3.80819		EREG	2.16543		STAG3	4.60956
	NRAP	7.48784		C20ORF114	3.72371		IL20	2.1365		IL17REL	4.60739
	MYL1	7.44799		GPX2	3.6883		EPGN	2.07537		TCAM1P	4.46845
	XIRP2	7.40933		ALDH3A1	3.55162		NPFFR2	2.00598		KRT19	4.42274
	CSRP3	7.20478		SCGB3A1	3.50497		LCE3D	2.00008		MAP7D2	4.33289
	MYLPF	7.10987		NTRK2	3.48111		SERPINB4	1.98952		NEFH	4.29522
	KBTBD10	6.87931		UGT1A7	3.43939		CTAG1B	1.97731		TCP11	4.16831
	CKM	6.85899		AKR1C2	3.343		PNLIPRP3	1.97354		KEL	4.13861
	MYBPC1	6.8521		FOXJ1	3.27808		LCE3E	1.96261		GABRP	4.12119
	MYBPC2	6.67866		BRDT	3.27211		DEFB103B	1.94771		CLDN10	4.11594
	TCAP	6.62836		CALB1	3.23985		PAEP	1.90523		UPB1	4.1082
	TNNC1	6.58055		UGT1A8	3.21731		PLA2G2F	1.87061		YBX2	4.06529
	LMOD2	6.52218		MPPED1	3.21653		SPRR2B	1.8502		TAF7L	4.06403
	SLN	6.41482		AKR1C1	3.21345		FLRT3	1.83925		CLGN	4.03614
	MYPN	6.32342		ADH7	3.18531		IL24	1.8221		LOC254559	3.96186
	ANKRD1	6.32204		PNCK	3.18507		CRCT1	1.82121		DMRTA2	3.94999
	MYOT	6.28519		UGT1A9	3.17089		MAB21L2	1.81439		SPIB	3.91255
	MYOG	6.16084		PIGR	3.12927		TRIML2	1.76355		TMPRSS2	3.85541
	SMPX	6.15053		CEL	3.12655		CNGB1	1.75522		C11ORF92	3.84903
	ASB5	6.1484		PPP1R1B	3.12626		KRT1	1.73984		IRX6	3.7935
	LMOD3	6.04586		SOX21	3.11102		CT45A5	1.73628		ZYG11A	3.78047
	CASQ2	6.01987		CES1	3.08511		SLC6A11	1.73477		CYP4X1	3.76653
	MYF6	5.88647		PTH2R	3.08045		HEPHL1	1.71775		MEI1	3.71189
	CACNA1S	5.85679		MRAP2	3.04884		FABP4	1.70288		C11ORF85	3.69613
	TNNT3	5.84094		CNNM1	3.04473		KRTDAP	1.69927		CCDC155	3.69173
	MYOZ2	5.70979		ALDH1A1	3.03771		GJB6	1.69033		BTNL9	3.67881
	SMYD1	5.69928		SPDYC	3.02251		SERPINB3	1.67713		RORB	3.67622
	HSPB7	5.67366		MGST1	3.0178		CDX2	1.65127		PLAC8	3.62839
	TNNC2	5.65188		C1ORF110	3.0089		SPRR2G	1.64597		KIAA2022	3.58734
	APOBEC2	5.64726		FREM2	2.98967		NIPAL4	1.63924		EYA2	3.55054
	TRDN	5.63102		MUC5B	2.98245		PCDHGC5	1.63849		NOS2	3.54528
	ARPP21	5.60486		SOX2	2.97951		CA2	1.63709		SOX30	3.52443
	UNC45B	5.55484		SGEF	2.96551		KLK9	1.63575		CRB2	3.51429
	DUSP27	5.49301		LRRC4	2.92995		FABP5	1.61944		PAX1	3.51256
	MYH8	5.42694		CALHM1	2.91514		WFDC12	1.60633		FOXA1	3.48503
	CACNG1	5.39419		PTX4	2.90202		GJB2	1.59574		MUC4	3.48325
	DYSFIP1	5.39071		SOX2OT	2.83251		MAGEA11	1.58628		KCNS1	3.43861
	COX6A2	5.31951		AKR1C3	2.79205		LOC554202	1.58577		HS3ST4	3.43202
	CHGB	5.29785		WNK2	2.79153		CSAG3	1.58179		WNK2	3.41027
	CHRNA1	5.28069		KIAA0319	2.78848		SAGE1	1.56534		GRIN2A	3.3758
	KBTBD5	5.26324		B4GALNT4	2.78641		CDSN	1.56247		SYCE2	3.36935
	MB	5.25374		RAB3B	2.77928		MUCL1	1.54243		HMSD	3.36145
	ATP1A2	5.20062		PCYT1B	2.75871		PLA2G4E	1.52891		XKR4	3.31754
	HFE2	5.1651		SCN9A	2.7466		OR2W3	1.52304		CHDH	3.31185
	C10ORF71	5.10944		PAK7	2.71898		KLK8	1.52016		ARHGEF33	3.30919
	MYOZ1	5.05048		C11ORF16	2.69584		KRT14	1.51566		GLS2	3.29679
	NEB	5.04355		ALOX15	2.69405		HOXC10	1.50317		CLDN3	3.27946
	CHRND	4.99789		BTBD16	2.69403		ARL14	1.47535		WNK3	3.26364
	HHATL	4.98909		BPIL1	2.67174		TRIM58	1.47217		KRT13	3.25168
	TRIM63	4.97652		ADH1C	2.66701		SLC22A3	1.47054		MS4A1	3.24657
	CAV3	4.94214		CYP4F3	2.65961		SPTLC3	1.46165		ADARB2	3.2465
	CHRNG	4.89386		FSTL5	2.65829		KRT75	1.45629		DSCR6	3.24225
	HRC	4.87443		CYP2W1	2.64768		LOC100131726	1.4521		RFPL1S	3.22065
	ATP1B4	4.86756		UCHL1	2.63579		IFNE	1.43637		NKX2-3	3.22058
	TTN	4.85061		CLDN3	2.63227		KLK5	1.43405		INA	3.21567
	TNNI2	4.84061		VTCN1	2.62612		CES7	1.43138		RNF212	3.18718
	ITGB1BP3	4.82233		CLDN20	2.61441		CPA4	1.4303		EPHA6	3.15304
	MYH6	4.69113		SAMD12	2.60983		S100A8	1.4255		CBLN2	3.13693
	TMOD4	4.68585		MSMB	2.60284		CDA	1.42457		RANBP17	3.12063
	TNNI1	4.64509		CLDN8	2.5835		CSAG1	1.42353		HLF	3.11496
	CASQ1	4.63326		FAM184B	2.58292		MDGA2	1.41785		OCA2	3.10675
	CKMT2	4.59929		MAGEA12	2.57863		GSDMA	1.4135		CDKN2A	3.10438
	LDB3	4.48495		FOXA1	2.56795		BPIL2	1.40287		EPHX3	3.1028
	BEST3	4.44656		ENTPD8	2.56174		HTR7	1.3971		MGAT3	3.10153
	MYO18B	4.4248		GLB1L2	2.56139		SPRR2F	1.39326		SNX31	3.09862
	MYH3	4.42218		UGT8	2.56056		S100A9	1.39231		ACBD7	3.09834
	CA3	4.41911		WDR72	2.54972		GOLGA7B	1.38266		DDX25	3.09053
	SCN4A	4.3507		SLC44A4	2.54942		XIST	1.38188		IL17RB	3.07237
	MYL3	4.33326		PDIA2	2.52683		C1ORF68	1.38071		ZMAT1	3.07162
	DUSP26	4.29641		MSI1	2.52103		VNN3	1.37977		KCNA2	3.0518
	PRKAG3	4.28831		CES4	2.52092		NEFL	1.36754		HOXB13	3.00835
	MUSTN1	4.27356		JAKMIP3	2.5126		CXCL11	1.362		SYNGR3	3.00628
	SGCA	4.26547		PCDH19	2.50037		MT2A	1.35809		COL19A1	2.96273
	TRIM54	4.24145		PLUNC	2.4979		?	1.35767		MYB	2.95411
	XIRP1	4.19013		UGT1A10	2.4902		S100A12	1.3525		KLHL35	2.94984
	SYNPO2L	4.18126		AADAC	2.47423		KLK7	1.35143		KCNB2	2.93132
	A2BP1	4.13681		FIBCD1	2.46309		NEFM	1.33887		UBD	2.92658
	SGCG	3.99236		HESRG	2.46223		LMX1B	1.33174		CR2	2.91966
	MURC	3.97937		GLS2	2.4503		KYNU	1.33076		C22ORF45	2.90769
	RBM24	3.95602		CYP4F11	2.44915		DSG1	1.31083		PLA2G2D	2.90719
	DDIT4L	3.93114		KIAA1324	2.44896		SBSN	1.30773		AMY1A	2.90519
	IP6K3	3.87722		ABCA13	2.44483		PDZK1IP1	1.29476		PNMA3	2.89338
	SRL	3.79796		LOC730101	2.42925		SH2D5	1.29427		CCL19	2.88226
	PYGM	3.77669		EPCAM	2.42801		MRGPRX3	1.28975		RHBDL3	2.88043
	RAPSN	3.77036		C2ORF65	2.41613		PPBP	1.28831		CYP4Z1	2.86049
	CACNG6	3.76948		GCNT2	2.41383		RGS20	1.27933		SIM2	2.84742
	TRIM55	3.76749		LMAN1L	2.38246		KRT16	1.27792		LDHC	2.84522
	MYL4	3.74221		CHGA	2.37986		CSMD3	1.27645		CD79A	2.84173
	SYPL2	3.65506		COCH	2.36898		DMKN	1.27525		PCLO	2.80426
	ABRA	3.6531		SLC34A2	2.36526		RUNDC3A	1.27367		ENPP6	2.79776
	NPY6R	3.64917		KCNH1	2.35869		IL1A	1.27237		TMSB15A	2.79739
	ATP2A1	3.64241		SLC9A4	2.35785		PLA2G4D	1.26623		GRIN2C	2.79436
	VGLL2	3.63705		WIF1	2.35618		TREM1	1.26459		C21ORF88	2.78143
	ENO3	3.62141		DLGAP1	2.34989		SDR9C7	1.26112		CTSE	2.781
	NCAM1	3.56508		MGC4473	2.34158		POU3F1	1.25949		ABCA3	2.771
	FBXO40	3.54707		LOC84740	2.33915		NFE2	1.25658		PODXL2	2.77074
	STAC3	3.53016		KRT8	2.33807		TP53TG3B	1.25201		NR3C2	2.73408
	MYOM1	3.52271		CHRM3	2.337		AREG	1.25072		LOC541473	2.73175
	CMYA5	3.50144		SPRR3	2.3289		FAM83A	1.24499		RPS4Y1	2.72629
	MYADML2	3.47443		ELF5	2.32847		FABP5L3	1.24285		CD19	2.72047
	CDH15	3.44346		MLXIPL	2.32581		CWH43	1.24027		MFSD4	2.71929
	ANKRD23	3.38255		ERN2	2.31327		KCNK10	1.23707		TEX15	2.70575
	PRUNE2	3.37711		QRFPR	2.29853		TSPAN10	1.23417		AP3B2	2.70013
	KLHL30	3.33924		RIMKLA	2.29826		MAGEB2	1.22333		COL4A4	2.69057
	THBS4	3.33873		CACNA1B	2.29035		SPANXB2	1.21979		ASCL4	2.68961
	S100A1	3.33466		TMPRSS11A	2.28817		GLDC	1.21642		TDRD10	2.685
	ANO5	3.29896		TSGA10IP	2.27304		NOX5	1.2132		ISL1	2.67631
	MYOZ3	3.28265		HHLA2	2.26291		SLC6A14	1.2023		CYP2E1	2.66402
	FLNC	3.24841		MAGEA2	2.2571		XDH	1.19856		SV2B	2.65318
	JPH2	3.24133		NRCAM	2.2571		C1ORF186	1.19778		KRT15	2.64231
	PPP1R1A	3.18953		DMRTA2	2.2518		MT1E	1.19734		PRKY	2.63967
	TRIM72	3.16787		GLI2	2.2468		CHRNA9	1.19441		ADAM6	2.63847
	LRRC2	3.15815		DNAJB13	2.2464		KRT6C	1.19293		CYP4B1	2.62743
	HSPB6	3.15248		SFTA2	2.23823		CST6	1.19115		ZNF667	2.62327
	LRRC39	3.08156		AGR2	2.23752		TNIP3	1.18614		C4ORF19	2.6214
	SYNPO2	3.07303		C6ORF168	2.2343		PSG4	1.18361		PDE6B	2.62095
	EEF1A2	3.06063		DMBT1	2.23216		SAA1	1.17213		PARM1	2.6205
	KBTBD12	3.0222		PROM1	2.22873		FAM46B	1.1642		FKBP6	2.61882
	SCN5A	2.98091		SLCO1A2	2.22782		THBD	1.16267		FRMD1	2.61576
	ADCY2	2.98064		FGF13	2.22759		RSPO4	1.16037		NSUN7	2.61088
	AMPD1	2.96739		TBX4	2.22456		LOC100131551	1.16034		PTN	2.60561
	MYOD1	2.93997		LIM2	2.22227		RBM46	1.15743		SUSD4	2.60405
	CAMK2A	2.91424		FOXH1	2.21304		NBPF4	1.14485		LTF	2.60006
	HSPB3	2.91129		MUC4	2.21299		AJAP1	1.14108		ABCA13	2.59921
	DUSP13	2.90828		HKDC1	2.19885		TCN1	1.13582		FOXD3	2.59901
	SMTNL2	2.86128		HS3ST6	2.19088		PI3	1.13269		CYP4F12	2.59586
	ITIH4	2.83056		VSIG2	2.18803		CSF3	1.13112		UTY	2.59363
	MYOM3	2.80194		CLDN19	2.185		KIF12	1.12951		PKDCC	2.57797
	MYLK2	2.77307		MIOX	2.18282		DSCAM	1.12928		LOC100190938	2.57652
	MYH13	2.76498		GATA4	2.15888		SPRR2E	1.12624		CXCR5	2.56337
	PLN	2.75286		LGI3	2.15608		MMP13	1.12289		LOC730101	2.56126
	SLC8A3	2.73312		RND2	2.15191		ISG15	1.12085		IKZF3	2.55778
	CORO6	2.72912		CP	2.15166		FAM25B	1.11989		SGEF	2.55191
	TXLNB	2.72897		FAM3B	2.15085		IFNK	1.11877		IGJ	2.5493
	PDLIM3	2.717		SHH	2.14907		C10ORF99	1.11787		ANKRD34B	2.54282
	FHL1	2.69277		CHODL	2.1378		IRX1	1.11629		TRPV6	2.53161
	KCNA7	2.67672		GPC3	2.13196		C14ORF34	1.11521		KIF25	2.52537
	DDN	2.67136		MAPK10	2.12458		IFI6	1.11468		ZFY	2.52138
	MYOM2	2.66063		FAM69C	2.12443		ODZ2	1.11384		BZRAP1	2.50428
	SGCD	2.64911		SLC16A14	2.11384		KRT37	1.11355		COCH	2.49491
	RPL3L	2.57911		SCGB1A1	2.11297		EN1	1.1089		VCAM1	2.49427
	KANK4	2.56827		DLEC1	2.10789		FOXL2	1.10673		IGSF10	2.48318
	MUSK	2.55633		C19ORF46	2.10753		CXCL1	1.10006		SLC16A8	2.48231
	PHKG1	2.55392		FETUB	2.09732		BAIAP2L2	1.09939		MYCN	2.48187
	C6ORF142	2.53715		SLC9A2	2.0949		SULT4A1	1.09414		RIBC2	2.48185
	FITM1	2.52462		GPR81	2.09208		CXCL10	1.08332		FCRL5	2.46474
	RRAD	2.5099		NECAB2	2.085		C20ORF197	1.07335		ADAM22	2.46035
	CSDC2	2.50572		FAM132A	2.07813		VEGFC	1.07197		KDM5D	2.46016
	CXORF64	2.49289		CYP1A1	2.07805		SPINK7	1.07139		TJP3	2.45885
	NOG	2.44821		EPHA7	2.06825		RNASE7	1.06996		KRT24	2.45551
	SCT	2.40379		TAS1R1	2.06158		TRIM15	1.06786		FCRL4	2.45511
	ADIPOQ	2.36965		GPRC5D	2.05775		KRT6B	1.06708		TLX2	2.45257
	KRT1	2.3595		RPRM	2.05727		CYP39A1	1.06683		CDKN2C	2.45238
	CAMK2B	2.34246		CASKIN1	2.0562		LCE3A	1.05896		POU4F1	2.44935
	CILP	2.33363		STOX1	2.05516		SLC22A1	1.05811		PCP4L1	2.4376
	ANGPTL1	2.32996		PIWIL2	2.04949		SERPINA3	1.05767		SP9	2.43397
	PADI2	2.32958		FAM3D	2.04938		ROS1	1.05361		CD8B	2.43095
	AKAP6	2.32126		SLC22A11	2.04812		FAM183B	1.05074		PRIMA1	2.42851
	SOHLH2	2.28025		GSTM2	2.04491		THSD1	1.04811		C8G	2.41194
	MYLK3	2.28		PHYHD1	2.04479		LYPD5	1.04673		TDRD9	2.41155
	AGBL1	2.27534		HS3ST5	2.04429		KCNJ15	1.04353		SLC9A2	2.41096
	ANGPTL7	2.26742		SMCP	2.03885		PYY2	1.04134		OXER1	2.40476
	FSD2	2.23551		GSTA3	2.03702		CARD18	1.04022		INSM1	2.40175
	PEBP4	2.23477		PNLDC1	2.03651		ENKUR	1.03427		RNF165	2.39933
	SHD	2.23348		KIAA1244	2.01786		WNT7A	1.03044		FCRL2	2.39131
	C20ORF200	2.20923		SCN2A	2.01424		RPSAP52	1.02788		LHX2	2.38309
	TNNT1	2.19536		NKAIN2	2.01359		AIM2	1.02691		SOX21	2.3773
	MMP13	2.19179		GLI1	2.00738		EMR1	1.01221		KIAA0125	2.37619
	SLC36A2	2.15387		GCNT3	2.00613		IL1F9	1.01139		NTRK2	2.37288
	KLHL38	2.14486		PEG10	2.0061		MSX2	1.00931		B3GALT5	2.36958
	KLK5	2.14198		NCRNA00086	2.00255		FAM25A	1.00566		TMEM84	2.36623
	SMTNL1	2.13498		PLCH1	1.99872		ARSI	1.00257		FCRL3	2.36355
	PDK4	2.12484		MYO5C	1.99635		CARD17	1.00205		GCK	2.36327
	MEF2C	2.124		NR0B1	1.99633		FAM133A	0.992853		TLX3	2.36313
	CTNNA3	2.11399		WDR49	1.9952		AGR2	-0.999929		CP	2.36311
	FXYD1	2.10522		LOC153328	1.99341		ASB9	-1.00008		RIC3	2.36296
	ANKRD2	2.10346		C9ORF173	1.99182		SORBS1	-1.00043		ENPP5	2.35715
	SLITRK4	2.09516		MSLN	1.98766		WSCD1	-1.00044		TNFRSF17	2.3549
	KLHL31	2.09166		TOX3	1.98534		C7ORF58	-1.00086		TNFRSF13B	2.35199
	DLK1	2.04936		LPPR1	1.98271		SERTAD4	-1.00101		CCL20	2.3399
	ART3	2.04593		FAM190A	1.9818		LTF	-1.00139		ANKRD43	2.33574
	MFAP5	2.04066		CSMD1	1.97473		ZFP28	-1.00226		TMPRSS11B	2.33416
	ITGA7	2.02854		KRT20	1.97289		FREM1	-1.00274		FLJ40330	2.33232
	MMP3	2.01665		SLC5A5	1.97089		PSITPTE22	-1.00275		RNF150	2.33119
	NEXN	1.98952		GPLD1	1.96696		ST8SIA2	-1.00313		FAM184A	2.329
	LRRC14B	1.98403		THSD7B	1.96629		LASS1	-1.00324		BCL2	2.32733
	HSPB2	1.96288		C15ORF55	1.96624		MSLN	-1.004		MGC29506	2.32152
	PKNOX2	1.96187		INA	1.96221		SDK1	-1.00429		WFDC2	2.3203
	ACHE	1.9555		FAM71F1	1.96177		AGBL1	-1.00458		ASRGL1	2.31609
	TNNT2	1.95203		RNF183	1.94843		XPNPEP2	-1.00522		ARNT2	2.31386
	ITGB1BP2	1.94968		PCLO	1.94726		KCNK2	-1.00679		SVIP	2.31317
	IGFL2	1.93751		DLX6	1.94693		STAG3	-1.00726		BEX2	2.31197
	ST8SIA2	1.93238		NKX2-2	1.94418		USP13	-1.00912		TMSB4Y	2.31047
	F13A1	1.93224		TMEM139	1.93714		TNXB	-1.0092		C11ORF93	2.30662
	ARX	1.9256		RASSF9	1.93621		CACNA2D3	-1.00959		ROBO2	2.30652
	FLRT3	1.92358		FGF12	1.92833		PKNOX2	-1.00969		DNAH11	2.30546
	IGFN1	1.92149		KCNH8	1.92803		PARM1	-1.00998		FOXJ1	2.3053
	TBX15	1.90647		FOXA3	1.92579		ATOH8	-1.01127		CD40LG	2.30455
	TMEM233	1.90004		GDA	1.92222		HEY1	-1.01253		LRMP	2.30291
	LHX1	1.8892		ATP13A4	1.91834		ZNF717	-1.01265		NPHS1	2.30247
	CCDC141	1.88875		RCOR2	1.91722		ISLR2	-1.01274		PYDC1	2.29904
	SLC30A2	1.88654		COLEC11	1.91639		KRTCAP3	-1.01309		C7	2.29623
	EXTL1	1.88287		OR7A5	1.91197		PLA1A	-1.01343		KATNAL2	2.29496
	TLL1	1.8648		GFRA3	1.91086		LRRN4CL	-1.01464		CACNA1D	2.2948
	SRPK3	1.84882		SLC16A9	1.91063		ALCAM	-1.0152		ZBTB8B	2.28619
	KIAA1644	1.84414		CAPN9	1.90318		AKAP6	-1.01535		LOC339535	2.28145
	CRYAB	1.8324		C2ORF71	1.90119		GPC4	-1.01616		C19ORF46	2.27308
	MAPT	1.8304		OXGR1	1.90075		FAM134B	-1.01699		FCER2	2.27228
	TAC4	1.82838		PSITPTE22	1.89249		WIPF3	-1.01724		SLC34A2	2.26989
	DCLK1	1.82613		LGALS4	1.88999		IGFBP2	-1.01845		RBP5	2.26565
	MMP1	1.821		GSTA2	1.88944		KCNQ4	-1.01852		LOC96610	2.26481
	SPTB	1.80122		DNAH11	1.88849		GATS	-1.01964		HCN4	2.2645
	ALPK3	1.79513		TFF3	1.88143		KRT77	-1.01986		AMY2B	2.26433
	COBL	1.78645		PKD1L2	1.87596		RBP4	-1.02087		LOC284749	2.25298
	MMP10	1.78463		MUC20	1.87458		ACBD7	-1.02104		VPREB3	2.2517
	TPM2	1.77906		SLC29A2	1.86857		C20ORF200	-1.02112		C8ORF4	2.25118
	JSRP1	1.77482		NRXN3	1.86664		FIGF	-1.02225		MECOM	2.24763
	FABP3	1.76022		CABYR	1.86168		TMEM150C	-1.02228		C6ORF223	2.24602
	MAMDC2	1.75884		DMRT2	1.8594		KLHDC9	-1.02231		IGFBPL1	2.24511
	DSG1	1.74483		GSTM3	1.85909		MOXD1	-1.02305		ADAM28	2.24357
	PGM5	1.74481		ZG16B	1.85754		KIAA1244	-1.02517		RHOXF1	2.24356
	CAP2	1.74353		CES3	1.85447		PODN	-1.02529		XKR5	2.23653
	INHBA	1.7391		PRSS21	1.85201		ZDHHC15	-1.02529		TMEM150C	2.23499
	ZNF385B	1.73097		FEZF1	1.8514		TGFBR3	-1.02594		LRRIQ1	2.22308
	AGT	1.73007		VWA5B2	1.84797		CCDC74A	-1.02636		C7ORF46	2.22192
	PLA2G2A	1.72857		CBS	1.84601		PBX1	-1.02671		FAM81A	2.22134
	POPDC3	1.72658		POU6F2	1.845		ETNK2	-1.0269		NTN3	2.2207
	PPAPDC3	1.71998		GPR63	1.84267		CCDC85A	-1.02769		POU2AF1	2.21998
	SLC22A3	1.71231		CHST9	1.83999		ZFPM2	-1.03014		PBX1	2.21487
	CNGB1	1.71007		SYT1	1.83975		BEX2	-1.03021		DAPL1	2.21435
	DTNA	1.70173		CLEC2L	1.83807		PRKD1	-1.03136		TNFRSF13C	2.20949
	COL4A3	1.7007		IGSF11	1.83679		VIL1	-1.03142		TRAT1	2.2027
	CHRDL2	1.69886		DAPL1	1.83285		PODXL2	-1.03166		TLR10	2.20144
	PRG4	1.6851		CCL26	1.83174		ZNF610	-1.03383		FAM83E	2.19042
	CDSN	1.67418		ST6GALNAC1	1.82702		RRAD	-1.03505		ADH7	2.18586
	P2RX6	1.67221		ABO	1.82651		C11ORF93	-1.03804		FCAMR	2.18577
	KLHL4	1.65597		OSGIN1	1.82373		PPM1H	-1.03971		FCRL1	2.17892
	KLHL34	1.65467		KLHL23	1.82339		MFAP4	-1.04074		GZMK	2.17266
	LOC121952	1.64946		GJB1	1.82252		IRX6	-1.04111		STXBP6	2.17151
	FNDC5	1.64895		AQP5	1.82008		TTC28	-1.0421		ICAM4	2.17026
	FAM57B	1.64195		IGFBP2	1.81978		ARHGAP36	-1.04216		STOX1	2.16812
	NGF	1.64167		C9ORF152	1.81965		C2ORF40	-1.04219		BCL2L14	2.16598
	SORCS2	1.64153		WFDC2	1.81713		ST6GALNAC1	-1.0435		ZNF620	2.1658
	SCN2B	1.63543		TMPRSS2	1.8167		FEZF1	-1.0436		SP5	2.16516
	SPRR2G	1.62621		ZDHHC2	1.81333		NRXN1	-1.04541		UGT2A1	2.16427
	USP2	1.62193		C6ORF58	1.8058		KLHL38	-1.04574		ILDR1	2.15581
	CGB8	1.62177		C11ORF88	1.80408		RBP5	-1.04653		LYPD6	2.1518
	DIRAS1	1.61924		MYH14	1.80205		DNAJB13	-1.04664		LOC284276	2.14795
	CACNB1	1.61829		B3GNT6	1.80098		ASCL4	-1.04883		C19ORF57	2.14758
	ADAMTS15	1.61541		FRAS1	1.80085		STXBP6	-1.05033		SCML2	2.14408
	EMX2OS	1.60568		TAC3	1.79746		ZNF711	-1.05034		NPPC	2.14334
	MEOX2	1.60151		KLRG2	1.79742		GULP1	-1.05072		FAM150B	2.14212
	DOK7	1.6015		SLC5A12	1.79668		TEX15	-1.05105		C9ORF172	2.13977
	KLHL33	1.59679		C19ORF77	1.79526		LOC100132215	-1.05274		SMPDL3B	2.13867
	DIO3	1.58507		FA2H	1.79453		CLDN19	-1.05299		DERL3	2.13414
	APCDD1L	1.58191		DDC	1.79166		LGI2	-1.05344		GP1BA	2.13391
	SCN1B	1.57822		CCDC151	1.79117		DAPL1	-1.05435		BLK	2.12963
	DOK5	1.57553		MUC13	1.78763		PGAM2	-1.05469		DDX3Y	2.12832
	ENAM	1.57481		AMN	1.78615		FKBP6	-1.05518		TDRD5	2.12792
	WNT7A	1.57306		MFSD4	1.78506		C19ORF46	-1.05584		C1QTNF4	2.1269
	ABCA8	1.57257		LOC440356	1.78429		SALL2	-1.05737		DBX2	2.12245
	COL25A1	1.57127		SOHLH1	1.78379		LOC440356	-1.05749		OLFM1	2.11819
	TMOD1	1.56568		SYN2	1.78349		TCEA3	-1.05846		SCML4	2.1159
	AJAP1	1.56197		RPS6KA6	1.78258		OTX1	-1.05881		USP9Y	2.11029
	FOLR3	1.55908		CEACAM5	1.7822		SOX5	-1.05909		SLC27A6	2.10949
	SPOCK1	1.55719		HIF3A	1.77883		KLRG2	-1.05942		CACNA1B	2.10298
	PCDHGC5	1.54977		SBK1	1.77843		DLEC1	-1.05965		LOC255167	2.10298
	RELN	1.54781		FBN3	1.77594		PTGIS	-1.0604		SKAP1	2.09996
	CSPG4	1.54409		C17ORF28	1.77434		CACNB4	-1.06445		SCNN1B	2.09613
	CARNS1	1.53916		GRK7	1.77263		C2ORF65	-1.06626		NRXN1	2.09161
	CWH43	1.53728		ZNF883	1.76989		PNMAL2	-1.0678		C14ORF73	2.08864
	BIN1	1.52288		GABRA5	1.76673		KCNA2	-1.06901		HPDL	2.08618
	FLRT2	1.52133		DOC2A	1.76598		LOC121952	-1.07075		C3ORF70	2.08445
	MAP1A	1.50922		DYNC1I1	1.76359		FETUB	-1.07098		NUP210	2.08251
	CCBE1	1.50033		PRDM13	1.76285		PPAPDC3	-1.07133		CYP27A1	2.08148
	ELMOD1	1.49786		EFCAB10	1.76202		CHI3L1	-1.07164		DOC2B	2.08056
	HEPHL1	1.49736		KCNJ16	1.75941		SCN1B	-1.07298		KIAA1683	2.07691
	ZBTB16	1.49449		RAB6B	1.7566		MSI1	-1.07334		SIM1	2.07291
	DACT1	1.48977		BRSK2	1.75648		DNAH11	-1.07375		SBK1	2.07194
	PGAM2	1.48731		IGF2BP1	1.75434		SLIT2	-1.07379		KLRB1	2.06801
	LRRC17	1.485		MOSC1	1.75153		ABCA9	-1.0746		LOC647946	2.06708
	ST8SIA5	1.48188		GAL3ST2	1.75063		DNAJB3	-1.07504		C7ORF13	2.06146
	PRKAA2	1.47931		BCHE	1.74863		FAM70A	-1.0751		ISM2	2.06026
	PRKG1	1.47632		RBM11	1.74787		TSPAN12	-1.07538		CLIC6	2.05943
	EBF2	1.47509		PRPH	1.74598		STMN2	-1.07851		CPEB1	2.05846
	METTL7B	1.47142		C1ORF125	1.7438		PDE4C	-1.07858		CSMD1	2.05744
	NRK	1.47017		GLYATL2	1.73782		FXYD6	-1.07879		SALL3	2.05618
	FN1	1.46753		TMEM20	1.73697		ANK2	-1.0793		C14ORF39	2.05053
	SH3BGR	1.46535		LCT	1.72861		SLC38A11	-1.07977		PRRG3	2.05018
	EGF	1.46445		HPN	1.72723		LRIG1	-1.08072		TMEM200C	2.04865
	COX7A1	1.46162		MAST1	1.72692		TMEM182	-1.08183		AFF2	2.04439
	NNAT	1.46072		KIAA1257	1.72641		UMODL1	-1.08282		SLC7A2	2.03813
	CASP14	1.45877		GDF15	1.72431		MTTP	-1.08371		WDR49	2.02796
	SFRP2	1.45831		GJB7	1.72013		CLIC5	-1.0854		TBL1Y	2.01848
	MGC45800	1.45194		KCNG3	1.71241		PLLP	-1.08725		CHRNA7	2.01839
	CPA4	1.45005		C10ORF91	1.71148		GIPC2	-1.09034		BEND5	2.01698
	ZNF474	1.44768		BMP7	1.71092		SLITRK5	-1.0907		GPAT2	2.01625
	PPP1R3C	1.43724		PHYHIP	1.71052		SEMA6C	-1.09113		C16ORF73	2.01503
	SLC6A2	1.43718		LRP1B	1.70775		RFPL1S	-1.0921		KRT36	2.01403
	FAP	1.43598		KRTCAP3	1.70647		NKAIN2	-1.09235		LIPE	2.01345
	RGS4	1.42552		SNX31	1.70406		PRELP	-1.09285		SOX2	2.01239
	COL22A1	1.42434		CPLX2	1.70362		SLC29A2	-1.09314		COL9A2	2.01206
	GPR88	1.42374		SLC7A11	1.70359		RPS6KL1	-1.09469		L3MBTL4	2.01026
	ADAMTS16	1.42282		VPS37D	1.6957		EPS8	-1.09737		ZMYND10	2.00924
	CHRDL1	1.41972		ATP4A	1.69523		ACACB	-1.10093		LGI2	2.00783
	ASB12	1.41595		ADAMTS20	1.69466		C6	-1.10294		GPR137C	1.99966
	CCNA1	1.41441		CHL1	1.69129		VSTM2L	-1.10396		ARHGAP4	1.99713
	SHANK2	1.40564		SOSTDC1	1.69092		GRIN2A	-1.10528		GOLT1A	1.99697
	STMN2	1.40365		FLJ46111	1.68888		BHMT2	-1.10618		BANK1	1.99318
	SLC38A4	1.40104		SLC13A5	1.68696		NUDT16P1	-1.10865		ZNF831	1.99096
	PITX3	1.39597		KRT4	1.67925		HSPB3	-1.10882		LOC283174	1.98879
	PTPRN	1.3959		NPSR1	1.67813		NEUROD2	-1.10894		ARHGAP26	1.98851
	TH	1.39568		WNT2B	1.6772		UPK3B	-1.10991		C1ORF168	1.98605
	H19	1.3861		MSGN1	1.6752		CLU	-1.11087		CALML5	1.98334
	PRRT4	1.38391		ISM2	1.6741		LMAN1L	-1.11192		CYP11A1	1.98321
	KY	1.37904		PRB3	1.6725		DKFZP686O24166	-1.1122		FXYD2	1.98245
	MYT1L	1.37716		ALOX12	1.6719		PTH2R	-1.11321		RAB42	1.97842
	CDH2	1.37559		C11ORF86	1.67169		TFF3	-1.11519		MYO5C	1.97804
	ITIH3	1.37518		LOC440905	1.67096		SYNM	-1.11552		NCR3	1.97312
	ABCC9	1.37389		USH1C	1.66885		AADAC	-1.11585		KCNA3	1.97138
	C21ORF7	1.37388		C6ORF15	1.66842		C11ORF85	-1.11608		UBASH3A	1.97037
	HSPB8	1.37172		WFIKKN2	1.66753		MPPED1	-1.11776		C14ORF162	1.96639
	MYO7B	1.37128		ZDHHC11	1.66707		INA	-1.11831		PRSS12	1.96446
	ASAM	1.36986		DIRAS2	1.65587		C20ORF26	-1.11861		FAM153A	1.96423
	ADPRHL1	1.36233		GPR160	1.65453		GRB14	-1.11878		CELF4	1.96391
	MMP16	1.36209		FOLH1	1.65452		CRYAB	-1.11995		2020-09-03	1.95781
	AGTR1	1.36128		NEUROD2	1.65214		UGT8	-1.11996		CXCL17	1.95579
	ARSI	1.35996		MAGEA6	1.65013		DARC	-1.12189		BMP3	1.95261
	C3ORF43	1.35435		LIPH	1.64943		SLC6A4	-1.12267		PRR15L	1.95175
	WBSCR17	1.35219		NOS1	1.64822		IGF1	-1.12378		KLB	1.94999
	ANK1	1.35205		DUSP9	1.6465		TMPRSS2	-1.1241		SLC6A16	1.94631
	NNMT	1.35204		F2	1.64488		UTS2R	-1.12514		PCP2	1.94547
	HSPA12A	1.35071		LOC339535	1.64407		STK33	-1.12631		STK33	1.94496
	GPD1	1.34953		TMC5	1.64363		PNMAL1	-1.12641		KCNJ10	1.94415
	CGB5	1.34539		GPR149	1.64237		SIM2	-1.12714		LOC100132111	1.94098
	MUM1L1	1.34234		ODC1	1.63921		ZNF420	-1.13383		CD27	1.94065
	PI16	1.34111		ANXA10	1.63813		GAL3ST2	-1.13387		ICA1	1.94029
	TIMP3	1.33603		SCNN1A	1.63782		CCDC141	-1.13563		STAR	1.93989
	BVES	1.3353		C6ORF223	1.63643		FZD7	-1.13666		GPR18	1.9332
	KCNA6	1.33483		LOC149134	1.63602		FRMD1	-1.13767		CYORF15B	1.93121
	TCEAL7	1.33413		C17ORF82	1.63334		KIAA1324	-1.13795		GZMH	1.92617
	SOX11	1.33394		FOLR1	1.63284		CARNS1	-1.13924		AACSL	1.92263
	PNLIPRP3	1.3325		POU4F1	1.62953		SLC16A14	-1.13937		LOC399815	1.91985
	EMX2	1.33217		LONRF2	1.6288		GPT	-1.13944		SLC1A1	1.91045
	FAM176A	1.32889		ADAM23	1.62833		ZNF354C	-1.14151		PKHD1L1	1.91017
	ODZ3	1.32875		GSTM2P1	1.62747		INMT	-1.14277		ADH1C	1.90671
	PEG3	1.3278		DNAJC22	1.6259		PHOSPHO1	-1.14394		MUC20	1.90629
	DPF3	1.32473		RGS6	1.6248		CACNA1D	-1.14581		SPOCK2	1.90607
	L1CAM	1.3222		SST	1.62266		LOC254559	-1.14588		ZCWPW1	1.9059
	LBP	1.32086		LOC100132215	1.62213		NNAT	-1.1465		RNFT2	1.90418
	KCND2	1.32029		FAM90A1	1.61876		GPR64	-1.15054		GATM	1.90034
	TRHDE	1.31683		TSPAN18	1.61688		CNKSR2	-1.15196		NCRNA00092	1.90015
	KRT75	1.31513		AKR1B10	1.61657		HP	-1.1537		TMPRSS11A	1.89692
	DYSF	1.31326		FTCD	1.61549		C1ORF51	-1.15381		LOC401431	1.89514
	COL10A1	1.30469		PLS1	1.61021		FAM71F1	-1.15661		C8ORF80	1.89285
	LIMCH1	1.30256		KLHDC9	1.6087		KIAA0319	-1.15713		DCST2	1.89249
	SORBS1	1.30226		DUXA	1.60714		DOK5	-1.15748		PAK3	1.89231
	UCP3	1.30047		NMUR2	1.60352		CYP2S1	-1.15803		C10ORF81	1.89137
	PROC	1.30047		CSAG1	1.60105		FAM189A2	-1.15887		PLD5	1.89132
	MEGF10	1.29899		CDH8	1.59925		PKIA	-1.15895		ZNF879	1.88944
	CXORF49B	1.29848		CTRB2	1.59655		TMEM35	-1.15903		CHPT1	1.88393
	NES	1.29598		MUC2	1.59629		ALPK3	-1.1603		GZMM	1.88373
	VEGFC	1.29485		CCDC154	1.59583		RBM20	-1.16358		YPEL1	1.88354
	DSC1	1.29064		AGR3	1.59354		PNCK	-1.1652		TMEM71	1.88321
	ARHGAP36	1.29059		CCDC74B	1.59021		PRKG1	-1.16599		LOC648740	1.88239
	GDPD2	1.2889		ZBTB7C	1.58973		B4GALNT4	-1.16659		SLAMF6	1.8807
	CCL21	1.28841		BDNF	1.58953		SLCO5A1	-1.1678		HMX2	1.87808
	ANXA13	1.28809		RSPH6A	1.58883		SPTB	-1.16799		CLCA4	1.87624
	MXRA5	1.28806		PLLP	1.58722		POU4F1	-1.16817		IL34	1.87302
	SLC16A2	1.28802		LOC283999	1.58079		FOXE1	-1.16871		EGOT	1.87005
	PHOSPHO1	1.28783		HAP1	1.58055		OXGR1	-1.17003		ERO1LB	1.86917
	TGFBI	1.28505		CPLX3	1.57552		EXTL1	-1.17107		NOL4	1.86858
	TSPAN2	1.28441		OTX1	1.57483		GSTM2	-1.17156		CECR7	1.86784
	SMOC1	1.27365		FMO6P	1.57298		SHH	-1.17157		EIF1AY	1.86767
	DSCAM	1.27077		CYP2S1	1.57214		RTDR1	-1.17513		CD79B	1.8675
	STAC	1.26917		EMILIN3	1.57127		SHISA2	-1.17741		NOXO1	1.86689
	TNN	1.26528		C4BPA	1.57108		ITGA7	-1.17892		STAP1	1.86688
	FBP2	1.26465		C3ORF57	1.57075		SLC1A7	-1.17936		MAMDC4	1.86404
	C20ORF26	1.26438		PRAP1	1.57064		C2ORF71	-1.17954		CCNI2	1.86038
	CSMD2	1.26027		DLX6AS	1.57025		CALHM1	-1.17988		GOLGA2B	1.8601
	SLC6A11	1.25912		TMPRSS4	1.56991		TMEM84	-1.181		BCL2L15	1.85785
	SPTLC3	1.25791		ZNF229	1.56954		SLAIN1	-1.18105		MUC21	1.8567
	COL5A1	1.25779		PLEKHG6	1.56897		MCF2L	-1.18177		TMEM56	1.85531
	RXRG	1.25649		PRAME	1.56808		SELP	-1.18233		PRSS21	1.85493
	KCNE1L	1.25646		BCMO1	1.5671		SSTR5	-1.18275		NMU	1.85261
	FREM2	1.25269		PTPRT	1.56639		MGAT3	-1.18319		LAX1	1.85231
	IGFL1	1.25186		GLT25D2	1.56559		WNK3	-1.18373		LY9	1.85118
	PCDH9	1.2514		FOXE1	1.56557		PROX1	-1.18477		PCDH8	1.84719
	COL4A6	1.24798		SLC29A4	1.56456		CHODL	-1.18679		DPY19L2P2	1.84662
	CHI3L1	1.24638		SLC30A3	1.56097		COL10A1	-1.18679		WDR69	1.84558
	KLK7	1.24423		PIPOX	1.56061		FOXP2	-1.18754		KCNG3	1.84525
	ZNF385D	1.24384		TDRD5	1.55914		HTR2B	-1.18824		FBXO43	1.84023
	KISS1	1.24319		RNFT2	1.55904		RGMA	-1.1904		FRZB	1.83971
	VIT	1.24308		RTDR1	1.556		SEMA3D	-1.19178		SH2D1A	1.83894
	NEFL	1.24247		SERPINI1	1.55448		ZYG11A	-1.19452		CR1L	1.83781
	ERBB4	1.24215		MORN3	1.5528		EPHX3	-1.19484		RARB	1.83753
	SCARA5	1.23861		CEACAM16	1.55145		MLF1	-1.19531		CEL	1.83282
	LAMA2	1.23259		GABRG2	1.54754		MYB	-1.19549		PNCK	1.82478
	ARL14	1.23228		SYTL5	1.54655		ZBTB7C	-1.19713		FOXRED2	1.82454
	C13ORF33	1.22978		ARTN	1.5394		ANGPTL7	-1.19816		ZNF157	1.82306
	CAPN3	1.22621		PPP1R14D	1.53863		ZFP3	-1.19919		FAM70A	1.82114
	DEFB103B	1.22469		CAPN13	1.53857		KLHL31	-1.2001		ALDH1L1	1.82096
	IGFL3	1.22331		GABRB3	1.53768		SPDYC	-1.20069		NT5M	1.82011
	SYNC	1.21882		OTOP3	1.53725		KLF15	-1.20325		GPR174	1.81806
	POSTN	1.21304		LTF	1.53666		ISM2	-1.20407		FA2H	1.81638
	SLC24A2	1.21052		LOC148709	1.52791		TMOD1	-1.20478		C22ORF31	1.81582
	ADAMTS12	1.20867		GPR143	1.52309		EPCAM	-1.20526		BTLA	1.81561
	SLCO5A1	1.20205		GRIN1	1.52024		SLITRK4	-1.20621		CD22	1.81351
	KCNB1	1.2		FGF19	1.51991		TMEM108	-1.20783		TSPAN8	1.81032
	FAM13C	1.19782		CHST7	1.51869		PRPH2	-1.21026		SLITRK5	1.81016
	COL5A2	1.19724		LPHN3	1.51742		SV2B	-1.21156		LMO4	1.81
	AMTN	1.19702		CGN	1.51556		NOTUM	-1.2127		ZNF683	1.80967
	NAV3	1.1967		FSTL4	1.51473		HRASLS5	-1.21329		PVRIG	1.80553
	GRIP2	1.19653		PRR15	1.51449		?	-1.21359		MTMR8	1.80449
	TPM1	1.19611		LOC100133545	1.51301		FAM150B	-1.2157		FXYD6	1.80001
	LAMA3	1.19586		UROC1	1.51256		ABCA3	-1.21754		GPR25	1.79952
	SUSD5	1.19375		DPP10	1.512		PLCB4	-1.21786		RASEF	1.79819
	PRSS23	1.19026		CCDC74A	1.50902		SMCP	-1.21815		CBS	1.79737
	RET	1.18888		CGREF1	1.50756		DEPDC6	-1.21832		KIAA1529	1.79651
	F2RL2	1.1888		RBP4	1.50183		PLA2G2A	-1.21846		KSR2	1.79648
	CGB	1.18873		HOXA7	1.49883		SLC1A2	-1.22084		CNR2	1.79427
	TMEM100	1.18777		IRS4	1.49321		ZNF667	-1.22131		LOC202181	1.79377
	IGF1	1.18765		SLC4A11	1.49189		NRK	-1.22333		GCET2	1.79352
	RYR1	1.18367		KLHDC8A	1.49129		MLXIPL	-1.2238		TRIM74	1.7935
	SRPX	1.18212		GSTM1	1.49105		RAB3B	-1.22416		ZNF711	1.79176
	RCAN2	1.18095		GSR	1.49098		PTPRT	-1.22476		FADS2	1.79157
	FAM134B	1.18034		LOC201651	1.4884		FAM57B	-1.22479		FSTL4	1.78892
	C13ORF29	1.18019		CRYM	1.48783		KCNS1	-1.22576		AFF3	1.78856
	TMEM38A	1.1791		C9ORF125	1.48719		IGFBP5	-1.22996		C3ORF15	1.78579
	VGLL3	1.17894		NELL1	1.48631		FSTL4	-1.23003		MNS1	1.78397
	KRTDAP	1.17881		GCLC	1.48586		FLJ46111	-1.23515		NAALADL2	1.78211
	THBS1	1.17419		TSPAN1	1.48579		AR	-1.23551		ACSL6	1.78202
	ODZ2	1.17198		EPHX3	1.48447		SP9	-1.23845		TACR2	1.7814
	C20ORF103	1.17159		LPO	1.48254		KCNH8	-1.24016		HPGD	1.78012
	C1QTNF7	1.1715		C7ORF51	1.4825		ZBTB16	-1.24058		DNAH7	1.77917
	LGI1	1.17145		C10ORF81	1.48144		ERBB4	-1.24153		KLRG1	1.77775
	SLC38A5	1.16613		ADRA2B	1.48006		SCT	-1.24211		CXCR4	1.77635
	TNC	1.16503		FAM181A	1.47925		TMEM233	-1.24304		HUNK	1.77603
	PVALB	1.16499		ADCY5	1.47838		C6ORF168	-1.2456		RNF207	1.77578
	KCNT1	1.16483		RPTN	1.47796		ITGB1BP2	-1.24745		RTKN2	1.77524
	LRRN1	1.16318		MAGEA3	1.47756		MEOX2	-1.253		CXCR3	1.77277
	CLIC5	1.16029		ESPNL	1.467		GLI2	-1.25305		NPB	1.77234
	PPYR1	1.15873		CLDN6	1.46587		B3GALT2	-1.25416		PLEKHG7	1.7723
	PKIA	1.15696		GABRR1	1.46559		FRAS1	-1.25702		TCERG1L	1.77191
	NIPAL4	1.15451		ZNF280A	1.46501		PVALB	-1.25776		SCNN1G	1.77104
	ZFPM2	1.1521		LIN28B	1.46211		DLGAP1	-1.26097		MEIS1	1.76767
	HTR7	1.15181		PSCA	1.46075		GDA	-1.26319		CD8A	1.76603
	SLITRK6	1.14954		PHACTR3	1.45929		NR2F1	-1.26398		GHRL	1.75955
	HECW1	1.14403		C11ORF9	1.45768		ASB12	-1.26415		MAL	1.75881
	MN1	1.14239		GAL	1.45758		NRCAM	-1.26929		FAM159A	1.75285
	ACTN3	1.13712		C8ORF84	1.45749		TMPRSS11A	-1.27058		C13ORF30	1.75143
	PDE4DIP	1.13671		NGB	1.45652		MIOX	-1.27075		BCORL2	1.75128
	PCDHGA12	1.13582		SPDEF	1.45643		ZNF793	-1.27078		KLRK1	1.74871
	COL11A1	1.13353		ADCY10	1.45504		NOG	-1.27201		KIAA1875	1.74837
	ADH1B	1.1306		GCGR	1.45425		KRT13	-1.27529		ZFP3	1.74705
	AMIGO2	1.12624		MOBP	1.45357		HS3ST6	-1.27539		ZAP70	1.74457
	SFRP1	1.12326		GSTA4	1.45329		EFHA2	-1.27769		LRRN1	1.74421
	C4ORF31	1.12323		PAGE2B	1.45266		SOSTDC1	-1.27815		CNR1	1.74333
	COL17A1	1.12312		SLC27A2	1.45186		KCNQ5	-1.28252		EPHA7	1.74309
	SERPINE1	1.12309		HLF	1.45129		PLEKHG6	-1.28269		SIRPG	1.74297
	EYA4	1.12237		BMP3	1.45029		HS3ST4	-1.28393		UMODL1	1.74077
	SHISA2	1.12203		KCNK2	1.44588		APOD	-1.28557		SLC2A4	1.73999
	ANK2	1.12106		SLC26A5	1.44376		PAR-SN	-1.28697		CAPN14	1.73977
	CDH20	1.11954		CPNE6	1.4426		HIF3A	-1.28718		FASLG	1.73965
	PI15	1.11775		SOX5	1.44246		CRB2	-1.2872		PTPRCAP	1.73915
	SPON2	1.11675		SSTR5	1.44239		TMEM56	-1.28846		LAMB2L	1.73844
	UBXN10	1.1167		TMC4	1.4407		CCL19	-1.28863		ADCY5	1.73832
	FILIP1	1.11301		LOC389458	1.43952		FILIP1	-1.29522		P2RY10	1.73654
	NT5E	1.1115		TMEM116	1.43808		HES6	-1.29695		MESP1	1.73634
	TIMP4	1.11039		SYNGR4	1.438		MAP7D2	-1.29699		THEMIS	1.73444
	COL24A1	1.10879		HEY1	1.43612		C11ORF92	-1.2982		GLB1L2	1.73193
	MICALCL	1.10859		DNAJB3	1.43555		MAP1A	-1.29854		SLFN13	1.72962
	COL12A1	1.10534		HBE1	1.43542		ZNF541	-1.29889		GPR62	1.72817
	LIMS3	1.10491		ANKLE1	1.43499		ITIH4	-1.30015		AIRE	1.728
	SCN7A	1.10326		TGM3	1.42724		C11ORF16	-1.30099		FCRLA	1.72769
	CHRNB1	1.10265		AK7	1.42671		TSPAN7	-1.30129		SLC44A4	1.72423
	SYT6	1.09856		RPH3AL	1.42659		CHDH	-1.30175		C5	1.72387
	KCNJ5	1.09731		KCNQ5	1.4256		MYH13	-1.30187		AMOT	1.72305
	CDH13	1.09613		DHDPSL	1.42528		KRT4	-1.30401		LOC100188949	1.7209
	BICC1	1.09413		HAPLN2	1.42512		KLHL34	-1.30463		CD3G	1.72083
	SFTA1P	1.09406		TXNRD1	1.42262		PLAC8	-1.30616		FAT3	1.72037
	SLC1A7	1.09167		MYO3A	1.42249		WBSCR17	-1.31018		MACROD2	1.71938
	LAMC2	1.09083		MFSD6L	1.42229		GLB1L2	-1.31361		ITGAD	1.71807
	KRT14	1.09039		CYP2C18	1.42144		RNF150	-1.31365		HAAO	1.71794
	PDE2A	1.08932		VIL1	1.42085		LGI3	-1.31521		COL4A3	1.7167
	GOLGA7B	1.08684		PDE4C	1.4191		CACNB1	-1.31674		CBX7	1.71634
	CRB1	1.08556		FAM83E	1.41676		SLC7A2	-1.31702		CTTNBP2	1.71628
	IGDCC4	1.08263		MAGEA9B	1.41332		MYH11	-1.32294		CHRFAM7A	1.71628
	CFL2	1.0822		MUC6	1.41329		KRT8	-1.32411		PLEKHG4	1.71075
	PLP1	1.08132		KRT13	1.4132		HPN	-1.33655		IPCEF1	1.71073
	FOXC2	1.08121		ZIC1	1.40904		MYO5C	-1.33681		IL12A	1.71004
	GPC6	1.08033		PLA2G10	1.40498		CDKN2A	-1.33925		NTS	1.70928
	PGR	1.07915		PRKX	1.40053		EPYC	-1.33958		PRELP	1.70306
	FIGN	1.07788		UGT1A1	1.39755		JPH1	-1.34269		C9ORF45	1.70301
	SPEG	1.07699		CRMP1	1.39728		KCNH1	-1.34312		LTA	1.70123
	CAPN6	1.07683		TMEM45B	1.39628		SCUBE3	-1.34805		ASB9	1.69912
	CADM3	1.07437		SNTN	1.39567		FSD2	-1.34914		CHST9	1.69666
	WNT11	1.07209		NSUN7	1.39367		PHYHD1	-1.34998		IL2RG	1.69592
	LIPC	1.07093		SLAMF9	1.39348		PNMT	-1.35011		ZBTB7C	1.69496
	COL3A1	1.06774		TGFBR3	1.39273		ARNT2	-1.35108		ZNF471	1.69477
	MMRN1	1.06729		CACNA2D3	1.39225		RIMKLA	-1.35213		CDKN2BAS	1.69312
	MMP11	1.0652		NPW	1.38962		ARX	-1.3522		TMEM156	1.69238
	ZNF469	1.06432		DMRT3	1.38913		PEBP4	-1.35496		LOC339674	1.69212
	C1QTNF6	1.0637		TPPP	1.38865		IPW	-1.35777		C15ORF56	1.69071
	MT1L	1.06359		PKHD1	1.38745		REEP1	-1.36082		PDE6A	1.68955
	LCE3D	1.06297		GABRG3	1.38719		DGKB	-1.36105		CLEC17A	1.68952
	ABLIM2	1.06227		B4GALNT3	1.38565		TAC4	-1.36117		C2ORF65	1.68805
	THBS2	1.06164		EVPLL	1.38436		IL17REL	-1.36567		FAM171A1	1.68611
	PCDH7	1.0616		LOC541473	1.38232		MYH14	-1.36775		PKIA	1.68548
	SULF2	1.05513		ABHD12B	1.38158		KIAA2022	-1.3698		PARP15	1.68411
	HAND2	1.05465		GPR83	1.38147		GLT25D2	-1.37268		CCDC60	1.68357
	MSC	1.05348		TFR2	1.37986		FAM69C	-1.37593		PTGDS	1.68305
	FGF5	1.05316		PRR15L	1.3781		PPP1R1B	-1.37756		ABCD2	1.68286
	NPR2	1.05281		PIR	1.37773		RNF165	-1.37893		GKAP1	1.68242
	BHMT2	1.05177		INHBE	1.37166		FABP3	-1.37912		SIT1	1.68194
	CYP26B1	1.05097		PAH	1.371		GPD1	-1.38031		CD6	1.68038
	SEMA3C	1.04968		BEX2	1.37072		CP	-1.38114		LOC100129534	1.67982
	VIPR2	1.04931		FZD7	1.37052		KLHL30	-1.38266		C2ORF15	1.67896
	MYH15	1.04875		C2ORF72	1.37015		GPX2	-1.38362		SPIC	1.67896
	CAV1	1.04815		PPP1R3G	1.3675		NEURL	-1.38989		DYDC2	1.6765
	KCNJ12	1.04757		AZGP1	1.36572		LOXL4	-1.3899		FOXE3	1.67614
	LOC100216001	1.04637		CLU	1.36433		CTNNA3	-1.39084		PHGDH	1.67513
	CXCR1	1.04486		KIF1A	1.36408		SIX4	-1.39119		GABRB2	1.67414
	EDN3	1.04452		TMEM151B	1.36313		CST1	-1.39344		NRXN3	1.67408
	MMP2	1.0429		ORM1	1.36246		CTTNBP2	-1.39451		NEURL	1.67066
	KCNK3	1.0408		CYP2B7P1	1.36223		CLDN20	-1.39577		FAM71E2	1.6685
	COL1A1	1.03922		NQO1	1.36142		SMTNL2	-1.40188		LHFPL4	1.66508
	HTRA3	1.03922		LDLRAD1	1.35849		MEF2C	-1.406		NCRNA00185	1.66474
	KRT2	1.03903		SLAIN1	1.35767		MYLK2	-1.41012		C9ORF53	1.66457
	CDA	1.03851		NPC1L1	1.35732		BCAS1	-1.41313		RBP3	1.6633
	ABLIM3	1.03839		C9ORF24	1.35707		CDO1	-1.41614		TTC23L	1.66302
	DRP2	1.03772		HRASLS	1.35467		KLHL23	-1.42004		RIMKLA	1.66156
	FGF9	1.03612		JAKMIP2	1.35296		H19	-1.42018		APOBEC3H	1.66156
	PLXNA4	1.03485		SAMD5	1.35244		FOXA1	-1.42386		CRIP3	1.66143
	ASPN	1.03407		CYP26C1	1.35171		LRP1B	-1.42425		GPC2	1.66081
	CMA1	1.03343		C8ORF47	1.35139		DMRT2	-1.42472		TLR5	1.65823
	MLLT11	1.03305		STOML3	1.35044		PGM5	-1.42624		TBC1D10C	1.65785
	KLK8	1.03268		NOTUM	1.348		WFIKKN2	-1.42872		MAP4K1	1.65734
	RAMP1	1.03234		HOXB8	1.34598		PLCE1	-1.42904		DNAH6	1.65733
	COL1A2	1.02878		TRPV4	1.34505		NKX2-3	-1.42946		SEMA6A	1.65654
	GREM1	1.02845		CMTM5	1.34493		PKDCC	-1.43099		ACPL2	1.65543
	FHL5	1.02771		KRT7	1.34447		ABI3BP	-1.43611		CNTD1	1.65502
	AMPH	1.02658		DGKG	1.34333		CYP2W1	-1.43971		WDR52	1.65333
	MAGEL2	1.02641		KRT71	1.34234		FITM1	-1.44096		EFCAB6	1.65226
	PPAPDC1A	1.02448		TF	1.34141		GCNT2	-1.44194		TG	1.65021
	SLC2A5	1.02426		PLAG1	1.34115		RASSF9	-1.44296		HNF4G	1.6498
	ADAMTS2	1.02371		ATRNL1	1.34059		PGPEP1L	-1.44448		DSCAML1	1.64949
	SSPN	1.02371		C10ORF82	1.34057		CDH15	-1.44522		CCDC158	1.64938
	ABI3BP	1.02163		OSR1	1.34033		VASH2	-1.45223		CCR7	1.6486
	FBN1	1.02026		TAS1R3	1.34032		ST6GAL2	-1.45285		ESR1	1.64826
	SCN3B	1.02006		NUDT16P1	1.34013		FLNC	-1.45334		PNOC	1.64695
	FSTL3	1.02001		ITPKA	1.33998		CORO6	-1.45582		SAMD3	1.64685
	DLX1	1.01918		MUC17	1.3389		PCLO	-1.45621		FMO3	1.64448
	PGPEP1L	1.01866		DGKB	1.33827		C21ORF88	-1.45673		PYHIN1	1.64275
	LCE3E	1.01806		NMNAT3	1.33634		ADH1B	-1.4571		PLA1A	1.6421
	EREG	1.01626		AKR7A3	1.33332		IGSF11	-1.45804		FAM95B1	1.63917
	APOD	1.01621		FAM155B	1.33234		TSPYL3	-1.46287		2020-09-01	1.63799
	SCG2	1.0156		SLC6A4	1.33155		STOX1	-1.46403		C17ORF57	1.63591
	MT1A	1.01481		EPB41L1	1.33043		CEL	-1.47143		FAM46C	1.6342
	AQP7	1.01322		KCNMB2	1.32988		ANKRD2	-1.47696		KCNJ11	1.63301
	FAM180B	1.01307		MYB	1.32939		PDK4	-1.47954		DMC1	1.63217
	DISP2	1.01237		HYDIN	1.32902		DTNA	-1.49011		EFHC2	1.63217
	ESRRG	1.01195		ZNF556	1.32826		NBEA	-1.49497		LOC284578	1.63199
	LRRN4CL	1.01064		SLC13A2	1.328		SLC26A5	-1.50101		KHK	1.63109
	KIRREL	1.00979		NTF3	1.32761		PADI2	-1.50155		ZNF214	1.63091
	AOC3	1.00929		ELFN1	1.32743		DOK7	-1.50716		CD5	1.6308
	BAI3	1.00917		CCDC67	1.32678		SLC9A2	-1.50871		OGDHL	1.63017
	FRMD5	1.00891		PANX2	1.32588		PAK7	-1.51091		AMY2A	1.63
	SHISA4	1.00543		TCF15	1.3254		ROBO2	-1.51367		MCF2L	1.62892
	PAEP	1.00391		FAM55B	1.32318		RYR1	-1.51406		FLJ13197	1.62863
	PMEPA1	1.00382		TSPAN7	1.32308		CLGN	-1.51824		GVIN1	1.62548
	GSDMA	1.00369		STXBP5L	1.32303		WDR49	-1.51921		ZNF396	1.62497
	MRAS	1.00292		KCNS3	1.32294		CCKAR	-1.52097		HIF3A	1.6249
	C1ORF68	1.00259		HOXB3	1.32263		PIWIL2	-1.52221		SYT2	1.62326
	SLC6A20	1.00256		UPK3BL	1.32259		GLS2	-1.52591		PLEKHG6	1.62325
	FABP4	1.00164		DIO1	1.3207		ADCY5	-1.52832		NKG7	1.61947
	GFRA1	1.00044		GPR37L1	1.31983		ANGPTL1	-1.53015		AICDA	1.61706
	VCAN	0.998636		SIX4	1.31592		HLF	-1.53025		ALDH1A1	1.61552
	KCNMA1	0.996162		TRIM2	1.31558		NR3C2	-1.54763		WDFY4	1.61494
	SYT2	-0.999593		FGF21	1.31451		CLDN3	-1.54788		ITK	1.6121
	KRT7	-1.0004		PTPRQ	1.31422		FHL1	-1.55184		PIK3R3	1.61207
	FER1L4	-1.00263		DNAH2	1.31354		SLC8A3	-1.55205		GAD1	1.61156
	RND2	-1.00532		PTGER1	1.311		MAPT	-1.56362		SAMD12	1.60893
	LOC440173	-1.00546		LOC723809	1.3109		UGT1A7	-1.5638		ANKLE1	1.60629
	CRYM	-1.00615		PPP1R9A	1.30585		ADAM22	-1.56564		TTTY15	1.60626
	GDF15	-1.00889		TEX15	1.30542		UGT1A9	-1.56612		SELL	1.60511
	MGC4473	-1.01074		CPNE7	1.30482		EGF	-1.56751		JAKMIP1	1.60278
	DLGAP1	-1.01195		PCSK4	1.30398		CALB1	-1.57138		LOC283663	1.60044
	CTRB2	-1.01198		LGSN	1.3033		PTX4	-1.57186		GPHA2	1.6004
	C6ORF58	-1.0125		ZNF695	1.29992		NR5A1	-1.5719		IKZF1	1.60008
	BTNL9	-1.01307		GPRC5B	1.29839		ATRNL1	-1.57321		LOC100129066	1.59967
	TCN1	-1.01461		FAM71E2	1.29737		SOX2OT	-1.57352		BEST2	1.59736
	ANKLE1	-1.01465		SLC15A2	1.29732		ALDH3A1	-1.57362		P2RY8	1.59733
	SPDEF	-1.01487		HOXB4	1.29615		SGCD	-1.57454		FAM151A	1.597
	WIF1	-1.01565		ISYNA1	1.29496		ABCA8	-1.57851		LHFPL1	1.59639
	NUP210	-1.01588		CLDN18	1.29308		FBP2	-1.57946		MAK	1.59254
	CPLX2	-1.01667		ZNF711	1.29278		KCNA7	-1.58325		PDCD1	1.59188
	TMEM145	-1.01679		MLC1	1.29213		MFSD4	-1.58343		ZNF420	1.59084
	RHOXF1	-1.01798		RHBDL1	1.29074		PRG4	-1.58445		ATP6V0E2	1.58839
	SHH	-1.01993		ABCC5	1.29072		ZDHHC2	-1.58996		KRT38	1.58722
	ZIC2	-1.02151		RAC3	1.29011		PCYT1B	-1.59143		NFE2L3	1.58275
	MGC29506	-1.02184		STATH	1.28986		LRRC14B	-1.59218		SLAMF1	1.58181
	C6ORF168	-1.02277		MUC16	1.28613		LRRC39	-1.59677		TMEM151B	1.58126
	TAC3	-1.02312		PTCH1	1.28572		MYLK3	-1.59863		GFI1B	1.58053
	ADAM6	-1.0234		LOC255167	1.28557		TCP11	-1.60138		ENPP4	1.5801
	GCNT2	-1.0235		TSPYL3	1.2832		ELN	-1.60183		ELF3	1.58007
	CES3	-1.02395		PLA2G4A	1.28283		SLC2A4	-1.60324		BIRC3	1.57845
	C1ORF65	-1.02405		SIGLEC11	1.28002		SOHLH2	-1.60439		C12ORF34	1.5781
	SPIRE2	-1.02442		DPY19L2P1	1.27948		ADH7	-1.60667		WSCD2	1.57599
	OPRK1	-1.02475		FAM153B	1.27922		HSPB2	-1.61502		GPR114	1.57547
	CPNE7	-1.02522		SLC5A8	1.27875		ABCA13	-1.61646		CRTAM	1.57546
	AFF2	-1.02554		FOXP2	1.27583		DLK1	-1.62125		PAX5	1.57527
	VWA5B2	-1.026		CXCL17	1.27577		ABO	-1.62292		EPHX2	1.57485
	PLS1	-1.02644		SLC27A5	1.27574		SAMD12	-1.62587		PAX9	1.57479
	PSCA	-1.02862		ELF3	1.27353		COL4A4	-1.63557		KRT8	1.57383
	PP14571	-1.02908		SLC9A3	1.27036		SGEF	-1.63831		GCHFR	1.57326
	BHMT	-1.03078		FN3K	1.2696		NRXN3	-1.639		RAB39B	1.57271
	GLYATL2	-1.031		SYT2	1.26714		SOX2	-1.63916		TCL1A	1.57271
	LIM2	-1.03111		POMC	1.26633		PHKG1	-1.64226		KRT86	1.57217
	ATP4A	-1.03159		NPM2	1.265		ACHE	-1.64495		LOC100233209	1.57114
	PAK7	-1.03487		SLCO4C1	1.26294		GPRC5B	-1.65315		SLC26A9	1.57112
	FAM190A	-1.03522		VWDE	1.26176		DDN	-1.6534		ACSM3	1.56958
	MST1P2	-1.03562		KIAA1549	1.26084		SRPK3	-1.65364		MOSC1	1.56889
	TTC23L	-1.03684		CFTR	1.26054		FNDC5	-1.65494		KLHL14	1.56868
	CDX2	-1.03733		ETNK2	1.2605		GSTA1	-1.65653		FLT3	1.56816
	MSGN1	-1.03924		GALNT13	1.26047		DMRTA2	-1.65823		IQCG	1.5666
	GCGR	-1.04033		PRR4	1.25973		ATP13A5	-1.66129		C21ORF34	1.56449
	GATA4	-1.04243		CALHM3	1.25595		EPHA7	-1.6669		ONECUT2	1.56388
	KEL	-1.04586		C3ORF58	1.25531		HS3ST5	-1.67401		LOC728723	1.56208
	TUBBP5	-1.04875		BCAN	1.2538		FXYD1	-1.67991		FAM149A	1.55908
	LOC84740	-1.04989		YSK4	1.25279		CILP	-1.68762		CEACAM7	1.55829
	TBL1Y	-1.05367		C2ORF15	1.25268		UGT1A8	-1.68809		CNTN2	1.55806
	CXORF30	-1.05373		MYH11	1.25222		TMEM38A	-1.69741		SLC16A11	1.55788
	HHLA2	-1.05379		ABCG5	1.25195		NOVA1	-1.69812		FATE1	1.5578
	PLEKHG4	-1.05386		CPA2	1.24997		MYH7B	-1.70417		CD2	1.55775
	KIAA2022	-1.05624		DKFZP686O24166	1.24777		PIP5K1B	-1.70606		DHFR	1.55678
	OXGR1	-1.0573		FUT6	1.2467		IGSF10	-1.71224		ATP13A4	1.55496
	SLC29A2	-1.05732		CLDN7	1.24636		CHRDL1	-1.71355		FAAH2	1.5532
	DBX2	-1.05929		BEX5	1.24617		CSMD1	-1.72172		CD48	1.55226
	GPR63	-1.06081		DMRT1	1.24574		MRAP2	-1.72205		SPAG17	1.55195
	HLF	-1.06135		PCP4L1	1.24539		THSD7B	-1.72345		WNT1	1.54936
	TNFRSF13C	-1.0632		EGF	1.24499		EEF1A2	-1.72391		SLC29A2	1.54869
	RPRM	-1.0637		NUDT11	1.24367		UCHL1	-1.7348		LCN10	1.54814
	NOXA1	-1.06382		LOC100130691	1.24317		LOC146336	-1.73486		CHRDL1	1.54697
	CALHM1	-1.06611		FGFR2	1.24241		TAS1R1	-1.73792		KLF15	1.54683
	MUC1	-1.06629		RAPGEFL1	1.24173		LRRC4	-1.74122		CCDC150	1.54607
	AMH	-1.06766		VAX2	1.24073		JSRP1	-1.74352		C1ORF228	1.54593
	CR2	-1.06858		TMTC1	1.23946		PLN	-1.74438		CYORF15A	1.54302
	C1ORF61	-1.07037		TBX6	1.23946		PPP1R9A	-1.74875		LOC100128191	1.54264
	RIPPLY2	-1.07254		CYP2A6	1.23823		NPPC	-1.75003		IL21R	1.54225
	MFSD4	-1.07288		PLEKHG4B	1.23604		SNORD116-4	-1.75278		SERINC4	1.54139
	GPR143	-1.07298		CHST6	1.23587		GPC3	-1.75672		NAPSB	1.54136
	PDE6B	-1.07522		KLHL13	1.23475		PI16	-1.75916		CD3E	1.53969
	BMP7	-1.07583		PYCR1	1.23419		TRIM55	-1.75942		ZBED3	1.53908
	ODAM	-1.0766		RGS9BP	1.23279		MYOM2	-1.75987		CGNL1	1.53882
	HAPLN2	-1.07727		SCUBE3	1.23269		FOXJ1	-1.76552		CUZD1	1.53802
	CEACAM16	-1.07771		GALNT12	1.23268		SNX31	-1.77048		NPM2	1.53424
	FOXA3	-1.07837		PPP1R1C	1.23248		DCLK1	-1.7717		FAM129C	1.53361
	GDA	-1.07916		ALS2CR11	1.23069		SLC9A4	-1.77627		LOC115110	1.53226
	MUC17	-1.0808		PP14571	1.23033		CACNA2D1	-1.79158		TBX21	1.53119
	SMPDL3B	-1.08231		C1ORF173	1.23018		COCH	-1.79381		LOC148709	1.53086
	FOXH1	-1.08443		PLAC8	1.22992		STAC3	-1.80772		MOSC2	1.52856
	MFSD6L	-1.08538		RPS2P32	1.22558		NCAM1	-1.81284		NRTN	1.52839
	KISS1R	-1.08804		TREML3	1.22489		CAND2	-1.81918		WDR76	1.52762
	WNK3	-1.09114		HOXA9	1.22488		ALDH1A1	-1.82188		LOC440356	1.52703
	SLC16A11	-1.09121		MLF1	1.22443		FGF13	-1.83242		LTB	1.52648
	TRIM74	-1.09262		TDH	1.22381		SLC36A2	-1.8453		RALGPS1	1.52614
	C19ORF77	-1.09356		CPA1	1.22293		UGT1A6	-1.87335		CD96	1.52574
	LCN12	-1.09397		MAGED4B	1.22053		AGT	-1.87532		SLC14A1	1.52519
	C11ORF9	-1.09405		FADS2	1.21994		FAM3B	-1.90189		TSPAN32	1.52493
	C15ORF56	-1.09424		SEMA3D	1.21983		C7	-1.91109		GDA	1.52368
	FLJ45445	-1.09442		ASCL1	1.21908		LOC730101	-1.91622		SH3BGRL2	1.52329
	ZNF157	-1.0953		C6ORF154	1.21904		PEG10	-1.92882		MTTP	1.5219
	HOXA5	-1.09712		DNALI1	1.21898		XIRP1	-1.92952		LY75	1.52169
	SYNGR3	-1.0981		TRPM3	1.2184		FAM184B	-1.93092		CCDC146	1.52063
	LOC339674	-1.09887		GALR2	1.21679		MURC	-1.94041		WNK4	1.52028
	CAPN9	-1.0994		FAM153A	1.21577		PRUNE2	-1.94452		AMH	1.52021
	TCP11	-1.09941		CYB5A	1.21479		LONRF2	-1.96305		AR	1.51978
	FEZF1	-1.09948		PODXL2	1.21434		SBK1	-1.96762		MOXD1	1.51671
	GRID2IP	-1.10024		ALOX12P2	1.21418		SCN9A	-1.96792		FAM182B	1.51661
	CHDH	-1.10029		C11ORF92	1.2137		MUSK	-1.97143		ITGAL	1.51651
	CYP4Z1	-1.10066		ZIC5	1.21264		CAMK2B	-1.97405		DRD1	1.5137
	CYP26C1	-1.10095		SCGB2A1	1.21206		ESRRG	-1.97653		C16ORF75	1.51358
	AADAC	-1.10581		MPPED2	1.21126		MYL4	-1.98054		LOC286367	1.51193
	PLCH1	-1.10606		EPS8	1.21077		ANO5	-2.00914		VNN2	1.51035
	DMRT3	-1.10706		GRB14	1.20899		COL19A1	-2.0238		ASTN2	1.50955
	BEX2	-1.11023		ZNF793	1.20766		DUSP13	-2.04968		ANO4	1.5072
	NOXO1	-1.11211		EPHX1	1.20691		ADH1C	-2.05499		MANEAL	1.50534
	MAGEA11	-1.11365		GRIK2	1.20608		CSDC2	-2.071		CD3D	1.50402
	ENPP5	-1.11594		KRT77	1.20464		AMOT	-2.07416		BEND4	1.50394
	SYT1	-1.11598		CTF1	1.20143		MYOZ3	-2.08502		CASC1	1.50353
	GCNT3	-1.11825		HP	1.19949		MEGF10	-2.1367		SPRR3	1.50302
	MYO5C	-1.11906		SCAND3	1.19945		WNK2	-2.15706		IDO2	1.50286
	HOXA4	-1.12076		DCC	1.19873		TXLNB	-2.17045		PABPC4L	1.50257
	PPP1R14D	-1.12303		FBXL13	1.19632		PPP1R1A	-2.17595		HCG27	1.50239
	LCT	-1.12472		LCN12	1.19559		SOX21	-2.1912		KCNE2	1.50209
	ACBD7	-1.12576		NKX1-2	1.19544		S100A1	-2.1924		C1ORF175	1.50089
	MORN3	-1.12732		NOS1AP	1.19402		ANKRD23	-2.19291		ZNF488	1.49984
	GPX2	-1.12762		LOC92659	1.19315		COL4A3	-2.19478		TMPRSS3	1.4997
	ELF5	-1.12908		CILP2	1.1929		AMPD1	-2.20037		CLUL1	1.4995
	SAMD12	-1.12947		NKD2	1.19148		SYPL2	-2.22397		BCL11A	1.49688
	LOC148709	-1.13045		C11ORF52	1.19032		MYO3A	-2.24638		KIAA0748	1.49589
	PCSK4	-1.13075		IGF2BP3	1.19004		UPK1B	-2.25185		PDE4C	1.49395
	BCAN	-1.13205		ILDR1	1.18908		FGFBP2	-2.31365		C20ORF151	1.49389
	C15ORF55	-1.13301		CCDC78	1.18786		MYOM1	-2.33853		FBXO15	1.49248
	LOC389493	-1.1335		OGDHL	1.18651		LRRC2	-2.34077		KLRF1	1.49155
	GPHA2	-1.13619		KRT74	1.18617		ABRA	-2.34502		MUC2	1.49146
	CASKIN1	-1.13696		C12ORF56	1.18557		RBM24	-2.35514		BFSP2	1.49095
	IRX6	-1.13851		EMX1	1.18427		CMYA5	-2.36688		NLRC3	1.49023
	STOX1	-1.13974		ATP6V1B1	1.18404		PCDH19	-2.38899		EDN2	1.49003
	C20ORF151	-1.14055		LOC731789	1.18307		FBXO40	-2.4127		EOMES	1.48976
	AP3B2	-1.14098		BIK	1.1826		MUSTN1	-2.41821		KRT33A	1.48907
	GABRR1	-1.14298		CHST4	1.17843		KCNJ11	-2.42987		ANKRD6	1.48905
	TFF1	-1.14362		PLCB4	1.17578		SCN5A	-2.43891		CLDN7	1.48891
	AGR2	-1.14659		CCDC136	1.1752		SYNPO2L	-2.44558		GPR64	1.48758
	ISL1	-1.14792		TDRD1	1.17493		PDLIM3	-2.4573		C17ORF87	1.48755
	AQP5	-1.1507		UMODL1	1.17472		PRKAA2	-2.45963		ZNF540	1.48675
	SLC13A2	-1.15094		NDRG4	1.17426		CACNG6	-2.47097		ADRA2B	1.48599
	RNFT2	-1.15165		PIP5K1B	1.17417		MYL3	-2.4724		ZNF238	1.48461
	HOXA9	-1.15196		C1ORF49	1.17403		TRIM63	-2.48386		HVCN1	1.48444
	KCNH8	-1.15393		CPA6	1.17228		CYP26A1	-2.48894		MCM2	1.48407
	CLCA4	-1.15402		CXORF30	1.17214		ATP2A1	-2.49054		C21ORF15	1.4838
	SPACA4	-1.15411		ABAT	1.17014		C1ORF110	-2.4929		IRF4	1.48297
	AMN	-1.15466		PPM1H	1.16997		PYGM	-2.53759		IDO1	1.48234
	ILDR1	-1.15512		PRR18	1.16978		ENO3	-2.54599		TXNDC16	1.48205
	HOXD13	-1.15753		GAST	1.16763		NPY6R	-2.54694		TLE2	1.48197
	TFR2	-1.16052		CDH26	1.16563		NTRK2	-2.55878		SSTR2	1.48042
	KRT20	-1.16219		PRSS50	1.16537		THBS4	-2.56086		ZC3H12D	1.47902
	KIAA1244	-1.16333		LOC100128640	1.16472		VGLL2	-2.57422		PRLR	1.47821
	CCDC78	-1.16339		SP9	1.16422		BEST3	-2.5936		CD37	1.47795
	AGR3	-1.16427		LOC441869	1.16418		DDIT4L	-2.59863		RNF32	1.47773
	SNX31	-1.16628		NBEA	1.16401		MYADML2	-2.61043		LOC284100	1.47611
	LGALS4	-1.1667		NPTXR	1.16262		HSPB6	-2.61601		HPCA	1.47532
	FAM184B	-1.16972		CNTN5	1.15916		ADCY2	-2.64569		LIFR	1.47508
	DYDC2	-1.16988		DIRC3	1.15861		MYH3	-2.65066		PARD3B	1.47507
	C7ORF46	-1.16994		FKBP6	1.15662		RAPSN	-2.66813		RYR3	1.47411
	LOC730101	-1.17173		AGPAT9	1.15656		SGCA	-2.69753		ZNF367	1.47001
	TMC4	-1.17458		CENPV	1.15651		PRKAG3	-2.71121		CXCR6	1.46891
	SLC16A9	-1.1757		SUSD4	1.15634		A2BP1	-2.74875		TTTY14	1.4687
	CLGN	-1.17595		SULT1A2	1.15578		KBTBD12	-2.81119		TMIGD2	1.46828
	GSTA3	-1.17697		SEMA3E	1.15373		TNNI1	-2.83507		GRAP2	1.46818
	ALX1	-1.17769		LHX3	1.15305		LDB3	-2.84128		NCRNA00086	1.46753
	NPW	-1.17906		AS3MT	1.15246		DUSP26	-2.8507		CX3CL1	1.46735
	DSCR6	-1.18237		ADAD2	1.15193		IP6K3	-2.8547		IGFALS	1.46667
	ACTL8	-1.18515		ME1	1.15016		SYNPO2	-2.86176		RAB37	1.46555
	CBLN2	-1.1852		CEBPE	1.14978		TMOD4	-2.89743		BDNFOS	1.46529
	CLDN8	-1.18892		CAPN14	1.14944		KRT19	-2.9068		N4BP2L1	1.46488
	HS3ST4	-1.19003		AADACL2	1.14905		TTN	-2.96183		PRSS36	1.46387
	KRT8	-1.19529		CHRM5	1.14702		CHRNG	-2.96646		TMEM163	1.46364
	CCDC60	-1.19614		CA8	1.14427		LRRN1	-2.96974		RBP7	1.46359
	HOXB9	-1.1978		SYT14	1.14419		SGCG	-2.98392		CEACAM5	1.4634
	ENTPD8	-1.20115		ACCN4	1.1441		HRC	-2.99179		CLECL1	1.46307
	PODXL2	-1.2017		VCX3A	1.14392		SCN4A	-3.00841		METTL7A	1.46252
	LPO	-1.20599		PFN2	1.14269		CASQ1	-3.01867		ZFP14	1.46109
	C13ORF30	-1.20666		RICH2	1.14252		CA3	-3.03476		SULT1E1	1.45872
	SPDYC	-1.20834		PCSK1N	1.14218		CHRNA1	-3.07517		RLTPR	1.45858
	OTX2	-1.2118		KLK14	1.1404		TNNI2	-3.07773		PART1	1.45833
	COCH	-1.21269		C1ORF130	1.14018		CHGB	-3.09389		APOBEC3D	1.45644
	SP9	-1.21308		TFF1	1.13985		MYO18B	-3.1542		FZD9	1.45115
	GABRA5	-1.21351		KCNJ4	1.13981		NTS	-3.16052		C5ORF34	1.45093
	B3GALT5	-1.21364		GSTM4	1.13947		CASQ2	-3.27914		SLC9A4	1.45004
	NCRNA00086	-1.21394		KIAA1804	1.13944		SRL	-3.36197		TCEA3	1.44999
	MYB	-1.21572		LRRC16B	1.13905		FREM2	-3.36399		FUT6	1.44907
	STAG3	-1.21929		TMEM35	1.13887		CACNG1	-3.38459		KRT32	1.44834
	GPR149	-1.22556		FOXI3	1.13541		MB	-3.46179		ZNF354C	1.44761
	TMPRSS11B	-1.22622		TNFSF18	1.13296		DUSP27	-3.5255		WFIKKN1	1.44755
	IRS4	-1.22965		PRSS3	1.13006		LMOD3	-3.53626		CD52	1.44753
	GPLD1	-1.23037		RIPPLY2	1.12832		MYPN	-3.55314		TP53	1.44694
	PNLDC1	-1.23205		C12ORF53	1.12758		APOBEC2	-3.57186		SOX8	1.44681
	NRTN	-1.23211		TBX5	1.12662		DYSFIP1	-3.57904		GAPT	1.44654
	SFTA2	-1.2332		SESN3	1.12558		NEB	-3.58797		CCR4	1.44617
	NTRK2	-1.23344		?	1.12551		MYOZ1	-3.5892		ANKRD55	1.44034
	SOX2OT	-1.23417		SORCS3	1.12544		ARPP21	-3.63029		ADAMDEC1	1.43958
	PRR15L	-1.23701		HTR3A	1.12521		ANKRD1	-3.65103		SLIT1	1.43951
	?	-1.23859		MANSC1	1.11851		MYH6	-3.65208		ZNF280B	1.43918
	BCL2L15	-1.24378		SLC4A9	1.11708		HSPB7	-3.65425		RAD9B	1.4359
	UGT1A8	-1.24389		KLK12	1.11634		SLN	-3.65666		TNFRSF11A	1.43434
	FAM153A	-1.24453		LGR6	1.11607		ATP1A2	-3.66291		YJEFN3	1.43422
	ZNF695	-1.246		C17ORF93	1.11522		CAV3	-3.67183		MIR155HG	1.43414
	KCNJ16	-1.24714		AADAT	1.11522		TRIM54	-3.69605		TTC16	1.43332
	LOC121838	-1.2474		ICAM4	1.11175		CKMT2	-3.7083		TLR9	1.43174
	TRPV6	-1.24742		SH3BGRL2	1.11106		HHATL	-3.73736		UBXN11	1.43172
	LHX2	-1.25023		ULBP1	1.11095		MYOZ2	-3.76742		DBH	1.43079
	LOC255167	-1.25063		UGDH	1.11038		COX6A2	-3.78963		CD247	1.43016
	KIAA1324	-1.25154		ZYG11A	1.10944		CKM	-3.83249		FOXD4	1.42942
	ISM2	-1.25326		NUDT10	1.10807		TRIM72	-3.84307		SEC31B	1.42864
	SLC8A2	-1.25408		DNAH9	1.10769		MYOT	-3.98983		MPP2	1.42821
	CSMD1	-1.2541		PDE3B	1.10524		TNNC2	-4.05013		FAM111B	1.4282
	MIOX	-1.25426		SLC13A4	1.10378		KBTBD5	-4.05122		GPR171	1.42576
	SLC10A4	-1.25574		SLC16A11	1.10373		UNC45B	-4.08969		VAMP1	1.4242
	DPY19L2P1	-1.25598		ABCC1	1.10255		HFE2	-4.15485		GPR110	1.42305
	ALDH1A1	-1.25642		SLC7A4	1.1025		MYOG	-4.1623		FGF17	1.42239
	C9ORF152	-1.25706		SLC6A3	1.1013		MYF6	-4.22261		TPTE2P1	1.42166
	C21ORF88	-1.2593		ALDOC	1.10104		MYLPF	-4.23439		MRAP2	1.42151
	CCDC154	-1.26384		PIP	1.10103		TCAP	-4.23493		B3GALT2	1.42122
	SCGB1A1	-1.26386		PCSK9	1.10095		TNNT3	-4.29827		IRAK3	1.42026
	SLC9A2	-1.26977		PADI3	1.10036		CACNA1S	-4.31326		CXCR2P1	1.41866
	NPM2	-1.26993		TRPV6	1.10019		SMPX	-4.32891		PPP1R16B	1.41795
	QRFPR	-1.27056		TPRG1	1.09911		TRDN	-4.34476		KLHL23	1.41766
	FAM71E2	-1.27283		EPB49	1.09757		ACTA1	-4.38617		PMS2L11	1.41436
	C8ORF47	-1.27521		RBP7	1.09748		KBTBD10	-4.43768		RGL4	1.41258
	L3MBTL4	-1.27621		PLEKHG4	1.09736		TNNC1	-4.45769		KIAA1211	1.41218
	GPR110	-1.28177		KIAA0114	1.09735		MYBPC2	-4.46066		PRODH	1.4115
	CAPN14	-1.28379		FOXD3	1.09726		MYH8	-4.48373		TIGD3	1.41124
	CEACAM5	-1.29283		POLR2J3	1.09715		SMYD1	-4.51039		C17ORF76	1.40921
	VWDE	-1.29402		OCA2	1.09417		ACTN2	-4.5733		CD28	1.40905
	MRAP2	-1.29464		CRYBB3	1.09396		DES	-4.605		CCR5	1.40897
	DLX6	-1.29469		TMEM158	1.0933		ASB5	-4.67523		ACACB	1.40828
	CYP4F12	-1.29751		RAB15	1.09318		ACTC1	-4.68467		C2ORF54	1.40805
	RIMKLA	-1.29834		C9ORF140	1.09275		LMOD2	-4.78634		KIT	1.40755
	MAST1	-1.30658		HRASLS5	1.09275		MYBPH	-4.81661		DACT2	1.40472
	LOC254559	-1.30675		CCR10	1.0924		MYL2	-4.95127		RINL	1.404
	CBS	-1.30802		SLC8A2	1.09195		MYH7	-4.95506		SELENBP1	1.40395
	B3GNT6	-1.30999		FLJ42709	1.09055		CSRP3	-5.00799		RGS13	1.40331
	MGST1	-1.31375		PCSK5	1.08914		XIRP2	-5.05293		LEAP2	1.40326
	SUSD4	-1.31723		SLC5A11	1.08819		NRAP	-5.08922		COL6A6	1.40289
	FA2H	-1.31802		LTK	1.08792		MYL1	-5.39589		FCGBP	1.40283
	FAM153B	-1.31883		ARHGAP8	1.08779		MYBPC1	-5.55802		RHPN1	1.40275
	SLC9A4	-1.31901		SLITRK1	1.08744		MYH1	-5.82973		DKKL1	1.40081
	ZIC5	-1.31952		MEST	1.08679		MYH2	-6.14039		ROBO1	1.4006
	POU6F2	-1.32177		LRFN1	1.08668					ACOXL	1.40033
	DNAJB13	-1.32315		SPIRE2	1.08561					LGALS2	1.39912
	HMSD	-1.32379		RASL11A	1.08453					LGALS9	1.397
	FOXD3	-1.32616		CCL15	1.08429					TIGIT	1.39692
	SLC26A9	-1.32664		LOC146336	1.08371					ISYNA1	1.39667
	KIAA0319	-1.32968		CEACAM6	1.08209					ZCCHC18	1.39653
	SOHLH1	-1.33224		MED12L	1.08082					MYO15B	1.39522
	GABRP	-1.33326		CHRM1	1.08004					EPYC	1.39491
	SOX21	-1.33507		ITLN1	1.0798					FAM189A2	1.39417
	KRT13	-1.33994		MAGED4	1.07957					TAGAP	1.39385
	SLC5A5	-1.34313		EFCAB4A	1.0779					PPP1R3E	1.3937
	FUT6	-1.34314		DNAH3	1.07747					MAP2K6	1.39365
	CYP2F1	-1.3432		KCNE3	1.07738					CCDC28B	1.39341
	CTAG2	-1.34481		ACADSB	1.07703					PAX6	1.39294
	VTCN1	-1.35044		FGFBP3	1.07682					GPA33	1.39129
	PLAC8	-1.35052		CC2D2A	1.07681					CENPK	1.39112
	ELF3	-1.35148		GCHFR	1.0758					FMO2	1.39089
	ADH1C	-1.36008		NEU4	1.07571					C21ORF58	1.39075
	GOLT1A	-1.3602		NPAS1	1.07563					KIAA1244	1.39006
	OGDHL	-1.36202		OTOP2	1.07513					E2F2	1.38969
	ATP13A4	-1.36303		ANKRD56	1.07442					ZIC2	1.38962
	LOC541473	-1.36929		MCF2L	1.074					RAB26	1.38932
	TMPRSS11A	-1.37242		KHK	1.07386					RNF17	1.38919
	CEACAM7	-1.37243		LOC728819	1.07368					DMRT3	1.38799
	GSTA2	-1.37363		ACPL2	1.07318					ABI3BP	1.38659
	PCP4L1	-1.37401		C4ORF19	1.07315					PCDP1	1.3861
	CCDC160	-1.37457		LEF1	1.07307					CIITA	1.38506
	SLCO1A2	-1.37596		SYT5	1.07241					PPIEL	1.38393
	DOC2A	-1.37854		AFF2	1.07196					TDRG1	1.38313
	CHRNA4	-1.38348		LOC202781	1.07105					TMC8	1.38296
	CP	-1.38392		UPK3B	1.06875					FAM163A	1.38184
	CTAG1B	-1.385		ACSS1	1.0685					KIRREL2	1.38183
	CYP4B1	-1.3886		CNKSR2	1.06815					C21ORF49	1.38103
	ALOX15	-1.38911		HOXB2	1.06781					C2ORF48	1.37995
	NKX2-3	-1.39025		TTC28	1.06777					FCRL6	1.3798
	HOXA7	-1.39382		NAALADL2	1.06695					ST6GALNAC1	1.37891
	PCLO	-1.3943		LOC650368	1.06657					ZDHHC15	1.37836
	EPHX3	-1.39997		SYBU	1.06647					PAQR8	1.37549
	DDX25	-1.40035		L3MBTL4	1.06392					CCDC74A	1.37519
	TF	-1.40226		KRT85	1.06342					PARD6A	1.37478
	CCDC38	-1.40307		CHDH	1.06246					ZNF37B	1.37443
	TOX3	-1.40636		KCNMB3	1.06084					HLTF	1.37268
	LTF	-1.40678		CAPN8	1.06043					CMAH	1.37265
	PRSS50	-1.41123		TRIM16L	1.05891					CYFIP2	1.37245
	VSIG2	-1.4116		CHP2	1.0579					LOC100132832	1.37244
	DAPL1	-1.41723		ASB9	1.05657					SPIN3	1.37199
	MOSC1	-1.42256		CLCNKA	1.05549					FAM184B	1.37194
	CFTR	-1.42465		WDR38	1.05205					ASF1B	1.37159
	RANBP17	-1.42555		RNASE10	1.05153					SIGLEC8	1.37109
	FSTL5	-1.43466		C8ORF51	1.05121					C17ORF104	1.3708
	EYA2	-1.43621		C10ORF90	1.0509					C16ORF79	1.37034
	CYP4X1	-1.43978		BAIAP3	1.05076					ZNF732	1.37028
	BMP3	-1.44095		STK32B	1.05022					OXGR1	1.36989
	C11ORF85	-1.44138		HNF4G	1.05004					CDK3	1.36911
	NSUN7	-1.45		SLC6A8	1.04914					KCNH4	1.36708
	NOS2	-1.45239		PARD6A	1.04861					COL21A1	1.36702
	MUC2	-1.45334		GUCA1C	1.04853					RANBP3L	1.36688
	FMO6P	-1.45424		FLVCR1	1.04842					CLDN1	1.36535
	TLX2	-1.45518		NRN1	1.04791					ARHGAP33	1.36216
	GLB1L2	-1.45619		LYPD2	1.0477					LOC81691	1.36201
	FKBP6	-1.46406		RNF165	1.04743					EMID1	1.36184
	FAM83E	-1.46619		ICK	1.04663					SLA2	1.36174
	MAP7D2	-1.46824		PCDHB6	1.04647					ITPKA	1.36169
	C11ORF92	-1.46833		TBL1X	1.04389					SASH3	1.36118
	PROM1	-1.4759		DSG4	1.04385					NOVA1	1.35878
	UGT8	-1.48384		NAP1L2	1.04358					PRKCB	1.3583
	ABCA13	-1.48667		TET1	1.0426					GRM7	1.35821
	C6ORF223	-1.4924		LOC389493	1.04197					GPR55	1.3571
	DNAH11	-1.49397		SERPINB11	1.04134					CACNA1F	1.3565
	SMC1B	-1.49582		HOXA4	1.03836					B4GALNT2	1.35567
	CYP26A1	-1.49598		CADM4	1.03766					STRC	1.35477
	UGT1A7	-1.49715		ABCC3	1.03708					PTPRC	1.35468
	RBM11	-1.49935		SLIT2	1.03573					C11ORF9	1.35411
	LOC339535	-1.50177		C1ORF51	1.03542					NMUR1	1.35384
	PRR18	-1.50561		TUSC3	1.03492					NCRNA00173	1.35297
	HNF4G	-1.51118		LCN2	1.03487					LCK	1.35252
	WDR72	-1.51252		BHMT	1.03479					PSIP1	1.35247
	ZFR2	-1.51597		TRIM17	1.03451					NCRNA00201	1.35206
	KCNG3	-1.53303		FAM117B	1.03448					PGPEP1	1.35206
	HOXB13	-1.53404		EFCAB1	1.03422					TNFAIP2	1.3514
	LOC440356	-1.53539		C18ORF2	1.03417					IGSF9	1.35137
	MUC13	-1.5371		TRPM5	1.03354					MORN3	1.35114
	PTX4	-1.54254		GGT6	1.03318					ZNF519	1.35051
	ABCA17P	-1.54383		ALDH5A1	1.03197					LOC441869	1.34787
	POU4F1	-1.55267		GNASAS	1.03156					ANKRD44	1.34773
	SULT4A1	-1.5534		TCEAL2	1.02931					MSMB	1.34504
	SPRR3	-1.55387		OOEP	1.02882					C8ORF79	1.34433
	CYP4F3	-1.55646		ERC2	1.02858					NEURL1B	1.34369
	ZYG11A	-1.56347		REEP1	1.02665					TMC4	1.34232
	MPPED1	-1.5662		C1ORF230	1.02644					JAK3	1.34152
	SOX2	-1.57234		LASS1	1.02635					KLRC4	1.34023
	PTH2R	-1.57764		ONECUT1	1.02593					ZNF606	1.3402
	UGT2A1	-1.58105		COL21A1	1.02473					ADCY6	1.34017
	LOC440905	-1.58621		TCHH	1.02458					B3GAT1	1.34002
	C16ORF73	-1.58954		ANO3	1.02442					PTCHD2	1.33961
	TMC5	-1.59699		SOST	1.02408					GABBR2	1.33932
	ALDH3A1	-1.59807		DPYSL4	1.02405					FHIT	1.33912
	KRT24	-1.60135		PTPRS	1.02397					WBP2NL	1.33847
	CCDC155	-1.60319		PROSAPIP1	1.02324					C2CD4D	1.33816
	C2ORF65	-1.60463		PNPLA3	1.02281					KRTCAP3	1.33732
	FAM3D	-1.61662		CYP4F2	1.02165					CD200R1	1.33715
	ZG16B	-1.61732		HRG	1.02124					FLJ40852	1.33711
	MUC21	-1.62524		GRID2IP	1.02113					ZSCAN16	1.33682
	WNK2	-1.62835		LOC113230	1.02023					SCIN	1.33636
	PPP1R1B	-1.63756		SOX13	1.01959					MLF1	1.33602
	MUC20	-1.63779		CDKL2	1.01956					CCL25	1.33543
	PRDM13	-1.64269		SYT17	1.0193					SLCO4C1	1.33504
	UGT1A9	-1.66433		CXORF22	1.01917					NWD1	1.33498
	PRAME	-1.72887		FBN2	1.01885					DDX12	1.33438
	ZNF541	-1.73691		PLCE1	1.01743					NRIP3	1.33413
	C10ORF81	-1.74644		C11ORF93	1.01654					RBM11	1.33394
	RNF183	-1.7465		BSND	1.01471					CTSW	1.33299
	YBX2	-1.75467		DBNDD1	1.01373					CREB3L4	1.33287
	CEL	-1.75723		CNTNAP2	1.01281					CCR6	1.33266
	ANKRD34B	-1.75768		FLJ45445	1.0118					FOXP2	1.33207
	TJP3	-1.76598		DCAF12L2	1.01125					RASSF9	1.33006
	CXCL17	-1.77373		DGKI	1.01062					LOC84856	1.32962
	CHST4	-1.77687		CYP2F1	1.00982					C1ORF65	1.32938
	C19ORF46	-1.78229		OTX2	1.00938					LAT	1.32878
	HMX2	-1.79557		RANBP17	1.00892					MAP3K14	1.32869
	OCA2	-1.80714		PRB1	1.00833					LOC284233	1.32841
	USH1C	-1.80747		CRISPLD1	1.00782					EPHA10	1.32733
	MYO3A	-1.8112		LRRN1	1.006					CASR	1.32632
	WDR49	-1.81718		HGFAC	1.00583					CCDC160	1.32526
	ATP13A5	-1.82542		TEKT2	1.00574					RGMA	1.32449
	ARHGEF26	-1.82963		OCLN	1.00545					CHADL	1.32424
	SYCP2	-1.8492		EFHB	1.00511					SPN	1.32418
	TCAM1P	-1.85771		PGAP1	1.00497					QRICH2	1.32355
	BPIFB2	-1.8618		CLCN2	1.00487					HLA-DOA	1.32279
	GLS2	-1.88736		PSAT1	1.00456					GNRH1	1.32242
	C11ORF16	-1.89853		IVD	1.00361					LRRC48	1.32164
	MUC5B	-1.90185		SLC22A20	1.00361					CACNB4	1.32161
	CAPN13	-1.92271		ADM2	1.00342					LIG1	1.32045
	ERN2	-1.92877		MSI2	1.00316					POU5F1	1.32018
	CNNM1	-1.93104		PLA2G16	1.00268					NLGN4Y	1.32015
	ADH7	-1.93364		RNF208	1.00231					ARHGAP15	1.31835
	CHST9	-1.93824		NAT8L	1.00223					MCART6	1.31639
	UGT1A6	-1.93921		DGKE	1.00206					GCNT2	1.31622
	STATH	-1.95271		SPP1	1.00185					GIPC2	1.31559
	CLDN10	-1.99277		TNFRSF9	-0.999475					PON3	1.31464
	SLC44A4	-2.01447		SGCG	-1.00009					ZDHHC2	1.31441
	MSMB	-2.01664		NXPH2	-1.00091					C10ORF105	1.31437
	TEX15	-2.05673		HSPA2	-1.00308					CD200	1.31403
	C4ORF7	-2.06837		SOX30	-1.00332					LOC100170939	1.31282
	PRSS21	-2.08701		DMD	-1.00472					IFNG	1.31073
	C4ORF19	-2.09021		MEF2C	-1.00555					EPB41L4A	1.31052
	PNCK	-2.10325		FUT7	-1.00571					CHRNA6	1.30949
	SCGB3A1	-2.10705		BST2	-1.00613					RDM1	1.30925
	TMPRSS2	-2.12578		LAG3	-1.00781					LOC100124692	1.30919
	KRT19	-2.1353		ITGA3	-1.00927					TESC	1.30851
	FOXA1	-2.15905		SNPH	-1.00983					CEP70	1.3085
	NR5A1	-2.19061		NBLA00301	-1.01053					MST1P2	1.30795
	INA	-2.20007		LCE1C	-1.01075					KIR3DL2	1.30782
	FAM3B	-2.20604		ZBTB8B	-1.01133					SERPINA4	1.30713
	CACNA1B	-2.21236		LCE3A	-1.01335					FOXQ1	1.30702
	BPIFA1	-2.29417		C2ORF54	-1.01343					CCR2	1.3068
	MUC4	-2.32929		CD74	-1.01406					ACP6	1.30679
	PIGR	-2.35384		EMX2	-1.01408					ST6GAL1	1.3057
	SLC34A2	-2.35907		ZFY	-1.01434					SLC4A10	1.30518
	FOXJ1	-2.39304		BPIL2	-1.01511					C1ORF115	1.3046
	WFDC2	-2.42888		PTGS1	-1.01536					C11ORF16	1.30347
	CLDN3	-2.45967		IL7R	-1.0154					SLC12A7	1.3033
	NTS	-2.47849		PSORS1C1	-1.01542					C10ORF75	1.30324
	UPK1B	-2.50175		SLC6A12	-1.01701					ZNF345	1.30292
	DMRTA2	-2.51018		GPR88	-1.01716					BMP7	1.30279
	TDRD5	-2.63498		LPAR3	-1.0175					C2ORF55	1.30143
	C20ORF114	-3.01454		PRSS23	-1.01783					LIME1	1.30063
	GSTA1	-3.14845		IRGM	-1.01787					LIMD2	1.30009
				HLA-F	-1.01805					LRRC6	1.29982
				VNN3	-1.01881					ATP2B2	1.29913
				TTLL11	-1.01909					FMO6P	1.29889
				IGFL2	-1.02008					CELSR3	1.29846
				RAET1G	-1.02029					MYH14	1.29845
				PLEK2	-1.02055					SYNPO2	1.29831
				NAPSB	-1.02086					SERPINB12	1.29824
				MMP3	-1.02117					TARP	1.29812
				TRIM58	-1.02118					OTUD7A	1.29785
				PGLYRP4	-1.02151					APOBEC3G	1.29782
				PDPN	-1.0217					RUFY4	1.29767
				SLC22A1	-1.02279					CDC7	1.29766
				C5ORF20	-1.02389					ZIC4	1.29691
				CAPN6	-1.02399					C2CD4B	1.29691
				ZNF683	-1.02511					PIM2	1.29571
				ST3GAL5	-1.0256					KLKB1	1.29541
				GPR171	-1.02605					DNAH1	1.29501
				S100B	-1.02849					HLA-DQB2	1.29488
				LIPC	-1.03046					DBP	1.29475
				MYOZ1	-1.03177					CHAF1B	1.29429
				SLC25A27	-1.03451					KCNC3	1.29379
				DNAH5	-1.03467					MGC16703	1.29372
				ITGB6	-1.0378					SLAIN1	1.29357
				TIMP3	-1.03807					SLC25A23	1.29246
				SCT	-1.03905					IKZF2	1.29144
				SAMD3	-1.03983					PNMAL2	1.2902
				LAMB4	-1.04048					DOCK2	1.28985
				C1QC	-1.04086					SLC1A2	1.28785
				CD2	-1.04098					HMGN5	1.28694
				ACTBL2	-1.04165					FAM182A	1.28659
				GCOM1	-1.04248					CD69	1.28577
				SMC1B	-1.04354					ZNF470	1.28556
				DSG1	-1.04415					CCDC78	1.28551
				TNFSF13B	-1.0443					KCND1	1.28525
				C1QA	-1.04642					C6ORF41	1.28522
				UBASH3A	-1.0478					TF	1.28515
				GZMH	-1.04807					PRKAR2B	1.28469
				TAC4	-1.04828					GINS4	1.28461
				HLA-DQB2	-1.04983					RSPH1	1.28321
				RPSAP52	-1.05098					LOC342346	1.28309
				CD8B	-1.0528					TNFSF15	1.28309
				CTLA4	-1.05457					ADAMTS17	1.28276
				CKMT2	-1.05485					ZDHHC23	1.28208
				LOC100131551	-1.05506					CADPS2	1.28177
				AKAP6	-1.05666					PLLP	1.28159
				STEAP4	-1.05675					UGT1A6	1.28064
				GATA3	-1.05696					CHST5	1.28033
				MT1M	-1.05741					APBB1IP	1.28005
				FXYD2	-1.05779					TFR2	1.27985
				SLC36A2	-1.05831					SOX2OT	1.27972
				KCNF1	-1.05842					NECAB1	1.27941
				DISP2	-1.05939					CSPG5	1.27925
				CXCR6	-1.06048					PASK	1.27913
				LOC285205	-1.06155					TNFSF8	1.27855
				FOXL1	-1.06159					GALNT5	1.2772
				MEP1A	-1.06366					ODAM	1.2767
				CYORF15A	-1.06481					CLDN16	1.27653
				PLD4	-1.06577					NUSAP1	1.2757
				EIF1AY	-1.06591					TRAF3IP3	1.27535
				CYB5R1	-1.06727					HSH2D	1.27441
				P2RY12	-1.06945					GGT7	1.27381
				FAM183B	-1.06997					NCRNA00107	1.27376
				CD207	-1.06998					ALDH5A1	1.27338
				CPVL	-1.07024					INPP5D	1.27327
				RAC2	-1.07155					LMNB1	1.27318
				C1QB	-1.07164					HMGB2	1.27302
				LCE1E	-1.07353					LOC100240735	1.27211
				PLA2G4E	-1.07366					PPM1H	1.27183
				SERPINA9	-1.07416					CNKSR2	1.27161
				SAA1	-1.07752					CYB5RL	1.27156
				LOC121952	-1.07757					CDH23	1.27131
				SLC30A2	-1.07759					ZFP28	1.26822
				ADRA1B	-1.07793					C1ORF190	1.2657
				IL12B	-1.0787					E2F1	1.26536
				KRT34	-1.07953					FOXD4L6	1.26511
				ITK	-1.08126					C19ORF36	1.26491
				RRAD	-1.08178					ZNF546	1.26426
				HOXC11	-1.08233					PVRL3	1.26282
				APOL3	-1.08435					PLCL2	1.26192
				MAF	-1.08495					PPAP2B	1.26149
				FAS	-1.08534					FAM92B	1.26015
				ZBP1	-1.08699					LOC100272146	1.26006
				TDRD10	-1.08766					SALL2	1.25972
				CD8A	-1.08843					ALDOB	1.25877
				IL22RA2	-1.08893					USH2A	1.25846
				CYP27B1	-1.08903					CD1E	1.25808
				KCNK10	-1.08953					PCK1	1.25706
				LGALS2	-1.09006					ANKRD20A3	1.25587
				L1CAM	-1.09059					MDH1B	1.25501
				TSPAN10	-1.09123					C11ORF21	1.25467
				GRM4	-1.09476					CAMK4	1.25413
				COL25A1	-1.09508					BRIP1	1.25375
				SIGLEC1	-1.09561					IL2RB	1.2535
				CRTAM	-1.09613					PLEK	1.25287
				TNNT3	-1.09621					TMEM155	1.25247
				CDH20	-1.09807					P4HTM	1.25244
				IL33	-1.09958					CNTN4	1.25188
				SAMD9L	-1.09993					CR1	1.25156
				IRF7	-1.10295					GBP4	1.25118
				MCOLN3	-1.10349					EVI2B	1.25113
				JAKMIP1	-1.10528					GTF2IRD2B	1.25098
				CLEC7A	-1.11042					CDC42EP4	1.25004
				THSD1	-1.11071					KIF15	1.24942
				C21ORF7	-1.11272					KLHL32	1.2487
				DIO3	-1.11286					IL22RA2	1.24825
				TTTY15	-1.11357					ZNF80	1.24824
				SLAMF7	-1.11465					CXCL13	1.24742
				FAM176A	-1.11631					REM1	1.2471
				KLHL33	-1.11646					C2ORF85	1.24647
				SIRPA	-1.11758					TLR1	1.24548
				CXCR3	-1.11903					E2F5	1.24537
				TRIM69	-1.11913					ACSS1	1.24483
				KRT14	-1.11925					HOXC6	1.24407
				GPR39	-1.12067					TMPO	1.24198
				ASCL2	-1.12095					UCP2	1.24135
				LGALS9B	-1.12293					C6ORF52	1.23816
				PHKG1	-1.12299					C3ORF58	1.23814
				TLR3	-1.12299					PER3	1.23775
				SYPL2	-1.12546					FER1L4	1.23744
				FASLG	-1.12758					ECHDC2	1.23718
				MYO7B	-1.12882					PROCA1	1.23698
				P2RY13	-1.12949					CNIH2	1.23686
				KRT16	-1.12997					NLGN3	1.23654
				DPYD	-1.13059					ELN	1.23642
				ISG15	-1.132					VASH2	1.23576
				HIVEP3	-1.1322					NTN5	1.23563
				PKIA	-1.13303					ALX1	1.23487
				BEAN	-1.1332					CENPH	1.23417
				TMEM45A	-1.13677					KLF1	1.23319
				LOC100126784	-1.13846					SPACA4	1.23108
				SIRPG	-1.14166					CENPV	1.2308
				ALPP	-1.14233					SFRS13B	1.23066
				NAV2	-1.14312					CYP2D6	1.23006
				SH3TC2	-1.14313					C9ORF98	1.22998
				TMEM92	-1.14528					TSPAN1	1.22987
				IL21R	-1.14549					C5ORF20	1.22938
				KRT6B	-1.14944					ADM2	1.22925
				TRIM22	-1.15007					EPHB6	1.22906
				GBP4	-1.15129					SAMD13	1.22903
				KIAA1239	-1.15138					HLA-DQA2	1.2287
				KDM5D	-1.15499					CACNA2D1	1.22793
				DPF3	-1.15795					TMSB15B	1.22748
				MAB21L2	-1.15835					GOLGA8A	1.22548
				GPR68	-1.15878					TNIK	1.2246
				IL12RB1	-1.15883					C1ORF51	1.22432
				C9ORF170	-1.16151					ART4	1.22426
				SMOC1	-1.16155					ZNF862	1.22405
				UTY	-1.16206					C6ORF168	1.22392
				CIITA	-1.16305					CDHR3	1.22354
				SGCA	-1.16491					FAM65B	1.22335
				XAF1	-1.16615					LGR5	1.22287
				C11ORF63	-1.16619					CYP1B1	1.22092
				FOLR3	-1.16632					ADH6	1.21995
				DDIT4L	-1.17198					NFAM1	1.21977
				CD1B	-1.1724					PHF17	1.2196
				COL19A1	-1.17416					TEX101	1.21793
				AIM2	-1.17518					PIK3CG	1.21695
				ASAM	-1.17648					LOC284837	1.2157
				CYP4Z2P	-1.1769					DHRS3	1.21424
				KRT37	-1.17894					LOC100129726	1.21364
				LILRA4	-1.18058					ID2	1.21342
				CAPN3	-1.18158					MDM1	1.21309
				NEXN	-1.18169					FAM177B	1.21242
				TNFRSF6B	-1.1818					ATP1A3	1.2124
				C14ORF64	-1.182					KREMEN2	1.21147
				COL17A1	-1.18431					NOV	1.21127
				HYAL4	-1.18549					LRIG1	1.21125
				FRMPD1	-1.1857					C15ORF51	1.21085
				TNNT1	-1.18616					?	1.21014
				KRT73	-1.18701					REC8	1.20998
				MAFB	-1.18721					COL9A1	1.2094
				TNIP3	-1.18821					CCNE2	1.20914
				LHFPL4	-1.18987					RASAL3	1.2091
				ENO3	-1.19088					RHOH	1.20833
				IFNE	-1.19305					SIDT1	1.20787
				PDZD2	-1.19308					FANCL	1.20741
				FAIM3	-1.19377					GNMT	1.20651
				ELMOD1	-1.19416					CYTIP	1.20646
				IFIT2	-1.1949					SPNS3	1.20615
				FOXC2	-1.19833					CORO1A	1.20589
				GRIN2A	-1.19918					LEMD1	1.2056
				TMEM229B	-1.19932					MYEF2	1.20482
				SERPINB7	-1.20075					NLRP6	1.20442
				TSPAN2	-1.20173					C20ORF96	1.20438
				C13ORF16	-1.20194					FAM19A4	1.20429
				CD274	-1.20319					DPY19L2P4	1.20412
				SULF2	-1.20732					SIGIRR	1.20364
				CCL5	-1.21272					APOBEC3B	1.20336
				DUSP4	-1.21499					GYPC	1.20293
				NLRP3	-1.21709					RAET1K	1.20264
				ABLIM3	-1.2175					RASSF2	1.20236
				TUSC1	-1.218					MUC16	1.20179
				FAM178B	-1.21967					CHRNB2	1.20115
				COL16A1	-1.22149					LOC144486	1.20058
				CD1A	-1.22264					KLRA1	1.20017
				CSPG4	-1.22416					TRPV4	1.20011
				RFTN1	-1.22449					OVGP1	1.19964
				IFI44	-1.22469					C1ORF59	1.19798
				ANTXR2	-1.2266					RPA2	1.19726
				PAX5	-1.22733					MYLIP	1.19688
				CXCR1	-1.22758					ANKRD56	1.19687
				ANGPTL1	-1.22866					CDC20B	1.1958
				KRT75	-1.2289					USP44	1.19498
				ANO4	-1.22918					NCR1	1.19461
				PDZK1IP1	-1.23043					H2BFXP	1.19458
				ICOS	-1.23312					ICOSLG	1.19452
				RP1	-1.23493					CD180	1.19414
				CDA	-1.23542					C3ORF47	1.19405
				SMTNL2	-1.23733					SEC14L5	1.19397
				GOLGA7B	-1.24007					GLRA3	1.19386
				PLK2	-1.24213					LOC154822	1.19385
				CDSN	-1.24273					TLR7	1.19261
				SFTA1P	-1.24495					LRRC24	1.19219
				P2RX6	-1.24644					CHAD	1.19198
				C1ORF105	-1.24707					C3ORF14	1.19188
				IL20RB	-1.24803					LOC642846	1.19136
				GRIP2	-1.24808					DNAH8	1.19131
				IFI44L	-1.24962					FLJ11235	1.19127
				KRT6C	-1.2519					SLC10A5	1.19126
				PDCD1LG2	-1.25355					TMPRSS11BNL	1.1906
				WNT7A	-1.25386					KL	1.19016
				PRUNE2	-1.25536					SSBP2	1.18936
				HS3ST3A1	-1.25573					LOC606724	1.18904
				FAM26F	-1.25629					NTRK3	1.18824
				SCN4A	-1.25644					PLD4	1.18725
				PLA2G4D	-1.2574					FNDC8	1.18577
				PSG5	-1.25756					TRAF1	1.18556
				ZNF474	-1.26002					KCNH8	1.18543
				SPRR2G	-1.26431					IL16	1.18534
				DGAT2	-1.26578					RASGRP2	1.18457
				SERPINB4	-1.2664					CX3CR1	1.18419
				LCE2C	-1.26826					BCAS1	1.18372
				RASGRF1	-1.26904					PRKD1	1.18346
				TBX15	-1.26952					LOC440925	1.18269
				LCE6A	-1.27139					HTR2B	1.18198
				FLRT2	-1.2719					TYMS	1.18175
				XDH	-1.27268					IQCB1	1.18082
				MUSK	-1.27768					PBX4	1.18051
				ANGPTL7	-1.27793					CBX5	1.17999
				TYMP	-1.27868					RFPL3S	1.1778
				KCNJ15	-1.2788					SMARCA2	1.17681
				LCE2A	-1.27885					RAB19	1.17646
				PRLR	-1.28049					CLIC2	1.17637
				NEFM	-1.28447					FAM117A	1.17597
				ANKRD23	-1.28466					LRAT	1.17522
				SYNPO2	-1.28536					TIFAB	1.17498
				KRT10	-1.28539					CD72	1.17467
				KLK5	-1.28831					CCDC74B	1.17376
				TNNC2	-1.29177					AKR1E2	1.17346
				GSDMA	-1.29451					SYP	1.17315
				IL24	-1.29976					SERPINI2	1.17269
				NT5C1A	-1.29978					MESP2	1.17257
				KY	-1.30023					LOC646851	1.1725
				FITM1	-1.30459					ZNF718	1.17238
				KYNU	-1.30594					OSTALPHA	1.17231
				DLK1	-1.30595					EBF4	1.17221
				INHBA	-1.306					PRR18	1.17216
				IFI6	-1.31164					ABCA2	1.17131
				AQP3	-1.31357					LOC286002	1.17082
				CHI3L2	-1.31439					EHF	1.16935
				ZNF385B	-1.3201					C9ORF152	1.16833
				CCDC68	-1.32341					DTHD1	1.16826
				ELFN2	-1.32342					KIF24	1.168
				CLEC2B	-1.32422					SH2D4A	1.16794
				LYPD5	-1.32611					IRF8	1.16783
				CDH15	-1.32919					KNTC1	1.16765
				IFIT1	-1.33053					C9ORF84	1.1668
				PPYR1	-1.33271					C5ORF25	1.16657
				SHD	-1.34191					PCOLCE2	1.16657
				GADL1	-1.34516					FOXD4L2	1.16651
				ASB2	-1.34632					AS3MT	1.16594
				CGB	-1.35187					GZMA	1.16594
				CCL20	-1.35284					USP51	1.16566
				SLC28A3	-1.35377					RGAG4	1.16521
				ZFP57	-1.35619					CDCA7	1.16503
				NFE2	-1.35839					LCN12	1.16491
				MOBKL2B	-1.35945					ARHGAP9	1.16484
				PEBP4	-1.3668					FOXN1	1.16475
				MT1E	-1.36755					FAM24B	1.16446
				CMYA5	-1.36906					GIMAP7	1.16184
				SOX1	-1.3705					PRCD	1.16163
				BMP2	-1.37087					PRDM15	1.16117
				WDR63	-1.37105					B4GALT6	1.16087
				SORCS2	-1.37188					TTC24	1.16046
				RSAD2	-1.37416					MFI2	1.15924
				CYORF15B	-1.38442					DNAJC5B	1.15843
				BIN1	-1.38753					C18ORF56	1.15816
				C6ORF105	-1.3903					LOC338799	1.15792
				CCL21	-1.3928					COLQ	1.15743
				PRDM8	-1.3932					KIAA1407	1.1573
				ANXA13	-1.39506					WBSCR27	1.15705
				FABP5	-1.39734					DHRS13	1.15704
				MYOM1	-1.39735					ACCN3	1.1566
				FYB	-1.39845					C20ORF132	1.15612
				BATF2	-1.40003					OR13A1	1.15541
				FSD2	-1.40378					CENPM	1.15534
				CPA4	-1.40603					ZNF554	1.15518
				GBP5	-1.40659					VWCE	1.15419
				C11ORF85	-1.40987					TP73	1.15389
				THBS4	-1.41321					IL4I1	1.1531
				BASP1	-1.41342					PACSIN1	1.15292
				LOC100131726	-1.41552					CUL9	1.15277
				CGB5	-1.41946					SPESP1	1.15257
				KCNA7	-1.41958					LOXL4	1.1517
				FAM83A	-1.42028					AKAP5	1.15041
				NCAM1	-1.42192					ROPN1B	1.15026
				MGC16121	-1.42357					ADORA2A	1.14979
				OASL	-1.42457					TMEM108	1.14978
				CA3	-1.42927					FAM64A	1.1494
				RET	-1.43021					ID2B	1.14887
				TNNI2	-1.43233					UGT8	1.14785
				ATP2A1	-1.43289					RIMS2	1.14773
				TGFBI	-1.43308					SH3BP5	1.14736
				CHGB	-1.43592					LOC100130557	1.14675
				LCN1	-1.436					CAPS	1.14627
				MAMDC2	-1.43723					CEACAM1	1.14587
				KRT84	-1.44072					SNX20	1.14526
				MAGEA4	-1.44091					ATP6AP1L	1.14524
				EMX2OS	-1.44207					HLA-DMB	1.14474
				UNC45B	-1.44322					ZNF443	1.14428
				PYGM	-1.44454					SPAG8	1.14424
				PADI2	-1.44513					MCM5	1.144
				IFNG	-1.44687					RLN2	1.14252
				SLC8A3	-1.44869					OTX1	1.14231
				FAM57B	-1.44912					C8ORF45	1.14188
				ADAMTS15	-1.44958					KLRC3	1.14188
				USP2	-1.4502					SLC25A41	1.14152
				AMTN	-1.45548					IL20RA	1.14116
				KLHL30	-1.45576					ESCO2	1.14085
				NOG	-1.45687					SPDYE7P	1.14001
				HSPB7	-1.46073					C2ORF88	1.13957
				LOC554202	-1.46586					MDK	1.13932
				GJB6	-1.46791					FLJ45079	1.13927
				CTNNA3	-1.46853					ZNF300	1.13914
				CCNJL	-1.46857					SCUBE2	1.13899
				IFIT3	-1.46962					CORT	1.13889
				DHRS7C	-1.47257					BTN1A1	1.13878
				CCK	-1.47815					KIAA1324	1.13735
				C1QTNF2	-1.4846					ACAP1	1.13731
				PRRT4	-1.48527					ITGAM	1.13644
				CES7	-1.48796					DOCK10	1.13441
				ODZ3	-1.48922					MAGI3	1.13417
				DYSFIP1	-1.49218					FOXD4L1	1.13413
				PCDH7	-1.4988					ABCB1	1.13397
				CCDC141	-1.503					TSPYL3	1.13378
				FAM46B	-1.50768					MT3	1.13351
				NEFL	-1.5121					SPATA18	1.13343
				LCE2B	-1.51231					LOC100128788	1.1326
				GJB2	-1.51379					ATF7IP2	1.13242
				CA2	-1.51552					LOC374443	1.13217
				IL12RB2	-1.51654					GGA2	1.13178
				MYH13	-1.51739					PITX1	1.13147
				GNLY	-1.51789					FOXP3	1.13104
				TNNI1	-1.51879					ALX3	1.13102
				SMTNL1	-1.52208					SPIRE2	1.13049
				LOC400696	-1.52447					LRRC46	1.13033
				LCE3C	-1.52671					FAM3D	1.12982
				C20ORF141	-1.5278					KCNQ1	1.12926
				MYL4	-1.5317					GPR143	1.12878
				S100A9	-1.532					NRIP2	1.1285
				FGF5	-1.53539					FAM161A	1.12848
				MYOM3	-1.53563					CEACAM16	1.12717
				GBP1	-1.53676					L3MBTL	1.12702
				SLC6A17	-1.53788					C5ORF56	1.12692
				MICALCL	-1.54131					SYDE2	1.12692
				EPGN	-1.5513					TSPAN12	1.1268
				COL22A1	-1.55401					CCR10	1.12618
				C20ORF200	-1.55629					DTL	1.12574
				HTR7	-1.56654					PIP5K1B	1.12569
				THBD	-1.57705					RAI2	1.12516
				NHLH2	-1.58004					CD226	1.12468
				RDH16	-1.59188					C1ORF213	1.1239
				LDB3	-1.59458					AKNA	1.1237
				CRCT1	-1.59491					ZNF10	1.12342
				LRRC2	-1.59625					DPEP1	1.12265
				MURC	-1.59888					RNF183	1.12258
				EPSTI1	-1.6008					C17ORF46	1.12153
				CXCR2P1	-1.60384					CDON	1.12122
				NGF	-1.60812					PRDM6	1.12097
				FABP4	-1.6197					STMN1	1.12035
				KANK4	-1.62551					MCM6	1.12021
				MT2A	-1.62788					DMD	1.12019
				MYLK2	-1.6289					HCN3	1.11952
				LCE2D	-1.64295					C17ORF108	1.119
				CYP27C1	-1.651					IL23A	1.11851
				SFRP1	-1.6549					SCUBE3	1.11846
				PPP1R1A	-1.66155					LOC151174	1.11834
				KIAA1644	-1.6674					AGAP7	1.11826
				RYR3	-1.66873					C3ORF42	1.11767
				IDO1	-1.67091					TTLL3	1.11667
				FIGN	-1.6729					ZNF566	1.11646
				LRRC39	-1.67539					ZNF571	1.11617
				CST6	-1.69287					TRIM2	1.11585
				AGBL1	-1.70001					TXK	1.11536
				S100A8	-1.70439					NXPH2	1.11504
				RIMS3	-1.70554					SHE	1.11495
				SIM1	-1.70954					LRRC37A4	1.11473
				CSMD3	-1.71161					TIMELESS	1.1136
				AMPD1	-1.71493					TMEM145	1.11346
				MMP13	-1.7175					FUT7	1.11338
				C6ORF142	-1.7181					TMEM194A	1.11324
				ZFR2	-1.71951					KREMEN1	1.1131
				MYH3	-1.72667					ZNF141	1.11192
				CCBE1	-1.74462					CDH26	1.11147
				C1ORF186	-1.74662					TNFRSF9	1.1114
				TNNC1	-1.74942					HSF5	1.11097
				MYOD1	-1.75119					MEF2B	1.11027
				POU3F1	-1.76026					ATP8A1	1.10805
				TTN	-1.76588					CNTLN	1.10794
				BEST3	-1.76995					MAOB	1.10761
				LCE3E	-1.78297					DENND1C	1.10643
				VEGFC	-1.78303					DLX6	1.10629
				STAC3	-1.78942					LDOC1	1.10581
				IGFN1	-1.79278					BSN	1.10572
				CXORF64	-1.80598					KCNIP2	1.10547
				CYP39A1	-1.80789					IL27RA	1.10411
				ADIPOQ	-1.80882					E2F8	1.10331
				ATP1A2	-1.81479					CXORF65	1.103
				HRC	-1.81781					MANSC1	1.103
				ELAVL2	-1.82005					WDR38	1.10282
				ITIH4	-1.82164					SPDYE8P	1.1027
				PCDHGC5	-1.83067					BHLHA15	1.10222
				EREG	-1.83182					NMNAT3	1.10204
				MYL3	-1.85175					TSPAN19	1.10202
				LOC283392	-1.85885					C1ORF220	1.10193
				CASQ1	-1.86487					WSCD1	1.10079
				DSCAM	-1.86748					CIT	1.10062
				AJAP1	-1.87024					ZNF239	1.1006
				ESR1	-1.8736					BIN2	1.10054
				ABRA	-1.87795					GLUL	1.10019
				ARSI	-1.87892					CAPN13	1.09933
				S100A7	-1.88293					HESX1	1.09778
				SPINK6	-1.88967					LOC220594	1.09771
				KIF12	-1.9049					PABPC1L	1.09751
				NOX5	-1.9246					LOC285768	1.09735
				MB	-1.93781					COL6A4P2	1.09721
				LCE3D	-1.96733					ZNF717	1.09658
				CXORF49B	-1.97878					UPK3B	1.09609
				MYH6	-1.98003					SH3GL2	1.09556
				MUSTN1	-1.98498					DDX26B	1.09554
				TLL1	-1.99333					AMIGO1	1.09538
				YIPF7	-1.99774					RIBC1	1.09446
				PRKAG3	-2.01617					CFP	1.09405
				TMOD4	-2.01631					MST1P9	1.09364
				CGB8	-2.01852					DAGLA	1.09287
				DUSP26	-2.02505					PPM1L	1.09282
				TH	-2.02712					RGS9	1.09232
				DEFB103B	-2.03123					SYTL3	1.09177
				CKM	-2.03503					NCRNA00204B	1.09161
				S100A7A	-2.03939					MAP3K15	1.09088
				XIRP1	-2.04313					SELP	1.08973
				MGC45800	-2.06989					GPT	1.08963
				PNLIPRP3	-2.076					LOC643008	1.08778
				KBTBD12	-2.07683					MCM3	1.08712
				SPTLC3	-2.08151					CCDC114	1.08688
				ASB15	-2.08509					LILRA4	1.08639
				CXCL9	-2.08652					CLEC1A	1.08635
				CHRNA1	-2.09313					CCDC30	1.08528
				TRDN	-2.09836					MLF1IP	1.08497
				ART3	-2.12072					REPS2	1.08472
				CNGB1	-2.13671					SIX2	1.0844
				CHRNG	-2.15875					S1PR4	1.08409
				ANKRD1	-2.1689					N4BP3	1.08402
				TCAP	-2.18194					SYNGR1	1.08401
				FBXO40	-2.18692					C9ORF24	1.08348
				NPY6R	-2.18962					ITPRIPL1	1.08312
				VGLL2	-2.19203					SLA	1.08279
				MYOT	-2.20744					XCL2	1.08215
				KBTBD10	-2.21785					TTBK1	1.08179
				APOBEC2	-2.24502					FAM153B	1.08179
				LHX1	-2.24739					FAM164A	1.08153
				TRIM55	-2.24867					ZNF837	1.08152
				TRHDE	-2.25582					CYP2F1	1.08123
				C1ORF68	-2.25676					SORBS2	1.08064
				HEPHL1	-2.26979					P2RY12	1.08037
				MMP28	-2.27519					CSF2RB	1.0801
				CACNG6	-2.27978					GUSBP3	1.07953
				CAMK2A	-2.28716					MBOAT1	1.07869
				NIPAL4	-2.28878					KLHDC9	1.07775
				SLC6A11	-2.29816					SSTR3	1.07747
				JPH2	-2.32536					SGOL1	1.07739
				ADRB2	-2.336					PRIM1	1.07703
				CWH43	-2.3521					BARD1	1.07702
				PAEP	-2.37775					C2ORF77	1.07696
				A2BP1	-2.38116					FANCD2	1.07666
				LMOD3	-2.41256					COL22A1	1.07643
				CASQ2	-2.46453					CENPJ	1.0762
				TRIM63	-2.47793					NCKAP1L	1.07524
				ASB10	-2.4785					LOC729375	1.07464
				SMPX	-2.55586					NSUN5P2	1.0745
				DEFB4A	-2.56702					HTRA4	1.07383
				KRT2	-2.56764					IKBKE	1.07372
				SLN	-2.57515					LOC256880	1.07333
				ACTN2	-2.60024					C5ORF23	1.07308
				TRIML2	-2.63191					C9ORF68	1.07303
				MYH8	-2.64248					SARM1	1.07234
				DUSP27	-2.64605					GLYATL2	1.07084
				CXCL11	-2.67231					CHAF1A	1.07049
				FLRT3	-2.68027					VAV1	1.06917
				DES	-2.69677					MSLNL	1.0689
				KRT1	-2.70061					TRIM45	1.06795
				CXCL10	-2.73756					VWA2	1.06761
				HHATL	-2.74616					ARHGEF19	1.06745
				IL20	-2.7566					SLC25A21	1.06741
				MYPN	-2.77445					FUZ	1.06719
				MYH7	-2.7761					C13ORF18	1.0671
				CAV3	-2.84512					C6ORF118	1.06705
				CACNA1S	-2.86003					LRRC56	1.06643
				MYLPF	-2.87047					CD53	1.06608
				CACNG1	-2.90457					TIMD4	1.06571
				MYBPC2	-2.93265					NAT2	1.06465
				MYH4	-2.94271					C9ORF139	1.06448
				ARL14	-2.96274					NCRNA00230B	1.06364
				COX6A2	-2.99975					MPPED2	1.06357
				HFE2	-3.03742					FAM107A	1.06337
				ACTC1	-3.04335					PDIK1L	1.06316
				MYF6	-3.04397					RAD51AP1	1.06301
				CASP14	-3.04957					NINL	1.06286
				MYOZ2	-3.0515					MAST1	1.06263
				ITGB1BP3	-3.12426					XKR6	1.0626
				ACTA1	-3.13253					SLC37A1	1.06254
				SLC22A3	-3.16226					F5	1.06161
				ASB5	-3.18305					LOC284440	1.06118
				PLA2G2F	-3.20383					CACNA1I	1.06095
				KBTBD5	-3.20536					TIFA	1.06084
				MYL2	-3.20975					REPIN1	1.06052
				MYH2	-3.24899					LOC100130522	1.06016
				MYBPH	-3.25033					ARHGAP30	1.05995
				C10ORF71	-3.25855					SUSD3	1.05957
				PPP1R3A	-3.26981					NCF1B	1.05917
				SMYD1	-3.29885					C19ORF45	1.05879
				XIRP2	-3.30833					HLA-DPB2	1.05764
				ARPP21	-3.31537					EZH2	1.05734
				CHRND	-3.34808					SHISA3	1.05555
				MYBPC1	-3.43491					NTN1	1.05542
				LMOD2	-3.43865					C2ORF52	1.05456
				ATP1B4	-3.45284					PRINS	1.05444
				MYOG	-3.4791					LOC728989	1.05341
				MYH1	-3.56423					ARRDC5	1.05304
				NRAP	-3.61429					TMTC2	1.05217
				MYL1	-3.7886					PTPRT	1.05194
				CSRP3	-4.29671					OIP5	1.05157
										GPR19	1.05146
										IL9R	1.05072
										CD84	1.05062
										ZNF630	1.05006
										TIGD7	1.04978
										C16ORF93	1.0492
										AMIGO3	1.04915
										BHLHE22	1.04867
										CCDC64	1.04863
										RND1	1.04827
										SCAI	1.04823
										CD1C	1.04775
										EAF2	1.04762
										SLC27A5	1.0472
										WNT10B	1.04686
										ANGPTL6	1.04654
										FGF2	1.04575
										ING4	1.04551
										C20ORF186	1.04544
										GTF2IRD2P1	1.04527
										CDK20	1.04512
										CYP3A7	1.04508
										ENPP3	1.04429
										CELF2	1.04409
										TCF19	1.04374
										ZBTB12	1.04341
										RFC5	1.04334
										GPD1L	1.04313
										ATAD5	1.04298
										ENHO	1.0424
										CACNA2D2	1.04227
										ICAM3	1.04224
										RCSD1	1.04208
										PTPN7	1.04148
										SHISA9	1.04033
										PPM1N	1.03999
										GPR120	1.03954
										C12ORF54	1.03929
										DUSP2	1.03886
										FAM53A	1.03868
										GPLD1	1.03843
										PRSS45	1.03755
										IMPG1	1.03744
										TBX6	1.03738
										ETV6	1.03674
										HELLS	1.03668
										CHIT1	1.03616
										CLU	1.03518
										LIX1	1.03491
										FOXE1	1.03385
										SPATA6	1.03299
										INPP5F	1.03295
										SH2D1B	1.03293
										ATF5	1.03278
										CLNK	1.03215
										CDC25C	1.03208
										SRRM5	1.03197
										C21ORF130	1.03188
										PRAM1	1.03074
										REN	1.03058
										FAM107B	1.03015
										CCDC157	1.02944
										GRAMD1C	1.02827
										RASSF6	1.02827
										C21ORF63	1.02824
										LGALS4	1.02819
										C8ORF77	1.02809
										GABRQ	1.02798
										CD160	1.02762
										MACC1	1.02708
										NLRP14	1.02679
										DMRTA1	1.02628
										PACRG	1.02627
										IL7	1.02607
										NCRNA00105	1.026
										ALDH3A1	1.02593
										E2F7	1.02557
										MYCBPAP	1.02526
										PLA2G4C	1.02523
										MYRIP	1.02509
										ITGA2B	1.02506
										RHEBL1	1.02506
										SEZ6L2	1.02438
										WAS	1.02405
										TMEM220	1.02268
										BATF	1.0222
										CHST10	1.02112
										C10ORF68	1.02091
										BMF	1.02083
										SNAP91	1.02075
										ZNF829	1.02067
										FLJ35024	1.02066
										KCNJ5	1.02016
										TMCO4	1.01947
										NCRNA00176	1.01918
										SIX4	1.01915
										LOC100128288	1.01874
										ST18	1.0185
										MAT1A	1.01803
										OCLN	1.018
										CCKAR	1.0177
										REM2	1.01765
										SCN11A	1.01661
										SPEF2	1.01637
										OCM	1.01613
										MGAT4A	1.01612
										RUNX3	1.01567
										C19ORF38	1.01544
										C12ORF42	1.01531
										TAL2	1.01495
										FRAT2	1.01491
										KCNQ3	1.01474
										RPS6KL1	1.01432
										ARHGAP24	1.0138
										SRGAP3	1.01377
										SMAD5OS	1.01328
										CECR2	1.0129
										C1ORF63	1.01254
										TMEM116	1.01201
										MTMR9L	1.01196
										PTPRS	1.0119
										FAM102B	1.01166
										P2RY13	1.01152
										ITGB7	1.0115
										SAP30	1.01147
										MTMR7	1.01135
										LOC391322	1.01045
										BTK	1.01038
										POLQ	1.01019
										SCPEP1	1.00939
										ORC1L	1.0093
										MERTK	1.00881
										ENTHD1	1.00873
										GNG7	1.00853
										POLA1	1.00842
										GPR172B	1.00769
										CCDC110	1.00747
										OR2B6	1.00597
										C9ORF72	1.00574
										OSBPL7	1.00564
										PRSS50	1.00553
										SFXN2	1.0053
										RPL32P3	1.00497
										C4ORF21	1.00428
										DPT	1.00407
										NPNT	1.00384
										GPRASP1	1.00323
										GGT6	1.00266
										SAMD10	1.00263
										NDST3	1.00195
										ANKRD24	1.00154
										LIN9	1.00116
										NCF1C	1.0011
										NRCAM	1.00105
										DLG2	1.00049
										SYT17	1.0004
										CTLA4	1.00028
										TEKT2	1.00023
										SCN7A	-1.00008
										SHISA6	-1.00083
										PLA2G2F	-1.00106
										DNAH17	-1.00122
										MRC1	-1.00212
										C6ORF114	-1.00224
										OBFC2A	-1.00243
										TMEM79	-1.00315
										KDELR3	-1.00361
										VGLL3	-1.00371
										SLC2A9	-1.00584
										RAP1GAP	-1.00597
										C16ORF57	-1.00611
										BDKRB2	-1.0065
										PCDHGB4	-1.00708
										MYOF	-1.00801
										DNAJB5	-1.00949
										MFSD2A	-1.00973
										ALPPL2	-1.00997
										UBASH3B	-1.0103
										RAPGEF3	-1.01119
										FJX1	-1.01158
										FLJ23867	-1.01201
										SLC27A4	-1.01278
										PLEKHN1	-1.01412
										EGFL7	-1.01538
										FAM83B	-1.01576
										CHORDC1	-1.01681
										ATP1A2	-1.01707
										GJB7	-1.01718
										SPOCK3	-1.01766
										HRCT1	-1.01846
										CNN1	-1.02028
										C7ORF10	-1.02049
										SPRR2C	-1.02112
										SLC29A4	-1.02155
										DRD2	-1.02203
										MBOAT2	-1.02239
										POSTN	-1.02429
										MICAL2	-1.02442
										C1ORF170	-1.02476
										VIT	-1.02574
										C6ORF141	-1.02678
										SERPINB7	-1.02804
										SLITRK2	-1.0281
										PLTP	-1.02852
										SIRPA	-1.02924
										GPRC5A	-1.02948
										CALD1	-1.02992
										CCL27	-1.03046
										ELAVL2	-1.03249
										GPR123	-1.03284
										SAMD4A	-1.03377
										PRKG1	-1.03397
										LOC654342	-1.03458
										PAPPA2	-1.03472
										SEPX1	-1.03557
										DPYSL4	-1.03654
										MAP4K4	-1.03667
										REEP6	-1.03756
										VCX	-1.03795
										VCX3A	-1.03796
										SHD	-1.03947
										GPR111	-1.04018
										IFITM3	-1.04154
										RTN4	-1.04252
										CASP4	-1.0431
										SRPX2	-1.0431
										C6ORF25	-1.04387
										NID1	-1.04418
										PPYR1	-1.04427
										STAC3	-1.04459
										GFOD1	-1.04504
										BTG4	-1.04553
										TRAM1L1	-1.04634
										PKP3	-1.04708
										TREX2	-1.04726
										ZSCAN12P1	-1.04798
										SGMS2	-1.048
										ENPEP	-1.04801
										CLDN6	-1.04841
										CPS1	-1.04855
										LRRC3	-1.04994
										NPTX2	-1.05001
										GNRHR	-1.05096
										NOD2	-1.05144
										TREM2	-1.05151
										LGALS1	-1.05157
										LFNG	-1.05408
										GAP43	-1.05508
										ADRA2C	-1.0558
										COL6A3	-1.05612
										GLT8D2	-1.05689
										FLJ44054	-1.05741
										EPPK1	-1.05803
										ART3	-1.05844
										ZNF323	-1.05882
										CNTN5	-1.05933
										CTSG	-1.05965
										C7ORF57	-1.05974
										SSFA2	-1.06194
										FOXC2	-1.06199
										CLC	-1.06241
										SOST	-1.06282
										HSD17B1	-1.06292
										SST	-1.06491
										EPHA5	-1.06501
										CASQ1	-1.06741
										SLC24A2	-1.06855
										ARRDC4	-1.06932
										TUBA4B	-1.06946
										COL6A1	-1.07036
										JPH3	-1.0705
										GALNTL6	-1.07085
										LGSN	-1.07131
										F2RL2	-1.07261
										C20ORF195	-1.07392
										FKBP9L	-1.07713
										FAM26E	-1.07794
										KIAA1257	-1.07827
										SPRR2F	-1.07856
										KCNK6	-1.0801
										MUSTN1	-1.08118
										EFNB2	-1.08127
										DNMT3B	-1.08225
										SLC22A1	-1.08252
										GDF1	-1.08265
										PDLIM7	-1.08446
										RNF39	-1.08504
										FPR2	-1.08559
										EYA4	-1.08604
										CTSC	-1.08697
										LOC152225	-1.08728
										FZD3	-1.08733
										SERPINB5	-1.08817
										PCYT1B	-1.08903
										ANXA10	-1.0909
										CARD6	-1.093
										NELL2	-1.09621
										P2RY6	-1.09623
										HES7	-1.09721
										RHOB	-1.0973
										C11ORF20	-1.09752
										MGAM	-1.10086
										CYP27B1	-1.10092
										RNF128	-1.10165
										UCA1	-1.10207
										EGR4	-1.10269
										DGKI	-1.104
										LOC100130386	-1.10424
										THBD	-1.10447
										PPP1R1C	-1.10474
										CLCN1	-1.10498
										HTRA3	-1.10544
										TRIM6	-1.10553
										C10ORF67	-1.10625
										TMEM154	-1.1065
										ZSCAN23	-1.10674
										MSC	-1.10783
										PRKCDBP	-1.10787
										PDGFC	-1.10823
										UBTD1	-1.10839
										BOK	-1.1091
										GPR97	-1.10928
										RIN1	-1.10988
										MYADM	-1.11018
										TNFSF9	-1.11052
										BGN	-1.11177
										C1QL4	-1.11243
										AADACL2	-1.11268
										KIF3C	-1.11291
										PEAR1	-1.11409
										TMEM200B	-1.11479
										ELFN1	-1.1151
										SEC14L2	-1.11529
										PXN	-1.11657
										LILRA3	-1.11785
										F13A1	-1.1208
										KCNE1L	-1.12132
										STK32B	-1.12223
										FHL2	-1.12226
										FIBIN	-1.12235
										PCDHB2	-1.12265
										SLC16A1	-1.12304
										GRIA3	-1.12376
										C16ORF74	-1.12419
										C19ORF59	-1.12493
										CD248	-1.12508
										COL13A1	-1.12678
										ALDH7A1	-1.12699
										SERPINH1	-1.12805
										XDH	-1.12839
										IER3	-1.12905
										C1ORF116	-1.12914
										MPP6	-1.13205
										C11ORF63	-1.13216
										IGSF1	-1.13245
										ARHGDIG	-1.13379
										MUC12	-1.13515
										LOC285954	-1.13581
										LRRC17	-1.13608
										CHRDL2	-1.13677
										ARL14	-1.13734
										RRAS2	-1.14001
										KCND2	-1.14012
										FAM55B	-1.14015
										ABHD12B	-1.14098
										LPCAT1	-1.14114
										SULT2B1	-1.14155
										PMP2	-1.14162
										ENKUR	-1.142
										DSG4	-1.1429
										CXCL6	-1.14363
										SCN5A	-1.14363
										ARHGAP36	-1.14396
										SORCS3	-1.14679
										PRNP	-1.14723
										TREML3	-1.14883
										C6ORF138	-1.1492
										KLK4	-1.15021
										VSNL1	-1.15057
										DHRS7	-1.1506
										MYBPC2	-1.15171
										LCN1	-1.15254
										GRB14	-1.15463
										FKBP9	-1.15464
										LHX9	-1.15465
										ADAMTSL5	-1.15478
										PCDHGB5	-1.15483
										PLEC	-1.15527
										DKFZP779M0652	-1.15529
										LPPR5	-1.15542
										NAV1	-1.15629
										MAP1A	-1.15695
										EPO	-1.15843
										CD44	-1.15909
										FAM132A	-1.15917
										LTBP1	-1.15933
										TFPI2	-1.1598
										LGALS9B	-1.15995
										MAB21L2	-1.16026
										C10ORF114	-1.16135
										CTSL1	-1.1618
										FSD2	-1.16394
										PRPH	-1.16398
										SCN9A	-1.16412
										APBB2	-1.16769
										TSHZ3	-1.16778
										LOC283404	-1.16829
										LRIT2	-1.16884
										NEXN	-1.16884
										PTPRZ1	-1.16958
										ACAN	-1.17166
										ADAMTS14	-1.17336
										SGPP1	-1.17398
										SULF2	-1.17599
										FADS3	-1.17683
										TMEM59L	-1.17758
										HSPC159	-1.17812
										CCL7	-1.1785
										TNFAIP6	-1.17874
										FABP5L3	-1.18088
										RDH8	-1.18182
										NKX2-5	-1.18291
										PLK2	-1.18489
										BEND6	-1.18537
										IL8	-1.18543
										RBP1	-1.18716
										INSC	-1.18719
										HIST1H2BG	-1.18806
										NKAIN1	-1.18831
										PDZK1	-1.19072
										GALNTL2	-1.19102
										APLN	-1.19169
										SLITRK1	-1.19306
										GRP	-1.19317
										PAX3	-1.19338
										MEG3	-1.19418
										TP53TG3B	-1.19479
										UGT1A8	-1.19481
										IGLON5	-1.19713
										SCT	-1.19715
										C13ORF29	-1.19752
										CPA2	-1.19761
										KCTD4	-1.19782
										GUCA1A	-1.19797
										CPA6	-1.19844
										CCRN4L	-1.19883
										BDKRB1	-1.19921
										IFFO2	-1.19931
										DCUN1D5	-1.1995
										FHL1	-1.20244
										EHD2	-1.20339
										TRNP1	-1.20371
										SNAI2	-1.2043
										ANO1	-1.20628
										ADPRHL1	-1.20649
										FXYD5	-1.20655
										LOC100188947	-1.20723
										C4ORF26	-1.2079
										SHANK1	-1.20801
[truncated: 916 more rows]
