# Supplementary material for: Transcriptomic analysis predicts the risk of progression of premalignant lesions in human tongue
Source: Discov Oncol. 2023 Feb 23;14:24. doi: 10.1007/s12672-023-00629-y (PMC9950315; doi:10.1007/s12672-023-00629-y)
Supplement: Supplementary file 9 — (XLSX 923 KB) [file 12672_2023_629_MOESM9_ESM.xlsx]

## Sheet: AUC_ROC_per_gene
Supplementary Table S7
		Area under curve (AUC) scores of the Receiver Operator Characteristic (ROC) curve of individual transcripts
gene	AUC	dys_baseMean	dys_log2FC	dys_pval	dys_padj	scc_baseMean	scc_log2FC	scc_pval	scc_padj
ENDOU	1	4313.71	-0.385032	0.00536264	0.0552639	3549.5	-4.76433	5.15941e-19	7.93031e-17
FAM3B	1	617.291	-1.34516	8.6641e-09	3.36023e-06	822.255	-6.82452	1.79416e-28	1.21545e-25
RMND5B	1	1416.48	-0.376624	0.00344503	0.0431421	984.335	-2.05303	2.18453e-33	3.32977e-30
SDS	1	9.56794	0.0665144	0.509295	0.705971	38.5498	2.87625	1.19792e-16	1.1412e-14
SLC5A8	1	1.78268	0.000699875	0.990273	NA	19.5861	-4.42813	4.09615e-07	5.68026e-06
SYT12	1	12.578	-0.422574	0.00716594	0.0655994	67.1274	2.35649	4.54777e-10	1.22149e-08
TGM1	1	26392.9	-0.0888344	0.440896	0.657248	14653.1	-2.58178	5.72045e-15	4.07999e-13
DYNAP	0.989899	641.139	0.212227	0.0998945	0.286476	1252.08	-5.68334	8.76298e-28	5.17044e-25
ELF5	0.989899	80.5272	0.735601	0.000124915	0.00583022	210.533	-3.72481	1.32925e-09	3.27233e-08
OCLN	0.989899	554.525	-0.0116743	0.925923	0.965546	490.499	-2.28224	4.56754e-19	7.14059e-17
SH3BGRL2	0.989899	2622.36	-0.566371	0.00157374	0.0275346	2127.05	-4.58039	3.67495e-57	6.72186e-53
TGM3	0.989899	133724	-0.0761342	0.544071	0.73279	75778.4	-5.79676	4.61654e-14	2.75952e-12
TMPRSS2	0.989899	834.558	-0.355131	0.0154525	0.102222	704.72	-6.05769	4.21283e-28	2.65713e-25
CDK2	0.979798	449.85	-0.12673	0.178842	0.399392	516.747	0.69517	3.47e-05	0.000275357
CLDN7	0.979798	3230.78	-0.8543	3.6408e-05	0.00258974	2431.39	-3.54553	2.36152e-29	1.66133e-26
FAM3D	0.979798	2478.53	-0.691034	0.000681702	0.0166325	2155.54	-6.20913	6.69845e-31	5.83435e-28
GBP6	0.979798	21343.8	-0.224968	0.0806136	0.252279	12265.2	-3.00127	2.84681e-21	5.85066e-19
GNRHR	0.979798	33.7414	0.444832	0.00514967	0.0540361	28.7088	-2.00808	3.48399e-07	4.91331e-06
SERPINB13	0.979798	6883.73	0.247543	0.054792	0.20541	5715.25	-2.22152	5.39883e-09	1.17556e-07
C9orf152	0.979798	39.8932	-1.3374	0.000146479	0.00650972	65.5001	-5.88519	8.06987e-19	1.21175e-16
HOXA10	0.979798	4.09766	0.34621	0.00959523	NA	26.8064	4.7689	8.53789e-14	4.8802e-12
MAL	0.979798	80257.9	-0.83058	0.000386936	0.0119371	38579.3	-6.57366	5.52302e-17	5.61231e-15
N4BP3	0.979798	718.952	-0.258521	0.0385978	0.171231	578.422	-2.17334	2.6365e-18	3.57217e-16
REN	0.979798	12.7908	0.0776979	0.416189	0.636914	15.4767	-3.63512	2.80302e-07	4.06583e-06
TMPRSS11B	0.979798	7429.46	-0.430732	0.00692608	0.0640289	6924.55	-6.9364	3.58073e-41	2.18317e-37
GDPD3	0.969697	823.307	-0.171349	0.180406	0.401344	526.645	-2.55357	4.30439e-16	3.61154e-14
GPX3	0.969697	13077.9	-0.277696	0.0354968	0.163105	9822.22	-3.11727	1.74542e-24	6.25988e-22
KLHDC7A	0.969697	49.0084	-0.530693	0.00224245	0.0335729	27.0994	-5.00368	6.81291e-13	3.27074e-11
LOC728606	0.969697	10.302	0.756449	0.000634107	0.0158933	9.79512	-0.659463	0.019322	0.0548532
MET	0.969697	494.212	0.294581	0.0241451	0.131883	870.916	2.32295	5.66193e-16	4.70738e-14
PPP4R4	0.969697	11.3109	0.460753	0.00641663	0.061519	40.3894	2.76768	3.01935e-17	3.22965e-15
SETMAR	0.969697	195.664	-0.260512	0.012419	0.0911336	169.057	-0.977369	1.46902e-13	8.04484e-12
STX1A	0.969697	31.333	0.11689	0.354545	0.582287	83.1215	1.96279	5.9917e-13	2.92251e-11
TCTN2	0.969697	139.715	-0.164078	0.152078	0.363278	161.145	0.522046	0.000240567	0.00144727
CDCA4	0.959596	429.728	-0.0986481	0.278771	0.512538	672.249	0.793349	9.86912e-06	9.22884e-05
CRYM	0.959596	58.4033	-0.217535	0.0850658	0.260948	125.626	-4.58671	6.97119e-28	4.25033e-25
CSTA	0.959596	90411.2	-0.197718	0.119334	0.317361	62482.1	-3.18299	1.21716e-16	1.15352e-14
EPGN	0.959596	1316.46	0.390767	0.00991694	0.0805269	995.535	-1.74382	4.59211e-05	0.000349685
GLYATL1	0.959596	3.55609	0.0558413	0.538711	NA	5.76387	-2.77608	7.21508e-06	7.03845e-05
HCG22	0.959596	1773.51	-0.162807	0.175432	0.395626	841.305	-6.07854	1.46134e-38	4.45489e-35
KRT78	0.959596	37415.4	-0.560605	0.00211072	0.0325106	24878.6	-5.84498	1.01616e-25	4.64663e-23
SUSD4	0.959596	1095.3	-0.206239	0.10448	0.293985	811.564	-2.74637	1.42392e-14	9.23581e-13
TMPRSS11BNL	0.959596	304.702	-0.223012	0.0729385	0.239053	205.144	-5.46877	4.01879e-33	5.65444e-30
TMPRSS11E	0.959596	5416.8	-0.208021	0.108308	0.299675	3960.37	-4.33895	9.73727e-21	1.87478e-18
C2orf54	0.949495	4367.87	-0.817356	5.63728e-05	0.00343916	3258.03	-4.26906	1.06099e-22	2.89651e-20
CACNA1D	0.949495	47.8086	0.145814	0.249831	0.482822	23.7294	-1.30942	1.96536e-08	3.78404e-07
FUT6	0.949495	1083.49	-0.571007	0.0012474	0.0238204	838.95	-5.25688	5.02316e-32	5.74242e-29
HOXC5	0.949495	2.90287	0.101639	0.220462	NA	3.69674	3.29693	1.77588e-06	2.08222e-05
LRFN2	0.949495	23.4112	-0.491224	0.00376306	0.0454828	17.2752	-3.96219	4.91053e-12	2.04598e-10
PTPRH	0.949495	16.62	0.0123482	0.907603	0.957758	32.9976	3.09377	9.53114e-17	9.3728e-15
SPINK5	0.949495	75337.8	-0.225705	0.0838536	0.258643	48354.6	-4.90429	1.15599e-17	1.33101e-15
ALOX12	0.949495	6617.96	-0.355343	0.0156573	0.102798	3384.62	-5.31419	3.52015e-23	1.00349e-20
EXT1	0.949495	1253.75	0.177233	0.149597	0.359726	1359.69	1.90211	6.16563e-22	1.46462e-19
HAS2	0.949495	65.9981	0.242319	0.0645607	0.224123	144.186	2.29594	3.90369e-12	1.65283e-10
IL36A	0.949495	6013.09	-0.184948	0.147206	0.356027	3381.42	-4.99084	3.31662e-21	6.74047e-19
KIF14	0.949495	73.739	0.115339	0.362214	0.589657	120.981	1.93532	3.83161e-11	1.30556e-09
SPRR3	0.949495	514011	-0.113043	0.217542	0.447079	301569	-5.85113	1.09722e-13	6.21342e-12
ACSM3	0.939394	39.4714	-0.267581	0.0444085	0.183364	36.1278	-1.99971	5.72492e-14	3.37788e-12
ADAD2	0.939394	15.5539	-0.832988	0.000492547	0.0138091	19.9153	-2.82833	1.95854e-12	8.57023e-11
CADM4	0.939394	976.189	-0.128492	0.218245	0.448071	633.459	-1.3679	1.57044e-08	3.0887e-07
CGNL1	0.939394	1672.53	-0.335656	0.0174326	0.109543	1125.17	-3.39445	1.19058e-23	3.69099e-21
CSPG4	0.939394	722.277	0.430241	0.00490927	0.0527488	1785.58	2.78091	1.79703e-13	9.58293e-12
DYM	0.939394	721.976	0.0525151	0.633599	0.797135	599.348	-0.707004	3.06037e-15	2.26628e-13
ECHDC2	0.939394	914.509	-0.539499	0.000136783	0.00615766	857.706	-2.21519	1.07878e-16	1.04957e-14
FOXK1	0.939394	779.475	-0.0114771	0.924705	0.965112	822.943	0.925302	1.74211e-09	4.18724e-08
ITGB4	0.939394	4721.16	-0.0169826	0.874612	0.94068	6067.05	1.08131	1.40837e-05	0.000126339
KRTAP4_8	0.939394	NA	NA	NA	NA	NA	NA	NA	NA
NKX2_3	0.939394	NA	NA	NA	NA	NA	NA	NA	NA
PSMC3IP	0.939394	76.7274	-0.2432	0.0430655	0.18024	101.454	0.686585	0.000172879	0.00109341
RAET1E	0.939394	1897.08	-0.222659	0.0751607	0.24317	1080.45	-2.29519	4.27535e-09	9.47884e-08
SHROOM3	0.939394	1379.85	-0.234327	0.072647	0.238722	939.485	-2.90328	1.17174e-22	3.15181e-20
TMEM170A	0.939394	37.2763	-0.196529	0.121896	0.321288	52.1671	0.636935	0.000203309	0.00125126
LRRC26	0.929293	5.97053	-0.138858	0.168296	NA	331.177	-3.81236	2.3447e-10	6.74322e-09
ADH7	0.929293	3460.8	-0.290325	0.0325886	0.155762	2171.92	-4.00372	4.33728e-11	1.44768e-09
ANKRD35	0.929293	1414.81	-0.144065	0.252184	0.484936	1099.8	-2.88709	3.14727e-14	1.94482e-12
CFTR	0.929293	23.5446	-0.427583	0.00905869	0.0764544	37.4254	-4.57169	7.34495e-15	5.10823e-13
CRISP3	0.929293	2374.61	-0.389692	0.0125925	0.091776	5255.78	-8.34211	1.32421e-26	6.7281e-24
DHRS11	0.929293	342.125	-0.465243	0.000755178	0.0177505	285.866	-2.0568	4.97863e-22	1.21419e-19
HOXC11	0.929293	7.03994	0.1235	0.131036	0.334605	15.6076	6.11435	1.56814e-16	1.44135e-14
HOXD13	0.929293	6.08993	0.0600058	0.166542	NA	19.5692	5.53031	2.50607e-16	2.19323e-14
LAMC2	0.929293	1322.38	0.352571	0.0101405	0.0817493	8959.75	4.187	1.34003e-24	4.9021e-22
LOC645638	0.929293	1793.41	-0.487215	0.00323367	0.0416389	1888.85	-4.21356	2.43935e-25	9.91514e-23
MAFK	0.929293	618.366	-0.372163	0.000136361	0.00615766	895.875	0.289276	0.0781964	0.166934
MELK	0.929293	216.756	-0.0711053	0.54456	0.733105	369.284	1.31447	1.31814e-05	0.000119238
MYZAP	0.929293	578.531	-0.260202	0.0507463	0.197046	416.546	-3.15006	1.27137e-15	9.89559e-14
PI15	0.929293	19.2666	1.10994	0.000433854	0.0129223	158.375	4.41093	1.34958e-21	2.9387e-19
RNASE10	0.929293	1.42052	0.0268464	0.565119	NA	19.6238	4.82892	9.32929e-11	2.86312e-09
SCG5	0.929293	6.29639	0.0972522	0.319974	NA	35.7164	3.45014	6.67737e-13	3.22258e-11
SLC37A1	0.929293	402.235	-0.395242	0.00553569	0.0562024	386.12	-2.13474	3.14041e-35	8.2059e-32
SMIM5	0.929293	863.271	-0.78441	2.41469e-05	0.00189101	527.585	-3.25054	1.73096e-18	2.43545e-16
SPINK7	0.929293	20377.9	-0.0737742	0.529825	0.721177	10323.4	-5.12704	1.6177e-17	1.81061e-15
ST8SIA6	0.929293	9.92297	0.373246	0.0138692	0.0967961	7.89606	-1.16424	0.00147	0.00659499
SULT1E1	0.929293	1.18663	0.0206982	0.727203	NA	19.0488	2.23359	5.31463e-06	5.38545e-05
A2ML1	0.929293	60519.8	-0.190761	0.136277	0.342569	29104.1	-3.7366	1.82898e-17	2.00323e-15
CEACAM7	0.929293	2152.14	-0.137156	0.275158	0.509323	948.689	-6.24975	2.23514e-25	9.29157e-23
CYP2F1	0.929293	14.5481	-0.58817	0.00376404	0.0454828	15.5294	-6.06698	7.92076e-15	5.42616e-13
GCNT3	0.929293	406.177	-0.500371	0.00409983	0.0478725	457.391	-4.63739	9.02255e-24	2.89529e-21
RBM28	0.929293	319.99	-0.189671	0.0669477	0.227759	313.379	0.420776	0.00448656	0.0168336
SLC13A4	0.929293	185.528	-0.127791	0.312923	0.545789	116.68	-3.82591	1.83753e-14	1.17519e-12
C11orf84	0.919192	168.615	0.0496369	0.684805	0.82954	325.771	1.62516	1.69574e-13	9.14952e-12
CAPS2	0.919192	11.5234	0.0911377	0.44801	0.663172	10.6787	-1.29006	0.000291877	0.0017073
CRNN	0.919192	168869	-0.462711	0.00579694	0.0579658	85487.1	-6.18641	6.16895e-15	4.32323e-13
DUOXA2	0.919192	279.737	-0.119123	0.321937	0.554513	200.497	-4.84522	8.90689e-19	1.31384e-16
EN2	0.919192	8.43671	1.63766	0.000123189	0.00581631	30.8441	5.26228	9.53364e-15	6.34109e-13
FUT3	0.919192	2440.24	-0.430377	0.00276224	0.0378423	1660.93	-3.36052	1.68521e-17	1.86813e-15
GGT6	0.919192	1876.48	-0.228837	0.0678495	0.229724	1165.51	-3.07639	4.30787e-13	2.15878e-11
HOPX	0.919192	23735.1	-0.141389	0.265751	0.499115	15950.1	-3.19492	3.96913e-15	2.8924e-13
HSD17B12	0.919192	763.234	0.253871	0.00764466	0.0682697	782.784	-0.260271	0.00622881	0.0219521
KLK12	0.919192	9535.35	-0.0945051	0.453038	0.667183	5340.42	-3.49349	7.22258e-13	3.44032e-11
LMAN1L	0.919192	9.47535	-0.00701089	0.943154	0.973752	9.19765	-1.8167	0.000719967	0.00364286
MACC1	0.919192	711.986	-0.234952	0.0627731	0.221323	518.84	-2.24717	9.27053e-20	1.55566e-17
MMEL1	0.919192	26.8587	-0.0333161	0.783885	0.892474	15.8159	-2.19126	6.40394e-08	1.0876e-06
NMU	0.919192	484.797	-0.591208	0.000565304	0.0149138	482.984	-3.35495	2.98443e-23	8.80454e-21
SCNN1B	0.919192	2083.75	-0.163543	0.20036	0.427487	1027.58	-3.24057	1.68069e-09	4.0556e-08
SPNS2	0.919192	6688.14	-0.144564	0.255793	0.488375	4020.12	-2.84683	1.61592e-11	5.93512e-10
SPRR2C	0.919192	4540.86	-0.0499616	0.689991	0.831737	3235.29	-3.64293	1.93023e-10	5.64894e-09
TEC	0.919192	188.683	-0.220095	0.0787039	0.24903	166.339	-1.84717	1.92458e-12	8.46213e-11
ZDHHC15	0.919192	31.9089	0.0493845	0.694476	0.834427	28.0438	-1.58764	6.49255e-08	1.10061e-06
HDHD2	0.919192	405.307	-0.0552606	0.630273	0.795039	373.798	-0.912833	2.1012e-10	6.09082e-09
PSCA	0.919192	2085.77	-0.854583	0.000586422	0.0152836	2186	-6.04389	4.64056e-44	4.24402e-40
PTPN9	0.919192	608.411	0.0443137	0.651567	0.808948	611.193	0.680327	4.56329e-07	6.20573e-06
TEDDM1	0.919192	2.97087	0.147145	0.128555	NA	2.4634	-1.00396	0.01495	0.0445575
LCN2	0.909091	10299.3	-0.193645	0.132983	0.337933	9591.72	-3.2571	2.44127e-11	8.57069e-10
ATP13A4	0.909091	970.952	-0.04893	0.690205	0.831872	598.099	-3.38652	8.92802e-11	2.74458e-09
CA13	0.909091	130.129	-0.044326	0.72041	0.85127	126.746	-1.67139	2.00502e-09	4.75666e-08
CGB	0.909091	0.952431	-0.0537767	0.298685	NA	3.57671	1.14294	0.0110924	0.0351388
CSTB	0.909091	177484	-0.456401	0.00276226	0.0378423	105391	-3.42274	5.11007e-24	1.76355e-21
E2F7	0.909091	91.8575	-0.0274046	0.82704	0.914635	119.01	1.77276	1.37411e-07	2.15556e-06
IL24	0.909091	6.11951	0.0796361	0.266035	NA	179.401	6.53779	7.66536e-24	2.5037e-21
KIF18B	0.909091	182.698	-0.142756	0.261654	0.49467	222.8	0.994044	3.78268e-05	0.000297204
MSC	0.909091	127.063	0.269999	0.0439402	0.182395	216.261	2.76962	3.20704e-16	2.75399e-14
PHYHD1	0.909091	263.447	-0.740291	2.72922e-06	0.000404148	266.757	-2.64407	1.54536e-17	1.75304e-15
S1PR5	0.909091	196.914	-0.0274072	0.823621	0.912826	204.341	1.21519	9.46224e-08	1.5453e-06
SERPINB1	0.909091	13325.5	-0.470853	0.00151566	0.0268596	9433.4	-2.27567	1.10122e-23	3.47285e-21
SLC9A3	0.909091	117.551	-0.826359	0.000810315	0.0184914	166.633	-4.72866	1.78362e-25	7.587e-23
TMPRSS11D	0.909091	10278.9	-0.132058	0.297856	0.531819	6536.21	-4.03055	3.75807e-16	3.19716e-14
B3GNT6	0.909091	23.618	-0.202658	0.110739	0.303471	26.184	-3.87569	1.22399e-13	6.78424e-12
C20orf118	0.909091	21.45	0.00548386	0.964786	0.983812	11.159	-2.20411	2.72499e-07	3.97153e-06
C9orf169	0.909091	4768.38	-0.379464	0.00745259	0.0671063	3302	-3.69042	9.16072e-17	9.10646e-15
CEACAM5	0.909091	7832.36	-0.198651	0.120185	0.318422	3392.42	-4.20239	5.65943e-18	6.85541e-16
CLIC3	0.909091	4146.86	-0.447371	0.00202596	0.031821	2935.28	-3.14728	1.55263e-17	1.75304e-15
DNAH10	0.909091	4.22059	0.228381	0.0607068	NA	11.7405	1.634	0.00067602	0.00344815
DUSP5P1	0.909091	2.2539	0.118974	0.149631	NA	8.10152	2.73946	1.11265e-06	1.37892e-05
HOXC8	0.909091	3.71033	0.656378	0.00189257	NA	15.6724	5.19397	7.70568e-13	3.64198e-11
KCNAB1	0.909091	40.1186	0.085637	0.493889	0.696473	35.2672	-1.8726	2.91485e-08	5.33688e-07
MAPK10	0.909091	50.7247	0.34985	0.0137561	0.0963758	37.8	-1.42918	6.61047e-06	6.49367e-05
SCEL	0.909091	15713.5	-0.24792	0.0603468	0.216845	11581.8	-4.03056	9.37733e-17	9.27139e-15
TTC22	0.909091	1159.66	0.0122398	0.921724	0.963669	786.009	-1.46635	1.30213e-06	1.58887e-05
VSIG10L	0.909091	5164.46	-0.0847391	0.500059	0.70001	2984.33	-2.89512	1.8903e-12	8.39209e-11
EPHX2	0.89899	757.961	-0.580655	0.00042082	0.012694	655.647	-2.83671	4.49532e-21	8.93737e-19
ATP6V0A4	0.89899	466.164	-0.946263	0.00026838	0.00944197	323.495	-6.48168	1.2547e-30	9.97814e-28
ATP6V0D2	0.89899	5.24626	0.0514653	0.552945	NA	14.2355	2.6992	6.01823e-07	7.92508e-06
C12orf29	0.89899	537.391	0.183845	0.140923	0.34803	522.263	-1.05204	5.80722e-07	7.6971e-06
C1orf177	0.89899	206.486	-0.296889	0.0281265	0.143532	125.318	-3.42619	6.90035e-16	5.63456e-14
CBR4	0.89899	302.418	-0.116885	0.259893	0.492829	276.355	-0.802625	6.4096e-07	8.39212e-06
CCL11	0.89899	7.62884	0.13048	0.20967	0.438206	85.9515	4.7678	7.08018e-12	2.87147e-10
CCSAP	0.89899	146.8	0.24669	0.029398	0.147049	187.497	1.02863	8.3254e-12	3.31764e-10
CLDN17	0.89899	1189.96	-0.103989	0.399877	0.623012	764.024	-4.01297	1.79666e-11	6.53335e-10
COBL	0.89899	841.223	-0.290378	0.0291519	0.14638	595.172	-2.21726	1.3803e-08	2.75622e-07
CYP2R1	0.89899	186.85	-0.122167	0.331179	0.562462	184.658	-1.25658	3.55514e-10	9.76384e-09
EHF	0.89899	9652.25	0.00253142	0.983714	0.992545	6880.28	-2.26366	3.12924e-08	5.70089e-07
EIF4B	0.89899	9146.32	-0.0023346	0.981261	0.991364	7831.06	-0.525245	2.22881e-07	3.30098e-06
EYA2	0.89899	574	-0.509883	0.00235031	0.0345987	380.789	-3.82364	2.7246e-23	8.16977e-21
FOXI2	0.89899	8.59415	-0.0483102	0.650246	0.80823	9.25106	-2.83472	4.35645e-10	1.17701e-08
LBX2	0.89899	6.31068	0.126538	0.249317	NA	13.1213	2.36733	8.11755e-07	1.04049e-05
MIR600HG	0.89899	207.686	-0.338872	0.0105349	0.0835874	152.923	-1.89396	2.62379e-12	1.13456e-10
NCRNA00185	0.89899	19.3671	-0.00203917	0.967215	0.985108	29.7662	-2.29983	9.28606e-10	2.35905e-08
OLFML2A	0.89899	1039.49	-0.104295	0.380329	0.605293	996.924	1.04376	5.89991e-06	5.90346e-05
PAX9	0.89899	3136.94	-0.450996	0.0041621	0.0482033	1985.39	-3.74976	1.7747e-27	9.83669e-25
PRR11	0.89899	281.899	-0.121444	0.335357	0.566251	412.721	1.03898	0.000129846	0.000855861
PRSS27	0.89899	5944.21	-0.42126	0.00457761	0.0507589	4520.28	-4.10319	3.65944e-18	4.64825e-16
RNF224	0.89899	71.3297	-1.13572	1.15817e-05	0.00118274	47.4344	-3.55426	1.23292e-15	9.63735e-14
SLC16A9	0.89899	385.905	0.36687	0.00824275	0.0717617	253.901	-1.69281	2.14646e-06	2.45534e-05
SLC44A2	0.89899	5196.81	-0.221425	0.0183144	0.112873	3640.17	-0.870184	5.74749e-12	2.37308e-10
SLC8A1_AS1	0.89899	NA	NA	NA	NA	NA	NA	NA	NA
SYNE4	0.89899	9.7673	-0.318052	0.0239057	0.131248	31.3636	-2.06125	1.37301e-07	2.15556e-06
TGFBI	0.89899	3118.44	0.241509	0.0661939	0.226519	10550.5	3.13546	1.62343e-17	1.81061e-15
TIFA	0.89899	410.75	-0.109123	0.383242	0.608074	336.501	-1.46626	2.6568e-18	3.57292e-16
TTC9	0.89899	5223.09	-0.271801	0.0425591	0.179227	3532.43	-2.91572	1.63919e-13	8.89688e-12
TTYH1	0.89899	70.0177	-0.410278	0.00782263	0.0693269	108.879	-3.07943	2.6178e-13	1.36806e-11
VAV2	0.89899	518.509	0.0628631	0.59912	0.774052	952.004	1.38683	4.9901e-08	8.69276e-07
VSIG2	0.89899	133.753	-1.23301	6.35919e-05	0.00375307	138.684	-4.53476	5.86385e-40	2.68139e-36
VSIG8	0.89899	4136.85	0.0136006	0.913586	0.96092	3058.17	-3.20209	1.54545e-08	3.04939e-07
WDR66	0.89899	194.042	0.373913	0.00914079	0.0770174	474.157	3.73116	3.50064e-17	3.67989e-15
ZNF497	0.89899	34.2673	-0.079126	0.529879	0.72119	34.4269	-1.17998	3.75231e-08	6.72877e-07
BCAS1	0.89899	247.622	-0.176218	0.163695	0.378634	183.662	-2.87733	4.75814e-13	2.37142e-11
LPAR6	0.89899	671.432	0.0918267	0.459485	0.671501	895.076	-0.742089	0.000115641	0.000776214
RHCG	0.89899	58724.6	-0.635797	0.000684713	0.0166434	48247.6	-4.52042	4.46221e-18	5.44122e-16
AXIN1	0.888889	659.547	-0.21129	0.05243	0.199973	777.629	0.364028	0.00163382	0.00720273
CD24	0.888889	26991.5	-0.165755	0.190172	0.41441	24133.6	-2.18944	2.1223e-10	6.14226e-09
COL4A6	0.888889	93.0054	0.661229	0.000717465	0.017111	348.699	3.34057	1.46292e-19	2.43258e-17
CRYGS	0.888889	52.8703	0.26511	0.0473336	0.189603	38.0079	-1.45483	7.66414e-11	2.40042e-09
CYP27B1	0.888889	32.9396	0.0912727	0.42302	0.643197	141.939	2.82777	1.83127e-11	6.64598e-10
DFNA5	0.888889	213.12	0.363423	0.00674348	0.0631856	464.932	2.41965	2.18631e-14	1.37896e-12
DKK4	0.888889	112.781	-0.0985765	0.420712	0.640824	47.5594	-4.04641	2.13692e-10	6.1748e-09
FGF14	0.888889	13.3823	-0.0776273	0.454752	0.668682	7.70594	-2.81232	1.06172e-09	2.66392e-08
FMO2	0.888889	1854.63	-0.189588	0.133389	0.338313	1459.3	-3.20516	1.2124e-17	1.386e-15
FOXM1	0.888889	619.953	-0.110888	0.353288	0.580932	809.764	1.31257	4.70135e-06	4.86657e-05
GPRIN1	0.888889	131.855	0.574506	0.000662942	0.0164113	192.366	2.43852	1.24015e-25	5.53256e-23
IL1RN	0.888889	54046.6	-0.347076	0.0139627	0.0970811	28083.4	-3.29567	6.82345e-18	8.15737e-16
INHBA	0.888889	36.1435	0.338766	0.0195594	0.11709	702.02	6.05247	6.79635e-27	3.55177e-24
KIF23	0.888889	266.448	-0.112281	0.350441	0.578352	326.376	1.06588	2.22179e-05	0.000187675
LAMA1	0.888889	16.0596	0.274136	0.0389922	0.172075	127.402	3.1278	1.10759e-11	4.26505e-10
LHX4	0.888889	20.1219	0.529906	0.00425318	0.0488231	7.87454	-0.412897	0.150808	0.274226
MED15	0.888889	1654.36	-0.122606	0.2559	0.488384	1677.84	0.435357	0.000363584	0.00203563
PADI1	0.888889	2342.62	-0.125335	0.278724	0.512538	1460.65	-5.08092	4.99401e-20	8.53696e-18
PLXNA1	0.888889	1484.58	0.178235	0.144925	0.353025	2507.5	1.58123	5.14505e-11	1.66858e-09
PRC1	0.888889	740.748	-0.152379	0.188401	0.412371	738.23	0.698682	0.000355806	0.0020052
RNF222	0.888889	918.136	0.00165506	0.989487	0.994985	633.215	-1.72686	1.4108e-05	0.000126495
SERPINB2	0.888889	3387.11	0.0482493	0.699175	0.837498	3948.35	-2.0976	1.11176e-06	1.37892e-05
SH2D4A	0.888889	769.961	-0.172848	0.169101	0.385999	505.136	-1.83951	1.58383e-16	1.44849e-14
SLC1A1	0.888889	75.5894	-0.0131968	0.915984	0.961322	107.641	-1.82279	3.95879e-10	1.07593e-08
SLC9A4	0.888889	69.8875	0.0361792	0.766641	0.881347	93.3872	-1.88267	2.39714e-06	2.69988e-05
SOWAHB	0.888889	284.718	-0.11063	0.370381	0.597164	168.516	-1.68825	5.83875e-07	7.72768e-06
SYTL4	0.888889	267.28	-0.689195	0.000290365	0.00993645	182.203	-2.85304	5.67824e-24	1.92335e-21
TMPRSS11GP	0.888889	5.91275	-0.149065	0.14389	NA	8.24899	-3.08708	1.81553e-06	2.12056e-05
ZCCHC10	0.888889	193.838	0.0925648	0.368474	0.595622	196.952	-0.381165	0.000576231	0.00301483
CHST3	0.888889	706.602	0.123562	0.270383	0.504304	990.538	1.4398	1.56436e-07	2.41669e-06
DNAH5	0.888889	12.1775	0.0544221	0.633388	0.797069	62.9347	2.91523	1.92939e-08	3.72262e-07
EVPL	0.888889	15383.7	-0.354961	0.00722358	0.0658081	9704.55	-1.90366	1.23844e-11	4.70941e-10
FIBCD1	0.888889	2.7996	0.00543211	0.933183	NA	7.65198	2.44387	1.74643e-05	0.000152114
IL12RB2	0.888889	99.534	0.641398	0.00122267	0.0235136	286.064	3.95763	5.72154e-31	5.23264e-28
JOSD1	0.888889	1089.05	-0.0427559	0.624465	0.790911	1268.98	0.545184	8.44428e-05	0.0005952
KIF13B	0.888889	1761.3	0.170959	0.109033	0.300818	1080.48	-0.89834	2.15829e-05	0.000183445
MTHFD1L	0.888889	268.035	0.18297	0.139854	0.347428	346.357	1.59658	1.63328e-10	4.81069e-09
MYO1B	0.888889	1171.59	1.14123	2.04185e-09	1.00787e-06	2265.29	2.7754	3.09803e-30	2.26665e-27
NCOA1	0.888889	2011.2	0.0652222	0.56559	0.749497	1359.23	-0.77969	0.000155576	0.000997072
PBX1	0.888889	1419.88	0.137789	0.275237	0.509367	839.438	-1.49602	4.00199e-09	8.89434e-08
PP14571	0.888889	21.5577	-0.337322	0.0193438	0.116471	26.9497	-4.55172	3.75997e-15	2.76199e-13
PPL	0.888889	59784	-0.341106	0.0136915	0.0961714	34705.2	-2.98382	9.85533e-16	7.87178e-14
RAVER2	0.888889	288.626	-0.0799326	0.486205	0.690599	307.245	-0.960365	5.5777e-05	0.000415398
RTN4R	0.888889	63.4597	-0.0971842	0.439375	0.656543	81.2249	0.920134	4.46112e-05	0.000340703
SCNN1A	0.888889	6126.53	-0.402205	0.00297717	0.0392321	3667.79	-2.84234	2.8905e-10	8.15897e-09
SERPINB11	0.888889	917.328	-0.00190592	0.987801	0.994173	616.002	-3.53458	1.20153e-08	2.42306e-07
SLC25A21	0.888889	21.6348	-0.0335225	0.760238	0.877285	17.6196	-2.58331	1.41107e-10	4.19673e-09
SPRR2D	0.888889	50979.3	-0.12505	0.323689	0.556359	33006.5	-3.19669	8.34658e-14	4.78581e-12
TESK1	0.888889	520.09	-0.195342	0.0718321	0.23753	689.629	0.40031	0.00615751	0.0217427
TMEM45B	0.888889	1555.67	0.17638	0.150561	0.361138	1287.48	-1.89104	7.24746e-05	0.000520468
TMPRSS11A	0.888889	1878.51	0.0658162	0.600405	0.774899	1089.16	-3.57599	1.07642e-11	4.16253e-10
UCN2	0.888889	114.999	0.0122665	0.921943	0.963709	174.323	2.01168	3.77819e-11	1.29172e-09
ZBTB25	0.888889	55.343	-0.0761774	0.534349	0.725033	60.8069	0.599326	0.000345814	0.00195647
AIF1L	0.878788	5126.49	-0.586027	0.00155503	0.0273245	3738.37	-3.90381	7.61416e-23	2.11016e-20
C2orf27A	0.878788	7.85333	0.103921	0.306192	0.539532	21.6686	1.60889	2.01628e-06	2.32387e-05
CAPN14	0.878788	730.915	-0.054896	0.660728	0.814174	357.029	-3.99517	3.34036e-14	2.05719e-12
LINC00551	0.878788	20.7386	-0.213091	0.0794342	0.250272	8.52643	-4.42381	6.32614e-11	2.00193e-09
LINC00675	0.878788	75.1567	-0.428326	0.00559416	0.0565843	93.6169	-5.06127	1.15702e-17	1.33101e-15
LNX1	0.878788	573.504	-0.243618	0.0629143	0.221598	425.564	-2.66054	9.31642e-12	3.68049e-10
MMP10	0.878788	52.3384	0.0505964	0.632331	0.796477	2446.12	6.01036	1.97719e-22	5.09364e-20
SPRR2A	0.878788	138572	-0.282156	0.0334334	0.158149	72107.3	-3.6849	1.68406e-16	1.52491e-14
ACOX3	0.878788	714.716	-0.151866	0.177221	0.397406	547.296	-1.05111	4.53687e-09	9.99807e-08
APAF1	0.878788	194.541	0.0760346	0.51245	0.708239	233.775	0.879416	1.44754e-11	5.38151e-10
ATP6V1C1	0.878788	563.821	0.195641	0.0902952	0.270222	779.901	0.981579	6.89027e-22	1.59532e-19
CASP5	0.878788	6.71558	0.0263744	0.730553	0.858274	15.2455	2.96899	1.44333e-06	1.73114e-05
CCT6B	0.878788	30.1327	-0.109986	0.377712	0.603132	34.2442	-1.47794	8.88909e-07	1.1291e-05
CENPF	0.878788	677.638	-0.114041	0.364768	0.592157	726.241	0.988722	0.000111355	0.000752142
CHAC1	0.878788	543.348	0.0723264	0.540154	0.729747	617.072	-2.05695	9.15408e-15	6.13323e-13
COL4A5	0.878788	298.091	0.35942	0.00949257	0.0785295	757.114	2.40321	1.32754e-10	3.96765e-09
CYP2E1	0.878788	436.227	-0.108395	0.371133	0.597853	195.385	-3.04965	3.65604e-18	4.64825e-16
ECT2	0.878788	325.754	0.194851	0.113109	0.307175	429.235	1.50633	3.36729e-13	1.71563e-11
FLJ37035	0.878788	23.0492	-0.0490994	0.683448	0.82901	25.7127	-1.30405	5.26735e-08	9.12359e-07
GCAT	0.878788	226.805	-0.282238	0.0290073	0.146059	247.28	-1.73676	4.72343e-15	3.40143e-13
GFOD2	0.878788	2058.03	-0.167245	0.175535	0.395736	1710.29	-1.53108	2.19498e-11	7.82621e-10
HOXC6	0.878788	10.6158	1.21292	0.000331522	0.0107359	19.3722	5.61983	3.25717e-18	4.22531e-16
IGF1R	0.878788	1110.66	-0.141614	0.23168	0.46316	1382.44	0.872003	2.32897e-05	0.000195499
IL36B	0.878788	146.964	0.38172	0.00695172	0.0641567	70.2958	-1.63113	0.000245782	0.00147156
KRTAP1_1	0.878788	NA	NA	NA	NA	NA	NA	NA	NA
LOC100506990	0.878788	353.146	-0.282938	0.0127411	0.0925383	256.295	-1.22041	1.02217e-11	3.99498e-10
LOC729966	0.878788	19.9557	-0.956334	0.000575769	0.0151026	24.2405	-5.23529	4.85306e-13	2.40146e-11
LRRC20	0.878788	1923.44	0.095541	0.449058	0.663887	939.55	-1.84324	2.06518e-09	4.88038e-08
LRRC3	0.878788	42.9324	0.191708	0.136453	0.342849	46.2689	1.4574	5.25305e-08	9.10745e-07
MANSC1	0.878788	1115.14	-0.181756	0.137036	0.34335	749.308	-1.87539	1.14533e-08	2.32511e-07
MYH14	0.878788	5188.45	-0.588431	0.000191624	0.00772615	3597.1	-2.80557	2.92852e-14	1.81578e-12
OXGR1	0.878788	44.5517	0.139638	0.232242	0.463544	31.8825	-2.3234	5.97204e-07	7.86993e-06
PAIP2B	0.878788	467.474	-0.241362	0.0469862	0.188969	451.938	-1.80533	6.27285e-08	1.06732e-06
PCCA	0.878788	237.242	-0.000665712	0.995396	0.997636	218.832	-1.00173	2.52758e-08	4.71116e-07
PITX1	0.878788	12006.7	-0.562411	0.000172607	0.00732186	10186.9	-2.63993	3.99183e-17	4.10194e-15
POU5F1B	0.878788	5.30403	-0.0247738	0.80515	NA	10.6548	-1.69865	0.000118573	0.000792121
SFXN3	0.878788	746.886	0.409647	0.00131248	0.0247442	785.867	1.47925	1.30349e-15	1.01026e-13
SULT2B1	0.878788	6129.31	-0.243186	0.0482336	0.191209	4294.74	-2.34083	4.7712e-11	1.5696e-09
TENM2	0.878788	1164.82	1.07254	5.42405e-07	0.00011142	1838.77	3.20995	2.50705e-20	4.40928e-18
TMEM132B	0.878788	78.9463	-0.00116306	0.992519	0.996312	59.9367	-2.01181	2.87015e-08	5.27306e-07
TNC	0.878788	5362.3	1.22941	5.24918e-07	0.000111044	10833.7	3.44127	3.56607e-23	1.00349e-20
UG0898H09	0.878788	10.4062	0.0483876	0.64723	0.805949	15.7317	-1.93682	1.68757e-07	2.57872e-06
ZBTB7C	0.878788	2486.3	-0.439595	0.00137216	0.0254132	1497.34	-2.66336	5.11074e-11	1.66525e-09
APOBEC3B	0.878788	78.2947	-0.129882	0.301114	0.534819	106.535	1.4849	1.30339e-06	1.58935e-05
CCDC103	0.878788	22.4977	0.0790174	0.527871	0.71965	20.3234	1.23227	1.28523e-05	0.000116608
CDCA5	0.878788	260.545	-0.132824	0.257326	0.490017	362.247	1.15747	1.29413e-05	0.000117357
CDX1	0.878788	4.97746	0.00346319	0.961782	NA	7.61325	2.18531	2.63506e-05	0.00021809
ELF4	0.878788	875.083	-0.0118524	0.902907	0.955712	870.139	0.917263	3.84509e-05	0.00030133
KIF12	0.878788	4.36785	0.0588753	0.52789	NA	33.4353	2.50594	3.56727e-06	3.82467e-05
LAMB3	0.878788	3755.83	-0.371408	0.000604195	0.015495	6512.74	1.37156	3.49382e-05	0.000277007
RPTN	0.878788	7426.59	1.53698	4.02115e-08	1.31001e-05	7287.88	-2.77292	2.66916e-06	2.96247e-05
SCGB2A1	0.878788	5.17148	-0.106599	0.231213	NA	55.9407	-4.56733	5.22942e-06	5.3208e-05
THEG	0.878788	2.27341	-0.0339606	0.654434	NA	2.00179	1.07634	0.0159581	0.0470703
YWHAH	0.878788	1532.05	0.252918	0.00303093	0.0396234	1851.31	0.899155	1.29223e-11	4.87343e-10
ZNF132	0.868687	40.6077	-0.0123987	0.92126	0.963246	34.9114	-0.969365	2.17567e-05	0.000184493
ADIRF	0.868687	6945.73	-0.209754	0.10275	0.290826	4527.27	-2.77304	1.9591e-22	5.09364e-20
AGRN	0.868687	2213.99	0.153831	0.157304	0.370654	3732.35	1.59495	1.29482e-08	2.59403e-07
ANKRD22	0.868687	1412.22	-0.049694	0.689982	0.831737	1204.39	-1.52791	8.02979e-11	2.49784e-09
CHST15	0.868687	405.898	0.126271	0.302821	0.536514	760.249	1.40067	4.91365e-11	1.61067e-09
CTTNBP2	0.868687	426.121	-0.352909	0.0154612	0.102222	293.749	-3.17709	4.11628e-14	2.47667e-12
CXCR2	0.868687	619.193	-0.0912177	0.457683	0.670431	455.07	-1.83737	4.12035e-07	5.70517e-06
CYP2C18	0.868687	1654.04	-0.165441	0.187755	0.41162	1062.41	-2.91328	1.24021e-10	3.73102e-09
EME1	0.868687	38.4617	-0.0658561	0.600854	0.775138	49.9907	1.02149	0.000101202	0.000695439
FAM214A	0.868687	716.298	0.0276178	0.825537	0.913717	785.082	-1.23124	2.29033e-09	5.34342e-08
FANCI	0.868687	457.02	-0.240425	0.0406796	0.175637	472.343	0.656678	0.00124714	0.00573729
FLNA	0.868687	14325.8	0.253431	0.0281587	0.143606	17395.4	1.44567	3.29751e-12	1.40594e-10
GGTA1P	0.868687	320.686	-0.122627	0.245548	0.478252	322.818	-1.58475	1.15557e-07	1.84598e-06
GRHL3	0.868687	4143.65	-0.154294	0.213193	0.442203	3012.29	-1.75742	1.24343e-06	1.52436e-05
HMGA2	0.868687	22.5805	1.3968	3.36717e-05	0.00243768	307.434	4.0377	1.10055e-16	1.06509e-14
HS3ST1	0.868687	284.326	-0.427973	0.00119605	0.0232211	288.701	-1.79001	2.26684e-14	1.42484e-12
KRT33A	0.868687	31.8583	-0.205238	0.10311	0.291538	30.187	-2.98441	4.53175e-10	1.21897e-08
LINC00673	0.868687	204.767	0.154558	0.225356	0.456394	276.562	1.71695	2.6437e-15	1.99818e-13
LIPH	0.868687	270.175	-0.252493	0.0547098	0.205197	214.149	-2.84221	6.54369e-10	1.70743e-08
LOC100506013	0.868687	1.57264	0.0538948	0.421794	NA	10.6214	2.99487	2.44362e-07	3.5843e-06
MPZL2	0.868687	4988.99	0.17728	0.13233	0.336749	4090.89	-0.668659	0.00745772	0.0254305
MUC21	0.868687	41764.8	-0.673348	0.00168977	0.0286337	26384	-7.58421	3.89159e-34	7.90901e-31
NCCRP1	0.868687	18027.4	-0.122815	0.331465	0.562615	8484.9	-2.88488	4.8714e-10	1.30077e-08
PANK1	0.868687	192.986	0.137686	0.26829	0.502458	186.693	-1.04128	1.96685e-05	0.000168504
PGD	0.868687	10356.9	-0.353946	0.00762829	0.0681609	6756.29	-1.87245	2.3351e-16	2.05343e-14
PLS1	0.868687	190.257	-0.39779	0.00297338	0.0392205	159.396	-2.02322	4.65251e-10	1.24596e-08
RBBP8NL	0.868687	229.464	-0.23652	0.069152	0.232452	173.137	-2.46296	1.55644e-11	5.72813e-10
RPH3AL	0.868687	170.984	-0.355692	0.00585097	0.0583271	142.994	-1.84441	1.03743e-09	2.60654e-08
SBSN	0.868687	95318.4	-0.230378	0.0590119	0.214321	46068.9	-1.98915	1.24103e-06	1.52245e-05
SPAG5	0.868687	288.499	-0.153984	0.198296	0.425229	355.551	0.698178	0.00193993	0.0083099
STC2	0.868687	44.0051	0.157967	0.199773	0.426991	189.8	2.40087	1.93422e-09	4.61263e-08
TDRG1	0.868687	3.26077	-0.11051	0.195783	NA	2.98156	-3.54341	1.30622e-05	0.000118336
TMED8	0.868687	27.8444	-0.0177266	0.886031	0.946201	26.5729	1.37477	5.06424e-05	0.00038135
AKTIP	0.868687	620.04	-0.111099	0.310326	0.543687	524.139	-0.791021	2.38825e-06	2.69152e-05
APMAP	0.868687	1049.59	0.119872	0.304605	0.537854	1248.01	0.860878	4.88897e-10	1.30356e-08
ARSG	0.868687	177.535	-0.138053	0.264419	0.497473	121.796	-1.41648	6.87359e-11	2.16394e-09
ARSJ	0.868687	87.0851	0.596123	0.000973976	0.020604	195.394	2.59084	1.07339e-21	2.39431e-19
CEACAM6	0.868687	4619.15	-0.017076	0.889116	0.948014	3363.41	-2.65698	1.15003e-09	2.85805e-08
CYP3A5	0.868687	852.192	-1.57707	3.78598e-06	0.00053626	852.876	-5.40083	7.89201e-19	1.20294e-16
CYP4F22	0.868687	1234.07	0.145357	0.251165	0.483959	838.13	-2.21813	7.05386e-08	1.18369e-06
EPB41L4A	0.868687	597.376	-0.276488	0.0362664	0.165335	422.13	-2.28713	1.74623e-12	7.77135e-11
GALNT12	0.868687	356.372	-0.649068	0.00045433	0.01323	297.454	-2.6882	9.87235e-25	3.68521e-22
KLC2	0.868687	477.06	-0.124851	0.218481	0.448386	639.634	0.521898	0.000374755	0.00209047
KLF7	0.868687	440.305	0.319323	0.0102912	0.082439	884.682	1.77894	1.89734e-11	6.87214e-10
KRT13	0.868687	1.57074e+06	-0.303845	0.0253892	0.135728	781125	-6.51803	9.13657e-32	9.05099e-29
LOC541471	0.868687	152.924	-0.181112	0.156548	0.369578	166.041	1.29214	2.61284e-06	2.90702e-05
LPAR3	0.868687	169.417	0.341819	0.0081302	0.0712004	202.399	1.84362	2.16784e-14	1.37204e-12
MIOS	0.868687	958.832	-0.0625774	0.592364	0.768662	831.797	-0.934606	1.51138e-11	5.58477e-10
NUCB2	0.868687	2324.1	-0.429264	0.00393247	0.0467221	1952.03	-2.35608	6.29116e-32	6.76891e-29
PLAU	0.868687	636.154	0.293237	0.0310504	0.151939	3198.24	3.54177	7.97046e-18	9.46673e-16
SPOCD1	0.868687	10.577	0.085783	0.34398	0.573063	78.1735	5.28048	1.88289e-20	3.34369e-18
ST6GALNAC1	0.868687	628.717	-0.229737	0.0781592	0.248175	418.966	-3.55527	5.425e-12	2.24499e-10
TGIF1	0.868687	521.803	-0.0672433	0.55675	0.743169	835.036	0.979746	7.00015e-08	1.17576e-06
TPCN1	0.868687	1891.51	-0.134981	0.235968	0.467602	1336.64	-0.953566	1.30006e-07	2.05704e-06
UPK1A	0.868687	341.835	-0.0507293	0.639137	0.800563	117.893	-4.32549	1.25254e-20	2.31417e-18
USP31	0.868687	475.338	-0.146634	0.20839	0.43715	617.267	0.654118	0.00180372	0.00782447
MMP1	0.858586	173.668	0.207547	0.0966463	0.281456	6821.26	6.11797	3.47823e-22	8.59733e-20
ALDH3A2	0.858586	4313.75	-0.321269	0.0128848	0.0928658	3204.48	-1.62242	5.96816e-15	4.21481e-13
BASP1	0.858586	736.399	-0.00853556	0.942615	0.973514	1096.2	1.24617	5.89442e-08	1.01045e-06
C3orf52	0.858586	57.2606	0.0814471	0.517675	0.711776	156.496	1.35341	2.9485e-06	3.24619e-05
CUL3	0.858586	2059.7	-0.0614734	0.610013	0.780935	1866.23	-0.909773	4.60306e-09	1.01317e-07
FANCM	0.858586	62.4674	-0.114392	0.362503	0.589773	83.4424	0.650123	0.000171163	0.00108405
HJURP	0.858586	163.263	-0.0439849	0.719414	0.850489	191.175	1.04906	1.55539e-05	0.000137638
HOXA1	0.858586	25.9562	2.04438	1.75425e-05	0.00157562	37.6439	4.81367	1.18552e-16	1.13531e-14
KIAA1468	0.858586	1766.33	-0.0222438	0.853924	0.929888	1255.64	-1.07748	6.88739e-06	6.74397e-05
KLK13	0.858586	18449.2	-0.188157	0.143406	0.351005	8132.91	-3.15798	4.41308e-09	9.76054e-08
KRTAP3_2	0.858586	NA	NA	NA	NA	NA	NA	NA	NA
MGLL	0.858586	9749.02	-0.221554	0.0810283	0.253097	6628.23	-2.02643	2.34982e-11	8.30374e-10
MUC15	0.858586	854.254	0.242145	0.0642153	0.223553	746.173	-2.49787	1.83972e-06	2.14333e-05
MYH9	0.858586	15487.9	0.223954	0.056912	0.209927	19172	1.20553	1.17435e-15	9.21888e-14
PCDH1	0.858586	3769.6	-0.24693	0.0442667	0.183168	2164.18	-1.61211	2.73637e-11	9.53351e-10
SERHL	0.858586	3.04744	-0.00387179	0.956784	NA	5.45628	-2.05697	3.16963e-05	0.000255063
TGM6	0.858586	35.8417	1.62962	0.000124275	0.00583022	22.3701	-1.55703	0.000556169	0.00292891
TMEM92	0.858586	7.81675	0.35413	0.01604	0.103805	43.923	3.38072	3.01861e-13	1.55094e-11
XK	0.858586	100.777	0.142562	0.260784	0.493829	68.1524	-1.4439	1.19325e-05	0.000109378
AMIGO2	0.858586	136.597	0.0115701	0.924712	0.965112	391.308	1.62858	1.88663e-05	0.000162622
AMIGO3	0.858586	83.7215	-0.134066	0.231764	0.463272	73.0406	-0.95059	6.368e-05	0.000465164
ANXA1	0.858586	191582	-0.474167	0.00230373	0.0342385	147432	-2.95506	3.7318e-18	4.67523e-16
BORA	0.858586	117.909	-0.0278623	0.804995	0.904148	133.68	0.621952	0.000577889	0.00302264
BRCA2	0.858586	75.223	-0.0273784	0.817129	0.909416	81.9249	0.745146	0.00133612	0.00609298
C15orf62	0.858586	656.718	-0.483264	0.00138515	0.0256103	585.9	-3.06188	3.66236e-14	2.21815e-12
CCDC160	0.858586	2.33187	-0.128542	0.134413	NA	6.25941	-3.34207	5.1529e-06	5.25665e-05
CEACAM1	0.858586	2602.31	-0.699996	0.000318906	0.0105964	1327.9	-3.70955	8.71411e-19	1.29585e-16
CSGALNACT2	0.858586	306.35	0.366836	0.00561616	0.0567324	472.2	1.59327	1.18571e-13	6.63238e-12
CSNK2A2	0.858586	495.614	-0.117597	0.189326	0.413579	531.376	0.361843	0.014564	0.0435777
CYP4F12	0.858586	378.853	-0.92667	1.51879e-06	0.000257704	217.142	-4.9213	1.06035e-16	1.03716e-14
EVA1A	0.858586	18.3378	0.0742748	0.503914	0.702101	93.5593	2.97059	6.38244e-12	2.61752e-10
FAM227B	0.858586	15.0211	0.181443	0.145923	0.354416	15.5264	-1.04654	0.000511143	0.00272654
FANCA	0.858586	191.743	-0.237475	0.0540596	0.20379	235.114	0.656785	0.000461588	0.00250012
FPGS	0.858586	624.59	-0.158211	0.179855	0.400735	837.74	0.570611	0.00427902	0.0162061
GBX2	0.858586	1.32286	0.0413595	0.478489	NA	4.29295	3.08434	1.6926e-05	0.000148131
GPR158	0.858586	5.57982	0.0830179	0.332124	NA	29.8904	3.75268	2.0772e-08	3.96597e-07
GYS2	0.858586	260.144	-0.453302	0.00678331	0.06332	149.962	-5.58785	9.64203e-26	4.52211e-23
HLF	0.858586	884.911	-0.257458	0.0452545	0.184935	480.203	-2.91159	1.45418e-10	4.31093e-09
KRT4	0.858586	725425	-0.574164	0.00394187	0.0467315	477661	-8.03634	1.39304e-23	4.2467e-21
LDOC1	0.858586	325.214	-0.335099	0.0102679	0.0823444	270.212	-2.13179	6.13167e-15	4.31363e-13
LILRA6	0.858586	81.0064	0.0937146	0.441245	0.657374	82.1646	1.96736	3.62686e-08	6.5423e-07
LOC100505875	0.858586	7.73934	-0.0855582	0.397408	0.620115	11.5433	-3.38387	2.40032e-08	4.49378e-07
LOC646862	0.858586	184.865	0.376205	0.0116834	0.0881477	110.031	-1.25344	0.00222251	0.00927913
MICAL3	0.858586	757.729	-0.0126842	0.916221	0.961371	973.932	0.83117	7.60266e-07	9.78608e-06
MIR24_1	0.858586	NA	NA	NA	NA	NA	NA	NA	NA
MMS22L	0.858586	96.7572	-0.00166363	0.989432	0.994985	127.51	0.950509	4.2767e-07	5.88601e-06
NEK2	0.858586	137.669	-0.12285	0.308675	0.542279	157.913	0.829882	0.000700783	0.00355887
NTRK1	0.858586	8.0346	0.395594	0.011987	0.0893896	8.36469	2.40463	7.02791e-07	9.12979e-06
PARP2	0.858586	362.713	-0.272039	0.00414664	0.0481276	356.97	0.203183	0.0902558	0.186047
PDHB	0.858586	1100.58	-0.0589044	0.572956	0.754957	943.827	-0.656081	1.22001e-06	1.50066e-05
PDPN	0.858586	501.388	0.458908	0.00233234	0.0345085	1385.16	2.838	3.14859e-18	4.11363e-16
PHC2	0.858586	1038.74	-0.0801592	0.461034	0.67238	1689.83	0.628311	0.000459304	0.00248849
PHKB	0.858586	1508.78	-0.000574331	0.995537	0.997681	1180.28	-0.506191	3.52207e-05	0.000279005
PHLDB3	0.858586	1190.17	-0.393067	0.000923136	0.0200291	802.013	-1.4694	3.01905e-10	8.45659e-09
PLAC4	0.858586	56.1473	-0.219059	0.0877471	0.265622	52.5622	-3.46878	2.18977e-13	1.15427e-11
PPP2R2A	0.858586	2195.11	-0.151578	0.232666	0.464107	1815.62	-1.51116	8.10166e-14	4.65998e-12
RFX8	0.858586	7.71954	0.0154855	0.876522	0.941737	17.7521	1.78962	1.87214e-05	0.000161601
RIN2	0.858586	1148.91	0.199019	0.078798	0.249183	1300.53	1.13431	4.18413e-11	1.40684e-09
RNF170	0.858586	427.383	-0.159755	0.147063	0.355786	359.375	-1.00869	3.74056e-09	8.37437e-08
RNF208	0.858586	304.838	-0.438051	0.0014586	0.0263113	220.992	-2.42051	3.16406e-12	1.35536e-10
RNF216P1	0.858586	162.72	-0.016971	0.872765	0.939746	222.461	0.599194	0.000563654	0.00296003
SCN8A	0.858586	14.8748	0.0845304	0.447524	0.662702	25.9822	1.33809	0.000445317	0.00242775
SHCBP1	0.858586	138.263	0.0659732	0.579537	0.760043	189.112	1.26471	4.67958e-07	6.33093e-06
SIM2	0.858586	873.513	-1.7415	1.8045e-06	0.000299933	776.683	-5.46701	3.78846e-25	1.44364e-22
SLC44A3	0.858586	186.369	-0.257252	0.0463611	0.187524	160.792	-1.77692	5.53077e-13	2.7049e-11
SLC9A3R1	0.858586	8871.75	-0.373589	0.00287582	0.0386997	6040.06	-1.79903	1.44056e-11	5.36644e-10
SORT1	0.858586	3639.04	-0.068013	0.585062	0.764301	2749.99	-1.53808	5.1387e-09	1.12296e-07
SPINK13	0.858586	15.9548	1.55749	0.00015514	0.00672096	6.93388	-1.41136	0.00651501	0.0227677
SPINK8	0.858586	3.66199	-0.317893	0.0195532	NA	5.77022	-4.32452	6.58195e-08	1.11267e-06
TFRC	0.858586	1185.31	0.102446	0.330289	0.561711	1601.05	1.19079	2.27399e-06	2.58024e-05
TJP3	0.858586	357.966	-1.05698	5.41739e-05	0.00334257	337.637	-4.60388	2.93267e-18	3.88706e-16
TPRG1	0.858586	1523.82	-0.105737	0.401525	0.62461	982.465	-2.77208	5.5204e-13	2.7049e-11
TROAP	0.858586	196.722	-0.323428	0.0154506	0.102222	225.092	0.647815	0.00162037	0.00715381
TXNL1	0.858586	1196.82	0.0577147	0.633651	0.797135	1084.19	-0.75804	5.80938e-10	1.52891e-08
USB1	0.858586	789.467	0.363845	0.00188687	0.0305264	909.729	1.36532	7.71201e-15	5.30302e-13
EFHD2	0.858586	1299.46	-0.0930784	0.451644	0.666258	1670.8	0.77945	3.73812e-06	3.97523e-05
NARS	0.858586	2199.95	0.112894	0.253897	0.48684	1815.73	-0.359441	0.000695553	0.00353891
TNFRSF12A	0.858586	271.636	0.193082	0.133202	0.338122	1122.77	2.82299	1.39414e-13	7.65772e-12
TPBG	0.858586	605.482	0.377224	0.00256346	0.0363098	937.27	1.70743	1.41879e-11	5.30698e-10
ZNF425	0.858586	143.417	-0.0580229	0.640787	0.801857	83.1433	-1.28931	3.45906e-07	4.88947e-06
ASIC2	0.848485	2.57317	0.00116513	0.989698	NA	3.00125	1.83167	0.000934658	0.00451434
AURKA	0.848485	236.904	-0.0493237	0.651371	0.808826	274.915	1.09742	3.19213e-05	0.000256421
CXCL17	0.848485	798.375	-0.297079	0.0294852	0.147191	1143.91	-3.98753	2.79597e-10	7.91658e-09
DLG3	0.848485	1349.87	-0.233147	0.0404532	0.175144	997.157	-1.37642	1.98436e-09	4.71738e-08
FAM72D	0.848485	15.332	-0.0643431	0.596237	0.77215	22.5089	0.805256	0.00409383	0.0156163
FOXC2	0.848485	13.5038	0.285119	0.035205	0.162427	28.3725	2.26108	1.44199e-06	1.73067e-05
MICAL2	0.848485	355.493	0.55214	0.000825261	0.0187485	593.601	2.52369	1.25982e-18	1.80026e-16
PKMYT1	0.848485	182.316	-0.312294	0.00750754	0.0674519	292.923	1.10769	0.000124048	0.000822981
BCL7A	0.848485	201.75	-0.242134	0.0486185	0.191894	254.774	0.549244	0.0014972	0.00669077
BMPR1B	0.848485	27.8363	0.192543	0.095374	0.279064	55.932	3.58368	4.74811e-11	1.56482e-09
C11orf54	0.848485	307.966	0.169086	0.148044	0.357576	300.439	-0.538707	0.00244071	0.0100615
C6orf141	0.848485	28.1556	0.265625	0.0451419	0.184521	79.361	2.39682	6.8411e-11	2.15742e-09
CAPN5	0.848485	1181.08	-0.517574	0.00157752	0.0275711	634.09	-2.5615	9.40183e-32	9.05099e-29
CCDC25	0.848485	724.072	-0.0551661	0.62319	0.78991	567.37	-0.678204	2.26187e-11	8.03338e-10
CCNJL	0.848485	124.565	-0.256428	0.0522587	0.199681	162.167	1.48322	1.26412e-05	0.000114807
CCR8	0.848485	16.994	2.03835	6.76816e-06	0.000793141	18.7177	3.31208	7.70445e-11	2.40892e-09
CGN	0.848485	556.007	-0.119549	0.341571	0.571237	409.595	-1.88004	9.48162e-07	1.19441e-05
CLPB	0.848485	181.058	0.0488867	0.660596	0.814172	208.313	0.854663	3.85878e-07	5.38375e-06
CRCT1	0.848485	27452.6	-0.197808	0.122863	0.323001	20514.9	-3.38072	1.16192e-11	4.45549e-10
CTSL1	0.848485	1129.54	0.146585	0.248453	0.481446	1679.35	2.03893	2.47793e-09	5.72995e-08
DLG2	0.848485	101.569	-0.772841	0.000188082	0.00762106	89.2371	-2.81651	8.08798e-14	4.65998e-12
FAM25A	0.848485	14457.5	-0.12794	0.295324	0.528873	7525.08	-3.65638	2.01143e-10	5.84915e-09
FOXK2	0.848485	1270.32	-0.0489361	0.615688	0.784246	1295.01	0.418239	0.000126627	0.000837965
FST	0.848485	149.882	-0.0709626	0.550491	0.737959	389.657	1.89611	1.98867e-10	5.79217e-09
GANAB	0.848485	4576.05	0.0215681	0.79208	0.897349	4743.4	0.572763	4.20704e-05	0.000324582
GRHL1	0.848485	3940.54	-0.0644342	0.59684	0.772195	2780.09	-1.48769	2.54849e-06	2.84755e-05
HOXC9	0.848485	8.39608	0.711074	0.00159057	0.02771	12.4685	4.18854	2.37922e-10	6.82106e-09
HOXD11	0.848485	49.0526	0.375089	0.00986818	0.080251	101.62	6.40564	2.76597e-32	3.41529e-29
JAG2	0.848485	948.522	-0.257807	0.0235519	0.130091	1133	0.541515	0.00311339	0.0123798
LAMA3	0.848485	1466.81	0.329765	0.0109652	0.0849723	4645.35	2.58884	9.71987e-13	4.52382e-11
LIAS	0.848485	199.726	-0.241141	0.0322003	0.155145	180.343	-1.05491	9.23674e-10	2.34978e-08
LIMA1	0.848485	1897.01	0.514308	0.000392669	0.0120229	2650.49	2.03702	1.42971e-25	6.22638e-23
LRFN4	0.848485	225.301	-0.0854949	0.496739	0.697834	396.215	1.27388	2.2317e-07	3.30259e-06
MAML3	0.848485	655.025	-0.174015	0.166716	0.382969	419.035	-1.44914	3.03946e-08	5.55392e-07
44621	0.848485	71.1591	-0.165753	0.194567	0.420066	103.773	-1.63282	2.62718e-08	4.87855e-07
MICB	0.848485	107.325	0.0655116	0.600971	0.775138	144.02	1.64909	1.14923e-06	1.4203e-05
MKI67	0.848485	1535.31	-0.143132	0.260099	0.493103	1484.61	0.992706	0.000299169	0.0017399
MKRN2	0.848485	599.476	0.0366003	0.717376	0.849472	515.759	-0.473747	2.71927e-05	0.000223916
NEBL	0.848485	1965.02	-0.0551238	0.659369	0.813622	1521.94	-1.84947	3.09195e-07	4.43329e-06
RELT	0.848485	174.08	0.0478864	0.702145	0.839625	288.64	1.39824	5.0553e-13	2.49236e-11
SFTPA1	0.848485	12.2968	0.550771	0.00323363	0.0416389	6.97877	-1.00859	0.0181207	0.0521716
SLC38A3	0.848485	549.699	-0.22103	0.0853675	0.261237	218.615	-4.17438	9.77827e-15	6.45683e-13
SNX2	0.848485	1159.9	0.123071	0.268904	0.503237	930.714	-0.360453	0.00032284	0.00185112
SSPO	0.848485	27.689	-0.11814	0.306007	0.539395	25.2215	-1.79083	2.30713e-08	4.35498e-07
UBE2C	0.848485	369.046	-0.20117	0.110718	0.303463	487.648	0.890912	0.000162024	0.00103405
VAC14	0.848485	763.128	-0.106729	0.262267	0.495426	742.924	0.404665	0.000813872	0.00404196
WDHD1	0.848485	168.437	0.0442744	0.702831	0.84013	220.577	1.09741	1.50323e-05	0.000133603
ZNF114	0.848485	10.7855	0.127852	0.259889	0.492829	49.4306	2.57595	5.23312e-11	1.68816e-09
ACTL6A	0.848485	671.886	0.043572	0.671173	0.821848	766.642	0.660589	6.01472e-06	5.99865e-05
ALDH9A1	0.848485	3296.07	-0.268172	0.0338633	0.158962	2551.43	-1.64604	1.34789e-14	8.83666e-13
BICD1	0.848485	81.1258	0.568645	0.000421656	0.0126957	105.793	2.112	5.35309e-13	2.63208e-11
C1orf116	0.848485	9256.05	-0.263444	0.0443384	0.183168	6013.14	-2.04552	2.40988e-11	8.47675e-10
DUSP10	0.848485	236.512	0.0413554	0.73614	0.862005	382.454	1.33795	4.34533e-07	5.95805e-06
FADD	0.848485	456.458	-0.125271	0.240571	0.472603	678.627	0.916797	0.00023285	0.00140656
FCGR2A	0.848485	399.707	0.329776	0.0175717	0.110056	707.718	2.22037	5.31605e-11	1.70856e-09
FEN1	0.848485	491.155	-0.147872	0.162274	0.377222	510.031	0.529758	0.00665603	0.0231543
HTR3B	0.848485	14.5603	0.252407	0.0482258	0.191209	22.8181	-2.70279	3.37641e-06	3.65215e-05
LBX2_AS1	0.848485	NA	NA	NA	NA	NA	NA	NA	NA
LIMK1	0.848485	796.566	0.110425	0.33295	0.564059	989.772	1.08037	2.74581e-09	6.297e-08
LINC00330	0.848485	29.7371	-0.252904	0.0519898	0.199168	25.3938	-3.52508	3.35585e-10	9.30029e-09
MALL	0.848485	15796.3	-0.144651	0.251344	0.483959	8913.95	-1.79509	2.51848e-11	8.80793e-10
OTOP1	0.848485	7.09497	0.0353687	0.693335	0.833732	7.24529	-3.12492	6.81129e-06	6.6766e-05
PKM	0.848485	28564.3	-0.0569259	0.556631	0.743133	25896.8	0.657711	0.000105622	0.000719261
SDK2	0.848485	260.245	0.2655	0.0456418	0.185568	353.305	2.36683	4.64755e-13	2.32263e-11
SERPINE1	0.848485	354.822	0.366236	0.0108524	0.0847437	5711.92	4.30215	1.15827e-18	1.68142e-16
SIGLEC12	0.848485	8.07248	0.211317	0.0705032	0.234564	53.5417	3.61341	9.07847e-09	1.86998e-07
SPRR2E	0.848485	108288	-0.0824859	0.512788	0.708465	63478.2	-2.77035	3.20797e-08	5.8327e-07
ULK3	0.848485	2331.55	-0.200204	0.103718	0.292649	1691.11	-1.39788	8.35312e-11	2.58523e-09
AQP9	0.838384	28.8923	-0.223535	0.0632924	0.222281	185.422	1.53744	3.33654e-05	0.000265458
BLNK	0.838384	1268.83	-0.309107	0.0139817	0.0971243	800.244	-1.86454	2.73095e-07	3.97706e-06
CA9	0.838384	10.0944	0.00171386	0.983671	0.992545	239.516	6.0805	8.81448e-22	1.99044e-19
CAB39L	0.838384	596.405	-0.352237	0.0119801	0.0893896	493.582	-2.3257	2.00816e-16	1.80056e-14
CLSPN	0.838384	115.048	0.105979	0.39535	0.618282	143.661	1.44818	1.81805e-06	2.12215e-05
CNFN	0.838384	46871.6	-0.20253	0.116329	0.312533	23767.1	-2.78097	9.37161e-09	1.92602e-07
DCBLD1	0.838384	133.968	0.543085	0.000190701	0.00770799	291.1	2.35305	2.94169e-12	1.26306e-10
ECM1	0.838384	29291.6	-0.401758	0.0081822	0.0714254	19838.4	-2.97326	3.59622e-17	3.73887e-15
ELF3	0.838384	5148.89	-0.644959	0.00014741	0.00652492	3542.93	-2.79369	1.97971e-10	5.77525e-09
ESRP2	0.838384	2874.83	-0.134819	0.236198	0.467773	1958.04	-0.938323	2.76228e-06	3.05655e-05
FP588	0.838384	13.64	-0.0591802	0.614346	0.783299	15.4952	-1.83921	4.30788e-05	0.000330795
ICA1	0.838384	142.997	-0.228631	0.0747495	0.242623	178.141	-1.51041	2.95925e-06	3.25091e-05
ID4	0.838384	487.257	-0.290771	0.029998	0.148748	697.915	-2.22713	1.45163e-12	6.556e-11
ITGA3	0.838384	2359.64	0.141056	0.127131	0.329278	4662.15	1.59555	1.8238e-06	2.12614e-05
KIAA1644	0.838384	280.065	0.580578	0.00137229	0.0254132	332.626	2.85772	2.87789e-17	3.09644e-15
KRT76	0.838384	2413.95	-0.0641351	0.517996	0.711916	4918.89	-6.14046	3.61136e-20	6.23165e-18
LINC00842	0.838384	124.597	-0.207199	0.0748045	0.242623	115.249	0.728628	0.00362672	0.0141141
LPCAT1	0.838384	418.225	0.222913	0.0861434	0.262475	776.186	1.99266	8.63737e-13	4.03761e-11
MAGI1	0.838384	902.548	-0.205861	0.0960909	0.280453	601.155	-1.56335	1.92772e-08	3.72262e-07
MMP7	0.838384	2.50307	-0.055845	0.456412	NA	403.61	3.51062	4.54258e-08	8.00465e-07
MRGBP	0.838384	238.047	-0.0646911	0.58837	0.766288	346.452	0.659061	0.000109863	0.000742884
OTOP3	0.838384	683.642	-0.110061	0.381722	0.60674	348.052	-3.79477	5.57122e-11	1.78153e-09
PAPD7	0.838384	589.329	-0.153497	0.12774	0.330016	655.707	0.495322	0.000909493	0.00441612
PIGO	0.838384	459.808	-0.119449	0.197202	0.423608	452.468	0.397283	0.00292433	0.0117352
PIK3CD	0.838384	548.024	0.123422	0.312154	0.545323	620.044	1.33328	4.62955e-07	6.27253e-06
PLK1	0.838384	404.064	-0.0814654	0.504154	0.702295	468.899	1.10564	4.34448e-05	0.000333046
PRNP	0.838384	4045.96	0.20717	0.0598257	0.216267	4951.62	1.19913	2.37965e-09	5.53769e-08
PYGL	0.838384	2030.37	0.0702089	0.535873	0.726253	2634.35	1.22434	1.25162e-05	0.00011384
RAB11FIP1	0.838384	3870.96	-0.249918	0.0566722	0.209484	2750.69	-2.06366	8.59446e-13	4.0308e-11
RBM47	0.838384	1377.39	-0.185144	0.100104	0.286924	1215.22	-1.60434	5.45181e-09	1.18151e-07
RHCE	0.838384	17.3125	0.0235521	0.834081	0.917872	13.194	-1.93174	1.19566e-05	0.000109514
SFTPA2	0.838384	24.1069	-0.0941943	0.410195	0.632495	34.0132	-4.67899	7.89556e-11	2.46027e-09
SLC6A2	0.838384	40.0593	0.031025	0.792929	0.897746	71.2041	2.72904	1.90247e-08	3.67844e-07
TMEM132A	0.838384	395.548	0.159984	0.2088	0.437298	950.134	1.86797	1.03516e-10	3.15043e-09
ZFP92	0.838384	3.50015	0.0196389	0.814735	NA	4.93704	1.79193	0.000215986	0.00131643
ZNF699	0.838384	33.9426	-0.0204459	0.86999	0.938246	39.5149	1.20543	4.38851e-05	0.000335719
ABCA1	0.838384	497.629	0.123829	0.325155	0.557676	657.958	1.95116	4.45057e-12	1.86282e-10
ACPP	0.838384	1621.28	-0.279716	0.0314231	0.152946	1024.48	-2.47134	1.42932e-10	4.2441e-09
BCAR1	0.838384	638.377	-0.0792699	0.47129	0.679547	1002.74	0.773661	0.000170286	0.00107924
BRE	0.838384	745.783	0.134262	0.136148	0.342452	594.296	-0.372163	0.0101498	0.032645
CNOT7	0.838384	820.367	0.122285	0.304643	0.537864	851.728	-0.349883	5.34069e-06	5.40302e-05
COPS4	0.838384	674.376	0.0737688	0.515844	0.710698	600.596	-0.445525	2.26182e-06	2.57282e-05
FSCN1	0.838384	3534.26	0.399168	0.0023588	0.0345987	5779.05	2.14351	8.71719e-15	5.86199e-13
FUBP1	0.838384	948.467	0.0601579	0.576081	0.757552	1035.81	0.674757	1.31953e-06	1.60476e-05
GNA12	0.838384	736.78	0.471219	0.000847835	0.0189703	1159.29	1.82085	5.7361e-21	1.11616e-18
ISOC1	0.838384	353.895	-0.275781	0.0189659	0.1153	315.048	-1.24993	1.91536e-12	8.45778e-11
KLB	0.838384	30.6184	-0.0348243	0.779746	0.889757	25.5754	-1.38988	7.47387e-06	7.24839e-05
ME1	0.838384	1185.15	0.262314	0.0401483	0.17458	1007.1	-0.699888	0.00335281	0.0131629
MFSD6	0.838384	2786.29	0.0232444	0.834303	0.918047	1778.74	-0.825615	0.000246053	0.00147221
MSN	0.838384	7586.75	0.501262	8.88833e-05	0.00465143	8963	1.6855	5.73264e-15	4.07999e-13
MVK	0.838384	1159.3	-0.17771	0.137899	0.3446	878.504	-1.17523	3.63209e-09	8.15147e-08
MYO9B	0.838384	1411.94	0.0101835	0.93339	0.968345	1654.44	0.737193	1.03414e-07	1.6769e-06
NAGK	0.838384	3750.54	-0.357944	0.00514677	0.0540361	3168.56	-1.40331	3.86552e-16	3.27334e-14
OMA1	0.838384	195.644	0.142946	0.259158	0.492263	210.876	-0.599634	0.000567547	0.00297621
PDGFA	0.838384	182.93	-0.0892693	0.477843	0.684934	306.63	1.21844	1.17887e-05	0.000108138
PIGN	0.838384	675.012	0.00379627	0.974602	0.989053	584.17	-1.02763	1.1564e-06	1.4282e-05
PTN	0.838384	803.418	-0.866706	6.63722e-05	0.00388216	625.508	-3.01342	3.3193e-26	1.6409e-23
PXN	0.838384	1573.63	0.10687	0.376075	0.602112	2168.81	1.15838	9.41466e-09	1.9327e-07
RABGGTA	0.838384	1658.05	-0.244095	0.0311689	0.152328	1221.02	-1.00801	7.9663e-12	3.18844e-10
SHMT1	0.838384	1953.95	-0.823539	2.78788e-05	0.00211218	1249.63	-2.28872	2.28003e-30	1.73767e-27
SLC26A6	0.838384	172.935	0.0518269	0.675263	0.824415	284.889	1.14999	1.20123e-06	1.47958e-05
SLC27A6	0.838384	136.923	-1.30793	1.76773e-05	0.00157562	101.619	-4.1705	1.89769e-19	3.12708e-17
SNAI2	0.838384	745.219	0.320068	0.0129139	0.0928716	1216.25	2.04084	1.16129e-10	3.49936e-09
SRSF10	0.838384	766.063	0.0486435	0.54131	0.730477	868.809	0.370865	0.000134159	0.000880191
STEAP3	0.838384	541.786	-0.00319177	0.979039	0.990891	673.079	0.94184	5.36307e-07	7.17076e-06
TEX101	0.838384	128.39	-0.096729	0.437852	0.655481	80.1702	-2.06978	9.7343e-10	2.45678e-08
TMEM209	0.838384	201.101	0.0886131	0.408865	0.631027	215.995	0.614217	1.46361e-05	0.000130399
TNFAIP8L1	0.838384	464.076	-0.104577	0.384214	0.608845	397.363	0.619333	0.000385457	0.00214298
TRMT44	0.838384	231.081	-0.117255	0.255311	0.487838	222	-0.630029	6.53347e-06	6.43184e-05
USP37	0.838384	247.181	0.0304009	0.781624	0.89093	252.246	0.582541	2.9268e-06	3.22495e-05
YOD1	0.838384	913.665	0.452385	0.000625861	0.0157812	955.802	-0.614986	0.0209721	0.0587174
EPS8L1	0.838384	5412.83	-0.396531	0.00741254	0.0668205	4647.77	-2.71617	8.17685e-15	5.53936e-13
HOXA11	0.838384	0.775089	0.00723465	0.858175	NA	8.42597	2.90299	9.11703e-05	0.000636002
KLHDC8A	0.838384	434.137	-1.32367	0.000101547	0.00507393	426.905	-5.07545	1.12507e-34	2.57234e-31
SNX31	0.838384	68.7022	-0.150797	0.202578	0.429639	72.4482	-2.9864	3.5912e-10	9.84807e-09
SPACA4	0.838384	8.88722	-0.449447	0.00773993	0.0688149	8.43825	-3.34953	6.53745e-08	1.10719e-06
UBE2T	0.838384	132.887	-0.239085	0.0385554	0.171172	162.157	0.558827	0.0151153	0.0449844
EMP1	0.828283	92910.4	-0.563297	0.00183583	0.0301015	67166.6	-3.40217	2.12061e-19	3.43258e-17
FAM41C	0.828283	20.0147	-0.0430255	0.715715	0.848369	30.8736	-1.18102	7.21923e-06	7.03875e-05
LRRC8C	0.828283	237.236	0.413086	0.003213	0.0415369	343.097	1.75753	3.52642e-14	2.15725e-12
PRSS23	0.828283	1030.03	0.394202	0.00528685	0.0548624	1793.84	2.168	1.5032e-14	9.68134e-13
TCP11L1	0.828283	201.228	0.0367187	0.751526	0.871289	221.697	0.980077	4.05978e-06	4.25788e-05
AJUBA	0.828283	951.838	0.0205844	0.851508	0.928519	1020.29	0.861488	0.000189793	0.0011828
ALDH1A1	0.828283	781.193	-0.067968	0.576129	0.757552	1907.08	-3.26628	1.91148e-12	8.45778e-11
APBA2	0.828283	59.1506	0.365863	0.0135518	0.0957212	130.31	2.53802	1.43874e-11	5.36644e-10
ARHGEF39	0.828283	61.8007	-0.266335	0.0454199	0.185138	79.5314	0.603579	0.0110806	0.0351145
CASP14	0.828283	202.758	0.511528	0.00459275	0.0508242	2547.37	5.98289	1.24583e-22	3.30253e-20
CASP7	0.828283	598.246	0.215206	0.0629264	0.221598	610.474	0.987765	2.93614e-10	8.26229e-09
CCDC64B	0.828283	2313.67	-0.393176	0.00413447	0.0480702	1674.72	-2.79353	5.12075e-11	1.66525e-09
CDCA3	0.828283	144.736	-0.234284	0.0546778	0.205124	228.825	0.863554	0.00398847	0.015275
CDH3	0.828283	2271.51	0.295303	0.0277763	0.142638	3963.73	2.52286	2.94402e-13	1.51687e-11
CDS2	0.828283	911.453	-0.0440364	0.641178	0.801978	815.523	0.402026	0.000832724	0.00411881
CLVS1	0.828283	50.4912	-0.0196101	0.861031	0.934088	29.8836	-2.55838	1.74888e-10	5.1429e-09
CSF2	0.828283	2.92422	0.0934893	0.241744	NA	63.5956	5.59056	2.62875e-20	4.57928e-18
DBNDD1	0.828283	905.058	-0.680019	4.74743e-05	0.00305923	534.045	-2.66043	1.22381e-13	6.78424e-12
DIS3L2	0.828283	481.642	-0.204334	0.0865831	0.26325	492.379	-0.820218	6.10016e-16	5.04878e-14
EPHB2	0.828283	178.536	0.767382	0.000656961	0.016288	336.097	3.53632	1.92839e-18	2.67213e-16
EPS8L2	0.828283	7930.36	-0.57697	0.000212339	0.00821565	6323.76	-1.90918	1.28647e-11	4.86173e-10
FADS6	0.828283	95.6242	0.262315	0.0483096	0.191324	176.227	-2.07351	1.96169e-05	0.000168219
GABPB1	0.828283	194.267	0.0772603	0.478423	0.685395	290.165	0.68101	1.21283e-05	0.000110809
GAS7	0.828283	3288.81	-0.0662128	0.532413	0.723067	1803.63	-0.979578	0.000116041	0.000778044
GRID2IP	0.828283	15.3248	-0.028341	0.816444	0.909098	15.1719	-1.77766	3.87844e-05	0.000303301
HIBCH	0.828283	755.656	-0.145754	0.227139	0.458174	518.541	-1.16021	2.64395e-08	4.90472e-07
HPGD	0.828283	592.581	0.168205	0.176941	0.397074	708.183	-2.32945	2.2935e-06	2.59974e-05
IGSF10	0.828283	455.067	0.540921	0.00215617	0.0328857	206.319	-1.49309	0.000224506	0.00136137
IL34	0.828283	364.508	-0.32632	0.0159063	0.103367	276.154	-2.37775	3.91049e-11	1.32211e-09
KAZN	0.828283	1676.08	-0.366598	0.00387549	0.0462815	1216.6	-1.5498	5.00469e-14	2.97211e-12
LCE3A	0.828283	1208.11	2.71556	5.84924e-11	5.29323e-08	455.174	-0.89321	0.0213635	0.0596397
LINC00460	0.828283	0.846388	0.0121453	0.766874	NA	13.2497	4.19055	3.03095e-08	5.54391e-07
LINC00520	0.828283	11.8352	0.143828	0.178609	0.399128	17.7065	2.72499	2.20093e-06	2.50824e-05
LOC100128770	0.828283	5.59569	-0.0545639	0.563902	NA	7.70401	-1.03535	0.0116775	0.0366056
LOC283070	0.828283	461.137	0.106214	0.362331	0.589671	334.877	-0.647266	0.00440576	0.0165814
MYCN	0.828283	30.8062	0.135445	0.286191	0.520113	33.5026	-0.993841	0.00169686	0.0074305
NEIL3	0.828283	33.4277	-0.00100909	0.993562	0.997051	42.9875	1.0559	0.000367504	0.00205252
NUDT12	0.828283	135.404	0.213006	0.0893677	0.268409	140.161	-0.493548	0.00510251	0.0186474
PKI55	0.828283	162.662	0.174874	0.150692	0.36124	103.851	-0.598095	0.00195082	0.00833895
PLA2G12A	0.828283	685.447	-0.105268	0.355931	0.584039	548.029	-1.0495	1.32108e-07	2.08669e-06
PLEKHG3	0.828283	840.216	-0.33978	0.00397806	0.0470579	1074.48	0.387555	0.0423706	0.103693
PRICKLE4	0.828283	277.576	-0.491384	0.000956747	0.0203452	236.025	-2.04598	7.2274e-17	7.26353e-15
PTGFRN	0.828283	2692.4	0.314727	0.00933336	0.0778051	3253.18	1.56889	4.11745e-09	9.13985e-08
QSOX2	0.828283	209.75	0.0209816	0.850389	0.927671	328.897	0.691523	0.000104084	0.000711968
RANBP9	0.828283	3407.53	-0.0885445	0.476831	0.684206	2553.29	-1.51731	2.67223e-07	3.90398e-06
RASAL1	0.828283	945.091	-0.185743	0.126052	0.32763	802.084	-1.78522	1.99961e-06	2.30981e-05
RRAGD	0.828283	1170.69	-0.62903	0.000300423	0.0101738	873.304	-2.32116	6.67145e-14	3.89864e-12
S100A9	0.828283	362141	-0.231619	0.0762864	0.245143	233452	-2.62332	7.56783e-10	1.95237e-08
SH2D2A	0.828283	98.5217	0.196547	0.117891	0.315013	108.287	2.55792	5.21879e-12	2.16947e-10
SHC1	0.828283	2242.97	0.298791	0.000834791	0.0188636	2895.35	1.06081	3.8511e-11	1.30687e-09
SLC15A4	0.828283	310.46	0.18643	0.0560482	0.208488	367.253	0.688894	7.35721e-06	7.14661e-05
SLC16A3	0.828283	513.224	0.109854	0.369997	0.59678	1050.51	1.11324	2.9671e-06	3.25758e-05
SLC16A6	0.828283	573.5	-0.201863	0.111436	0.304611	350.472	-1.89619	2.87134e-08	5.27306e-07
SLC27A5	0.828283	53.3634	-0.242648	0.0620706	0.219803	51.9886	-1.93351	3.64002e-08	6.55957e-07
SPATA18	0.828283	205.535	-0.0321091	0.797871	0.8996	168.144	-1.38226	7.83451e-08	1.30392e-06
SUOX	0.828283	453.668	-0.188524	0.0967838	0.281721	361.137	-1.08449	2.40054e-09	5.57211e-08
TAPT1	0.828283	254.109	0.112783	0.292877	0.526506	232.114	-0.606172	0.000938157	0.00452766
TBC1D2B	0.828283	1298.46	0.244462	0.0336446	0.158791	1293.41	0.941128	2.85406e-13	1.48306e-11
TES	0.828283	1017	0.019277	0.839242	0.921125	1213.69	0.810283	3.53146e-05	0.000279506
TLR5	0.828283	243.518	0.148359	0.23691	0.468443	212.045	-0.733396	4.63562e-05	0.000352119
TMEM51	0.828283	348.067	-0.25075	0.0350194	0.162054	390.716	0.439484	0.0109928	0.0348857
TRIM2	0.828283	483.635	0.316801	0.00999587	0.0808454	466.371	-0.740985	0.00322884	0.0127639
TSGA10	0.828283	37.2432	-0.132833	0.28814	0.521733	27.9838	-0.835479	0.000872735	0.00427395
TTI1	0.828283	318.938	0.151724	0.140581	0.347825	363.454	0.590106	1.32863e-07	2.095e-06
TTTY14	0.828283	19.007	-0.00481875	0.905509	0.957027	16.4375	-2.31906	2.18783e-05	0.000185267
WWOX	0.828283	262.26	-0.196346	0.0961428	0.280507	179.114	-0.936331	2.17789e-06	2.48663e-05
YEATS2	0.828283	985.634	0.226713	0.0542075	0.204064	1168.69	1.2138	2.14104e-08	4.07632e-07
ZNF823	0.828283	247.266	-0.119425	0.331636	0.562711	184.924	-1.24466	2.27566e-08	4.30891e-07
AKD1	0.828283	82.1658	-0.0514843	0.668577	0.819818	77.1667	-0.796879	3.02349e-05	0.000244485
CNKSR3	0.828283	1257.5	-0.195625	0.113536	0.30812	697.668	-1.26403	1.32525e-10	3.96728e-09
FLJ44635	0.828283	17.5697	0.135829	0.260279	0.493274	31.4053	-0.823817	0.00162378	0.00716712
FOXA1	0.828283	124.031	-1.53069	2.66808e-05	0.00207944	126.212	-4.72562	3.16124e-25	1.25701e-22
HELB	0.828283	18.836	0.0187065	0.868036	0.936817	24.1926	1.3681	4.75963e-05	0.000360789
LINC00152	0.828283	113.35	0.0491642	0.685037	0.82954	162.289	1.71031	4.7963e-09	1.05195e-07
LINC00482	0.828283	44.5869	-0.289535	0.0326603	0.155843	35.8448	-2.28045	3.39261e-10	9.38794e-09
LOC401052	0.828283	41.2427	-0.236143	0.0683739	0.230684	35.3775	-2.24445	3.81729e-18	4.7498e-16
PACRG	0.828283	10.9849	-0.0248528	0.814045	0.908265	10.5089	-2.26501	6.74468e-07	8.80564e-06
PTK7	0.828283	1434.92	0.239363	0.0548502	0.205534	2389.6	1.87907	1.07423e-09	2.69161e-08
RAB10	0.828283	8985.18	0.0702043	0.542386	0.731331	6850.38	-0.901412	0.000101877	0.000699225
SAMD10	0.828283	357.218	-0.348285	0.0116202	0.0878865	241.594	-1.99504	3.65668e-19	5.76589e-17
SLC11A2	0.828283	1493.32	-0.0312159	0.78905	0.895855	1097	-0.747151	1.79535e-06	2.10101e-05
SMAGP	0.828283	1441.74	-0.632358	0.000128147	0.00593007	1227.76	-2.07311	3.42626e-25	1.3334e-22
SPRR1A	0.828283	131016	-0.104911	0.396902	0.61986	52269.6	-2.5725	1.55381e-08	3.06258e-07
STAR	0.828283	69.4026	-0.0618978	0.622888	0.789844	37.6823	-1.15898	3.8963e-07	5.43196e-06
CLCF1	0.818182	77.2633	-0.170903	0.175372	0.395546	140.271	0.731969	0.000721406	0.00364812
LINC00087	0.818182	45.6325	-0.130727	0.299184	0.532963	43.7271	-1.49242	6.55577e-06	6.45032e-05
ANKRD20A8P	0.818182	12.9974	-0.121499	0.225919	0.456957	9.73096	-3.37978	1.5353e-10	4.54404e-09
ANLN	0.818182	711.937	0.0336199	0.788967	0.895855	792.711	1.15825	0.00022387	0.00135814
ASAP3	0.818182	903.455	0.0783769	0.525868	0.717886	810.564	-0.975089	0.000126058	0.000835105
C19orf71	0.818182	10.3956	-0.0612797	0.500225	0.70001	16.7691	-1.6951	3.74528e-06	3.98053e-05
CBR3	0.818182	1320.02	-0.294229	0.0253416	0.135563	765.807	-1.81973	2.62814e-10	7.46449e-09
CCM2	0.818182	793.423	-0.0250627	0.833793	0.917814	1095.23	0.781273	0.000870214	0.00426503
CKS1B	0.818182	642.159	-0.209381	0.0892865	0.268238	709.34	0.527904	0.00799675	0.0269173
CYP2J2	0.818182	265.353	-0.14123	0.265694	0.499115	213.774	-1.89887	1.34766e-10	4.02122e-09
CYP3A4	0.818182	40.2609	-1.36823	6.4013e-05	0.00376429	45.9206	-4.92441	1.63887e-20	2.93888e-18
DNASE1L3	0.818182	1042.47	-0.12137	0.329099	0.560742	600.25	-2.51634	1.98588e-09	4.71738e-08
DRAM1	0.818182	336.688	0.208849	0.101561	0.288895	420.769	1.45473	4.54019e-06	4.71309e-05
ESYT1	0.818182	2402.46	0.106497	0.217653	0.447193	1975.72	0.548355	2.48072e-05	0.000206719
FAM63A	0.818182	940.04	-0.180631	0.124605	0.325344	576.684	-1.40609	4.46351e-08	7.88812e-07
GLTP	0.818182	11589.8	-0.0152228	0.899357	0.953594	8826.92	-1.17638	4.83792e-06	4.98537e-05
GRIN2D	0.818182	18.324	0.35867	0.0146089	0.0996772	38.2944	2.32686	2.22805e-09	5.2382e-08
HOXD1	0.818182	7.83408	0.0163142	0.88278	0.944535	9.27226	0.841422	0.0053514	0.0193703
ITGA5	0.818182	1093.95	0.260563	0.0504324	0.196276	2841.75	2.62684	4.33942e-14	2.60237e-12
KBTBD4	0.818182	350.197	0.0412307	0.673703	0.823314	275.244	-0.444075	0.00132794	0.00606453
KIAA0930	0.818182	2908.85	0.0071724	0.950881	0.976795	2836.55	0.655505	1.11272e-06	1.37892e-05
KIAA1524	0.818182	79.4998	0.132574	0.292642	0.526199	137.082	1.35058	4.06176e-07	5.64112e-06
LMBRD1	0.818182	560.439	0.0650879	0.601914	0.775618	663.091	-0.714966	3.47715e-13	1.76668e-11
LRRC57	0.818182	260.316	-0.0928277	0.387499	0.611556	260.869	0.372519	0.00170658	0.00746591
OSMR	0.818182	762.559	0.274367	0.0241203	0.131883	1102.97	1.44676	2.94269e-10	8.268e-09
PAX1	0.818182	230.944	-2.57062	1.33862e-07	3.69574e-05	411.795	-5.87773	2.53969e-24	8.93335e-22
PEBP1	0.818182	6158.78	-0.284941	0.0215498	0.124071	5246.03	-1.2541	4.24989e-15	3.07252e-13
PLEKHA6	0.818182	405.655	-0.372412	0.0119375	0.0892518	338.511	-2.88353	3.59762e-17	3.73887e-15
PRSS45	0.818182	1.57524	-0.0153919	0.768921	NA	2.60478	-1.91967	0.000824088	0.0040794
PTK6	0.818182	3754.18	-0.26248	0.0448226	0.183917	2356.79	-2.02808	3.1132e-09	7.07374e-08
SERPINB3	0.818182	6808.97	1.29504	1.82676e-06	0.000300567	4832.77	-0.292419	0.246582	0.395808
SIRPA	0.818182	1830.61	0.312584	0.0196777	0.117502	1937.18	1.70816	2.00648e-28	1.31073e-25
SMIM3	0.818182	216.663	0.0645933	0.603488	0.776503	470.498	1.30898	7.62776e-06	7.37027e-05
TAF3	0.818182	176.003	-0.0767451	0.500112	0.70001	162.55	0.542385	0.00175637	0.00764533
TMC7	0.818182	39.5454	0.140874	0.267322	0.501428	66.1304	1.48743	4.39134e-07	5.99866e-06
ZBED2	0.818182	1540.22	-0.298556	0.0298152	0.148293	1186.74	-2.57627	1.81086e-16	1.63165e-14
ABLIM3	0.818182	2173.28	-0.0879422	0.481593	0.687827	1053.08	-1.55294	6.74872e-08	1.13875e-06
ADAMTS4	0.818182	62.8052	0.178557	0.144724	0.352846	223.547	3.05961	1.48906e-12	6.70847e-11
ARL6IP6	0.818182	198.972	-0.045559	0.641885	0.802371	246.801	0.401282	0.00549438	0.0197908
ARTN	0.818182	16.4348	0.0408617	0.702153	0.839625	120.884	2.85465	5.22712e-11	1.68816e-09
BLOC1S3	0.818182	260.568	0.193996	0.0760067	0.244775	258.949	0.836632	9.7591e-06	9.14466e-05
BSPRY	0.818182	1229.79	-0.139695	0.265454	0.498844	813.098	-2.15317	6.86447e-07	8.94925e-06
C6orf25	0.818182	63.4779	-0.0264878	0.832984	0.917471	50.2361	-1.47186	5.31697e-06	5.38545e-05
CBR3_AS1	0.818182	NA	NA	NA	NA	NA	NA	NA	NA
CCT5	0.818182	3809.59	-0.0509268	0.581547	0.761542	3956.02	0.467371	0.00149903	0.0066973
CEP55	0.818182	203.307	0.126338	0.316243	0.548709	354.077	1.46488	1.99883e-05	0.000170924
CEP72	0.818182	37.8098	0.122491	0.333543	0.564535	59.6023	0.985753	1.16951e-05	0.000107549
CMPK1	0.818182	1960.66	0.0727036	0.488157	0.692285	2009.51	-0.562659	0.000352185	0.00198821
DHRS1	0.818182	2326.96	-0.288819	0.0202106	0.119539	1484.94	-1.6878	1.10781e-10	3.36037e-09
DLGAP1_AS5	0.818182	NA	NA	NA	NA	NA	NA	NA	NA
DNAJC28	0.818182	22.6387	0.187764	0.131333	0.335047	22.865	-0.588291	0.0110895	0.0351356
ELOVL6	0.818182	562.978	-0.203471	0.104894	0.294452	444.691	-1.63971	1.11313e-07	1.78443e-06
EMC1	0.818182	834.691	0.02427	0.791709	0.897249	940.957	0.588028	0.00029208	0.00170794
EPHA1	0.818182	1763.99	-0.159349	0.169975	0.387287	1515.69	-1.1412	2.00369e-08	3.84569e-07
FAM219A	0.818182	331.861	0.100557	0.396476	0.619491	517.052	0.964661	1.63592e-07	2.51451e-06
FLJ35946	0.818182	3.85011	0.128331	0.214944	NA	9.97459	-1.08647	0.00458832	0.0171591
FMO9P	0.818182	51.4394	-0.72145	0.00167056	0.0284344	55.3987	-5.13742	9.13338e-20	1.54684e-17
GGT8P	0.818182	35.1529	0.0672683	0.569289	0.752324	20.5515	-1.36707	5.2609e-06	5.34596e-05
GPR84	0.818182	20.0666	0.0839802	0.455392	0.66882	28.0106	2.26278	1.11677e-07	1.78843e-06
HMGCS2	0.818182	22.3304	-1.13226	0.000521544	0.0143747	98.2899	-5.72549	2.31079e-15	1.75381e-13
HOXA_AS4	0.818182	NA	NA	NA	NA	NA	NA	NA	NA
KAT2B	0.818182	1148.53	0.0483457	0.697362	0.83629	983.451	-1.22718	2.78285e-05	0.000227982
KSR2	0.818182	7.47801	-0.014816	0.874891	0.94068	8.21757	-2.02916	4.0745e-05	0.000315524
LLGL2	0.818182	2189.95	-0.484598	0.000388493	0.0119625	1630.33	-1.84631	1.23692e-13	6.83517e-12
LOC100506497	0.818182	10.3167	-0.177238	0.122989	0.323072	10.3856	-2.82385	6.2065e-06	6.14619e-05
MMP12	0.818182	353.558	0.98763	0.000800546	0.0183663	1110.93	6.26931	5.34746e-27	2.87677e-24
MMP3	0.818182	39.8992	0.0733953	0.511261	0.707435	3527.34	5.84424	8.15269e-18	9.6207e-16
MSR1	0.818182	139.824	0.479776	0.00188995	0.0305264	271.65	2.68951	4.74333e-11	1.56482e-09
MYBL2	0.818182	408.99	0.0618127	0.621222	0.788255	752.07	1.51913	1.32823e-06	1.61212e-05
MYO5A	0.818182	1610.97	0.403615	0.00438932	0.0498241	1490.18	1.8338	1.00095e-20	1.90712e-18
NCBP2	0.818182	744.43	0.131583	0.197403	0.423984	953.484	0.594961	2.73818e-08	5.0539e-07
NT5C3	0.818182	421.365	0.330985	0.0137376	0.0963284	656.317	-0.48117	0.0120494	0.0375526
PCSK1	0.818182	20.9371	1.19676	0.000267411	0.00942826	62.2868	3.89737	6.07185e-14	3.57107e-12
PEX11B	0.818182	539.685	0.100233	0.387328	0.611433	525.059	-0.452071	0.000189549	0.00118204
POMT2	0.818182	289.47	-0.154812	0.105718	0.295691	334.269	0.440719	0.00864506	0.0286565
RAB25	0.818182	6741.4	-0.300101	0.0195361	0.116994	4327.26	-1.99083	1.94936e-10	5.69582e-09
RND1	0.818182	125.308	0.236539	0.0714256	0.236859	251.407	-1.52063	0.000214502	0.00130929
SLC22A4	0.818182	13.7015	0.0921867	0.431779	0.650204	24.4329	1.14039	0.000809386	0.00402186
SLC26A9	0.818182	227.563	0.965683	9.67018e-07	0.000185315	303.304	-0.634917	0.0416711	0.102364
SNAPC1	0.818182	145.642	0.0870565	0.437898	0.655481	248.658	1.13178	7.32377e-07	9.46708e-06
SPRR2F	0.818182	14971	0.0563667	0.654169	0.810509	6861.06	-2.89875	3.4636e-07	4.8921e-06
SUPT16H	0.818182	2372.27	0.00280483	0.969214	0.986135	2159.22	0.461418	0.0075422	0.0256707
TDO2	0.818182	23.3753	0.573553	0.00391009	0.0465921	76.1339	3.45345	7.16859e-12	2.9009e-10
TGM7	0.818182	36.008	-0.738543	0.00196155	0.0311725	164.198	-6.73204	3.2777e-17	3.4856e-15
TM6SF2	0.818182	2.87493	0.0150698	0.867447	NA	8.96449	1.51358	0.000939923	0.00453379
TMEM184B	0.818182	1138.08	0.166771	0.142821	0.350443	1299.43	0.922631	2.26693e-08	4.29684e-07
TMEM185B	0.818182	904.362	0.00558016	0.951943	0.977384	856.127	0.406797	0.000539593	0.00285747
TNFRSF11A	0.818182	145.06	0.037372	0.748177	0.869386	129.136	-0.853915	0.00205119	0.00870093
TOB1_AS1	0.818182	NA	NA	NA	NA	NA	NA	NA	NA
TPP1	0.818182	2059.64	0.19426	0.0540982	0.203889	2029.95	0.784846	1.46179e-07	2.27452e-06
TRIM13	0.818182	549.929	-0.104432	0.383372	0.608117	487.636	-0.867365	2.38717e-08	4.47833e-07
TRIM58	0.818182	45.6977	0.000118472	0.99923	0.999848	48.0751	-0.936788	0.00085333	0.00419803
TRIP13	0.818182	161.256	0.00366927	0.975	0.989266	225.138	0.899435	0.000264452	0.00157048
UHRF1	0.818182	325.715	-0.144146	0.235512	0.467153	395.403	0.852756	0.0012259	0.00565092
XKRX	0.818182	169.941	0.770694	2.41186e-05	0.00189101	167.119	-0.66263	0.0349152	0.0886892
XPR1	0.818182	442.619	0.4255	0.000860227	0.0192212	747.581	1.52969	2.28213e-14	1.42953e-12
ZNF185	0.818182	17841.8	-0.184585	0.141344	0.348412	10017.1	-1.96089	3.79628e-08	6.79852e-07
ADAM11	0.808081	28.7337	-0.174764	0.172409	0.390866	25.1159	-1.54217	1.94741e-06	2.25444e-05
ALDH2	0.808081	4197	-0.119565	0.281025	0.514917	3577	-1.04594	5.64375e-05	0.000419463
BANP	0.808081	149.374	-0.0624987	0.591231	0.767865	176.454	0.419009	0.00119155	0.00551342
C18orf25	0.808081	1329.81	-0.216368	0.0862705	0.26271	1012.1	-1.52486	4.57335e-10	1.22656e-08
C5AR1	0.808081	140.925	-0.00157185	0.989809	0.995062	332.77	1.70867	2.37313e-07	3.4893e-06
CAPN6	0.808081	420.522	0.157358	0.172112	0.390627	122.859	-2.42262	5.93718e-07	7.83567e-06
CRMP1	0.808081	303.598	0.529373	0.00146573	0.0263814	175.019	-0.912749	0.00618899	0.0218412
GTSE1	0.808081	129.815	0.0141047	0.910479	0.958844	167.067	0.962414	8.86213e-05	0.000620111
INVS	0.808081	190.394	0.0381125	0.725397	0.854683	193.672	0.598409	4.1275e-05	0.000319493
KCTD2	0.808081	1006.23	-0.0629484	0.465965	0.675938	856.323	-0.447532	0.000581557	0.00303575
KNSTRN	0.808081	192.105	-0.0298416	0.788954	0.895855	260.637	0.795631	0.000161716	0.00103244
LAMTOR3	0.808081	618.952	0.0933068	0.417857	0.638566	628.452	-0.525337	0.000339205	0.00192564
MFGE8	0.808081	1753.62	0.159601	0.118151	0.315347	1747.67	0.735461	1.59625e-05	0.000140912
MYO10	0.808081	844.497	0.312164	0.00939499	0.0780392	1425.18	1.43985	8.93132e-08	1.46382e-06
PLEKHM1	0.808081	2620.93	-0.124084	0.305549	0.538763	1956.24	-1.19748	1.60293e-05	0.000141381
POFUT1	0.808081	1030.58	0.204428	0.0444355	0.183373	1045.58	0.737597	5.52696e-09	1.19214e-07
PPP1R9A	0.808081	22.1732	0.103757	0.329335	0.560967	38.7362	-1.81919	7.89066e-05	0.000560715
RAB42	0.808081	17.1341	0.0632138	0.594904	0.770915	21.0614	1.01247	0.000456879	0.00247902
SYNGR1	0.808081	817.632	-0.500687	0.000355298	0.0112801	653.678	-2.39428	2.36033e-11	8.31845e-10
TACSTD2	0.808081	27129	-0.594827	7.01434e-05	0.00398107	21978	-1.85996	4.08778e-18	5.01809e-16
ZDHHC13	0.808081	1096.01	0.0263191	0.830104	0.915661	852.976	-1.07045	8.39799e-06	8.00874e-05
ALDH3A1	0.808081	6870.58	-0.479442	0.00483559	0.0523607	5036.42	-3.98233	6.65135e-14	3.89864e-12
ANKRD31	0.808081	101.057	0.0651033	0.585327	0.764402	72.4647	-2.09544	3.80241e-06	4.03113e-05
ANKRD46	0.808081	237.701	0.100941	0.398673	0.621672	226.873	-0.537171	0.00138004	0.00625273
AUNIP	0.808081	44.7424	0.0392073	0.755129	0.873663	51.3655	0.979654	0.000244391	0.00146659
B3GALTL	0.808081	149.62	0.0575369	0.623145	0.78991	163.392	0.661827	1.94839e-05	0.000167157
BMP3	0.808081	9.30327	0.0205633	0.828451	0.914971	14.3269	-1.66379	1.1449e-06	1.41591e-05
CBLB	0.808081	308.732	0.33555	0.0109453	0.0849548	435.487	1.52935	6.55674e-16	5.378e-14
CENPI	0.808081	31.1517	0.06974	0.562841	0.746969	45.129	1.48921	5.54181e-07	7.38814e-06
CYP4F35P	0.808081	928.982	-2.27133	5.28863e-06	0.000667802	353.091	-6.72952	1.93569e-33	3.21871e-30
CYP4X1	0.808081	106.075	-0.0627088	0.617439	0.785196	88.5713	-2.46838	2.56243e-07	3.74955e-06
DCAF4	0.808081	216.608	-0.0950139	0.380322	0.605293	229.438	0.470828	0.00223287	0.0093139
DUSP5	0.808081	2112.97	-0.262591	0.0466338	0.188036	3101.31	-2.26772	1.19871e-12	5.49516e-11
ETFDH	0.808081	849.029	-0.193341	0.111012	0.304065	640.619	-1.26333	2.31354e-08	4.36226e-07
FAM219B	0.808081	1723.01	-0.147481	0.202727	0.429696	1355.78	-0.898189	4.72943e-08	8.26825e-07
FAM84B	0.808081	1123.57	-0.100145	0.420376	0.640613	885.106	-1.02235	0.000319331	0.0018352
FAM8A1	0.808081	407.877	0.195974	0.112397	0.306005	451.089	-0.471374	0.00419751	0.0159552
FEZF1_AS1	0.808081	NA	NA	NA	NA	NA	NA	NA	NA
GALNS	0.808081	326.729	0.143628	0.231916	0.463389	402.2	0.883497	3.34201e-11	1.14688e-09
GLT25D1	0.808081	1239.29	0.20002	0.102927	0.291191	1712.35	1.2714	3.88346e-10	1.06019e-08
GPBP1	0.808081	1067.84	0.0682205	0.549143	0.73682	1149.3	-0.349713	0.000202796	0.00124936
HAUS6	0.808081	217.363	0.125042	0.310418	0.543687	364.492	1.0272	1.07672e-06	1.34066e-05
HNRNPA2B1	0.808081	10048	-0.0822796	0.362322	0.589671	9897.65	0.311864	0.00971093	0.0315213
KRT33B	0.808081	80.899	-0.0250018	0.810493	0.90664	239.204	-4.45276	6.42746e-13	3.11017e-11
LOC730102	0.808081	186.238	0.0850996	0.49359	0.696127	148.06	-0.75622	1.66867e-05	0.000146387
MACROD2	0.808081	14.7702	-0.0548853	0.622163	0.789216	15.0037	-1.61136	4.68097e-06	4.84822e-05
MKL1	0.808081	737.577	0.059985	0.618726	0.786172	790.849	0.88197	4.29554e-11	1.43901e-09
MTRNR2L2	0.808081	53065.2	-0.266729	0.0451327	0.184521	36853.2	-1.73877	2.74133e-16	2.3877e-14
NCKAP5L	0.808081	531.515	-0.115078	0.360966	0.588919	409.209	0.659599	0.000178063	0.00112192
PDIA3P	0.808081	56.2862	0.126182	0.317128	0.54966	75.2689	1.09737	8.00707e-08	1.33022e-06
PGS1	0.808081	209.426	-0.160053	0.157275	0.370639	333.698	0.380174	0.0127357	0.0392369
PLAUR	0.808081	214.953	0.160156	0.205467	0.433193	599.923	2.13769	5.32438e-11	1.70856e-09
PLBD2	0.808081	577.279	0.330654	0.00858847	0.0738246	553.367	1.29576	3.41512e-12	1.4527e-10
PLEKHA7	0.808081	709.081	-0.157556	0.216526	0.445795	605.701	-1.48986	5.89595e-11	1.88207e-09
PPIL3	0.808081	227.381	0.0316947	0.794841	0.89827	201.347	-0.63634	2.1986e-05	0.000186006
PRDX6	0.808081	5920.04	-0.217203	0.0866796	0.263321	4931.27	-1.30111	1.98154e-18	2.71883e-16
PRSS3	0.808081	2061.96	-0.32651	0.0150829	0.10123	1099.39	-2.25659	7.9767e-06	7.65487e-05
PTPRK	0.808081	868.082	0.202677	0.112056	0.305486	1307.16	1.72804	3.37702e-11	1.15673e-09
PYROXD1	0.808081	271.008	0.15081	0.233237	0.464734	276.307	-0.497702	0.000165251	0.00105207
S100A8	0.808081	225196	-0.301908	0.0262038	0.137891	131859	-2.65644	2.23831e-09	5.24883e-08
SFTA2	0.808081	184.781	-0.413208	0.0101478	0.0817493	138.223	-5.89801	3.48146e-26	1.67577e-23
TMEM184A	0.808081	3842.45	-0.337228	0.0117273	0.0882744	2412.72	-1.95218	4.60536e-11	1.52879e-09
TNS4	0.808081	2463.38	0.123399	0.315374	0.548002	4330.97	1.6015	7.64595e-10	1.96975e-08
TREM2	0.808081	83.8141	0.112584	0.291744	0.525456	149.208	3.20257	4.32313e-11	1.4456e-09
TTC19	0.808081	573.918	-0.17969	0.130507	0.334038	598.89	-0.986908	1.17205e-16	1.12831e-14
TYMP	0.808081	5335.18	0.320248	0.022697	0.127443	5179.5	2.5102	2.91482e-22	7.30342e-20
UGGT1	0.808081	1209.86	0.185449	0.0618145	0.219498	1235.2	0.673185	6.05552e-08	1.03226e-06
ZNF503_AS1	0.808081	NA	NA	NA	NA	NA	NA	NA	NA
ABL2	0.808081	385.774	0.230274	0.0635891	0.222444	680.346	1.59664	1.16254e-12	5.34271e-11
ARHGAP27	0.808081	2898.96	-0.325253	0.0132078	0.0941954	2360.39	-1.59457	5.39397e-10	1.43195e-08
C5orf38	0.808081	12.9012	0.0495046	0.618147	0.785842	76.5007	1.95033	4.95487e-05	0.00037373
CDC6	0.808081	176.239	0.0185958	0.862519	0.934769	249.526	1.00889	4.6077e-05	0.00035058
FAM221A	0.808081	79.8709	-0.819517	0.000134513	0.00613071	57.3699	-2.43024	8.0823e-19	1.21175e-16
HTR3A	0.808081	132.292	0.831344	0.00081281	0.0184914	184.647	-1.94259	0.00054729	0.00288903
LDHD	0.808081	265.994	0.0228319	0.855192	0.930605	190.816	-1.81501	2.5202e-06	2.82284e-05
LGALSL	0.808081	4178.22	0.222873	0.0690952	0.232348	2629.5	-0.83031	0.00289335	0.0116338
LINC00086	0.808081	67.3598	-0.320783	0.0144847	0.0993019	37.0769	-2.1747	3.2042e-08	5.83164e-07
LOC100128881	0.808081	67.9225	-0.281237	0.0322664	0.155316	104.311	0.820119	0.00441728	0.0166145
MCM2	0.808081	668.207	-0.113168	0.320619	0.553355	767.64	0.861846	0.000312913	0.00180457
MLLT4_AS1	0.808081	NA	NA	NA	NA	NA	NA	NA	NA
MMP13	0.808081	66.7253	0.0979573	0.371551	0.598102	2988.26	6.19053	1.65427e-13	8.95212e-12
MSANTD3	0.808081	191.372	0.0132831	0.911252	0.959371	285.732	1.08465	5.89578e-05	0.000434662
MYO5B	0.808081	3276.1	-0.0468116	0.709506	0.844592	2000.26	-1.6669	1.07746e-07	1.7379e-06
NDE1	0.808081	662.195	0.360118	0.00411389	0.0479336	613.703	1.42048	1.36391e-14	8.87804e-13
ONECUT2	0.808081	5.46621	0.19328	0.0662011	NA	10.6454	2.50367	5.94108e-06	5.93491e-05
PPFIBP2	0.808081	1442.81	-0.171038	0.120408	0.318762	959.233	-1.10528	4.62451e-06	4.79517e-05
SERPINB12	0.808081	679.767	3.42082	7.22573e-14	1.47125e-10	324.851	-0.483472	0.136006	0.253898
SLAMF9	0.808081	4.39571	0.0891726	0.338597	NA	14.916	2.12191	2.28464e-05	0.000192484
SLC25A24	0.808081	331.268	0.409564	7.84964e-05	0.00431969	450.716	1.24503	1.41673e-07	2.21104e-06
TANGO6	0.808081	222.529	0.020449	0.850134	0.927579	233.847	0.494498	0.00081444	0.00404238
WDSUB1	0.808081	114.802	-0.07087	0.534338	0.725033	135.652	-0.599707	0.000116388	0.000780015
CYP2C9	0.79798	87.6753	-1.01696	0.000282908	0.00978406	49.5523	-4.81713	2.73632e-13	1.42593e-11
TMEM62	0.79798	242.398	-0.0905556	0.463682	0.673946	261.398	-1.00382	2.92019e-07	4.21572e-06
ACOX1	0.79798	1882.91	-0.187198	0.128283	0.330606	1436.43	-1.14644	1.0487e-06	1.30701e-05
ACVR1	0.79798	532.19	0.35127	0.00473656	0.0518483	577.725	1.36083	1.70413e-09	4.10632e-08
ADA	0.79798	186.617	0.0407357	0.744391	0.867082	238.9	0.973905	1.69403e-05	0.000148185
ADRA1A	0.79798	8.9784	0.0703438	0.535392	0.725903	11.4215	-0.848417	0.0107413	0.0342101
AGO2	0.79798	283.609	0.0402894	0.719098	0.850389	342.365	0.899854	0.000122937	0.000817096
BCKDHB	0.79798	225.671	-0.294169	0.0153378	0.102183	192.92	-1.15317	8.51632e-09	1.76813e-07
BNIPL	0.79798	4442.54	-0.311022	0.0194172	0.116496	2581.62	-2.35059	1.83363e-08	3.55662e-07
C1QTNF4	0.79798	4.47291	0.00015692	0.998557	NA	7.55447	-1.21967	0.00320454	0.012687
C1orf204	0.79798	413.616	0.0287035	0.818437	0.909691	253.509	-1.8711	4.72009e-06	4.88321e-05
C2orf16	0.79798	12.0991	-0.147415	0.183396	0.405262	13.6904	-2.09702	0.000146079	0.000945145
C6orf15	0.79798	101.353	0.498277	0.00550054	0.0559989	271.532	-1.3218	0.00196652	0.00839629
CAGE1	0.79798	2.70495	0.0418083	0.612425	NA	4.87974	1.69048	0.000914958	0.00443559
CHORDC1	0.79798	293.555	0.174234	0.128349	0.330651	440.284	0.948351	6.14348e-07	8.07259e-06
CPLX3	0.79798	21.2002	-0.00810443	0.942858	0.97358	22.0945	-2.03965	7.12901e-05	0.000512969
CSTF3_AS1	0.79798	NA	NA	NA	NA	NA	NA	NA	NA
DBI	0.79798	9499.75	-0.181412	0.139216	0.346583	6636.08	-1.21175	3.0052e-09	6.83682e-08
DCBLD2	0.79798	235.838	0.133929	0.284227	0.517586	721.828	1.875	1.73366e-07	2.63594e-06
DHRS2	0.79798	5.47982	0.120601	0.216969	NA	17.0348	2.66591	4.813e-06	4.96809e-05
DPCR1	0.79798	64.7923	-0.157706	0.163969	0.378958	38.0394	-4.66639	1.99182e-18	2.71883e-16
DROSHA	0.79798	802.898	-0.037344	0.691233	0.832495	815.585	0.382199	0.0043878	0.0165286
EGR2	0.79798	326.742	-1.84867	3.63213e-09	1.64344e-06	293.973	-0.281883	0.161284	0.287986
EIF5A2	0.79798	46.4723	0.166172	0.189663	0.413854	98.0522	1.6223	1.47404e-09	3.59968e-08
ENTPD3_AS1	0.79798	NA	NA	NA	NA	NA	NA	NA	NA
ERF	0.79798	738.623	-0.0397572	0.741904	0.865679	901.939	0.721751	1.2065e-05	0.000110451
FAM105B	0.79798	575.745	-0.0666813	0.525021	0.717094	589.323	0.355609	0.00621194	0.021901
FAM108C1	0.79798	761.281	0.0640175	0.571855	0.754246	802.58	-0.601734	0.00084033	0.00414634
FBLIM1	0.79798	1306.04	0.574104	0.000244337	0.00892378	1775.09	2.07292	4.82081e-21	9.48145e-19
FOXJ1	0.79798	9.77193	-0.187044	0.109874	0.302069	7.86653	-3.54431	2.85214e-06	3.14837e-05
HNRNPH3	0.79798	1614.43	-0.0428899	0.669697	0.820882	1662.7	0.399764	0.00051611	0.00274663
IER5L	0.79798	119.421	0.137294	0.27965	0.513496	308.494	1.25831	1.2011e-07	1.91204e-06
IQCE	0.79798	376.344	0.0222955	0.846388	0.925612	352.749	0.60954	0.000988904	0.0047289
KIAA1191	0.79798	1962.54	-0.00177908	0.987559	0.994089	1604.26	-0.577887	0.00113344	0.00529318
KIF22	0.79798	748.645	-0.349231	0.00106235	0.0215232	771.129	0.202597	0.268184	0.419692
KIF3C	0.79798	138.135	0.288404	0.0264835	0.138552	220.087	1.34124	1.77947e-08	3.46996e-07
KIF4A	0.79798	212.577	-0.0695473	0.566385	0.75013	234.105	0.991141	0.000337075	0.00191652
KRT40	0.79798	36.0779	-0.645925	0.0026682	0.0371998	20.8324	-6.19409	1.07834e-20	2.03338e-18
LAMB4	0.79798	649.746	-0.183493	0.148341	0.357972	243.276	-3.09266	3.27697e-09	7.41309e-08
LOC100128252	0.79798	83.1057	0.035611	0.776879	0.888165	96.2038	-1.02615	9.7576e-05	0.000675023
LOC100130417	0.79798	17.7671	0.00423419	0.971597	0.987472	8.2698	-2.20231	3.48076e-05	0.000276091
LOC100294362	0.79798	11.1946	-0.0880266	0.452671	0.667034	12.8176	-1.05691	0.000264247	0.00156978
LYNX1	0.79798	10530.7	0.0193772	0.877273	0.942108	5827.59	-1.56951	3.3002e-05	0.000263483
MAPK13	0.79798	5087.09	0.0193985	0.86873	0.937011	3173.73	-0.84426	1.30722e-05	0.000118368
MMAA	0.79798	190.936	0.0500706	0.658887	0.813385	163.105	-0.370952	0.000215399	0.00131383
MMP14	0.79798	4529.22	0.0998781	0.429129	0.647812	8544.84	1.80828	1.80675e-08	3.51566e-07
NAV1	0.79798	1235.8	0.543329	0.000511312	0.0141405	1685.82	2.19458	3.22416e-19	5.1281e-17
NDUFA4L2	0.79798	5382.87	0.144221	0.255183	0.487816	2910.21	-1.62748	2.98992e-05	0.000241878
NKIRAS1	0.79798	118.882	0.184517	0.14486	0.35292	114.309	-0.289625	0.0139979	0.0422084
NUP85	0.79798	601.222	-0.273767	0.00112501	0.0225231	663.347	0.130464	0.26042	0.411435
PHLDB2	0.79798	335.504	0.485457	0.00379464	0.0456843	741.084	3.03313	1.35937e-15	1.04912e-13
PIGX	0.79798	262.585	-0.0774548	0.456785	0.669779	330.717	0.317398	0.00530018	0.0192276
PLEC	0.79798	10815.5	0.0319851	0.770409	0.883746	11914.7	0.696535	7.2764e-05	0.000522137
PLRG1	0.79798	1010.2	0.0440784	0.618793	0.786172	934.14	-0.226409	0.0111362	0.0352409
PROC	0.79798	13.0403	0.757171	0.000895935	0.0196948	28.6656	3.17539	8.91619e-11	2.74458e-09
PRR15L	0.79798	73.2347	-0.907658	9.32719e-05	0.00477769	141.923	-3.47352	3.60605e-10	9.874e-09
PTHLH	0.79798	194.532	0.274404	0.041212	0.176775	1776.63	3.90982	1.49382e-13	8.15384e-12
RAPGEFL1	0.79798	4861.45	-0.334207	0.00641665	0.061519	3242.84	-1.70866	1.72448e-07	2.62417e-06
RNASE2	0.79798	3.55875	-0.0737932	0.40669	NA	11.8432	1.55126	0.000514313	0.00274186
RTKN	0.79798	464.98	-0.122091	0.297253	0.531074	700.963	0.745172	0.000369158	0.0020605
SGK196	0.79798	41.3877	-0.0152465	0.901194	0.954768	32.8711	0.987873	0.000472849	0.00255054
SLC11A1	0.79798	37.4267	-0.0876611	0.471956	0.680026	239.68	2.02102	1.79043e-07	2.71548e-06
SLC4A2	0.79798	1085.41	-0.0209923	0.836364	0.919205	1133.29	0.353286	0.00168822	0.00740332
SLC6A4	0.79798	267.76	-0.33657	0.0183135	0.112873	147.849	-3.04154	7.67157e-14	4.44053e-12
SLC7A2	0.79798	430.627	0.312548	0.0214732	0.123859	292.335	-1.12736	0.000541287	0.00286561
SMPD2	0.79798	789.466	-0.478785	0.000791567	0.0182614	578.003	-1.70425	3.76748e-17	3.89328e-15
SPAG17	0.79798	426.571	2.04983	6.27869e-08	1.89396e-05	159.856	-0.264979	0.308318	0.463466
STK3	0.79798	271.487	0.240434	0.0427556	0.179492	399.947	0.976609	7.85839e-10	2.01596e-08
SYBU	0.79798	158.268	-0.123191	0.317498	0.549777	162.952	-1.82509	2.7936e-07	4.0586e-06
TGM4	0.79798	2.36034	0.0267078	0.706963	NA	3.74836	1.85006	0.000990814	0.00473597
TM7SF2	0.79798	1744.47	-0.178011	0.145263	0.35363	1210.26	-2.39701	1.79088e-09	4.29882e-08
TMEM50B	0.79798	465.148	-0.00836211	0.937076	0.970404	503.972	-0.563146	0.000282349	0.00166006
TNFSF10	0.79798	2438.47	0.0699389	0.569218	0.752291	3633.03	1.10512	6.12643e-05	0.000450008
TNRC18	0.79798	1583	0.00508091	0.965916	0.984636	1747.26	0.695887	1.28826e-06	1.57357e-05
TTC7B	0.79798	183.258	0.124163	0.327278	0.55901	275.647	1.30541	7.78478e-08	1.29801e-06
USP6NL	0.79798	1524.84	-0.136316	0.281074	0.514939	994.221	-1.44702	4.35219e-07	5.96299e-06
XKR6	0.79798	14.5713	-0.167268	0.187415	0.411318	20.6465	-0.986944	0.000158053	0.00101188
ZNF14	0.79798	81.4772	0.0929123	0.44916	0.663953	81.8473	-0.496826	0.011144	0.035248
ZNF812	0.79798	292.867	0.207841	0.108645	0.30015	439.539	-1.25524	0.000320435	0.00184021
ARFGAP3	0.79798	503.715	0.111811	0.207524	0.43595	694.12	0.506778	0.00233436	0.00967108
CCBL2	0.79798	353.087	0.0890374	0.478057	0.685097	396.56	-0.787473	1.51522e-06	1.80789e-05
CHST11	0.79798	369.262	0.542734	0.00104819	0.0214399	746.179	2.38257	2.48768e-17	2.69244e-15
CSDE1	0.79798	11515	0.170551	0.101117	0.288256	9303.01	-0.324647	0.0121693	0.0378581
CXCL5	0.79798	2.09099	0.054106	0.478126	NA	414.996	3.94072	1.63375e-08	3.20632e-07
CYP26A1	0.79798	4.11233	0.0405329	0.582583	NA	62.2584	-3.69302	4.19738e-07	5.78991e-06
DIAPH3	0.79798	73.3249	0.0400626	0.749026	0.869876	105.14	1.13444	1.17161e-05	0.00010765
FNDC3B	0.79798	536.934	0.560919	0.00129722	0.0246011	1023.27	2.35246	9.62634e-31	8.00343e-28
GALNT2	0.79798	2027.2	0.120395	0.143931	0.351657	2236.03	1.08135	2.119e-06	2.42849e-05
GSG1	0.79798	40.0001	-0.0769713	0.541326	0.730477	36.8489	-1.02611	2.87977e-05	0.000234315
HIGD1A	0.79798	2952.64	0.142849	0.250486	0.483375	2656.57	-0.639665	3.94898e-05	0.000306973
HOXA5	0.79798	6.42906	0.276289	0.0342824	0.160145	9.43466	3.3444	6.39034e-07	8.37291e-06
IGFBP3	0.79798	2686.78	0.15594	0.218659	0.448568	2558.81	1.97507	1.99017e-13	1.0582e-11
KIF2C	0.79798	301.742	-0.134796	0.196093	0.422285	363.905	0.741941	0.00301205	0.0120317
LOC100128750	0.79798	17.1599	-0.69471	0.00169356	0.0286463	13.6975	-3.70879	2.17471e-13	1.14964e-11
MTRNR2L8	0.79798	25465.5	-0.246524	0.0616518	0.219236	20475.4	-1.88313	1.54579e-16	1.42798e-14
MYRIP	0.79798	58.639	0.0282412	0.81639	0.909098	52.7985	-2.37992	3.99668e-06	4.20375e-05
OLR1	0.79798	15.7998	0.277309	0.03513	0.162382	196.793	3.11913	2.93603e-10	8.26229e-09
OXCT1	0.79798	1241.89	0.0636522	0.565423	0.749404	905.398	-0.649465	0.000285448	0.00167505
P2RY6	0.79798	120.173	0.330516	0.0197654	0.117868	109.004	2.24029	3.02113e-15	2.24632e-13
PDZRN4	0.79798	24.3692	0.102456	0.310993	0.544026	19.4585	-2.20601	3.91323e-08	6.98993e-07
POLA2	0.79798	326.249	-0.168136	0.0878335	0.26572	311.941	0.463529	0.0164957	0.0483221
PPAPDC1B	0.79798	237.893	-0.0650256	0.584387	0.763727	360.522	-0.713339	0.000155103	0.000995437
SASH1	0.79798	3458.41	-0.0406695	0.744576	0.867182	2419.59	-1.56978	8.13087e-06	7.77021e-05
SKP2	0.79798	368.363	-0.113455	0.196318	0.422447	397.533	0.476824	0.0076184	0.0258867
STRA6	0.79798	148.381	-0.0324319	0.791429	0.897137	137.295	1.16003	0.000296137	0.00172506
SYT15	0.79798	281.832	0.0401999	0.737779	0.862662	231.653	-1.14296	2.53183e-06	2.83414e-05
TMCO3	0.79798	635.457	0.0618023	0.517498	0.71169	591.551	0.563921	0.000126556	0.000837797
TMIE	0.79798	46.8245	-0.339884	0.0164999	0.105888	31.7202	-2.80044	9.35098e-11	2.86497e-09
TMPPE	0.79798	34.4902	0.0423807	0.736064	0.862005	35.153	0.944772	0.00117401	0.00545019
TSPAN6	0.79798	890.596	-0.215637	0.0969729	0.281868	904.487	-2.02329	1.70973e-13	9.19782e-12
TTYH3	0.79798	941.984	0.702202	0.000372743	0.0116066	1872.63	2.53913	1.34645e-21	2.9387e-19
UBE2G1	0.79798	1596.93	0.00270969	0.982099	0.991976	1680.37	-0.781697	2.03883e-05	0.0001741
KAZALD1	0.787879	47.6168	0.171568	0.17862	0.399128	34.2612	-0.840898	0.00506422	0.0185512
SSBP2	0.787879	418.668	-0.078392	0.492796	0.695654	326.845	-0.764641	6.40734e-05	0.000467478
ASPG	0.787879	607.759	-0.358359	0.0134586	0.0952332	431.924	-3.49197	5.442e-10	1.4412e-08
ATAD2	0.787879	447.97	0.0610962	0.619583	0.786988	537.527	0.955361	4.15149e-07	5.7396e-06
BEX4	0.787879	750.933	-0.494115	0.00260836	0.0366162	613.896	-2.42735	2.84717e-22	7.23301e-20
CHST9	0.787879	13.5991	-0.0919273	0.318873	0.551101	30.8394	-2.90258	3.25024e-06	3.53029e-05
EMR2	0.787879	96.6121	0.345328	0.015272	0.10187	190.741	1.9201	1.58969e-09	3.84617e-08
FHOD1	0.787879	413.411	0.0918818	0.463027	0.673596	515.238	0.990902	1.4058e-07	2.19586e-06
GINS1	0.787879	157.153	-0.0641829	0.596617	0.772155	170.321	0.691823	0.00650036	0.0227208
GOLT1A	0.787879	0.763086	-0.0197936	0.627127	NA	5.3235	-1.87987	0.00151698	0.00676098
GUCY2D	0.787879	10.2495	0.0683492	0.543912	0.732637	10.1948	-1.19515	0.00105628	0.00500527
KAT7	0.787879	1044.92	0.00326876	0.975667	0.989702	861.713	-0.51654	4.48972e-05	0.000342458
LMNB2	0.787879	1699.2	-0.07206	0.514581	0.709919	1842.93	0.60751	0.000545084	0.00288154
LOC90499	0.787879	21.0354	-0.294631	0.0314674	0.152961	11.1071	-2.79809	7.17138e-09	1.50772e-07
PCDHGC5	0.787879	19.702	0.604089	0.00276163	0.0378423	32.5687	3.91093	8.1168e-13	3.81657e-11
RNF152	0.787879	54.3374	0.205093	0.112792	0.306568	72.67	1.4727	2.3509e-06	2.65926e-05
TCTEX1D4	0.787879	2.50827	0.034971	0.660046	NA	2.9915	-1.89794	0.00114048	0.00532022
USH1G	0.787879	513.907	-0.242012	0.0641265	0.223517	334.234	-1.83685	5.9363e-08	1.01629e-06
AADAC	0.787879	130.668	-0.0597259	0.592632	0.768826	191.067	-4.27366	1.30633e-11	4.91646e-10
AK7	0.787879	23.409	-0.132299	0.27082	0.504794	23.8086	-1.74054	2.08867e-07	3.11869e-06
ANO10	0.787879	899.473	0.0399114	0.742245	0.865891	696.228	-0.881832	4.78642e-06	4.94624e-05
BCAT1	0.787879	81.1519	0.532795	0.00218983	0.033254	394.428	2.62164	1.26165e-11	4.78773e-10
BRD9	0.787879	529.787	-0.0897923	0.338393	0.56896	566.888	0.306325	0.0092968	0.0304037
BTC	0.787879	33.3683	-0.46296	0.00484391	0.0523607	21.5015	-3.60863	6.17069e-10	1.61934e-08
C14orf182	0.787879	40.6445	0.0507689	0.686483	0.830266	31.8681	-0.678375	0.00535778	0.0193821
C22orf32	0.787879	767.922	-0.36503	0.00643058	0.0616163	734.687	-1.65644	2.24257e-17	2.4416e-15
CCDC50	0.787879	637.538	0.0961892	0.370645	0.597352	804.83	0.66597	0.000160551	0.00102537
CCL7	0.787879	1.24	0.0541101	0.344547	NA	7.89259	3.01091	2.72767e-05	0.000224435
CCL8	0.787879	50.3091	-0.057647	0.606886	0.778943	41.6097	1.66775	1.31962e-05	0.000119313
CDH26	0.787879	139.74	0.020296	0.868208	0.936817	122.822	-1.62782	2.80503e-05	0.000229355
CHEK1	0.787879	148.851	-0.0369947	0.742889	0.866332	213.095	0.984831	0.000343876	0.00194792
CLN8	0.787879	1028.16	-0.112019	0.307705	0.541099	714.755	-0.815615	0.00034019	0.00193003
DBR1	0.787879	250.017	0.141152	0.154307	0.366366	253.019	0.516926	6.20969e-06	6.14619e-05
DCC	0.787879	19.6651	-0.0817565	0.461898	0.672794	16.9394	-1.86093	5.23338e-06	5.32095e-05
DGAT2	0.787879	1393.35	0.104968	0.404584	0.626988	1018.96	-1.36237	3.08847e-05	0.00024952
DGKH	0.787879	46.7187	-0.127586	0.312553	0.545444	64.0474	1.06984	0.000671815	0.00342766
DNMT1	0.787879	1212.52	0.0508752	0.653809	0.81031	1186.58	0.853209	7.50473e-05	0.000536626
ELFN1	0.787879	24.4948	0.227991	0.0749972	0.242905	43.55	1.98005	1.12745e-08	2.2939e-07
EPB41	0.787879	1197.72	0.0369824	0.746961	0.868407	1075.03	-0.655609	0.00260419	0.01063
EPHX3	0.787879	1616.74	-0.383205	0.0105627	0.083685	1071.83	-4.22874	1.32568e-11	4.97906e-10
FAM120A	0.787879	2425.19	0.102951	0.306372	0.539642	2471.44	0.641363	1.56002e-06	1.85529e-05
FAM135A	0.787879	816.398	0.150946	0.232389	0.463725	852.994	-0.800875	0.00182108	0.00789135
FAM228A	0.787879	3.53972	-0.0752572	0.376088	NA	6.13302	1.01632	0.00854194	0.0283712
FBXL5	0.787879	1285.11	0.158238	0.200134	0.427321	1339.43	-0.395738	0.00166613	0.00731874
FLJ39051	0.787879	12.7309	0.288004	0.0337159	0.158805	20.9243	2.3054	5.32931e-07	7.13604e-06
FRMD5	0.787879	1.90815	0.0742606	0.39332	NA	19.8018	1.50968	0.00104228	0.00494405
GATSL3	0.787879	516.141	-0.354567	0.0059986	0.0591797	493.813	-1.62308	1.0069e-11	3.94372e-10
GLB1L2	0.787879	114.515	-0.244423	0.0637892	0.222921	77.3383	-2.50581	5.31475e-09	1.15867e-07
GPATCH2L	0.787879	143.724	0.211678	0.0640398	0.223371	160.438	0.982531	1.03696e-05	9.64261e-05
HAS3	0.787879	633.174	0.233859	0.0744373	0.242336	1333.86	2.18422	7.99999e-10	2.04941e-08
HES4	0.787879	146.164	-0.41773	0.00236377	0.0345987	389.547	0.195566	0.285146	0.437881
KLK11	0.787879	7176.05	-0.356484	0.00680646	0.0633993	4491.56	-2.26607	4.40553e-08	7.80073e-07
LCE3E	0.787879	5293.44	1.82891	1.21002e-09	7.29762e-07	2281.47	-0.416781	0.145054	0.266304
MCCC2	0.787879	1101.03	-0.00429451	0.966784	0.985093	911.032	-0.483577	0.00114793	0.00534406
MTRNR2L10	0.787879	1627.51	-0.258833	0.0517819	0.198817	1284.58	-2.08981	2.04578e-16	1.82533e-14
NDRG2	0.787879	5532.76	-0.27294	0.0415192	0.177271	4797.24	-2.33594	7.55911e-12	3.03876e-10
NIPA1	0.787879	261.086	-0.0328833	0.762595	0.878586	323.032	0.579227	0.00871311	0.028849
NPPC	0.787879	28.3533	-1.66781	1.89419e-05	0.00163617	37.9728	-3.93459	4.47468e-11	1.48812e-09
NSUN7	0.787879	40.8476	-0.261866	0.0483281	0.191351	36.4448	-2.29483	4.62771e-11	1.53343e-09
NUDCD1	0.787879	197.861	0.249195	0.0256249	0.136318	325.176	0.903564	2.77562e-08	5.11267e-07
NUP205	0.787879	1158.31	-0.00298752	0.974512	0.989053	1028.34	0.421242	0.000772187	0.00386643
PART1	0.787879	143.651	-0.273543	0.042012	0.177999	209.703	-2.33953	1.44344e-08	2.86665e-07
PCBD2	0.787879	204.413	-0.126037	0.266936	0.500819	192.14	-0.847024	3.30625e-05	0.000263851
PFDN2	0.787879	543.749	-0.0740313	0.543886	0.732637	601.953	0.522141	0.00067847	0.00345968
PIGP	0.787879	116.311	0.160595	0.187112	0.41104	162.647	-0.500168	0.00835027	0.0278713
PLAC1	0.787879	5.50231	0.610055	0.00298399	NA	13.5553	3.91414	5.52112e-09	1.19214e-07
PLEKHG4B	0.787879	37.8328	0.873477	0.000134741	0.00613071	118.667	2.28727	2.35499e-13	1.23424e-11
PRKCH	0.787879	1546.72	0.0288404	0.793769	0.897889	1334.87	-0.605111	0.00104051	0.00493953
PRR5L	0.787879	96.4659	0.198942	0.12337	0.323623	163.123	1.58399	3.26588e-10	9.10612e-09
RANBP10	0.787879	1181.76	0.0362952	0.705005	0.841676	887.197	-0.494729	0.00537509	0.0194245
SAMD13	0.787879	9.97664	0.191087	0.115827	0.31174	9.24586	-0.730359	0.0157768	0.0466344
SCNN1G	0.787879	227.523	0.221245	0.0887627	0.267295	197.848	-0.986052	0.00452048	0.0169367
SERAC1	0.787879	269.135	0.0720029	0.551581	0.738995	213.544	-0.656518	0.00149126	0.00667073
SLC26A2	0.787879	476.042	-0.0610347	0.626982	0.792594	459.046	-1.09087	1.80352e-07	2.73307e-06
SLC38A6	0.787879	37.7924	-0.0174914	0.889206	0.948048	72.6568	0.755509	0.00180436	0.00782447
SLURP1	0.787879	12340.7	-0.158258	0.201542	0.428579	6727.49	-3.72146	9.78231e-11	2.99211e-09
SMAP1	0.787879	859.348	-0.00501913	0.964266	0.983586	771.105	-0.69527	0.000333825	0.00190158
SMURF2	0.787879	218.288	0.285823	0.0203829	0.120034	319.126	1.22972	8.5698e-09	1.77319e-07
SOGA3	0.787879	6.47238	0.0704782	0.456193	0.669579	11.2983	1.50976	0.000309569	0.00179188
SPRR2B	0.787879	8087.91	0.242606	0.0614196	0.21869	4914.64	-1.96009	4.63204e-05	0.000351993
TBCCD1	0.787879	175.132	0.0234738	0.810513	0.90664	220.348	0.467814	0.00481275	0.0177982
TIMELESS	0.787879	544.479	-0.0522015	0.635636	0.798232	539.499	0.602443	0.00074735	0.0037606
TMPRSS6	0.787879	3.04034	-0.0063147	0.937342	NA	6.07928	1.65579	0.000543835	0.00287704
TRIP10	0.787879	4786.77	-0.480405	0.000771644	0.0179562	3223.89	-1.59624	8.5771e-12	3.41052e-10
WNT2	0.787879	10.3517	2.80019	1.99066e-07	5.22996e-05	102.559	4.83997	2.91587e-11	1.01012e-09
ADAMTS15	0.777778	56.9185	0.619729	0.000534541	0.0145012	145.489	2.43748	1.75257e-10	5.14548e-09
AGPAT4	0.777778	383.831	0.0303781	0.802076	0.902051	313.252	0.774406	3.73544e-05	0.000293997
ALOX12B	0.777778	2535.97	1.07168	3.91468e-06	0.000549709	1666.98	-0.262386	0.31993	0.475374
ATP5A1	0.777778	9289.26	-0.274484	0.0168319	0.107225	6996.42	-1.05804	3.99278e-09	8.88467e-08
ATP5O	0.777778	3626.9	-0.27812	0.0240855	0.131787	2759.95	-1.20133	3.7648e-13	1.90754e-11
C16orf59	0.777778	40.4381	-0.171679	0.179505	0.400278	63.9149	0.848163	0.00530978	0.0192395
C21orf33	0.777778	1361.61	-0.357485	0.00153962	0.027083	1237.51	-1.08198	1.17387e-08	2.3804e-07
CDK6	0.777778	592.206	-0.101029	0.376004	0.602057	903.677	0.73343	0.000926491	0.00448437
CEP152	0.777778	98.7044	-0.128982	0.30689	0.540074	106.66	0.554032	0.00296329	0.0118629
CLIP2	0.777778	511.819	-0.0462511	0.705372	0.841867	522.469	0.640032	0.000637881	0.00328015
GNB1	0.777778	5665.56	0.0846242	0.306404	0.539642	5591.8	0.46488	5.16596e-05	0.000388211
HOXB6	0.777778	10.8257	0.16465	0.146188	0.354671	14.586	1.96212	0.000155575	0.000997072
MFSD6L	0.777778	14.5679	-0.211906	0.0859651	0.262452	23.8249	-1.97871	2.28429e-05	0.000192484
NOXO1	0.777778	13.4933	-0.189875	0.101853	0.289139	25.4129	-2.66121	1.68006e-07	2.5694e-06
PODXL2	0.777778	107.93	0.01892	0.879223	0.942897	151.597	-1.48991	2.74896e-05	0.000225983
PPP1R18	0.777778	1491.6	0.152289	0.223746	0.454716	1672.68	1.18894	4.28745e-11	1.43893e-09
PRRC2B	0.777778	4167.46	0.0167852	0.884354	0.94518	3969.92	0.448559	7.86385e-05	0.000559027
RAB8B	0.777778	235.021	0.362654	0.00556772	0.0564009	302.443	1.40477	1.28335e-11	4.85998e-10
RAI14	0.777778	353.575	0.248742	0.0484709	0.191644	795.162	1.52714	1.25307e-06	1.53413e-05
RFC4	0.777778	195.187	-0.0814543	0.47742	0.684629	272.558	0.73418	0.000613161	0.00317445
SLC2A9	0.777778	101.672	0.476565	0.000409673	0.0124268	200.39	1.70978	2.25089e-07	3.3283e-06
SPTBN4	0.777778	40.046	-0.263446	0.0475094	0.189938	25.866	-1.7558	1.42542e-06	1.71416e-05
TAF5L	0.777778	456.065	0.104436	0.255375	0.487838	464.258	0.516923	3.88018e-05	0.000303301
TMEM231	0.777778	115.62	0.00922231	0.940065	0.972174	86.215	-0.637324	0.000212603	0.0012984
TPX2	0.777778	639.576	-0.0302858	0.802037	0.902051	787.946	1.02092	0.000153588	0.000986748
TTC39A	0.777778	576.164	0.216729	0.0567606	0.209606	384.093	-0.792587	0.0124817	0.0385978
UNC13B	0.777778	1929.05	0.066339	0.52611	0.7181	1290.17	-0.606294	0.00509211	0.0186168
WDR86	0.777778	7.12441	0.0311665	0.759472	0.876943	29.2512	0.948657	0.00411217	0.015673
XKR9	0.777778	136.615	-0.187882	0.143609	0.351309	122.693	-2.15432	8.47236e-11	2.6177e-09
ZNF750	0.777778	3941.01	-0.0741985	0.539509	0.729118	2801.27	-1.27314	2.54466e-05	0.000211181
ADAR	0.777778	4766.9	0.344444	0.00446784	0.0502131	4592.78	1.16925	6.48779e-12	2.64884e-10
AGPAT3	0.777778	2179.74	-0.0648672	0.524153	0.716329	1587.2	-0.571889	4.18445e-05	0.000323353
APBB2	0.777778	446.876	0.228543	0.0745713	0.242405	583.138	1.55141	8.707e-10	2.2212e-08
ARL1	0.777778	1392.05	-0.021003	0.847046	0.925965	1223.77	-0.571752	2.53255e-05	0.000210367
ARRDC3_AS1	0.777778	NA	NA	NA	NA	NA	NA	NA	NA
BOP1	0.777778	806.892	-0.146482	0.21596	0.445231	1050.46	0.537479	0.00140699	0.00635753
BPIFC	0.777778	373.276	1.86942	5.01835e-09	2.2093e-06	291.523	-0.142937	0.575594	0.712134
C21orf15	0.777778	497.451	-2.63843	2.04652e-06	0.000320537	270.212	-6.76369	3.26607e-39	1.1948e-35
CAMKMT	0.777778	99.4636	-0.114906	0.354669	0.582321	84.6349	-0.869215	7.08246e-06	6.91646e-05
CCDC86	0.777778	477.255	-0.117769	0.306217	0.539532	596.919	0.420425	0.00532568	0.0192895
CCDC90A	0.777778	904.734	-0.0218648	0.853575	0.929715	791.566	-0.719173	4.10552e-06	4.30339e-05
CDKN2AIP	0.777778	482.913	-0.0553096	0.62717	0.792612	469.154	-0.818918	0.000142058	0.000923047
CENPA	0.777778	83.9449	-0.0844315	0.496886	0.69797	120.26	0.914674	0.000108138	0.000733118
CES2	0.777778	9644.5	-0.32966	0.0147445	0.100197	5094.25	-1.83803	1.19608e-11	4.56731e-10
COL18A1	0.777778	3503.99	0.0734246	0.548424	0.736136	4043.04	0.934539	3.94685e-08	7.04311e-07
COL7A1	0.777778	5496.23	0.220637	0.0888646	0.26747	7543.26	1.76751	9.41332e-10	2.38145e-08
COX7B	0.777778	3382.46	-0.218676	0.0816853	0.254363	2384.32	-0.960632	1.9741e-11	7.13604e-10
DDAH2	0.777778	1538.19	-0.542287	0.000219049	0.00833664	1079.2	-1.691	1.41253e-20	2.55808e-18
DTX3L	0.777778	1226.44	0.392842	0.00289291	0.0388196	1350.83	1.47767	4.67994e-17	4.78217e-15
EFHA1	0.777778	462.763	0.0628156	0.60444	0.777172	520.431	-0.486137	0.000334691	0.00190474
EHD2	0.777778	2329.59	0.0899778	0.452876	0.667075	2301.59	0.979242	2.50684e-06	2.81132e-05
FADS3	0.777778	174.764	0.0395684	0.75289	0.872249	588.965	1.28199	4.20744e-05	0.000324582
FAM172A	0.777778	307.043	-0.0452393	0.717661	0.849501	292.564	-0.827741	1.97915e-07	2.97214e-06
FBXO9	0.777778	907.28	-0.138313	0.200606	0.427603	871.211	-0.664888	3.62589e-07	5.08598e-06
FIG4	0.777778	346.111	-0.160837	0.167882	0.384618	326.672	-0.796965	2.97013e-09	6.7739e-08
GLI3	0.777778	496.546	0.34221	0.0112372	0.0865861	536.985	1.61796	5.4446e-10	1.4412e-08
GNAS_AS1	0.777778	NA	NA	NA	NA	NA	NA	NA	NA
HSD11B1	0.777778	45.8393	0.181798	0.109494	0.30154	38.0224	2.59153	3.16107e-10	8.82735e-09
IL15RA	0.777778	293.568	0.0617387	0.623143	0.78991	301.063	1.46688	1.22081e-06	1.50066e-05
IQGAP3	0.777778	257.219	-0.0846024	0.50011	0.70001	282.775	0.866224	0.00228821	0.00951002
KIAA1984_AS1	0.777778	NA	NA	NA	NA	NA	NA	NA	NA
KIF3B	0.777778	855.674	0.164498	0.100743	0.287615	775.812	0.574875	3.12277e-09	7.08666e-08
LHB	0.777778	1.44939	-0.0174131	0.755066	NA	6.59506	1.4346	0.0018683	0.00805968
MAPKAPK5	0.777778	419.203	-0.272374	0.00315449	0.040943	420.975	0.0663223	0.560751	0.699972
MFSD12	0.777778	559.922	-0.0570412	0.647774	0.806265	901.978	0.749031	3.10477e-05	0.000250504
MRPS36	0.777778	346.182	-0.140724	0.261283	0.494313	352.098	-1.06788	1.82189e-15	1.39432e-13
NTM	0.777778	183.729	0.210797	0.103586	0.292328	195.719	1.9217	1.49947e-08	2.97471e-07
ODF2	0.777778	515.674	-0.0231461	0.827319	0.914635	577.6	0.447807	0.0044782	0.0168091
ODF4	0.777778	9.37163	-0.159491	0.175675	0.395847	6.70998	-3.21355	7.14017e-07	9.25591e-06
ORC6	0.777778	76.043	-0.0827206	0.502178	0.700934	116.494	0.718826	0.00297908	0.0119183
PLEKHG6	0.777778	2045.25	-0.492246	0.0014084	0.0258349	1168.83	-2.23237	1.03255e-11	4.01839e-10
PLOD3	0.777778	544.289	0.125892	0.317891	0.549987	745.087	1.29099	6.03039e-07	7.92975e-06
PMEPA1	0.777778	656.421	0.583258	0.00113421	0.0225231	1403.12	2.5725	1.29503e-16	1.221e-14
PML	0.777778	1601.69	0.0819006	0.508177	0.705404	1775.23	0.961382	7.62481e-06	7.37027e-05
RNF103	0.777778	638.19	-0.131996	0.269806	0.503999	612.462	-0.818224	1.1216e-05	0.00010356
S100A14	0.777778	74695	-0.608142	0.000500172	0.0139469	36796.1	-2.57443	1.77074e-14	1.13644e-12
SLC12A4	0.777778	822.416	-0.047829	0.683806	0.829289	815.03	0.735489	0.00035015	0.00197856
SLC39A14	0.777778	435.2	0.197455	0.1221	0.321616	880.774	1.61258	1.13142e-08	2.29942e-07
SLC9A9	0.777778	448.247	0.0920397	0.387011	0.611148	367.948	-0.638615	0.00527384	0.019151
SLCO4A1	0.777778	848.059	-0.100024	0.427839	0.646785	497.444	-1.30228	1.81097e-08	3.52014e-07
SPAG16	0.777778	228.541	-0.496096	0.000354042	0.011269	230.885	-1.47862	1.05124e-15	8.32394e-14
SRGAP2D	0.777778	24.1563	0.0967663	0.437773	0.655481	19.8286	1.14808	0.000281433	0.0016552
STX12	0.777778	847.668	-0.00705556	0.943686	0.973817	966.482	-0.449395	0.00340931	0.0133618
STX2	0.777778	174.112	0.266207	0.0365434	0.16604	217.398	1.45795	3.44493e-08	6.23873e-07
TMEM40	0.777778	4308.52	-0.207214	0.108154	0.299553	2629.02	-1.71286	2.2921e-08	4.33107e-07
TNS3	0.777778	928.384	0.0561948	0.653905	0.810341	1150.2	1.20674	1.21278e-06	1.4928e-05
UPK3B	0.777778	804.951	-0.582108	0.00242271	0.0350787	487.455	-3.2945	1.91798e-33	3.21871e-30
VASP	0.777778	1472.41	-0.132631	0.25291	0.485636	1648.63	0.474262	0.00743443	0.0253747
ANKS1B	0.777778	10.7746	0.0179813	0.870889	0.938673	12.1035	-1.61098	9.99011e-05	0.000687727
C11orf94	0.777778	2.3691	0.0109382	0.889663	NA	2.12761	-1.33608	0.00615536	0.0217427
C16orf96	0.777778	5.05652	-0.149395	0.189986	NA	3.92819	-1.84737	0.000733455	0.00370026
C2orf15	0.777778	22.5848	-0.0559099	0.654761	0.810728	16.6783	-1.1542	6.59964e-05	0.000479976
CLDN8	0.777778	37.6694	-1.33834	0.000134158	0.00613071	30.4362	-4.29693	1.57093e-12	7.04263e-11
CYB561	0.777778	2099.75	-0.187615	0.0981422	0.283849	1721.85	-0.844864	9.43697e-08	1.54255e-06
EPN3	0.777778	2313.39	0.019235	0.868413	0.936817	1471.32	-0.928939	0.00010546	0.000718692
GGT1	0.777778	115.893	0.207561	0.108246	0.299663	186.721	-0.75603	0.00745428	0.0254283
GLG1	0.777778	2896.78	0.108152	0.21938	0.449437	2822.66	0.509377	2.67908e-05	0.000221133
IFI16	0.777778	2516.24	0.417463	0.00110755	0.0223002	3221.45	1.46171	7.40223e-15	5.12857e-13
IL11	0.777778	17.8429	-0.112218	0.366028	0.593316	119.235	2.16417	9.26696e-06	8.73722e-05
IL6	0.777778	20.2224	-2.1784	6.4919e-06	0.000772181	166.547	2.03466	0.000223402	0.00135655
KANK4	0.777778	26.2704	0.0788656	0.500558	0.700119	164.132	2.46083	3.11097e-08	5.67892e-07
KRTAP3_1	0.777778	NA	NA	NA	NA	NA	NA	NA	NA
LSS	0.777778	1737.46	-0.0527222	0.588057	0.765979	1538	-0.540667	0.0011341	0.00529451
MCM4	0.777778	1480.07	-0.0658629	0.538515	0.728399	1521.46	0.594117	0.00459147	0.0171638
MYH13	0.777778	23.5085	-0.301876	0.0288383	0.145613	15.827	-3.17071	6.40614e-12	2.62136e-10
MYO3A	0.777778	15.9656	-0.480561	0.00529096	0.0548624	10.9579	-2.89986	1.5273e-09	3.70501e-08
PCYT1A	0.777778	956.405	0.351937	0.000525798	0.0143945	892.853	0.880627	1.45742e-05	0.000129911
PI16	0.777778	647.717	0.0149618	0.899746	0.953792	283.335	-2.94018	2.53654e-07	3.71762e-06
PITPNA	0.777778	4542.66	-0.244984	0.0171625	0.108615	3030.1	-0.843462	3.4975e-07	4.92856e-06
PPP1R14C	0.777778	647.445	0.0705442	0.550663	0.73813	972.741	1.26757	9.5149e-05	0.000659981
RBP4	0.777778	40.8167	0.281812	0.0374759	0.16843	24.7273	-1.66737	0.000866869	0.00424977
RSPH1	0.777778	14.8097	-0.324331	0.0213712	0.123402	10.61	-2.27118	7.86501e-07	1.01025e-05
SH2D5	0.777778	45.7598	1.40157	0.00011698	0.00570507	159.836	4.36481	2.8008e-32	3.41529e-29
SLC34A3	0.777778	40.8785	-1.12776	0.000208693	0.00816675	32.9802	-3.49544	5.41153e-09	1.17556e-07
SNCB	0.777778	3.28373	0.0444855	0.598816	NA	13.0304	2.68109	1.21107e-05	0.000110703
SPINK9	0.777778	111.602	1.37616	0.000259221	0.00932108	176.67	-0.858558	0.0351228	0.0891275
STARD3NL	0.777778	195.849	0.125533	0.25866	0.491782	301.106	0.766038	0.00106314	0.00502869
TOX2	0.777778	103.064	-0.0122894	0.92107	0.963246	124.567	1.16531	2.65671e-05	0.000219722
USP54	0.777778	1278.09	-0.131575	0.295894	0.529475	830.079	-1.1097	2.75352e-05	0.000226053
WDR67	0.777778	79.3814	-0.0789079	0.520154	0.713418	90.0091	0.527987	0.00185289	0.00801211
WNK4	0.777778	131.41	-1.97985	3.1471e-07	7.42944e-05	103.687	-4.94024	2.67613e-18	3.57292e-16
ZNF512	0.777778	365.107	0.342854	0.00107215	0.0216948	372.478	-0.125156	0.404383	0.561282
ZNF586	0.777778	112.807	0.000213452	0.998465	0.999406	140.497	-0.504199	0.000857525	0.00421187
ZNF682	0.777778	64.1148	-0.118383	0.349881	0.577778	44.3791	-1.26258	4.12903e-06	4.32555e-05
ABR	0.767677	4161.26	-0.18463	0.0753902	0.243549	2641.71	-0.676366	1.22858e-05	0.000112024
ACE2	0.767677	84.7954	0.223485	0.0865918	0.26325	78.27	-0.751474	0.0130513	0.0399466
ACOX2	0.767677	80.4745	0.218608	0.0929805	0.274735	64.7337	-0.841026	0.00628906	0.0221303
ANGPTL7	0.767677	238.171	0.178462	0.127901	0.330066	132.86	-3.3411	1.46007e-09	3.57035e-08
APLN	0.767677	48.6879	0.181052	0.136644	0.342967	106.939	2.70326	7.53029e-07	9.69976e-06
ARPC1B	0.767677	1946.68	0.200187	0.119811	0.318005	2387.53	1.38292	2.00029e-06	2.30981e-05
BDNF_AS	0.767677	NA	NA	NA	NA	NA	NA	NA	NA
C10orf113	0.767677	0.570761	-0.0202617	0.617555	NA	1.8798	-1.67681	0.00368121	0.0142957
CDCA8	0.767677	252.916	-0.205682	0.0819587	0.254689	274.343	0.57622	0.0116093	0.0364291
CEP19	0.767677	58.8183	0.0336875	0.785265	0.893551	64.9401	0.605168	0.00222925	0.00930109
CRIP2	0.767677	3550.44	-0.504629	4.8836e-05	0.00310738	2839.58	-1.25293	8.43666e-08	1.39399e-06
CYP2C19	0.767677	45.3791	-0.183718	0.126808	0.328841	23.1326	-3.15344	7.62472e-08	1.27248e-06
CYR61	0.767677	1450.7	-2.28499	1.9701e-10	1.52814e-07	2607.56	-0.0189276	0.935525	0.961445
DEPTOR	0.767677	314.377	-0.214084	0.099052	0.285334	357.651	-1.6853	1.70984e-08	3.33775e-07
DLEU1	0.767677	123.024	-0.180217	0.139536	0.346902	103.149	-0.94654	7.84896e-07	1.00889e-05
DYNC1H1	0.767677	7078.53	0.0598499	0.518428	0.71215	6631.59	0.594076	0.000158132	0.00101204
EDARADD	0.767677	166.489	0.104434	0.381242	0.606214	161.524	0.800683	1.66549e-05	0.000146178
EDN3	0.767677	11.1788	0.0735151	0.44397	0.659619	17.3679	-1.25202	0.00361111	0.0140623
EFCAB4B	0.767677	26.2525	0.262198	0.0465195	0.187735	47.2925	2.28578	8.53219e-07	1.08678e-05
EVPLL	0.767677	315.35	-0.374889	0.00704976	0.0647315	196.226	-2.32116	1.83159e-08	3.55643e-07
FAM46B	0.767677	5463.56	-0.368549	0.00343556	0.0431138	3666.42	-1.68054	9.754e-06	9.14457e-05
FAM65A	0.767677	1013.37	-0.115101	0.278752	0.512538	995.968	0.378167	0.0116666	0.0365777
FAM73B	0.767677	564.192	-0.409468	0.000565825	0.0149138	644.902	-1.08537	3.22697e-13	1.65335e-11
FBXL16	0.767677	414.717	-0.523999	0.000837261	0.0188636	271.116	-2.3813	9.7286e-12	3.82679e-10
FHAD1	0.767677	15.9513	0.083613	0.456777	0.669779	34.2647	1.81097	3.83605e-05	0.00030088
FHIT	0.767677	40.4377	-0.0493882	0.692513	0.833259	37.7393	-1.41946	1.05341e-05	9.78155e-05
GAD1	0.767677	11.7321	0.0683084	0.544214	0.732862	15.8955	1.65764	0.000208323	0.00127542
GALNT1	0.767677	3163.45	0.163119	0.188542	0.41257	2565.37	-0.637921	0.001481	0.00663784
GLB1L	0.767677	70.5241	0.181818	0.145953	0.354416	109.301	0.910535	8.5041e-07	1.08472e-05
GLS2	0.767677	72.9884	-1.34637	9.92985e-08	2.94086e-05	55.8919	-2.66212	2.11562e-11	7.58762e-10
HMGB3	0.767677	468.146	-0.27897	0.0159156	0.103367	686.915	0.675819	0.00755656	0.0257052
HOXD10	0.767677	67.3226	0.670737	0.00181715	0.0299894	123.576	4.54188	1.24537e-20	2.31417e-18
HPS3	0.767677	243.03	0.21395	0.0771944	0.246408	293.776	0.88262	2.90888e-08	5.33129e-07
IL21R_AS1	0.767677	NA	NA	NA	NA	NA	NA	NA	NA
IL2RA	0.767677	125.555	0.606177	0.0020395	0.0319437	201.029	3.19752	2.01384e-12	8.77029e-11
INTS10	0.767677	1173.89	-0.345135	0.000766498	0.0178875	862.777	-0.853014	7.66044e-13	3.62998e-11
IRG1	0.767677	0.754772	0.0120322	0.765976	NA	2.1712	1.11514	0.0161712	0.0475695
KCTD4	0.767677	27.1334	0.84594	0.000830751	0.0188207	31.132	-1.75418	0.000801928	0.0039924
LEAP2	0.767677	7.09486	-0.0964372	0.361911	0.589525	9.16181	-1.52192	0.00010449	0.000713411
LGI1	0.767677	29.9552	0.151413	0.222633	0.453195	18.395	-3.21293	1.4622e-06	1.75148e-05
LIPK	0.767677	168.3	1.24831	3.29269e-07	7.66209e-05	103.148	-0.249117	0.337384	0.494677
LOC100506795	0.767677	8.56971	0.0692663	0.500118	0.70001	7.61453	-1.65673	0.000855464	0.0042046
LOC284454	0.767677	406.611	-0.579692	0.000186901	0.00761108	704.791	-0.0482575	0.733304	0.829068
LYPD2	0.767677	927.276	-0.380345	0.011294	0.0868596	685.442	-3.92665	1.97521e-12	8.62256e-11
MAPK3	0.767677	4583.02	-0.248665	0.0498435	0.195028	2857.41	-1.45198	2.01655e-11	7.27511e-10
MBLAC2	0.767677	89.0698	0.00844513	0.945745	0.974828	81.4061	-0.592733	9.31198e-05	0.000647625
MBNL3	0.767677	502.866	0.0213365	0.853321	0.929563	343.083	-0.70515	0.00016619	0.00105658
MDC1	0.767677	572.769	-0.0787045	0.511193	0.707401	556.704	0.613997	0.00028458	0.00167049
MGC57346	0.767677	235.54	-0.0579906	0.633325	0.797051	198.495	-0.878183	0.000108528	0.000735492
MRO	0.767677	15.2849	0.0363589	0.744278	0.867021	20.2534	-1.15739	0.000435209	0.0023798
MROH6	0.767677	1438.68	-0.292273	0.0299847	0.148727	806.661	-1.78873	3.08721e-18	4.06246e-16
MTUS1	0.767677	1746.46	0.123518	0.323732	0.55637	1365.31	-0.56867	0.0018739	0.00808005
MZT1	0.767677	61.8095	0.0968056	0.418475	0.638791	123.663	0.575292	8.08475e-05	0.000572506
NPC1L1	0.767677	15.6661	0.0657525	0.566381	0.75013	13.5054	-1.71506	0.000583471	0.00304487
NRIP3	0.767677	31.2704	0.107248	0.391155	0.614716	60.228	1.37378	6.27816e-06	6.20053e-05
PAQR4	0.767677	402.554	-0.145207	0.157371	0.370703	560.483	0.485223	0.0130432	0.0399285
PCDH20	0.767677	18.6751	0.015193	0.88626	0.946201	21.3745	-3.14007	3.2695e-07	4.6575e-06
PDCL	0.767677	273.489	-0.0738118	0.461539	0.672467	261.879	0.327842	0.0133389	0.0406058
PDIA3	0.767677	6149.01	0.0124737	0.910074	0.958626	6490.49	0.587698	0.000585267	0.00305337
PNRC1	0.767677	814.422	-0.106049	0.281417	0.514955	1347.79	0.413064	0.016178	0.047582
PPAP2A	0.767677	759.406	0.0815724	0.487577	0.691735	604.844	-0.556277	0.000914361	0.00443388
PRELID2	0.767677	26.5121	-0.114198	0.366852	0.594283	37.8867	0.695239	0.00804189	0.0270443
RAG1	0.767677	12.9982	0.111242	0.330401	0.561785	23.9187	1.65797	1.09103e-05	0.000100992
RALGPS1	0.767677	297.6	-0.384079	0.00183201	0.0301015	202.279	-1.44129	1.13105e-09	2.81854e-08
RNF216	0.767677	810.188	-0.0774547	0.431218	0.649716	813.416	0.371291	0.00442113	0.0166256
RORC	0.767677	213.191	-0.218021	0.0922014	0.273565	319.96	-2.58375	7.2203e-10	1.87328e-08
RPS6KA4	0.767677	1544.1	-0.0499974	0.625226	0.791454	1619.5	0.703313	0.000605636	0.00314618
SERPINH1	0.767677	1842.17	0.327373	0.0188336	0.114798	3475.37	2.49289	1.68557e-12	7.53808e-11
SLC9A2	0.767677	30.4743	0.185297	0.106797	0.297168	79.8796	-2.51035	1.82749e-05	0.000158195
STATH	0.767677	27.014	-0.0605091	0.56728	0.750949	384.166	-2.90557	0.000152763	0.00098283
STIP1	0.767677	2275.79	-0.0693133	0.520271	0.713418	2680.09	0.573842	0.00147558	0.00661514
TMEM25	0.767677	162.292	-0.113847	0.289193	0.523183	163.524	-0.618209	0.000196976	0.00122049
TOP2A	0.767677	944.881	0.0125217	0.918742	0.962421	1081.81	0.802604	0.00195557	0.00835734
TRIOBP	0.767677	1671.64	-0.273927	0.0259888	0.137267	1619.41	-1.04044	9.74496e-15	6.45683e-13
TSHZ3	0.767677	141.456	0.432768	0.0050104	0.0534598	228.574	2.42485	3.60506e-14	2.1907e-12
TTC9C	0.767677	201.937	-0.00648693	0.952287	0.977418	190.826	0.456568	0.00554569	0.019952
TXNDC12	0.767677	793.651	0.0377225	0.69891	0.837341	940.574	0.425478	0.00449181	0.0168498
UBL3	0.767677	1364.42	-0.107003	0.385297	0.609745	1015.1	-1.18297	1.37338e-05	0.000123685
WDFY3_AS2	0.767677	NA	NA	NA	NA	NA	NA	NA	NA
ZNF330	0.767677	570.216	-0.0746403	0.419576	0.639992	441.514	-0.379151	0.000961929	0.00462044
ZNF662	0.767677	228.886	-0.0728414	0.559553	0.744921	169.535	-1.3644	3.26818e-06	3.54557e-05
ABCA5	0.767677	418.273	-0.122948	0.325431	0.557733	353.681	-1.13791	4.50889e-07	6.15004e-06
ADPGK	0.767677	565.101	0.129644	0.234998	0.466872	736.098	0.644619	5.05052e-08	8.78128e-07
ASXL1	0.767677	1062.53	0.00962012	0.929024	0.966833	1062.36	0.466107	0.000151427	0.000975608
ATAD5	0.767677	47.2981	0.00102361	0.99309	0.996639	63.7154	0.728926	0.0048941	0.0180516
ATP9B	0.767677	351.495	0.0293143	0.78678	0.8944	275.079	-0.391578	0.0018982	0.00815855
BLVRB	0.767677	2567.01	-0.40503	0.00482266	0.0523607	1790.48	-1.71747	1.22793e-27	7.0188e-25
CCNB2	0.767677	263.225	-0.185305	0.11134	0.304559	354.259	0.710034	0.005285	0.0191801
CD276	0.767677	993.23	0.302104	0.0274852	0.141904	1423.21	2.01109	7.48724e-12	3.0165e-10
CDK1	0.767677	289.868	-0.0778956	0.498494	0.699093	398.905	0.684704	0.00301773	0.0120515
CHPF2	0.767677	686.889	0.153557	0.217682	0.447197	920.155	0.92922	1.08184e-07	1.74344e-06
DEAF1	0.767677	749.352	-0.35693	0.00128589	0.024441	557.348	-0.943763	1.35311e-13	7.45476e-12
DUSP22	0.767677	1034.16	-0.271236	0.0289571	0.145887	869.629	-1.22834	3.8894e-09	8.67573e-08
GBP1	0.767677	1796.31	0.386651	0.00934043	0.0778241	2032.13	2.46148	9.89787e-14	5.62242e-12
GPR27	0.767677	7.12205	-0.223356	0.0660672	0.226276	12.1128	-1.99335	1.36399e-06	1.65114e-05
GPRIN2	0.767677	178.867	-0.064586	0.606643	0.778754	172.848	-1.03474	0.000132897	0.00087317
HOTAIRM1	0.767677	20.4205	0.217298	0.0732484	0.239683	63.9311	2.09768	5.76095e-09	1.24115e-07
HSPA4	0.767677	2917.7	-0.0121015	0.919627	0.96265	2425.92	-0.510447	2.55212e-06	2.84987e-05
ICAM5	0.767677	19.5751	0.128543	0.242091	0.474206	46.208	1.48909	2.6585e-06	2.95243e-05
IFITM3	0.767677	5258.25	0.0813282	0.517042	0.711452	6653.19	1.28174	8.54708e-06	8.11406e-05
IYD	0.767677	21.3748	-0.1271	0.263748	0.49713	11.5292	-2.17124	1.71051e-07	2.60942e-06
KLK14	0.767677	625.664	1.91588	8.42804e-11	6.86422e-08	359.571	-0.0517152	0.829252	0.895492
LOC387723	0.767677	61.2313	-0.196347	0.125327	0.326476	58.1651	-1.15164	3.32826e-06	3.60433e-05
MAOB	0.767677	681.615	-0.40384	0.00396057	0.046885	380.874	-2.06293	7.87722e-09	1.64407e-07
MCM8	0.767677	158.014	-0.0417633	0.73581	0.861936	185.936	0.585353	0.00186556	0.00805546
MTRNR2L1	0.767677	5822.4	-0.321023	0.0219383	0.125519	4952.09	-2.05653	2.27558e-12	9.86319e-11
OR7E91P	0.767677	74.8845	-0.399025	0.00496616	0.053176	58.5088	-1.90263	2.73252e-08	5.04853e-07
PARP12	0.767677	730.13	0.266378	0.0450706	0.184461	921.403	1.61661	9.99022e-16	7.94483e-14
PTK2	0.767677	1143.72	0.297501	0.00587157	0.05833	1385.47	0.915977	2.21833e-09	5.22206e-08
RBM12B	0.767677	165.095	0.176877	0.133088	0.337991	185.26	0.721836	4.42198e-06	4.60358e-05
SIAE	0.767677	574.128	0.0544571	0.643745	0.803583	398.028	-0.438605	0.00193409	0.00829072
SLC52A2	0.767677	544.488	-0.103851	0.385962	0.610264	791.02	0.557117	0.00214142	0.00899808
SVIP	0.767677	110.832	-0.658515	0.00045233	0.013228	113.408	-2.10776	7.88368e-22	1.80251e-19
TLN1	0.767677	4238.59	0.147802	0.209324	0.437868	4412.25	0.848082	1.98757e-07	2.97988e-06
TMEM9B	0.767677	1106.22	-0.0868442	0.439603	0.656605	1056.93	-0.619564	6.16392e-06	6.11411e-05
VEGFC	0.767677	132.928	0.168807	0.186939	0.410938	341.934	1.82799	2.56714e-06	2.86314e-05
WIF1	0.767677	45.2634	-0.589947	0.00200557	0.0316865	186.413	-5.59428	1.36088e-14	8.87804e-13
ZNF707	0.767677	164.168	-0.0437664	0.726359	0.855259	173.79	0.618485	3.16819e-06	3.45127e-05
ZYX	0.767677	2830.51	0.0623602	0.604532	0.777208	3509.96	0.847527	1.82725e-07	2.75988e-06
ALOX12P2	0.757576	13.1683	0.130019	0.230512	0.462187	26.0426	2.17217	8.54836e-06	8.11406e-05
ARHGAP22	0.757576	141.362	0.0711125	0.569664	0.752454	127.162	0.880693	7.99485e-06	7.66827e-05
CKS2	0.757576	275.097	-0.18038	0.143127	0.350717	443.627	0.602625	0.0106796	0.0340492
IRS2	0.757576	237.41	-0.65566	1.60596e-05	0.00147794	360.961	0.0576795	0.718193	0.816894
MMP9	0.757576	1329.95	0.766231	0.00163332	0.0280704	1330.12	4.47346	6.33963e-22	1.48664e-19
RMND5A	0.757576	2129.1	-0.11482	0.347675	0.576181	1846.62	-1.13329	4.31667e-05	0.000331331
SGIP1	0.757576	38.0712	0.281603	0.0374828	0.16843	84.1107	2.18209	4.09542e-07	5.68026e-06
SOAT1	0.757576	239.97	0.245029	0.0611991	0.218429	376.396	1.57376	2.14742e-08	4.08299e-07
SPRY4	0.757576	223.508	0.379737	0.00879833	0.0748777	326.994	1.85984	3.53063e-16	3.0177e-14
THBS2	0.757576	2696.84	0.339947	0.0184718	0.113585	2837.04	2.96544	3.35321e-15	2.47313e-13
AAED1	0.757576	88.6462	0.150433	0.236349	0.467901	138.282	1.16725	1.36666e-05	0.000123202
ABHD14B	0.757576	1027.74	-0.398348	0.00181089	0.0299164	826.855	-1.35474	1.15216e-10	3.48909e-09
ACAD8	0.757576	450.197	-0.195842	0.0846088	0.260084	370.841	-0.861705	3.36385e-06	3.64072e-05
ADAMDEC1	0.757576	122.796	1.09844	0.000420056	0.012694	150.832	4.30503	5.81589e-15	4.12319e-13
AGFG2	0.757576	925.694	-0.60899	0.000924623	0.0200291	1111.97	-2.33172	8.99241e-14	5.12399e-12
ANGPTL1	0.757576	1278.46	0.11941	0.314658	0.547508	512.013	-2.17461	1.12642e-06	1.394e-05
ATG9B	0.757576	2147.58	-0.292663	0.0326272	0.155809	1332.34	-3.21374	6.59305e-10	1.71786e-08
ATP6V1C2	0.757576	944.432	0.0656328	0.599326	0.774178	670.351	-2.31078	9.57098e-07	1.20401e-05
B3GNT4	0.757576	20.9369	0.111914	0.344746	0.573779	24.5475	2.15931	3.22575e-05	0.000258328
BAIAP2	0.757576	4077.83	-0.29777	0.0145895	0.0996094	2902.69	-1.14564	1.12479e-13	6.33033e-12
C16orf89	0.757576	12.8346	0.024808	0.809687	0.906571	36.7482	-2.02697	0.000153326	0.000985757
C1orf140	0.757576	5.25054	0.0477778	0.631103	NA	7.06885	-0.957452	0.00279281	0.0112866
C1orf210	0.757576	364.058	-0.306662	0.0164117	0.105606	226.968	-1.68004	3.1244e-07	4.47171e-06
C8G	0.757576	11.884	-0.190654	0.117634	0.3145	14.2105	-1.34094	8.03735e-06	7.70453e-05
CCNG2	0.757576	870.861	0.00740004	0.952978	0.977748	978.787	-1.01509	2.65822e-05	0.000219722
CDC45	0.757576	155.951	-0.259846	0.022544	0.127079	180.095	0.62671	0.014142	0.0425586
CDH13	0.757576	840.07	0.12447	0.321767	0.5545	729.334	1.34204	2.39421e-10	6.85329e-09
CDK18	0.757576	314.394	-0.0216646	0.860281	0.933746	595.056	1.03281	0.000804645	0.00400374
CDKN3	0.757576	124.148	-0.120489	0.266545	0.500302	171.535	0.763104	0.00226086	0.00941135
CEP135	0.757576	107.793	-0.000706384	0.995394	0.997636	120.51	0.66769	0.00098161	0.00469893
CLEC4F	0.757576	29.9307	-0.13865	0.247729	0.480732	19.3529	-1.99171	7.25747e-06	7.07226e-05
CPT2	0.757576	639.511	-0.185705	0.0986537	0.284621	522.245	-0.776354	1.44018e-07	2.24573e-06
CYP2W1	0.757576	14.0631	-0.0452952	0.701101	0.838983	18.7741	-1.14559	0.0010618	0.00502493
DEGS2	0.757576	575.516	-0.319699	0.0202049	0.119539	548.923	-3.2097	1.18424e-08	2.39083e-07
DLK1	0.757576	250.559	0.159099	0.107353	0.298	240.151	-3.70992	3.87953e-06	4.10177e-05
E2F1	0.757576	175.992	-0.25444	0.0385043	0.171085	240.792	0.541505	0.0104926	0.0335816
ECE1	0.757576	1873.77	0.0454917	0.716511	0.848675	2051.54	0.944781	0.000113429	0.00076361
ENPP3	0.757576	11.0681	0.0529046	0.623025	0.78991	11.6283	-1.1077	0.00273328	0.011073
EPPK1	0.757576	1299.49	0.443221	0.00443507	0.0500644	1083.83	2.31084	4.83774e-13	2.40146e-11
F2RL1	0.757576	472.535	0.290447	0.0116272	0.0878865	592.779	1.26674	3.06815e-06	3.35866e-05
FADS1	0.757576	264.222	0.425527	0.00565002	0.056888	376.968	2.07654	8.09865e-17	8.09467e-15
FAIM2	0.757576	124.425	0.021807	0.860459	0.933779	92.5221	-1.4968	0.000637825	0.00328015
FAM175A	0.757576	122.041	0.0311082	0.803576	0.903406	120.733	-0.567528	0.00187812	0.0080944
FAM180A	0.757576	43.5768	0.180909	0.157556	0.371032	41.6942	-0.779994	0.00739198	0.0252606
FANCB	0.757576	8.97977	0.077707	0.471135	0.679444	18.917	1.05465	0.00169399	0.00742041
FDFT1	0.757576	2579.52	-0.0627998	0.607189	0.779148	2267.62	-0.861454	3.71961e-06	3.96246e-05
FEZ1	0.757576	284.565	0.310505	0.0232747	0.129305	398.817	1.93374	4.25161e-08	7.54279e-07
FMNL2	0.757576	395.085	0.579731	0.000284135	0.0097933	705.265	1.86306	1.60232e-16	1.45811e-14
GNB5	0.757576	304.735	0.234786	0.0522902	0.199755	379.365	0.990656	5.85012e-07	7.73714e-06
HIST1H3H	0.757576	9.22079	0.0379596	0.703799	0.840742	19.0174	1.77641	0.000282589	0.00166094
HMGXB3	0.757576	751.504	0.0482766	0.644027	0.803648	780.754	0.42183	3.89015e-05	0.000303691
HOXA3	0.757576	19.3367	0.022505	0.826074	0.913972	25.1951	2.19733	2.06173e-05	0.000175728
HRASLS	0.757576	92.487	-0.403433	0.00830079	0.0721129	66.1513	-3.37835	2.67845e-09	6.16247e-08
HSF1	0.757576	1302.03	-0.107073	0.311361	0.544355	1610.49	0.386185	0.00467649	0.0174105
IKBIP	0.757576	113.88	0.292001	0.0188002	0.114738	240.316	1.55707	2.34643e-06	2.65586e-05
IL7R	0.757576	449.039	0.904829	8.0772e-05	0.00440252	1014.52	2.60306	5.12566e-11	1.66525e-09
IMMP1L	0.757576	51.8889	-0.134279	0.28657	0.520279	72.8009	-0.787156	1.32421e-07	2.08983e-06
KPNA2	0.757576	1078.32	0.190765	0.0547342	0.205241	1178.55	0.975623	8.51786e-05	0.000599693
KRT23	0.757576	1490.67	0.020878	0.866673	0.936312	1789.75	-1.99145	1.02115e-05	9.51985e-05
LHX2	0.757576	3.02572	0.0972259	0.235457	NA	4.84455	2.35714	0.000203281	0.00125126
LINC00568	0.757576	36.4398	-0.839331	0.000946982	0.0201903	37.1771	-4.0818	8.31145e-18	9.74517e-16
LOC284578	0.757576	4.79133	0.0351334	0.712519	NA	3.65252	-1.22445	0.00590696	0.0210326
LOXL3	0.757576	116.699	0.170509	0.180822	0.401811	121.657	1.27961	3.30963e-05	0.000264005
LY6E	0.757576	3379.46	-0.117399	0.352684	0.580466	4192.81	0.812448	0.000933936	0.00451205
MANBA	0.757576	366.085	0.158521	0.148867	0.358441	432.751	0.849072	3.22575e-05	0.000258328
MB21D1	0.757576	57.2197	0.2761	0.0403437	0.175009	85.9904	1.83493	7.48708e-09	1.56869e-07
METTL17	0.757576	626.098	-0.473008	1.47282e-05	0.00139521	701.359	-0.09993	0.448765	0.602537
MMP11	0.757576	228.294	0.289455	0.0325522	0.155725	2441.36	4.5122	2.22574e-16	1.97626e-14
MSRB1	0.757576	842.631	-0.0635193	0.610238	0.780958	753.909	0.623786	0.000128887	0.000850152
MXRA5	0.757576	3725.54	0.144389	0.255126	0.487778	2709.26	1.88205	8.58882e-08	1.41481e-06
NASP	0.757576	1420.14	-0.308698	0.00286927	0.0386901	1348.17	0.117206	0.456439	0.609931
NCAPD2	0.757576	1328.2	-0.0580985	0.586673	0.765345	1331.52	0.583761	0.00654275	0.0228559
NCAPH	0.757576	192.141	-0.00807792	0.946258	0.975073	219.797	0.897307	0.000564112	0.00296159
NGF	0.757576	27.1963	0.120046	0.330794	0.562042	27.0725	1.50367	5.12497e-05	0.000385606
NNAT	0.757576	43.8858	-0.212949	0.0842273	0.259353	30.6665	-2.54882	3.71668e-09	8.33111e-08
PAK2	0.757576	1411.39	0.208952	0.0264099	0.138458	1687.11	0.786079	1.43123e-05	0.000127969
PEX1	0.757576	404.947	-0.0868933	0.437723	0.655481	343.518	-0.674446	6.28722e-05	0.000459998
PGM2L1	0.757576	126.552	0.480109	0.00224054	0.0335729	216.25	1.72729	3.89853e-16	3.28608e-14
PKIB	0.757576	74.8297	-0.133657	0.283454	0.516846	102.566	-1.40041	2.24799e-11	7.99961e-10
PLA2G7	0.757576	93.8771	0.201322	0.0879593	0.265869	159.019	2.76713	1.26441e-12	5.76741e-11
PRIM2	0.757576	110.322	0.0135227	0.913593	0.96092	135.781	0.714663	9.01008e-05	0.00062902
PSORS1C2	0.757576	289.007	2.18172	3.67345e-07	8.31067e-05	935.698	-0.460519	0.151657	0.275413
PTPRE	0.757576	593.232	0.252073	0.0422302	0.178485	607.499	1.14	8.45111e-08	1.39482e-06
QARS	0.757576	4815.4	-0.421107	0.000328479	0.0107163	3561.65	-1.10167	1.91896e-12	8.45778e-11
RECQL	0.757576	642.217	0.205502	0.0784231	0.248438	748.018	0.807615	3.13891e-06	3.42422e-05
RECQL5	0.757576	856.395	-0.445606	0.00131561	0.024746	755.025	-1.37267	5.37475e-22	1.29355e-19
RPSAP52	0.757576	1.16507	0.0112765	0.861951	NA	7.71399	2.4527	0.000113799	0.00076582
RUNDC3A	0.757576	36.6174	0.249162	0.0539172	0.203348	58.4423	1.96301	1.61179e-07	2.48368e-06
SALL1	0.757576	5.03934	0.106546	0.284045	NA	17.5155	1.66831	0.000198655	0.00122964
SALL4	0.757576	3.26731	-0.00339417	0.962965	NA	14.229	1.49059	0.000194226	0.00120549
SEMA4F	0.757576	87.4581	0.192441	0.125765	0.326988	154.501	1.11535	2.37999e-06	2.68553e-05
SETX	0.757576	1573.29	0.0376204	0.667097	0.818866	1517.55	0.43136	0.00477496	0.0176907
SGPP1	0.757576	99.498	0.095903	0.439696	0.656605	165.496	1.00822	5.70783e-05	0.000423709
SLC35C1	0.757576	1521.96	-0.344266	0.0106919	0.0840948	1051.9	-1.53219	1.34207e-20	2.45477e-18
SLC36A4	0.757576	60.1467	0.149009	0.239731	0.471501	89.7978	0.83007	7.48649e-05	0.00053595
SLMO1	0.757576	18.917	-0.0475525	0.695126	0.834715	54.9918	1.20567	0.000256334	0.00152673
SPECC1	0.757576	353.368	0.0136045	0.911407	0.959446	475.872	0.81339	0.000245729	0.00147156
SPEF2	0.757576	22.1694	0.00270081	0.982354	0.991976	28.4792	-0.966481	0.00164245	0.00723384
STIL	0.757576	155.73	0.079485	0.500461	0.700044	159.668	0.931393	5.13479e-05	0.000386186
STXBP5_AS1	0.757576	NA	NA	NA	NA	NA	NA	NA	NA
TANGO2	0.757576	348.222	-0.113022	0.290127	0.523933	382.308	0.36839	0.0100876	0.0325019
TDRD3	0.757576	369.496	-0.174421	0.116308	0.312529	322.818	-0.869086	1.57407e-06	1.86957e-05
TFE3	0.757576	1324.99	0.00754258	0.938412	0.971019	1286.06	0.411978	0.0008758	0.00428551
TK1	0.757576	483.787	-0.253069	0.0258753	0.137039	687.175	0.687985	0.00708491	0.0243911
TMEM194B	0.757576	76.4695	-0.121115	0.321828	0.5545	88.1177	0.710615	0.00756439	0.0257223
TMEM57	0.757576	1247.3	-0.0114868	0.926018	0.965546	1003.1	-0.870856	0.000325119	0.00186243
TOM1L2	0.757576	4755.29	-0.217706	0.065391	0.22534	3249.62	-1.18234	7.74548e-06	7.47218e-05
TOPBP1	0.757576	647.614	0.0470366	0.690086	0.83179	701.981	0.638847	0.000134163	0.000880191
TPTE2P5	0.757576	16.6351	-0.0671283	0.579582	0.760043	20.6829	-1.01936	0.000793624	0.00395644
TRIM7	0.757576	810.638	-0.181412	0.151642	0.362557	659.697	-1.29928	4.54236e-07	6.18647e-06
UFSP2	0.757576	683.236	-0.0527277	0.598723	0.773709	491.296	-0.563009	0.000399642	0.00220575
VAX1	0.757576	1.172	0.0191093	0.704412	NA	5.87679	1.99872	0.000954031	0.00459215
VCPIP1	0.757576	304.269	0.362755	0.00172701	0.0290013	339.312	1.15132	9.07078e-08	1.48402e-06
VPS4B	0.757576	2535.67	-0.0843864	0.472622	0.680805	1833.78	-0.862489	0.000162605	0.00103667
WSB1	0.757576	1117.11	0.0396421	0.727781	0.856181	1608.85	0.522659	0.00485921	0.0179374
ZNF229	0.757576	30.7967	0.0753492	0.543475	0.732291	28.1773	-0.921142	0.00263692	0.0107421
ZNF271	0.757576	440.717	-0.101201	0.362925	0.589988	388.05	-0.479297	1.88142e-05	0.000162249
ZNF555	0.757576	129.701	0.0130032	0.912738	0.960314	109.101	-0.563108	0.00405589	0.0154877
ZNF667	0.757576	23.8756	0.186333	0.128021	0.330271	31.6415	-0.745175	0.003293	0.0129867
ZNF697	0.757576	45.2775	0.229717	0.0771859	0.246408	80.3014	1.48207	3.24863e-08	5.90077e-07
ZNF788	0.757576	53.991	-0.0591644	0.632577	0.796597	57.8612	0.575037	0.0124804	0.0385978
AGO3	0.747475	96.741	0.0181514	0.877682	0.942205	115.66	0.628397	0.00131565	0.00602217
ALOXE3	0.747475	756.356	0.946101	1.82098e-05	0.00160335	548.698	-0.121628	0.587337	0.721054
APP	0.747475	6923.13	0.464346	0.000577956	0.0151356	9521.91	1.66413	1.04837e-12	4.84235e-11
ARHGAP11A	0.747475	245.278	0.057356	0.641618	0.802281	309.272	0.905846	0.00216693	0.00907999
ARHGEF26	0.747475	463.85	-0.216042	0.088361	0.266589	314.445	-2.08903	5.82463e-07	7.71458e-06
BDH2	0.747475	451.288	-0.188623	0.0689962	0.232111	384.329	-0.735822	4.48719e-05	0.000342408
CD14	0.747475	874.39	0.0930594	0.460747	0.67226	1085.6	1.29129	0.000153444	0.000986174
CNST	0.747475	887.944	-0.0343829	0.749531	0.870152	685.804	-0.693938	0.000148647	0.000959049
CXCR7	0.747475	496.172	0.291611	0.0325282	0.155701	606.765	2.03446	2.74726e-09	6.297e-08
INPP5E	0.747475	280.395	-0.341908	0.00179968	0.0298454	330.493	0.0250348	0.860172	0.91574
LIMS1	0.747475	556.679	0.262173	0.00839204	0.072673	709.204	0.682016	4.73856e-06	4.89955e-05
NOV	0.747475	193.074	0.0426481	0.732413	0.859777	132.424	-0.878466	0.000635357	0.00327085
PSTK	0.747475	40.4912	-0.023188	0.852673	0.929218	37.8425	-0.606583	0.00580682	0.0207203
SLAIN1	0.747475	33.3965	-0.0562218	0.65466	0.810728	35.01	-1.06645	0.000146207	0.000945641
SRGAP2C	0.747475	42.0876	0.0760995	0.545511	0.733759	67.9609	0.731856	0.00217226	0.00909633
TP63	0.747475	5975.04	0.280048	0.0238623	0.131162	4860.52	1.32985	7.74866e-09	1.62053e-07
TRIO	0.747475	994.249	0.25713	0.0512359	0.197776	1430.1	1.57101	3.6764e-08	6.6056e-07
TSPYL1	0.747475	1841.57	-0.0408635	0.678687	0.826675	1492.65	-0.400148	0.000520471	0.00276742
TTC18	0.747475	33.4517	-0.107016	0.396897	0.61986	34.324	-1.21814	0.000453386	0.00246372
ABCD3	0.747475	833.077	-0.0900233	0.475458	0.683037	873.463	-1.12731	1.2897e-07	2.04241e-06
ACOT9	0.747475	310.385	0.206166	0.109566	0.301575	392.845	1.36047	7.18636e-10	1.86713e-08
ADAMTS14	0.747475	288.033	0.236537	0.0715706	0.237196	401.327	2.52755	2.43013e-09	5.63365e-08
AIM1L	0.747475	4096.26	-0.521093	0.000445108	0.0131372	2885.2	-1.81181	4.79648e-09	1.05195e-07
AK8	0.747475	50.7226	-0.281874	0.03686	0.166847	37.4996	-1.81865	1.26279e-08	2.54099e-07
AKR7A3	0.747475	10.884	-0.211101	0.0932395	0.275077	12.027	-1.19478	0.000162748	0.00103722
ARHGEF3	0.747475	985.313	0.050333	0.625304	0.791454	755.266	-0.394555	0.00843226	0.0280937
ATP5F1	0.747475	3586.9	-0.164254	0.158767	0.372859	2875.8	-0.767096	9.04906e-08	1.48179e-06
ATP5J	0.747475	2225.79	-0.194131	0.109146	0.300966	1632.02	-0.820654	5.93958e-08	1.01629e-06
BRD3	0.747475	574.618	-0.0381909	0.744725	0.867233	510.936	0.470875	0.000147474	0.000952489
C15orf48	0.747475	2122.51	-0.595094	0.000876213	0.0193922	1339.94	-2.5798	1.89369e-18	2.64408e-16
C3orf72	0.747475	6.49578	0.0202121	0.851031	0.928186	6.87495	0.931801	0.00981881	0.0318207
C9orf9	0.747475	205.691	-0.25736	0.0432471	0.180643	139.097	-1.61442	2.70421e-07	3.9444e-06
CCNI	0.747475	3598.07	0.0844035	0.424536	0.64436	2797.91	-0.351196	0.0129293	0.0396927
CGREF1	0.747475	44.2861	0.0481475	0.688427	0.83102	53.9825	-1.28725	0.000271214	0.00160439
CLCA4	0.747475	2633.84	-0.0107702	0.914732	0.960958	1611.65	-3.25482	1.05712e-07	1.70962e-06
COL27A1	0.747475	579.967	0.184598	0.145049	0.353275	1011.71	2.16661	7.81397e-10	2.00738e-08
CTDSP2	0.747475	4592.26	-0.0102028	0.915051	0.960958	4043.84	0.322682	0.00360241	0.0140344
CTSC	0.747475	3393.25	0.814079	6.76782e-05	0.00388216	4377.74	2.22822	1.40726e-21	3.02825e-19
DHX37	0.747475	428.31	-0.0421573	0.701027	0.838955	463.808	0.39064	0.00463877	0.0173088
DNAJC6	0.747475	24.526	-0.0604071	0.599835	0.77447	33.1358	1.0286	0.000204752	0.00125887
DSG3	0.747475	40249.3	0.241992	0.0534133	0.202323	24694.6	-0.62549	0.0144203	0.0432324
DUOX2	0.747475	1681.4	-0.092059	0.465715	0.67577	1001.31	-1.50627	6.86136e-05	0.000495856
EPB41L1	0.747475	1054.03	-0.201485	0.11702	0.313459	841.689	-1.39992	3.90649e-10	1.06488e-08
EPB41L3	0.747475	1677.18	0.0339179	0.787043	0.894555	1070.61	-1.02391	0.000123742	0.000821548
EPHA10	0.747475	26.1478	-0.177987	0.160674	0.37471	33.35	-1.5559	2.8501e-05	0.000232511
EPHX1	0.747475	2322.67	-0.231702	0.0717529	0.237461	2178.49	-1.40138	3.24722e-07	4.62938e-06
FAM149A	0.747475	82.4852	-0.339786	0.0158694	0.103353	72.7059	-1.96917	1.20257e-09	2.98052e-08
FAM150B	0.747475	8.5799	-0.0852748	0.420056	0.640244	8.6956	-1.51091	0.000208352	0.00127542
FHL2	0.747475	685.475	0.0163666	0.893413	0.950419	971.812	0.582562	0.00314929	0.0125008
GCFC2	0.747475	148.954	0.0112473	0.922268	0.963805	194.211	-0.367355	0.00508052	0.018593
HEATR6	0.747475	291.677	0.121903	0.242485	0.47474	271.145	0.544647	1.72373e-06	2.02497e-05
IFI30	0.747475	2306.39	0.301306	0.027944	0.142913	2328.79	2.20241	5.35761e-10	1.42643e-08
IL22RA2	0.747475	4.35633	0.0452646	0.49507	NA	10.3531	2.11309	0.000420567	0.00230841
KCTD18	0.747475	371.617	-0.0154021	0.874844	0.94068	302.892	-0.338407	0.00336576	0.0132053
KIAA2022	0.747475	12.8928	-0.326906	0.0217924	0.12508	10.6599	-1.88619	6.18457e-06	6.12795e-05
L3HYPDH	0.747475	93.7201	0.0459581	0.709625	0.844592	115.441	0.774458	0.00011642	0.000780015
LOC284751	0.747475	5.51504	0.111454	0.262975	NA	9.46526	1.90916	0.000113161	0.000762087
LPHN2	0.747475	1458.75	0.495984	0.000119594	0.00577987	1122.02	-0.163679	0.425377	0.581204
LPIN1	0.747475	1408.09	-0.1687	0.183972	0.406279	1283.97	-1.8374	7.05333e-09	1.48632e-07
MBD2	0.747475	2792.87	-0.0737407	0.508049	0.705378	2380.35	-0.544478	1.226e-05	0.000111845
MFSD5	0.747475	1760.29	-0.221102	0.0779063	0.247806	1151.92	-1.10539	4.66941e-11	1.54445e-09
MIPEP	0.747475	434.741	-0.183757	0.12285	0.323001	319.766	-0.925312	1.51065e-06	1.80361e-05
MKNK2	0.747475	8335.82	-0.161721	0.159989	0.374212	6068.15	-1.05173	9.51349e-06	8.9512e-05
MLC1	0.747475	20.5858	-0.12366	0.268072	0.502312	22.8693	-2.13462	3.12805e-07	4.47343e-06
MORC2	0.747475	611.26	0.0651542	0.553335	0.740206	720.116	0.608421	8.56723e-05	0.000602241
MTRNR2L3	0.747475	1359.09	-0.180681	0.15203	0.363218	1212.8	-1.89971	6.69845e-14	3.90195e-12
MTRNR2L4	0.747475	3094.07	-0.290842	0.032829	0.15636	2173.97	-1.87505	1.48029e-14	9.56751e-13
NEDD4	0.747475	334.181	0.201702	0.11533	0.31115	384.494	1.2197	7.50652e-07	9.67596e-06
NOSTRIN	0.747475	122.901	0.208032	0.089855	0.269423	132.425	-0.859053	0.00637027	0.0223644
NR1H4	0.747475	6.45337	0.105554	0.298731	0.532505	3.38931	-1.75134	0.00210799	0.00888512
PEX3	0.747475	302.523	0.0393892	0.745997	0.867967	326.136	-0.500071	3.29764e-05	0.000263394
PITHD1	0.747475	1762.83	-0.0377659	0.754887	0.873507	1332.24	-0.812798	0.000128782	0.000850076
PPP1R9B	0.747475	1882.7	0.0204946	0.859474	0.933388	1856.24	0.565988	0.00010804	0.000732997
PPP4R1L	0.747475	54.6557	-0.0469716	0.708513	0.844131	57.7899	0.721316	0.00136219	0.00618875
PRMT10	0.747475	186.913	0.0808517	0.483261	0.688558	176.324	-0.341264	0.0110627	0.0350691
RAB39A	0.747475	5.46643	0.297911	0.0281991	NA	6.54009	2.05404	0.000329101	0.00188053
RAD51AP1	0.747475	67.7162	-0.00795823	0.948232	0.975711	105.008	0.982756	0.000362761	0.00203286
SDR9C7	0.747475	1411.19	0.486179	0.000540118	0.0146146	1018.48	-0.609715	0.0490742	0.116634
SLC18B1	0.747475	312.205	-0.118936	0.330588	0.561869	263.349	-0.874541	1.39652e-05	0.000125522
SLC38A5	0.747475	621.353	0.0308626	0.763495	0.879282	928.627	1.12295	0.000106688	0.000724897
SLC39A1	0.747475	2129.54	-0.00457006	0.966523	0.985021	1852.21	0.442294	0.000248312	0.00148525
SMC2	0.747475	410.774	0.0738483	0.546218	0.734086	453.525	0.781003	2.74728e-05	0.000225946
SYPL1	0.747475	1687	0.0701482	0.536694	0.727063	1864.74	-0.41078	0.000963429	0.00462522
TEX11	0.747475	2.74042	0.0534982	0.532595	NA	6.91222	1.40486	0.00214821	0.0090204
TM4SF19	0.747475	4.41883	0.024769	0.78483	NA	11.2676	1.95998	0.00011954	0.00079712
TMEM80	0.747475	801.616	-0.190119	0.139708	0.347224	472.897	-1.44719	8.65312e-13	4.03761e-11
TONSL	0.747475	202.009	-0.0598746	0.631941	0.796232	259.25	0.606032	0.000501568	0.00267993
TPRN	0.747475	620.43	-0.7369	1.99883e-05	0.0016783	564.255	-1.83179	9.06844e-18	1.0565e-15
TYRO3	0.747475	1441.67	-0.315516	0.0161944	0.104515	1058.42	-1.66164	6.49888e-09	1.37901e-07
XPA	0.747475	283.274	-0.360454	0.00537377	0.0553021	301.24	-1.22638	3.45847e-17	3.65658e-15
ZMYND19	0.747475	344.05	-0.497344	2.02305e-06	0.000319937	475.149	-0.0777713	0.546333	0.687795
ADAM20	0.747475	3.92322	-0.0640097	0.511206	NA	4.43804	-1.48034	0.00182847	0.00792149
ADAM8	0.747475	283.178	0.246589	0.0616969	0.219284	516.7	1.73718	1.98075e-08	3.80966e-07
ADH1B	0.747475	591.47	-0.0327399	0.781253	0.890728	300.29	-3.47888	4.92228e-06	5.05239e-05
ALDH6A1	0.747475	220.519	-0.098034	0.428947	0.647675	149.102	-0.777881	0.000104787	0.000715174
BUB1	0.747475	207.988	0.00927485	0.940616	0.972497	265.204	0.842811	0.00093616	0.00451922
BUB1B	0.747475	206.988	-0.0817513	0.515447	0.710452	236.884	0.827558	0.00229114	0.00951989
C10orf32	0.747475	142.643	0.0824777	0.466629	0.676419	204.143	-0.379684	0.0124915	0.0386146
CATSPER1	0.747475	6.38191	0.0726625	0.452702	0.667034	6.98686	1.10438	0.00993237	0.0320807
CCDC110	0.747475	7.22866	-0.054281	0.601496	0.775508	8.4274	-1.13813	0.00416121	0.015837
CCNH	0.747475	316.454	0.00631889	0.957565	0.980375	347.745	-0.52098	0.000356736	0.00200957
CDC20	0.747475	534.918	-0.168963	0.160285	0.374374	728.564	0.716596	0.00530737	0.0192395
CYP4B1	0.747475	182.631	-1.31911	6.43305e-06	0.000772181	186.027	-4.18679	1.26217e-12	5.76741e-11
CYP4F3	0.747475	188.087	-0.228802	0.07915	0.249811	143.412	-2.42881	1.89245e-07	2.85131e-06
FAAH2	0.747475	209.473	-0.184368	0.151329	0.362021	131.836	-1.62608	5.25389e-07	7.04021e-06
FAM20C	0.747475	523.305	0.00140606	0.990799	0.995342	729.13	0.827493	0.000627261	0.00323737
FCGR1A	0.747475	19.1921	0.327806	0.0203814	0.120034	26.644	2.04526	5.77556e-06	5.80763e-05
FLJ11235	0.747475	27.7939	-0.318221	0.0208319	0.12145	18.6743	-1.84877	6.76591e-07	8.82706e-06
FUT2	0.747475	1039.51	-0.317795	0.0151478	0.101499	728.639	-1.49352	6.09359e-06	6.04763e-05
GAST	0.747475	2.53737	-0.025585	0.758119	NA	7.3988	1.14446	0.0114073	0.0359186
GPRC5D	0.747475	21.1273	0.0513276	0.63604	0.798555	23.9076	-1.99321	0.000151938	0.000978209
GSG2	0.747475	46.4997	-0.079365	0.525161	0.717165	42.3634	0.820484	0.00431607	0.0163211
HAUS2	0.747475	285.303	-0.00806416	0.936689	0.970404	341.122	0.381491	0.00405495	0.0154874
LEPREL1	0.747475	435.304	-0.077292	0.513285	0.709031	806.58	1.12073	0.0012454	0.00573073
METTL9	0.747475	1667.05	-0.0408076	0.722606	0.852999	1727.05	-0.567779	8.48615e-05	0.00059769
MRE11A	0.747475	268.729	0.104624	0.371564	0.598102	266.927	0.711774	2.90517e-05	0.000236171
MYO5C	0.747475	336.594	-0.311031	0.0234758	0.130011	228.534	-1.69991	1.03464e-12	4.79106e-11
N6AMT1	0.747475	60.1961	-0.0129833	0.915297	0.960958	56.3194	-0.521416	0.012688	0.0391294
PCK1	0.747475	27.1722	0.106501	0.310049	0.54352	21.1513	-2.12962	0.000152886	0.000983273
PCNX	0.747475	811.859	0.226157	0.0501178	0.19559	946.602	1.05903	1.51873e-06	1.80971e-05
PDLIM2	0.747475	2864.05	-0.806974	1.19291e-05	0.00119211	1872.98	-1.96914	1.10521e-13	6.23933e-12
PPAPDC1A	0.747475	11.5089	0.170978	0.121657	0.321022	44.7755	3.41614	4.19443e-10	1.1366e-08
PTPN14	0.747475	1168.65	0.11082	0.3274	0.559075	1123.6	0.743585	0.00392956	0.0150872
RGS11	0.747475	143.598	-0.730798	9.26655e-05	0.00477667	130.822	-2.59059	3.10824e-11	1.07472e-09
RTTN	0.747475	148.035	-0.156362	0.204291	0.431945	193.588	0.580483	0.0104432	0.0334442
SELENBP1	0.747475	483.576	-0.166948	0.191699	0.416422	668.825	-1.94476	1.01015e-08	2.07136e-07
SIGLEC9	0.747475	33.2516	0.126959	0.289442	0.523253	49.1692	1.66335	8.87295e-06	8.38301e-05
SLC16A10	0.747475	9.30432	0.0263227	0.762621	0.878586	47.2299	1.64826	0.000132902	0.00087317
SLC2A1	0.747475	5844.99	0.477706	0.000600342	0.015495	8890.67	1.89561	5.77948e-09	1.24368e-07
TEX35	0.747475	2.26264	0.00278111	0.969106	NA	3.73466	-1.26957	0.00851147	0.0282906
TMEM125	0.747475	320.492	-0.258773	0.0437029	0.181818	197.959	-1.95558	4.86438e-06	4.99856e-05
TMEM39A	0.747475	397.15	0.21703	0.0267801	0.139316	502.551	0.642412	5.47422e-05	0.000408373
TMPRSS11F	0.747475	225.156	-0.110947	0.36991	0.59675	182.567	-1.35419	0.000166099	0.00105658
TOM1	0.747475	3073.34	-0.224143	0.0604707	0.217057	2259.66	-0.947856	2.16749e-07	3.22322e-06
UTP23	0.747475	191.965	0.0725591	0.489036	0.692868	222.514	0.474487	0.00160313	0.00708966
C6orf223	0.737374	24.9454	2.07271	3.52009e-06	0.000507423	14.1805	-0.0399605	0.87419	0.923502
CALU	0.737374	2168.21	0.463997	0.000686619	0.0166434	3101.07	1.56177	6.40887e-13	3.10941e-11
CCDC125	0.737374	180.344	-0.246319	0.0461464	0.187078	156.001	-1.03586	1.44678e-06	1.73415e-05
CD300E	0.737374	28.0768	0.184284	0.129304	0.332096	122.323	2.90796	9.03609e-09	1.86335e-07
CEP164	0.737374	558.111	0.0592623	0.606962	0.778979	571.321	0.582998	3.09649e-05	0.000249964
CFB	0.737374	915.427	0.220429	0.0866252	0.263253	992.474	1.55263	2.18716e-06	2.49566e-05
CHPT1	0.737374	176.268	-0.19446	0.131458	0.335158	279.625	-1.36913	8.12763e-08	1.34658e-06
CHRNB4	0.737374	8.94279	0.107787	0.29363	0.527279	11.4129	-1.24685	0.00200616	0.00853578
CHST8	0.737374	11.179	-0.0445678	0.68625	0.830238	10.711	-2.00662	7.29268e-05	0.000523099
CHSY1	0.737374	566.009	0.181704	0.154957	0.367195	778.118	1.1172	1.50703e-07	2.34198e-06
CNIH3	0.737374	8.86916	0.0279846	0.797739	0.899592	21.0248	0.822991	0.00646655	0.0226243
COL24A1	0.737374	34.7521	0.211372	0.079882	0.251089	56.1019	2.04457	1.10503e-09	2.76499e-08
CTPS1	0.737374	711.911	0.00862756	0.932897	0.9683	773.141	0.417315	0.0103912	0.0333156
CYGB	0.737374	213.321	-0.14623	0.250357	0.483238	246.704	0.665283	0.00737595	0.0252128
ENTPD7	0.737374	319.889	0.545321	0.000113328	0.00558607	453.558	1.73404	1.13416e-09	2.82243e-08
ERBB3	0.737374	4125.19	-0.304151	0.0171634	0.108615	2729.97	-1.3771	2.17242e-07	3.22793e-06
ESYT3	0.737374	315.118	1.48087	1.7669e-08	6.54113e-06	199.286	-0.146642	0.545994	0.687463
FAM129B	0.737374	37347.8	-0.480026	0.00184818	0.0301947	25230.1	-1.94358	2.16759e-14	1.37204e-12
FAM225A	0.737374	8.91471	0.159266	0.14176	0.348914	7.01176	1.84617	0.000299352	0.0017399
FGF14_AS2	0.737374	NA	NA	NA	NA	NA	NA	NA	NA
FKBP9	0.737374	1328.6	0.257417	0.0342464	0.160023	1459.98	1.14121	4.50821e-08	7.95175e-07
FNDC4	0.737374	450.097	-0.359987	0.0138351	0.0966735	488.641	-2.59662	6.73698e-12	2.73836e-10
GMDS	0.737374	769.55	-0.548746	0.00112053	0.0225059	787.283	-2.32872	3.78659e-13	1.91327e-11
GMPS	0.737374	866.483	0.0498014	0.616237	0.784663	959.159	0.42839	0.00522692	0.0190222
GPD1L	0.737374	767.795	-0.274725	0.0404352	0.175126	665.674	-1.888	7.88281e-09	1.64407e-07
GPR68	0.737374	419.67	0.367109	0.0105125	0.0834902	495.837	2.08297	1.0963e-11	4.23046e-10
KNTC1	0.737374	264.756	-0.00975951	0.937374	0.970439	323.19	0.671281	0.000137124	0.00089698
LOC375295	0.737374	48.5773	0.211572	0.0973632	0.282499	65.7104	1.97305	1.65742e-05	0.000145539
LY6G6C	0.737374	4040.25	0.145414	0.252237	0.484936	1998.28	-1.85465	0.000140538	0.000914797
M6PR	0.737374	2003.48	0.0438961	0.595595	0.771503	2007.19	0.408813	0.00150016	0.00670073
MFAP3L	0.737374	48.886	0.122651	0.321851	0.5545	89.1085	1.49558	6.36735e-06	6.27845e-05
MIR3916	0.737374	15.4613	0.111363	0.311236	0.544195	14.7273	1.41546	0.00271763	0.0110267
MOB3B	0.737374	417.793	0.232745	0.0716455	0.237347	468.716	1.31273	1.08218e-08	2.21163e-07
MSRA	0.737374	217.484	-0.365267	0.00322095	0.0415408	172.707	-1.17987	8.8049e-08	1.4444e-06
MT1H	0.737374	14.1273	-0.0811476	0.442669	0.658806	18.008	-1.59709	1.36877e-05	0.000123331
NDOR1	0.737374	1566.53	-0.39441	0.00302097	0.0395924	1499.89	-1.38487	1.70722e-12	7.61628e-11
NSF	0.737374	1121.11	0.131802	0.258239	0.491235	869.548	-0.450536	0.00560767	0.0201354
NUP62	0.737374	1150.05	0.021416	0.834487	0.918071	1131.7	0.445204	0.00187932	0.00809766
OSM	0.737374	17.9512	-0.116711	0.289493	0.523253	83.1911	1.5419	0.000543919	0.00287704
P4HA1	0.737374	325.095	0.502852	4.21116e-05	0.00282027	651.71	1.5995	8.23135e-08	1.36253e-06
PALB2	0.737374	315.577	0.105805	0.297671	0.531546	311.257	0.425688	0.00466103	0.0173691
PARP1	0.737374	2118.97	0.0371439	0.725486	0.854726	1997.91	0.451411	0.0165691	0.0484982
PGF	0.737374	334.945	0.0464243	0.708627	0.844167	613.193	1.66907	2.80902e-06	3.10264e-05
PIF1	0.737374	56.0166	-0.17379	0.174913	0.394839	108.567	0.658151	0.00932763	0.0304827
PLCD1	0.737374	1844.43	-0.135738	0.271224	0.505257	1148.94	-1.07071	9.87975e-07	1.24029e-05
PLEKHN1	0.737374	1015.1	-0.388601	0.00506892	0.0536502	683.046	-1.58685	9.15288e-10	2.33169e-08
PLIN1	0.737374	254.873	0.137274	0.241952	0.474153	143.612	-2.45644	5.29243e-05	0.000397389
PPFIA1	0.737374	878.638	0.155896	0.187349	0.41129	1199.31	0.934858	0.000692282	0.00352324
PPP1R1B	0.737374	53.8463	-1.11489	0.00023085	0.00856562	384.35	-4.85255	7.05166e-16	5.73253e-14
RPN1	0.737374	3765.29	0.0728655	0.511493	0.707457	3997.25	0.622251	5.38682e-05	0.000403647
SH3GLB2	0.737374	3494.22	-0.416838	0.00172541	0.0290013	2895.31	-1.49012	3.91768e-11	1.32211e-09
SKIL	0.737374	285.381	0.39011	0.00384715	0.0460443	642.656	1.52868	1.39846e-07	2.18812e-06
SLC35A4	0.737374	2375.12	-0.0588379	0.567928	0.751501	1781.74	-0.470843	0.000364458	0.00203987
SLC43A2	0.737374	305.09	0.27168	0.0386101	0.171231	403.989	1.52691	1.07037e-07	1.728e-06
SLC7A6OS	0.737374	172.186	-0.0195798	0.869631	0.937921	161.813	0.498018	0.00451747	0.0169322
SNX21	0.737374	1082.71	-0.0913387	0.429196	0.647812	808.085	-0.780856	0.000561843	0.00295307
SOD2	0.737374	2485.99	0.0678645	0.547177	0.734908	3189.18	0.914485	0.000148366	0.000957667
SPTSSA	0.737374	385.371	0.0207422	0.852948	0.929281	614.359	0.640654	0.000704699	0.00357549
TAP2	0.737374	2692.96	0.176118	0.144812	0.352878	2184.39	0.959661	2.69667e-06	2.98757e-05
TM7SF3	0.737374	1722.37	0.0171196	0.883929	0.94518	1329.7	-0.602365	0.000156404	0.00100167
TMEM150B	0.737374	12.6422	0.113435	0.298466	0.532265	16.1735	1.66488	0.000769631	0.0038568
TMX1	0.737374	477.947	0.0962123	0.389514	0.613379	595.365	0.704709	4.24327e-05	0.000326932
TNFAIP6	0.737374	51.1695	0.379807	0.0135109	0.0954793	144.416	2.97708	1.88573e-09	4.50287e-08
TRAPPC13	0.737374	247.844	0.0906793	0.449658	0.664473	271.027	-0.3557	0.00333216	0.0131042
TREM1	0.737374	24.8223	0.00185087	0.985895	0.993399	143.485	2.14228	1.32402e-06	1.60808e-05
TRMT2B	0.737374	391.298	-0.100341	0.37042	0.597167	323.428	-0.529485	9.78504e-05	0.00067641
UHRF2	0.737374	318.989	0.126566	0.296162	0.52978	473.697	0.792791	1.53452e-05	0.000136054
UNK	0.737374	856.517	-0.0650168	0.521478	0.714232	686.435	-0.460552	0.00110768	0.00520438
USO1	0.737374	2351.06	0.0683435	0.56691	0.750642	1955.67	-0.593903	0.00131451	0.00601844
YAE1D1	0.737374	170.293	-0.0586624	0.598772	0.77371	172.647	-0.47741	0.000813282	0.00404013
ZC3HAV1L	0.737374	47.1232	0.0205108	0.864391	0.935723	49.4647	1.10393	0.00132493	0.00605405
ZNF439	0.737374	74.18	-0.149048	0.238573	0.470045	70.0762	-1.00694	0.000288916	0.00169268
ABHD5	0.737374	920.185	0.0257508	0.835824	0.91891	904.818	-0.848419	9.20256e-05	0.00064099
ADRA2B	0.737374	13.6369	-0.0160551	0.883319	0.944764	18.2601	-1.46047	0.00194782	0.008332
AGTRAP	0.737374	581.307	0.138239	0.259172	0.492263	684.811	0.984618	1.41519e-05	0.000126764
BMP1	0.737374	760.696	0.123748	0.318003	0.550019	1223.21	1.37049	3.88788e-05	0.000303643
CAMK2N2	0.737374	8.08197	0.153396	0.15565	0.368302	22.6656	2.45303	3.94211e-05	0.00030657
CD80	0.737374	26.688	0.68619	0.00231633	0.0343945	42.9413	3.03543	3.45237e-10	9.51012e-09
CIDEB	0.737374	838.374	-0.372716	0.0037528	0.0454828	627.746	-1.21556	9.69644e-12	3.82236e-10
COL10A1	0.737374	21.8805	0.548802	0.00432213	0.0492842	393.788	5.24918	3.78427e-15	2.76872e-13
DAB2IP	0.737374	1710.58	0.0770071	0.501358	0.700642	1723.53	0.654249	0.000149652	0.000964851
DIO2	0.737374	4903.84	-0.0787553	0.524026	0.716276	2752.19	-0.846117	0.00513393	0.0187516
DTL	0.737374	152.558	0.147494	0.189468	0.413626	172.375	0.888043	0.000206774	0.00126916
EIF4EBP3	0.737374	9.06719	0.0537203	0.631941	0.796232	8.81557	-0.740085	0.0120224	0.0374877
ERCC6L	0.737374	58.1445	-0.052708	0.66936	0.820592	65.3963	0.70395	0.00463546	0.0173
ESM1	0.737374	7.80352	0.197732	0.108302	0.299675	28.0301	3.84337	2.50103e-08	4.66799e-07
EXT2	0.737374	1022.05	0.145205	0.114544	0.309832	1150.82	0.644269	4.19148e-05	0.000323623
FAM104B	0.737374	254.885	-0.0910576	0.462088	0.67295	207.427	-0.805971	1.00737e-06	1.26032e-05
FBXO8	0.737374	354.126	0.0633238	0.583482	0.763033	326.535	-0.407224	0.000961455	0.00461938
FBXW11	0.737374	1290.05	-0.0170571	0.862764	0.934909	1045.65	-0.607185	0.00183643	0.00795222
FCRLB	0.737374	11.6842	0.0468632	0.693813	0.834	18.4299	0.782265	0.0127657	0.039296
FPR2	0.737374	14.6413	-0.0802937	0.419972	0.640176	74.6239	1.25656	0.00117779	0.00546358
FSTL3	0.737374	238.21	0.0895769	0.474206	0.682362	837.923	1.51098	7.15189e-05	0.000514413
GPR176	0.737374	195.64	0.338616	0.0162986	0.105019	312.88	2.17548	6.28583e-08	1.06853e-06
HSBP1	0.737374	3710.94	-0.267318	0.033718	0.158805	2854.77	-0.994844	3.59006e-14	2.18886e-12
HTR7	0.737374	42.4061	0.792681	0.00123074	0.0235575	123.231	3.12559	1.71962e-17	1.8948e-15
IFI27	0.737374	10316.4	0.172918	0.155109	0.367447	6798.32	2.31674	1.79543e-11	6.53335e-10
IGF2BP2	0.737374	206.572	0.314673	0.0251056	0.134876	740.252	2.72367	4.03038e-15	2.92539e-13
LAMP3	0.737374	660.168	0.318178	0.0219309	0.125519	562.342	1.98865	1.66223e-11	6.08078e-10
LINC00478	0.737374	86.4002	-0.0221546	0.852121	0.928882	63.6541	-1.21362	0.000912083	0.00442752
LMX1A	0.737374	5.79668	0.0810337	0.444448	NA	4.34193	-1.38876	0.00672588	0.0233573
LOC100130015	0.737374	30.6664	-0.640249	0.00056554	0.0149138	25.6088	-2.56303	5.85914e-08	1.00534e-06
LOC100131825	0.737374	40.5318	0.125418	0.304392	0.53777	35.0209	-1.1737	0.00419976	0.0159605
LOC100289495	0.737374	15.3348	0.00500074	0.966108	0.984666	15.6181	-0.672693	0.00499494	0.0183495
LOC100506585	0.737374	8.13942	0.101358	0.320863	0.553525	9.92055	1.54008	0.00272203	0.0110396
MCM7	0.737374	1634.95	-0.335972	0.000511303	0.0141405	1755.5	0.181533	0.263879	0.415013
MPHOSPH10	0.737374	786.886	-0.0330634	0.761128	0.877794	786.751	-0.457707	0.000114624	0.000770236
MTERFD2	0.737374	638.795	-0.33325	0.0102722	0.0823444	550.838	-1.04288	2.81718e-16	2.44213e-14
NAALAD2	0.737374	26.4685	0.0818731	0.500057	0.70001	16.7986	-1.49992	0.000457314	0.00248064
OAS2	0.737374	1767.4	0.634059	0.000686309	0.0166434	1805.91	2.31868	8.00492e-15	5.44305e-13
OSTM1	0.737374	259.424	0.219195	0.0686512	0.23138	403.226	0.885712	1.58678e-07	2.44926e-06
PANX1	0.737374	429.884	0.489797	0.000430572	0.0128926	635.443	1.48231	9.40922e-15	6.28117e-13
PDIA4	0.737374	1968.87	0.116462	0.31531	0.548002	2569.02	0.975808	1.59532e-05	0.000140898
PLCXD3	0.737374	15.3835	0.0336197	0.755787	0.873928	15.7537	-1.79283	0.000245932	0.00147197
POLB	0.737374	408.802	-0.0822512	0.501126	0.70055	437.122	-0.712883	8.14376e-05	0.00057557
POLD3	0.737374	335.593	0.132731	0.206131	0.434144	316.968	0.590028	4.63851e-05	0.000352192
PUF60	0.737374	2118.36	-0.14821	0.201695	0.42885	2401.06	0.383997	0.00831995	0.0278005
RAB11A	0.737374	5436.51	-0.122472	0.326879	0.558868	4766.9	-1.02278	3.12237e-08	5.69404e-07
RARS	0.737374	1497.08	0.0484134	0.683454	0.82901	1339.19	-0.47119	0.000276663	0.00162978
RMDN2	0.737374	39.8142	0.772092	9.24491e-05	0.00477667	42.044	0.118547	0.490496	0.640467
RTP3	0.737374	1.0714	0.0244756	0.549158	NA	8.82343	2.4536	0.000476638	0.00256603
SLC24A3	0.737374	1546.45	-0.150143	0.209854	0.43845	987.806	-1.1037	0.000537272	0.00284848
SLC3A2	0.737374	3147.57	-0.171155	0.115872	0.311741	3588.21	0.492886	0.00937965	0.0306256
SLITRK5	0.737374	76.9855	-0.414966	0.00853833	0.073457	48.1712	-3.95464	6.15236e-12	2.53452e-10
SORD	0.737374	1787.98	-0.191252	0.114458	0.309819	1255.26	-0.881284	3.93482e-13	1.97725e-11
SRCRB4D	0.737374	10.7065	0.0155733	0.896226	0.952021	42.5548	1.34148	0.000600656	0.00312386
SUPT7L	0.737374	572.607	-0.0255618	0.797033	0.899153	620.115	0.284089	0.00936819	0.0306043
TMBIM4	0.737374	658.131	-0.02423	0.832245	0.916905	731.888	-0.576548	0.000557435	0.00293327
TMTC2	0.737374	344.085	-0.00211704	0.985655	0.993334	229.928	-0.738777	0.000855586	0.0042046
TREH	0.737374	16.5104	-0.405869	0.0111347	0.0860335	7.96303	-5.00905	5.18677e-11	1.67914e-09
UBAP1L	0.737374	36.6737	-0.943293	0.000214143	0.00822684	53.0899	-2.28994	4.1401e-12	1.74485e-10
UBE2D2	0.737374	1350.37	-0.0260507	0.811885	0.907215	1557.85	-0.452607	2.37917e-05	0.000199164
UCKL1_AS1	0.737374	NA	NA	NA	NA	NA	NA	NA	NA
VDAC3	0.737374	1995.17	-0.149214	0.231209	0.463072	1612.24	-0.871762	2.93036e-07	4.22706e-06
WNT5B	0.737374	190.112	-0.63643	3.84208e-05	0.00269459	252.716	0.0727967	0.717264	0.816282
C19orf40	0.737374	39.7309	-0.0881172	0.483051	0.688479	38.2627	0.595762	0.00919441	0.0301497
EIF3L	0.737374	6205.17	-0.224303	0.0419117	0.177879	5200.31	-0.778947	9.11164e-07	1.15177e-05
GRPEL2	0.737374	1233.29	0.00765827	0.951337	0.97707	670.293	-0.871628	0.000131146	0.000863188
NTS	0.737374	63.5684	0.536892	0.00415122	0.0481276	126.168	-2.34412	0.00041108	0.00226069
RNF121	0.737374	350.275	-0.0346442	0.735483	0.861891	412.798	0.375206	0.00811213	0.0272255
TFPI2	0.737374	11.7361	0.0753803	0.425339	0.644858	18.2873	2.36622	2.4058e-05	0.000201026
ABLIM1	0.727273	18066.9	0.0566379	0.638526	0.800319	10674	-0.954441	0.000699347	0.00355425
ACAA1	0.727273	2284.68	-0.262384	0.0437443	0.181866	1684.26	-1.26592	6.36999e-10	1.66925e-08
ACER1	0.727273	465.697	0.0272042	0.821832	0.911785	236.68	-1.89591	0.000262099	0.00155803
ACLY	0.727273	1654.11	0.284027	0.00297191	0.0392205	2033.12	0.874536	3.73531e-06	3.97455e-05
ACTN1	0.727273	2694.14	0.0490342	0.679506	0.827108	5073.57	1.22013	2.05199e-05	0.00017506
ADAT1	0.727273	217.276	0.171756	0.120913	0.319577	210.871	0.738132	1.84087e-05	0.000159278
AMMECR1L	0.727273	514.254	0.140124	0.168486	0.385244	532.605	0.491465	0.000651746	0.00334111
ASH2L	0.727273	997.445	-0.116372	0.259846	0.492829	698.154	-0.474577	2.43247e-06	2.7363e-05
BCAS4	0.727273	40.5254	-0.119966	0.317389	0.549777	94.2413	1.03967	0.00235805	0.00975597
BMP8A	0.727273	29.6235	0.212531	0.0925955	0.274384	130.776	2.14323	1.47283e-06	1.76191e-05
BRK1	0.727273	3306.4	-0.125533	0.30372	0.537223	2739.21	-0.806857	2.79893e-07	4.06312e-06
C11orf92	0.727273	37.9833	-0.232335	0.0754382	0.243571	72.1987	-1.69237	8.27153e-06	7.89638e-05
C17orf103	0.727273	684.049	0.0368502	0.762539	0.878586	532.428	-0.675973	0.000309808	0.00179212
C19orf59	0.727273	2.20114	0.03887	0.632016	NA	15.2359	1.5567	0.0025261	0.0103661
C1orf110	0.727273	30.0149	1.28506	0.000212128	0.00821565	17.437	-1.11145	0.0143154	0.0429815
C6orf211	0.727273	169.159	0.0654336	0.572996	0.754957	211.285	0.493439	0.000863979	0.00423788
C7orf57	0.727273	58.0796	-0.260115	0.0464229	0.187592	28.0948	-1.54492	1.03699e-06	1.29545e-05
CCL3	0.727273	93.2674	-1.97058	7.88448e-09	3.13244e-06	165.324	0.22961	0.371574	0.52932
CD151	0.727273	2290.48	0.0325159	0.773389	0.885854	3404.33	0.794198	0.0021596	0.00905783
CD164L2	0.727273	237.946	-0.224848	0.0844202	0.259714	182.649	-1.96615	6.4909e-07	8.4925e-06
CDC25B	0.727273	1601.85	0.0984381	0.42449	0.64436	1681.06	1.02564	5.05445e-05	0.00038077
CDR2L	0.727273	233.545	0.0269598	0.828322	0.914946	333.089	0.906835	0.000106665	0.000724897
CEBPB	0.727273	846.472	0.0787888	0.530877	0.721824	1950.48	1.12975	6.21016e-09	1.32544e-07
CHEK2	0.727273	127.354	-0.0704933	0.56772	0.751287	166.49	0.465706	0.00810237	0.0271977
CLSTN1	0.727273	6152.54	0.146836	0.198986	0.426036	6132.06	0.805972	4.64061e-06	4.80915e-05
COL21A1	0.727273	99.9682	0.0685861	0.582204	0.761973	73.3143	-1.07263	0.000878555	0.0042967
CTLA4	0.727273	103.675	0.402554	0.0108351	0.0847299	134.772	2.94896	4.08256e-10	1.10792e-08
CTNNBIP1	0.727273	4598.23	-0.00657649	0.956411	0.979574	3407.98	-0.974233	9.15616e-05	0.000638016
CXCL13	0.727273	269.502	0.222267	0.0454222	0.185138	780.263	5.1362	2.73926e-15	2.06188e-13
CYP27C1	0.727273	203.825	0.404399	0.00536388	0.0552639	198.328	2.16973	2.36808e-10	6.79978e-09
DEPDC1B	0.727273	63.0284	-0.0390372	0.748729	0.869718	94.7647	0.80549	0.00339149	0.0133006
DHRS9	0.727273	1458.99	-0.102029	0.405972	0.628344	721.934	-1.70162	6.10109e-09	1.30673e-07
DPF1	0.727273	20.0256	0.602372	0.00340867	0.0429087	33.3571	3.23893	8.05527e-08	1.33701e-06
DSG2	0.727273	410.509	0.1054	0.404299	0.626725	1091.26	1.33876	3.18893e-05	0.000256277
DYNLRB2	0.727273	5.11428	-0.0720247	0.485793	NA	4.92386	-1.29653	0.00126848	0.00582372
DYRK3	0.727273	69.9316	0.522222	0.000617993	0.0156312	102.962	1.5117	1.42882e-09	3.51271e-08
EBPL	0.727273	548.451	-0.262297	0.0257626	0.136843	586.83	-0.982777	4.17656e-07	5.76759e-06
EEF1B2	0.727273	10647.1	-0.237549	0.0588575	0.214002	7810.09	-1.07836	7.06524e-11	2.22045e-09
ELMO2	0.727273	1459.01	-0.127838	0.271018	0.505046	1022.22	-0.690888	3.23824e-05	0.000258988
ELOVL7	0.727273	243.375	1.04758	1.967e-06	0.000314679	319.872	0.0708814	0.717454	0.816357
EN1	0.727273	27.8863	3.31699	1.25443e-09	7.29762e-07	55.7754	5.56016	7.60762e-15	5.25098e-13
ETV6	0.727273	624.845	0.0407393	0.724378	0.854286	761.098	0.546699	0.000462256	0.002503
FCHSD1	0.727273	1279.4	0.700008	0.000400448	0.0122196	1340.75	-0.120808	0.554902	0.695145
FLNB	0.727273	5131.33	0.240039	0.0434552	0.181127	5505.89	1.0849	1.18305e-06	1.45817e-05
FOXJ2	0.727273	795.642	0.122571	0.26842	0.502458	634.192	0.561896	3.13223e-06	3.4204e-05
FZD6	0.727273	767.578	0.289971	0.0215496	0.124071	1180.42	1.2481	3.16994e-06	3.45127e-05
GAS1	0.727273	348.231	0.125372	0.307536	0.54092	527.938	1.77978	1.33069e-07	2.09643e-06
GLUL	0.727273	16974.6	-0.0644734	0.608206	0.7799	16164.8	-0.95338	1.08368e-05	0.000100414
GNL3	0.727273	1658.63	-0.166707	0.136812	0.343177	1575.3	-0.636253	1.52491e-08	3.0166e-07
GPIHBP1	0.727273	82.1651	0.0388818	0.738431	0.863172	68.0749	-1.87059	5.58941e-05	0.000415931
GSTM5	0.727273	146.642	-0.0601753	0.620332	0.78766	104.641	-1.71605	9.04313e-07	1.14469e-05
HES6	0.727273	42.024	0.0425343	0.731846	0.85925	83.0916	0.990225	0.000261873	0.00155719
HHIP_AS1	0.727273	NA	NA	NA	NA	NA	NA	NA	NA
HINT3	0.727273	427.251	-0.129899	0.239849	0.471641	429.678	-0.645484	1.34674e-05	0.000121525
HLA_J	0.727273	NA	NA	NA	NA	NA	NA	NA	NA
HOXD8	0.727273	73.0846	0.243491	0.0646549	0.224214	79.4808	1.47267	2.24753e-08	4.26449e-07
HSPA9	0.727273	4853.43	-0.171379	0.120124	0.318369	3852.73	-0.453703	1.99685e-08	3.83659e-07
IL36G	0.727273	1825.59	2.06155	5.40877e-09	2.25906e-06	1032.49	-0.0544798	0.823899	0.89206
ISG15	0.727273	997.943	0.13446	0.206491	0.434677	1724.9	3.08566	7.95075e-15	5.42639e-13
ITM2A	0.727273	966.276	0.016024	0.898452	0.953063	504.313	-1.05437	2.87696e-05	0.000234202
KBTBD3	0.727273	45.9443	-0.0303618	0.809087	0.906357	52.5336	-0.683157	0.000986521	0.00471997
KCNK12	0.727273	8.79095	-0.376265	0.0139255	0.0969553	11.7582	-2.44869	1.55504e-06	1.85057e-05
KCNRG	0.727273	10.431	-0.104068	0.376908	0.602589	12.2573	-1.02082	0.00246736	0.0101462
KIAA0232	0.727273	1598.17	-0.0757285	0.533873	0.724628	1141.08	-0.875179	0.000329243	0.00188076
KIF20A	0.727273	328.33	-0.152099	0.225293	0.456394	315.694	0.68746	0.00613635	0.0217056
LOC100132273	0.727273	95.293	-0.0275333	0.82189	0.911786	71.4514	-0.692104	0.000355852	0.0020052
LOC100287314	0.727273	15.5604	0.126395	0.306121	0.539479	32.165	1.609	5.83571e-06	5.85279e-05
LOC100506305	0.727273	273.219	0.188487	0.133796	0.338833	293.993	1.51219	3.67041e-06	3.91614e-05
LOC400027	0.727273	156.753	0.040736	0.728062	0.856323	157.642	-0.555934	0.00358599	0.0139794
LPGAT1	0.727273	562.138	0.206971	0.0914055	0.272307	676.251	0.904636	1.09698e-07	1.76472e-06
LTK	0.727273	13.5096	0.0362764	0.741401	0.865401	35.6331	-1.08453	0.00322967	0.0127644
LUZP2	0.727273	25.9841	-0.0621646	0.594428	0.77065	13.8839	-1.58158	0.00010527	0.000717931
MAGI3	0.727273	516.528	-0.108545	0.389345	0.613232	399.776	-1.17211	2.69188e-05	0.000221889
MAP1LC3A	0.727273	612.43	-0.070488	0.575532	0.757229	523.07	-1.30691	3.84379e-05	0.00030133
METTL25	0.727273	66.1039	-0.189305	0.133423	0.338313	80.0551	-0.737225	1.01868e-07	1.65624e-06
MGST1	0.727273	300.821	0.243325	0.059937	0.216334	457.776	-1.76867	2.30136e-05	0.000193715
MLEC	0.727273	2501.78	0.261477	0.00286114	0.0386779	2429.28	0.525612	2.19933e-06	2.50798e-05
MOCS2	0.727273	509.978	0.0426388	0.715228	0.848191	466.792	-0.468226	0.00161168	0.00712177
MRAP2	0.727273	25.851	0.124875	0.310875	0.544026	39.4249	-1.38042	0.0011677	0.00542918
MTFR1L	0.727273	800.839	-0.0885434	0.438525	0.655935	706.731	-0.662245	0.000100921	0.000693989
MTHFD2	0.727273	511.986	0.242738	0.0376445	0.168645	802.603	0.826103	0.000107612	0.000730635
MUC16	0.727273	20.8086	0.182993	0.128663	0.330972	85.5674	2.83251	3.00752e-06	3.29998e-05
MYEOV	0.727273	293.662	-0.242675	0.0581481	0.212423	196.871	-3.18737	1.29319e-10	3.87767e-09
NDUFB3	0.727273	1173.72	-0.203215	0.101111	0.288256	878.018	-0.82536	1.37828e-10	4.10589e-09
NOA1	0.727273	580.077	-0.167244	0.0885754	0.267087	487.759	-0.549962	7.19954e-05	0.000517433
NTF3	0.727273	20.6467	0.104045	0.400173	0.623282	24.6814	-1.14095	0.00146401	0.00657135
PARN	0.727273	700.348	-0.0085403	0.930542	0.96712	684.156	0.420179	0.00466108	0.0173691
PARP14	0.727273	1894.35	0.504153	0.00146973	0.0263996	2096.93	2.03101	2.10714e-11	7.57203e-10
PDCD1LG2	0.727273	95.2065	0.378879	0.0109277	0.0849548	128.652	2.03113	2.13862e-07	3.18546e-06
PDGFB	0.727273	282.641	-0.00855228	0.945395	0.974716	431.416	1.06761	0.000223768	0.00135798
PELI1	0.727273	1802.32	0.0815189	0.491878	0.695189	1529.16	-0.662779	0.00943424	0.0307706
PEX19	0.727273	1268.82	0.0341156	0.749087	0.869885	1053.81	-0.306347	0.000876456	0.00428758
PITPNM3	0.727273	1312.64	-0.100092	0.40884	0.631027	937.233	-0.868244	0.00313829	0.0124598
PKHD1L1	0.727273	81.2949	0.0481928	0.697851	0.83663	44.2537	-1.15836	0.00347572	0.013593
PLD5	0.727273	3.11439	0.032743	0.687637	NA	3.67803	-2.5316	0.000182835	0.00114725
PLOD1	0.727273	1168.33	0.227113	0.0702438	0.234323	1788.16	1.41491	4.6735e-08	8.19587e-07
PROSER2_AS1	0.727273	NA	NA	NA	NA	NA	NA	NA	NA
RAB26	0.727273	18.491	0.0603369	0.616339	0.784682	86.0534	-1.39963	0.000817437	0.00405416
RAB43	0.727273	11.4956	-0.0768525	0.485243	0.689714	18.1811	0.623302	0.0133751	0.0406927
RHEBL1	0.727273	19.912	0.0407321	0.71354	0.847332	24.6778	1.09077	0.00129763	0.00594859
RIMS1	0.727273	7.98468	-0.00926795	0.918606	0.962421	6.49076	-1.28663	0.0038666	0.014905
RPS6KA6	0.727273	30.7203	-0.19861	0.115843	0.31174	29.6498	-1.49286	1.73413e-06	2.03588e-05
SAMD5	0.727273	264.538	-1.28898	5.30175e-05	0.00329619	316.83	-3.24336	6.85298e-24	2.27905e-21
SCRN1	0.727273	1158.17	0.840671	8.30973e-06	0.000920797	1403.76	1.67096	3.47041e-23	1.00349e-20
SDK1	0.727273	326.029	0.543768	0.00213773	0.0326428	314.237	2.50278	1.50791e-11	5.58323e-10
SERPINB6	0.727273	2745.72	-0.404867	0.00324955	0.0417115	2206.13	-1.59512	3.84008e-11	1.30556e-09
SHISA3	0.727273	3.20118	-0.0199708	0.819329	NA	4.23157	-1.54209	0.00165541	0.0072804
SLC9A5	0.727273	10.6694	-0.0280173	0.800952	0.901576	21.8323	0.706503	0.0145521	0.0435685
SMPD3	0.727273	418.395	0.0506675	0.686649	0.830266	359.49	-1.31467	0.00087046	0.00426509
SMTN	0.727273	643.05	0.284805	0.0330232	0.156964	1072.35	1.46324	1.16172e-11	4.45549e-10
SNRK_AS1	0.727273	NA	NA	NA	NA	NA	NA	NA	NA
SNX10	0.727273	71.0376	1.31562	1.77014e-05	0.00157562	150.907	2.62528	3.91168e-11	1.32211e-09
SOCS1	0.727273	103.014	0.0571572	0.611939	0.781733	210.001	1.76758	1.75588e-06	2.06009e-05
STRBP	0.727273	634.462	-0.235653	0.0555241	0.207106	555.095	-1.01777	3.55571e-05	0.000281183
STRN	0.727273	1938.49	0.0897395	0.46349	0.673788	1536.92	-0.630223	0.0067508	0.0234039
TCEA3	0.727273	710.785	-0.120577	0.340688	0.570545	672.52	-1.89929	1.67386e-06	1.97781e-05
TCF7L1	0.727273	317.003	-0.0233447	0.852374	0.929028	459.939	0.896242	0.000332961	0.00189785
TGFBR1	0.727273	717.701	0.170234	0.17145	0.389669	830.12	1.01614	4.7027e-08	8.23918e-07
TMEM154	0.727273	1936.36	0.0948984	0.451992	0.666588	1499.92	-0.683407	0.00393902	0.0151172
TMEM220	0.727273	60.0687	-0.291282	0.026227	0.137928	69.9951	-1.30597	1.06313e-07	1.71781e-06
TMEM35	0.727273	12.9105	0.00281084	0.976996	0.990138	16.4903	-1.47857	0.000110677	0.000747836
TMSB10	0.727273	20075.8	0.0377598	0.763837	0.879552	20785.4	0.865015	0.000104443	0.000713411
TNFRSF18	0.727273	99.4341	0.121012	0.309824	0.543403	148.122	1.92835	5.92693e-06	5.92725e-05
TNFSF4	0.727273	22.5276	0.264061	0.0458597	0.186147	43.3277	2.02004	1.38806e-06	1.67695e-05
TRPV6	0.727273	43.3745	-0.284206	0.0364257	0.165792	70.0322	-2.56075	3.81435e-06	4.03986e-05
TSPAN8	0.727273	76.8538	-0.0257749	0.833613	0.917729	50.0833	-3.57301	1.02513e-07	1.66377e-06
UPF3A	0.727273	857.429	-0.280323	0.0022405	0.0335729	656.519	-0.638462	0.00042804	0.0023469
UTP3	0.727273	617.337	0.00759075	0.945963	0.97487	580.973	-0.472174	0.00212503	0.0089395
WTAPP1	0.727273	0.628868	0.0254115	0.533792	NA	8.43657	2.11313	0.000630642	0.00325023
YIPF4	0.727273	333.12	0.085905	0.495812	0.69746	464.612	-0.454356	0.000774335	0.00387613
YTHDF1	0.727273	970.017	0.0727864	0.431645	0.650096	1001.55	0.377403	0.00158244	0.00701341
ZNF136	0.727273	115.59	-0.00907908	0.936641	0.970404	111.64	0.376195	0.0130181	0.0398609
ZNF57	0.727273	239.552	-0.294161	0.0106158	0.083799	177.773	-0.978382	2.82276e-07	4.09121e-06
CD101	0.727273	72.4288	0.0627127	0.613739	0.78305	81.1273	1.00368	1.50916e-07	2.3433e-06
CHP1	0.727273	4927.63	-0.159544	0.189612	0.413824	3662.54	-1.12354	4.58636e-07	6.23247e-06
COQ9	0.727273	1247.61	-0.284672	0.00863826	0.0739762	1022.41	-0.748425	2.02922e-08	3.89061e-07
EDN1	0.727273	239.368	-0.791965	7.21899e-07	0.000143402	310.806	0.135908	0.518399	0.664752
GCKR	0.727273	28.0286	-0.249082	0.0503633	0.196234	18.6739	-3.03591	3.20642e-12	1.3703e-10
GOLGA7	0.727273	827.328	0.0870138	0.449804	0.664565	736.603	-0.410622	0.0062987	0.022153
HSD17B4	0.727273	2203.98	-0.0956975	0.383757	0.608265	1634.31	-0.664902	5.65567e-05	0.000420178
INO80C	0.727273	506.965	-0.221571	0.0772426	0.246464	424.333	-0.979204	2.18363e-08	4.14754e-07
MAP2K4	0.727273	1077.16	0.0248161	0.834814	0.918307	914.187	-0.557612	0.00282547	0.0113934
MCCC1	0.727273	618.192	-0.153702	0.171195	0.389324	547.587	-0.777217	4.95419e-06	5.07375e-05
NCAPG	0.727273	220.747	-0.0935208	0.447056	0.66237	276.157	0.644441	0.00649713	0.0227148
PLA2G4D	0.727273	1105.8	1.72057	5.82576e-08	1.79049e-05	708.959	-0.313382	0.258374	0.409242
RAB11B_AS1	0.727273	NA	NA	NA	NA	NA	NA	NA	NA
RNF39	0.727273	1313.18	0.0710566	0.55682	0.743169	725.602	-0.997097	0.00260338	0.0106291
RSRC1	0.727273	215.827	0.18187	0.124305	0.324956	218.511	0.862508	1.04554e-05	9.71743e-05
TPT1	0.727273	59766.5	-0.108828	0.382084	0.60676	53182.5	-1.02188	4.37203e-07	5.98569e-06
WDR54	0.727273	98.9911	-0.0585401	0.641541	0.802247	162.819	0.738525	0.00515184	0.0188051
EFNB1	0.717172	1584.75	0.276315	0.0220307	0.125879	1875.5	1.17889	1.38491e-06	1.67536e-05
EXPH5	0.717172	1293.69	-0.143715	0.255841	0.488375	901.303	-1.32213	0.000155278	0.000996207
IL36RN	0.717172	7545.01	0.476647	0.00178144	0.0296706	3133.01	-0.507738	0.0800215	0.169594
LILRB3	0.717172	71.5054	0.152858	0.22535	0.456394	121.792	1.48572	1.86507e-05	0.000161067
MIR203	0.717172	7.47709	-0.142789	0.158119	0.371889	11.5833	-2.20614	8.11459e-05	0.000574174
NCAPG2	0.717172	325.444	-0.0302783	0.801249	0.901599	356.867	0.589447	0.00508178	0.0185939
TBX18	0.717172	82.5589	1.20544	8.36675e-05	0.00446839	96.9098	3.4052	6.24053e-12	2.56507e-10
TNXB	0.717172	2098.21	0.0416594	0.7176	0.849501	786.146	-1.62867	2.38809e-05	0.000199819
ANKRD6	0.717172	441.914	-0.269209	0.0441726	0.183105	237.376	-1.74926	1.00604e-10	3.07204e-09
ATP2B2	0.717172	23.2895	-0.00782046	0.940921	0.972509	29.2427	-1.83883	8.26213e-05	0.000583035
C4orf48	0.717172	20.7287	0.0390763	0.706733	0.842798	85.5769	1.52552	0.000166829	0.00105986
CMAS	0.717172	987.643	-0.0651996	0.593196	0.769436	1020.35	-0.72292	6.24337e-06	6.17283e-05
CRHR1_IT1	0.717172	NA	NA	NA	NA	NA	NA	NA	NA
DOCK3	0.717172	148.27	-0.249457	0.0591415	0.214652	110.931	-2.14674	2.48276e-09	5.73386e-08
DPH1	0.717172	347.108	-0.0106688	0.9317	0.967702	292.319	-0.426858	0.000380568	0.00211902
FURIN	0.717172	2498.71	0.196357	0.0713359	0.236658	3255.3	0.863598	1.94699e-05	0.000167116
HMGN5	0.717172	115.022	-0.254204	0.049156	0.193478	79.0554	-1.50007	3.70527e-06	3.94948e-05
HOXC10	0.717172	16.9627	0.149501	0.0533319	0.202187	46.1253	5.76115	5.41661e-11	1.73512e-09
HPSE	0.717172	841.457	0.0543193	0.646281	0.805145	590.893	-0.63638	0.00107623	0.0050801
KLF4	0.717172	5655.94	-0.339832	0.00426937	0.048861	5126.78	-1.16026	1.42506e-06	1.71416e-05
LOXL2	0.717172	525.329	0.453695	0.00512161	0.0539377	1015.18	3.11279	2.49559e-14	1.55792e-12
NCAPD3	0.717172	479.815	-0.0106454	0.923964	0.964834	434.208	0.439739	0.00207963	0.00879707
NCS1	0.717172	1027.63	0.14157	0.195948	0.422083	1146.46	0.910228	0.000126487	0.000837645
PRELP	0.717172	2121.75	0.0196611	0.874761	0.94068	1134.09	-1.43623	0.000162448	0.00103639
REPIN1	0.717172	1148.47	-0.0685792	0.510994	0.707354	1053.43	-0.693063	0.000184483	0.0011564
RPS4Y1	0.717172	1131.3	-0.0446881	0.715583	0.848274	2299.34	-0.958643	0.000357458	0.00201239
SCOC	0.717172	385.394	0.080219	0.518984	0.712553	585.449	-0.474396	0.00289648	0.0116413
SFTA1P	0.717172	3.81523	0.0953914	0.304554	NA	8.06201	2.09748	0.000205878	0.00126451
SPSB4	0.717172	12.3397	0.303105	0.0255129	0.135944	21.9903	2.52609	2.38814e-06	2.69152e-05
SUCLG1	0.717172	2051.2	-0.201937	0.0907675	0.271187	1653.64	-0.768147	1.69431e-07	2.58687e-06
SUCO	0.717172	780.053	0.133718	0.289223	0.523183	853.316	-0.555276	0.0112503	0.0355036
TC2N	0.717172	497.765	-0.0927832	0.461207	0.67238	507.642	-0.932418	9.05043e-05	0.000631596
WDR41	0.717172	689.26	0.00127199	0.991212	0.995551	607.598	-0.566786	0.00626302	0.0220517
AARS2	0.717172	485.941	-0.18561	0.086422	0.263047	437.324	-0.547236	6.79652e-08	1.14471e-06
ACSL4	0.717172	470.656	0.413739	0.00257681	0.0364039	662.502	1.39424	6.32378e-09	1.34498e-07
AHCTF1	0.717172	492.658	0.131065	0.244601	0.477392	565.074	0.554929	0.000457882	0.00248299
AIM1	0.717172	7070.88	-0.0776429	0.537749	0.728079	5768.01	-1.12867	0.000287315	0.00168384
ALAD	0.717172	1423.4	-0.0759487	0.484745	0.689324	1027.1	-0.602006	0.000139846	0.000911412
ALOX15B	0.717172	398.24	0.270633	0.0414815	0.177236	202.046	-0.630535	0.0111588	0.0352826
ANXA13	0.717172	1.73507	0.0752013	0.230732	NA	4.75048	2.56871	0.00019242	0.00119631
APPL1	0.717172	989.34	0.032295	0.759836	0.876995	752.622	-0.368019	0.0127332	0.0392358
ARHGEF10L	0.717172	1646.2	-0.196045	0.112642	0.306365	1279.73	-1.00886	1.11293e-07	1.78443e-06
ARHGEF26_AS1	0.717172	NA	NA	NA	NA	NA	NA	NA	NA
ARV1	0.717172	348.887	-0.0231764	0.829631	0.915625	301.166	-0.425929	0.00256116	0.0104919
ATP6AP1L	0.717172	19.8038	0.0527747	0.665662	0.817533	27.7074	-0.65856	0.0135605	0.0411404
BAMBI	0.717172	101.348	0.0049178	0.966839	0.985093	334.163	-1.62003	0.000235889	0.0014221
BBC3	0.717172	70.9326	-0.0492748	0.685385	0.829808	118.327	0.768459	0.000485047	0.00260451
C12orf75	0.717172	295.151	0.271909	0.0416996	0.177488	513.091	1.71056	1.96022e-08	3.77811e-07
C1QTNF7	0.717172	164.939	0.0260714	0.82717	0.914635	94.4456	-1.83688	3.18623e-05	0.000256173
C1orf74	0.717172	167.989	0.000879583	0.994131	0.997146	223.753	0.676847	0.00566413	0.0203063
C4orf19	0.717172	60.9879	0.0275791	0.813168	0.907798	81.5989	-1.44229	0.000221806	0.00134786
CAMKK2	0.717172	1018.08	0.0443651	0.654512	0.810687	965.672	0.364716	0.00164429	0.00724016
CAMSAP3	0.717172	1576.08	-0.329861	0.00490907	0.0527488	1053.27	-1.53471	2.98887e-05	0.000241878
CELSR1	0.717172	1915.54	0.14716	0.221	0.451281	2175.2	0.950764	5.57033e-05	0.000415023
CHL1	0.717172	427.408	-0.0213432	0.858373	0.932479	317.121	-1.9837	5.1266e-06	5.23273e-05
COL13A1	0.717172	61.0261	0.222636	0.0837654	0.258517	80.1615	1.89892	1.17995e-08	2.38744e-07
CTDSPL2	0.717172	282.292	0.19499	0.115412	0.31125	322.364	0.780344	1.13521e-07	1.81505e-06
CXCL1	0.717172	96.7028	0.00195734	0.986159	0.993601	443.463	2.73197	3.09271e-07	4.43329e-06
DOPEY2	0.717172	1160.72	-0.193715	0.120708	0.319268	771.749	-1.14403	8.07083e-06	7.72494e-05
DSE	0.717172	772.942	0.299957	0.00602166	0.0591954	974.147	1.15815	7.9851e-05	0.000566326
EIF2AK2	0.717172	371.056	0.413444	0.00576694	0.0577723	438.206	1.84219	4.11048e-12	1.73637e-10
EPHA2	0.717172	3981.74	-0.284649	0.0168086	0.107204	3314.78	-1.09165	3.74787e-05	0.000294722
ERBB2	0.717172	5919	-0.358089	0.000920519	0.0200291	4309.15	-0.91659	1.62015e-05	0.000142678
ESPL1	0.717172	1159.34	-0.487285	0.00236435	0.0345987	785.842	-1.95239	1.951e-12	8.55775e-11
FAM3C	0.717172	527.608	0.204539	0.0971155	0.282077	773.737	0.950892	2.10346e-07	3.1382e-06
FAM49B	0.717172	795.168	0.311329	0.00537777	0.0553021	1067.26	0.833774	1.37126e-07	2.15479e-06
FBXO25	0.717172	376.667	-0.155389	0.189898	0.414144	324.988	-0.735193	1.10945e-06	1.37766e-05
FBXW5	0.717172	2672.93	-0.212188	0.0641064	0.223508	2585.89	-0.731992	3.30707e-06	3.58351e-05
FGGY	0.717172	201.385	-0.019176	0.878273	0.942399	179.48	-0.682796	0.00196494	0.00839147
FOS	0.717172	8397.39	-2.46661	6.70889e-14	1.47125e-10	11480.7	-0.793847	0.0025265	0.0103661
FPR3	0.717172	642.928	0.637232	0.000257042	0.00926318	541.605	2.17414	1.5211e-11	5.60935e-10
GALNT10	0.717172	731.501	0.605414	0.000144415	0.00644485	842.463	1.6315	1.004e-09	2.52603e-08
GTF2E1	0.717172	204.177	0.229341	0.0445169	0.183373	213.077	0.705541	4.5579e-07	6.20302e-06
HERC2P4	0.717172	48.9732	-0.446491	0.00414174	0.0481204	42.2959	-1.44439	3.94293e-09	8.78442e-08
HSPA12A	0.717172	166.38	0.155291	0.219256	0.44941	199.647	1.16241	0.000127516	0.000843235
IRF1	0.717172	1371.67	0.0882482	0.48423	0.688979	1163.63	1.11717	2.62719e-05	0.000217537
ITPKC	0.717172	3146.84	-0.264439	0.0283746	0.144153	3151.86	-0.904284	5.56532e-05	0.000414983
KERA	0.717172	39.7398	0.204769	0.0676112	0.22925	22.856	-1.52829	0.00304343	0.0121386
KIF9	0.717172	96.0967	-0.253261	0.0483666	0.191364	73.3755	-1.04474	1.04898e-06	1.30701e-05
KREMEN1	0.717172	3083.83	-0.00261006	0.979489	0.990936	2337.55	-0.386308	0.00555062	0.0199659
LGALS4	0.717172	5.25215	-0.0883838	0.355356	NA	7.43631	-1.29387	0.000373052	0.0020816
LILRA3	0.717172	18.0236	0.145083	0.178362	0.398866	74.2664	2.35135	3.62251e-06	3.88162e-05
LINC00277	0.717172	16.2899	-0.0410576	0.692788	0.833444	8.72766	-2.47013	1.45325e-05	0.000129665
LOC400084	0.717172	6.33154	-0.109284	0.264438	NA	3.67008	-1.46313	0.00137407	0.00623188
LOC729970	0.717172	28.0341	0.107469	0.380172	0.605221	23.6778	-0.556633	0.00785529	0.0265437
MB21D2	0.717172	88.8817	0.402753	0.00666837	0.0627868	127.53	1.72856	1.22453e-11	4.66621e-10
MFSD10	0.717172	527.251	0.0925006	0.437307	0.655155	888.169	0.666532	0.00145684	0.00654557
MTIF3	0.717172	605.997	-0.0790365	0.50796	0.705325	606.249	-0.755463	0.000451634	0.00245712
MYBL1	0.717172	27.3032	0.0532238	0.661593	0.814749	45.6344	1.01062	0.00204706	0.00868741
NFIA	0.717172	898.79	-0.232051	0.0360511	0.16463	685.595	-0.921792	2.80917e-05	0.000229591
NIN	0.717172	930.616	0.0385929	0.734105	0.860958	1033.99	0.675438	0.00124908	0.0057433
PCDH7	0.717172	379.123	0.393945	0.00603504	0.0592911	534.832	1.84065	1.08562e-08	2.2162e-07
PDE6A	0.717172	59.5275	-0.248241	0.0602735	0.216829	38.1849	-1.55185	1.3972e-06	1.68577e-05
PGAP3	0.717172	807.217	-0.422541	0.000995926	0.0208781	645.331	-1.22311	3.23659e-13	1.65364e-11
PIR	0.717172	94.0402	0.120706	0.340409	0.570447	103.713	-0.802504	0.00608438	0.0215552
POF1B	0.717172	2883.92	0.298568	0.0210762	0.122218	2027.35	-1.00851	0.0118827	0.0371406
PPAT	0.717172	163.174	0.0550859	0.63988	0.801092	182.59	0.619295	0.00175701	0.00764631
PROCR	0.717172	239.213	0.339027	0.0124036	0.0911336	235.344	1.40052	4.61743e-07	6.26074e-06
RBM11	0.717172	11.2553	-0.00183505	0.985332	0.99332	7.34573	-1.30797	0.00180395	0.00782447
RMDN3	0.717172	572.347	-0.323882	0.00127915	0.0243982	569.432	-0.090433	0.395799	0.553526
RNF141	0.717172	1909.77	-0.185611	0.137222	0.343614	1494	-0.977678	1.70966e-06	2.01231e-05
RPRM	0.717172	12.5093	-0.161947	0.155503	0.368095	11.9437	-1.9501	2.5412e-05	0.00021099
SCP2	0.717172	1762.53	-0.0123172	0.91051	0.958844	1499.37	-0.51365	0.00178199	0.00774213
SCRN3	0.717172	290.839	0.179489	0.152447	0.363722	272.724	-0.296326	0.0119046	0.0372027
44813	0.717172	4485.54	0.0831316	0.458447	0.670706	4413.8	0.666622	0.000580781	0.0030341
SKP1	0.717172	4590.97	-0.138391	0.262104	0.495177	4059.91	-0.736165	1.09816e-06	1.3655e-05
SLC25A23	0.717172	1751.17	-0.2801	0.0307878	0.151146	1102.95	-1.74901	6.90199e-08	1.16033e-06
SLU7	0.717172	1139.08	-0.0706083	0.505494	0.70328	934.566	-0.412175	0.000429266	0.00235011
SSH1	0.717172	908.713	0.134127	0.254771	0.487486	1008.33	0.811153	0.000328995	0.00188051
ST6GAL2	0.717172	51.1852	0.0746871	0.492791	0.695654	70.1671	-1.50733	0.000237334	0.00142925
STOM	0.717172	2465.97	0.154029	0.203142	0.430129	3116.14	0.97186	1.28805e-06	1.57357e-05
SULF2	0.717172	4564.16	0.111069	0.355903	0.584039	5136.92	1.22183	8.82794e-05	0.000618193
TAPBP	0.717172	3197.81	0.00350042	0.9775	0.990156	2949.93	0.772798	0.000191326	0.00119072
TBL1XR1	0.717172	838.165	0.32118	0.00360664	0.044423	1262.52	0.87479	1.42072e-08	2.82769e-07
TECR	0.717172	7315.58	-0.44516	0.000828556	0.0187971	4723.23	-1.51643	5.89368e-10	1.54887e-08
TET1	0.717172	27.4266	0.0992403	0.408934	0.631027	29.6493	1.231	0.00016955	0.00107496
TFF3	0.717172	61.7615	0.0165505	0.892463	0.949923	182.722	-0.983097	0.00599786	0.0212817
TGM5	0.717172	1009.45	-0.07855	0.493363	0.696105	637.133	-2.08863	3.44473e-06	3.71287e-05
THBS1	0.717172	1092.55	0.0608821	0.611189	0.781468	3333.91	1.49043	0.000115763	0.000776466
THOC7	0.717172	915.177	-0.127765	0.281666	0.515108	759.847	-0.690502	8.57742e-07	1.09179e-05
TLE6	0.717172	10.195	-0.343701	0.0186324	0.11397	14.353	-2.10923	5.77186e-05	0.000427421
TMEM178B	0.717172	130.832	0.10889	0.344035	0.573063	120.996	-1.16624	0.00103682	0.00492712
TMEM44	0.717172	107.673	-0.121838	0.32988	0.561391	227.078	0.621594	0.011342	0.0357315
TNFAIP8	0.717172	386.194	0.137005	0.182855	0.404526	464.791	0.679089	0.000362717	0.00203286
TSEN2	0.717172	128.585	0.0353627	0.768767	0.882813	117.162	-0.355394	0.00836762	0.0279088
TTBK2	0.717172	103.447	0.119522	0.336614	0.567267	105.726	1.2671	3.33344e-07	4.73649e-06
WDR26	0.717172	3844.63	-0.00284607	0.981208	0.991364	3364.53	-0.590209	0.00509988	0.0186415
AKR1E2	0.707071	14.5092	0.0143478	0.905693	0.957027	19.5757	0.922029	0.00377416	0.014604
ALS2CL	0.707071	4156.6	-0.373654	0.0068057	0.0633993	2724.06	-1.72763	1.27724e-08	2.56726e-07
AMOT	0.707071	430.009	0.160888	0.177405	0.397654	323.421	-1.59327	4.36339e-05	0.000334076
BRI3BP	0.707071	116.637	-0.082908	0.491869	0.695189	104.35	0.587939	0.00407834	0.015567
C1RL_AS1	0.707071	NA	NA	NA	NA	NA	NA	NA	NA
C3orf14	0.707071	86.7994	-0.000884612	0.994378	0.997255	79.5907	-0.611219	0.00922614	0.0302212
C6orf132	0.707071	7222.08	-0.28946	0.0242825	0.132243	4538.15	-1.47351	8.73334e-06	8.25537e-05
CDHR3	0.707071	17.7604	-0.143198	0.249571	0.482639	15.5735	-1.07021	0.000364978	0.00204216
CNTN1	0.707071	450.037	1.34254	1.25132e-07	3.51426e-05	220.459	0.133584	0.54573	0.68732
CXCL11	0.707071	168.722	0.422526	0.00986005	0.080225	252.267	4.43159	7.37365e-12	2.9773e-10
DANCR	0.707071	676.214	-0.458994	0.000773076	0.0179638	685.271	-1.40355	2.57862e-10	7.34828e-09
DCLRE1B	0.707071	222.392	0.0604755	0.55962	0.744921	189.717	0.561609	0.00158097	0.00700862
EPHB4	0.707071	1541.53	0.0896236	0.440675	0.6571	1693.05	0.808673	0.000230295	0.00139296
GALNT18	0.707071	428.041	0.322871	0.0119308	0.0892518	491.03	1.30325	3.98387e-08	7.10224e-07
GJA3	0.707071	52.8978	1.45017	6.5419e-06	0.000772181	50.5865	0.114246	0.626497	0.751899
GPT2	0.707071	1865.01	-0.275191	0.0335655	0.158616	1879.35	-1.47354	6.8648e-06	6.72544e-05
HK3	0.707071	61.9143	0.14285	0.224481	0.455783	120.001	1.94458	2.12448e-05	0.000180655
HRH2	0.707071	17.5281	0.445983	0.0078936	0.0697282	50.7349	2.17736	1.18655e-07	1.89217e-06
LOC100132891	0.707071	81.8553	0.282804	0.0359053	0.164123	121	1.90469	1.77738e-06	2.08264e-05
MAGIX	0.707071	51.1592	-0.242743	0.0650867	0.224809	53.6735	-1.41651	5.53069e-06	5.58288e-05
MIF4GD	0.707071	581.443	-0.352069	0.0048479	0.0523607	434.053	-0.992696	1.20729e-09	2.98413e-08
MVP	0.707071	2871.85	0.0114703	0.902732	0.955712	2913.96	0.452154	0.00754692	0.025682
MYH16	0.707071	1.40652	0.0255291	0.696298	NA	3.30988	1.24448	0.0108201	0.0344433
PHC3	0.707071	528.356	0.126505	0.292165	0.525807	595.426	0.677271	9.69628e-05	0.000671701
PLBD1	0.707071	2989.99	0.0356059	0.774494	0.886746	2034.07	-0.717764	0.00506504	0.0185512
PSMD2	0.707071	5687.49	-0.0193029	0.857891	0.932294	5856.64	0.487849	0.00845371	0.0281498
RFX3	0.707071	33.8973	0.0677325	0.587196	0.765469	37.4652	0.893637	0.000565979	0.00296969
RIPK4	0.707071	2220	-0.103589	0.38433	0.608845	1246.83	-0.715514	0.00147119	0.00659869
RRAS2	0.707071	233.883	0.190952	0.0930176	0.274735	409.144	0.758033	0.000158314	0.00101285
SBDS	0.707071	2208.53	-0.00974332	0.93511	0.969327	2150.27	-0.519488	0.00258445	0.0105612
SERPINB7	0.707071	1216.54	1.26655	7.04166e-05	0.00398269	839.449	-0.226808	0.377814	0.535361
SGMS1	0.707071	496.492	0.297597	0.0125842	0.0917566	543.001	0.897644	1.53388e-07	2.37564e-06
SIGLEC7	0.707071	27.7615	0.143571	0.199409	0.426549	42.953	2.01724	8.14692e-06	7.78147e-05
STIM1	0.707071	2706.32	-0.0965613	0.35142	0.579175	2317.66	-0.518304	0.00274842	0.0111269
TGFBR3	0.707071	692.851	0.0910264	0.467462	0.677093	422.748	-0.874741	0.000922574	0.00446778
[truncated: 4,696 more rows]

## Sheet: AUC_ROC_gene_set
Supplementary Table S7
	Area under curve (AUC) scores of the Receiver Operator Characteristic (ROC) curve of a set of transcripts
Number of Gene	Gene Set	AUC
2	ELF5;HTR3A	1
2	RPTN;IGSF10	1
3	ELF5;CRMP1;HTR3A	1
3	RPTN;IGSF10;CRMP1	1
4	RPTN;IGSF10;CRMP1;HTR3A	1
5	ELF5;RPTN;IGSF10;CRMP1;HTR3A	1
1	ELF5	0.989899
2	ELF5;CRMP1	0.989899
3	ELF5;IGSF10;CRMP1	0.989899
2	ELF5;IGSF10	0.979798
4	ELF5;IGSF10;CRMP1;HTR3A	0.979798
3	ELF5;IGSF10;HTR3A	0.979798
3	RPTN;IGSF10;HTR3A	0.979798
4	ELF5;RPTN;IGSF10;CRMP1	0.979798
4	ELF5;RPTN;IGSF10;HTR3A	0.969697
3	ELF5;RPTN;IGSF10	0.959596
3	ELF5;RPTN;CRMP1	0.919192
3	ELF5;RPTN;HTR3A	0.919192
2	ELF5;RPTN	0.89899
4	ELF5;RPTN;CRMP1;HTR3A	0.888889
2	RPTN;CRMP1	0.878788
3	RPTN;CRMP1;HTR3A	0.878788
1	RPTN	0.878788
2	IGSF10;CRMP1	0.858586
1	IGSF10	0.828283
1	CRMP1	0.808081
2	RPTN;HTR3A	0.808081
1	HTR3A	0.808081
2	CRMP1;HTR3A	0.79798
2	IGSF10;HTR3A	0.787879
3	IGSF10;CRMP1;HTR3A	0.747475
