# Supplementary material for: Transcriptomic analysis predicts the risk of progression of premalignant lesions in human tongue
Source: Discov Oncol. 2023 Feb 23;14:24. doi: 10.1007/s12672-023-00629-y (PMC9950315; doi:10.1007/s12672-023-00629-y)
Supplement: Supplementary file 10 — (XLSX 12 KB) [file 12672_2023_629_MOESM10_ESM.xlsx]

## Sheet: Sheet1
Supplementary Table S8
		Probability of SCC derived from the logistic regression models using Leave-One-Out Test
	ELF5+HTR3A	RPTN+IGSF10	ELF5+CRMP1+HTR3A	RPTN+IGSF10+CRMP1	RPTN+IGSF10+CRMP1+HTR3A	ELF5+RPTN+IGSF10+CRMP1+HTR3A
OPMD1	0.409304	0.0115198	0.108072	0.0142081	0.0220989	0.0376375
OPMD2	0.137988	0.00461877	0.0797195	0.00971469	0.0140581	0.0225996
OPMD3	0.0408137	0.000908018	0.0463576	0.00368447	0.00602765	0.00881022
OPMD4	0.0477386	0.00157279	0.0997088	0.00936811	0.0126503	0.0174855
OPMD5	0.00134559	0.00117115	0.0313428	0.0165199	0.0216381	0.0254633
OPMD6	0.00905553	0.319916	0.0496403	0.290094	0.276915	0.248854
OPMD7	0.0158773	0.205632	0.0285504	0.0961392	0.134587	0.128929
OPMD8	0.0100474	0.120277	0.0771533	0.201487	0.193126	0.163785
OPMD9	0.379801	0.141788	0.372254	0.152609	0.181098	0.169114
SCC1	0.904492	0.994144	0.834549	0.945174	0.91747	0.871122
SCC2	0.999977	0.999999	0.999591	0.99991	0.999676	0.999333
SCC3	0.585973	0.394885	0.902958	0.787541	0.887551	0.338061
SCC4	0.971397	0.511178	0.976647	0.803985	0.608141	0.526061
SCC5	0.428571	0.880712	0.482209	0.792147	0.92631	0.91899
SCC6	0.999629	0.992647	0.997392	0.966715	0.949405	0.92024
SCC7	0.863378	0.997214	0.381772	0.940562	0.925968	0.711379
SCC8	1	0.756975	0.999997	0.697696	0.648516	0.982535
SCC9	0.999989	0.999975	0.999967	0.999865	0.999414	0.998612
SCC10	0.996398	0.992007	0.883752	0.442303	0.470768	0.54966
SCC11	0.999779	0.999993	0.994806	0.999041	0.997265	0.99471
