# Supplementary material for: Transcriptomic analysis predicts the risk of progression of premalignant lesions in human tongue
Source: Discov Oncol. 2023 Feb 23;14:24. doi: 10.1007/s12672-023-00629-y (PMC9950315; doi:10.1007/s12672-023-00629-y)
Supplement: Supplementary file 11 — (XLSX 10 KB) [file 12672_2023_629_MOESM11_ESM.xlsx]

## Sheet: Sheet1
Supplementary Table S9
	p-values of the mutual correlations between the changes (Log2) in transcript levels of the gene set
OPMD	Pearson Test							OPMD	Spearman Test
	ELF5	ISGF10	RPTN	HTR3A	CRMP1				ELF5	ISGF10	RPTN	HTR3A	CRMP1
ELF5		0.221315	0.360653	0.951471	0.178178			ELF5		0.613404	0.385323	0.843182	0.177662
ISGF10	0.221315		0.848399	0.405538	0.723816			ISGF10	0.613404		0.948391	0.493331	0.948391
RPTN	0.360653	0.848399		0.876277	0.414942			RPTN	0.385323	0.948391		0.41008	0.809981
HTR3A	0.951471	0.405538	0.876277		0.09273			HTR3A	0.843182	0.493331	0.41008		0.0760362
CRMP1	0.178178	0.723816	0.414942	0.09273				CRMP1	0.177662	0.948391	0.809981	0.0760362
SCC	Pearson Test							SCC	Spearman Test
	ELF5	ISGF10	RPTN	HTR3A	CRMP1				ELF5	ISGF10	RPTN	HTR3A	CRMP1
ELF5		0.418297	0.578763	0.102167	0.423916			ELF5		0.595046	0.402349	0.060891	0.576535
ISGF10	0.418297		0.357382	0.33207	0.62897			ISGF10	0.595046		0.386337	0.520777	0.539314
RPTN	0.578763	0.357382		0.291815	0.911732			RPTN	0.402349	0.386337		0.145713	0.967308
HTR3A	0.102167	0.33207	0.291815		0.32036			HTR3A	0.060891	0.520777	0.145713		0.73453
CRMP1	0.423916	0.62897	0.911732	0.32036				CRMP1	0.576535	0.539314	0.967308	0.73453
