# Supplementary material for: Transcriptomic analysis predicts the risk of progression of premalignant lesions in human tongue
Source: Discov Oncol. 2023 Feb 23;14:24. doi: 10.1007/s12672-023-00629-y (PMC9950315; doi:10.1007/s12672-023-00629-y)
Supplement: Supplementary file 12 — (XLSX 12 KB) [file 12672_2023_629_MOESM12_ESM.xlsx]

## Sheet: Sheet1
Supplementary Table S10
	Coefficients and p values of the Firth logistic regression models
			ELF5; HTR3A
		coef	se(coef)	lower 0.95	upper 0.95	Chisq	p
	(Intercept)	-1.59378	1.20544	-4.97944	0.627977	1.93233	0.164504
	ELF5	-3.05679	1.45724	-6.56199	-0.806567	12.156	0.000489295
	HTR3A	0.407438	0.374046	-0.345058	0.604214	1.05542	0.304261
			RPTN; IGSF10
		coef	se(coef)	lower 0.95	upper 0.95	Chisq	p
	(Intercept)	-0.556074	0.894794	-4.0918	1.66109	0.344054	0.557498
	RPTN	-1.48835	0.710229	-4.51133	-0.351621	10.2214	0.00138824
	IGSF10	-1.71714	0.814643	-2.6358	-0.393465	8.91906	0.00282209
			ELF5; CRMP1; HTR3A
		coef	se(coef)	lower 0.95	upper 0.95	Chisq	p
	(Intercept)	-0.916702	0.92217	-4.67555	1.07324	0.846054	0.357671
	ELF5	-1.80094	0.78479	-7.62016	-0.500201	8.93552	0.00279677
	CRMP1	-0.813986	0.652601	-3.75794	0.719942	1.13113	0.287535
	HTR3A	0.196108	0.285163	-0.523261	1.69126	0.376442	0.539514
			RPTN; IGSF10; CRMP1
		coef	se(coef)	lower 0.95	upper 0.95	Chisq	p
	(Intercept)	-0.702689	0.85995	-4.55519	1.22966	0.561765	0.45355
	RPTN	-0.927735	0.415116	-2.5624	-0.196836	6.87871	0.00872287
	IGSF10	-0.997614	0.547706	-4.00183	0.0320912	3.55019	0.0595386
	CRMP1	-0.682707	0.565739	-3.19317	1.45431	1.10532	0.293101
			RPTN; IGSF10; CRMP1; HTR3A
		coef	se(coef)	lower 0.95	upper 0.95	Chisq	p
	(Intercept)	-0.763041	0.816859	-4.29159	1.08835	0.770856	0.379953
	RPTN	-0.790956	0.357521	-2.2377	-0.141422	6.06165	0.0138149
	IGSF10	-0.987378	0.541096	-4.37899	0.0525204	3.42073	0.0643825
	CRMP1	-0.628079	0.511622	-3.01939	1.00274	1.17778	0.277808
	HTR3A	0.0644988	0.307349	-1.29005	1.72649	0.0307594	0.860778
			ELF5; RPTN; IGSF10; CRMP1; HTR3A
		coef	se(coef)	lower 0.95	upper 0.95	Chisq	p
	(Intercept)	-0.891455	0.829897	-4.88821	0.837566	1.07296	0.300277
	ELF5	-0.139754	0.309235	-2.81564	0.489185	0.202555	0.652666
	RPTN	-0.71577	0.355044	-2.64224	0.339577	2.36771	0.123869
	IGSF10	-0.822178	0.528232	-2.45287	1.10855	1.91502	0.166407
	CRMP1	-0.530046	0.495902	-2.79332	0.638196	0.89638	0.343754
	HTR3A	0.128699	0.303999	-0.904318	1.88769	0.138087	0.71019
